# Supplementary material for: Phylogenomic signatures of repeat-induced point mutations across the fungal kingdom
Source: PLoS Biol. 2025 Oct 15;23(10):e3003433. doi: 10.1371/journal.pbio.3003433 (PMC12543289; doi:10.1371/journal.pbio.3003433)
Supplement: S1 Table — (XLSX) [file pbio.3003433.s024.xlsx]

## Sheet: Sheet1
Supplementary Table S1 : Metadata for all 1,239 genome assemblies analysed in the study.
	Taxonomy													Assembly statistics									Genome annotation									Repeats
shortID	Organism	SpeciesTaxid	SpeciesName	AssemblyName	AssemblyAccession	Taxid	FtpPath_GenBank	phylum	phylum2	class	order	family	genus	seqCounts	totalBases	GC	avgLen	medianLen	maxLen	minLen	N50	L50	proteins	catastrophy_N2	busco	complete	single_copy	duplicated	fragmented	missing	total	repeatBases	repeatProportion
Aaoarxi	Aaosphaeria arxii CBS 175.79 (ascomycetes)	1450171	Aaosphaeria arxii	Aaoar1	GCF_010015735.1	1450172	http://ftp.ncbi.nlm.nih.gov/genomes/all/GCA/010/015/735/GCA_010015735.1_Aaoar1	Ascomycota	Ascomycota	Dothideomycetes	Pleosporales		Aaosphaeria	55	38901049	49.876	707291.8	7799	5683700	1000	4421818	4	14201	mesotroph	pleosporales	88.8	88.4	0.4	1.1	10.1	6641	112910	0.00290249242379042
Absglauc	Absidia glauca (fungi)	4829	Absidia glauca	AG_v1	GCA_900079185.1	4829	http://ftp.ncbi.nlm.nih.gov/genomes/all/GCA/900/079/185/GCA_900079185.1_AG_v1	Mucoromycota	Mucoromycota	Mucoromycetes	Mucorales	Cunninghamellaceae	Absidia	5338	48746359	44.459	9131.952	290	1761326	217	318481	41	14891	monomertroph	mucorales	96.8	91.7	5.1	1.3	1.9	2449	14846339	0.304563034133483
Absrepen	Absidia repens (fungi)	90262	Absidia repens	Absrep1	GCA_002105175.1	90262	http://ftp.ncbi.nlm.nih.gov/genomes/all/GCA/002/105/175/GCA_002105175.1_Absrep1	Mucoromycota	Mucoromycota	Mucoromycetes	Mucorales	Cunninghamellaceae	Absidia	94	47422896	38.151	504498.894	240875.5	3895514	1315	1295254	11	14915	monomertroph	mucorales	98	89.8	8.2	0.1	1.9	2449	8380673	0.176722083779953
Acaingol	Acaromyces ingoldii (basidiomycetes)	215250	Acaromyces ingoldii	Acain1	GCF_003144295.1	215250	http://ftp.ncbi.nlm.nih.gov/genomes/all/GCA/003/144/295/GCA_003144295.1_Acain1	Basidiomycota	Basidiomycota	Exobasidiomycetes	Exobasidiales	Cryptobasidiaceae	Acaromyces	28	19330111	57.443	690361.107	41951.5	4518647	1328	3164722	3	8026	saprotroph	basidiomycota	95.7	95.6	0.1	0.5	3.8	1764	71850	0.00371699883151214
Achhypo	Achlya hypogyna (oomycetes)	1202772	Achlya hypogyna	ACH_lane_v1	GCA_002081595.1	1202772	http://ftp.ncbi.nlm.nih.gov/genomes/all/GCA/002/081/595/GCA_002081595.1_ACH_lane_v1	Oomycota	Oomycota	Oomycetes	Pythiales	Pythiaceae	Pythium	3062	43398470	56.836	14173.243	3220	405851	244	52035	233	14406	monomertroph	stramenopiles	92	92	0	6	2	100	2725825	0.0628092418926289
Aciacule	Aciculoconidium aculeatum		Aciculoconidium aculeatum	NRRL YB-4298	yHMPu5000034654_aciculoconidium_aculeatum_160519		https://figshare.com/ndownloader/files/13092791	Ascomycota	Saccharomycota	Saccharomycetes	Saccharomycetales	Debaryomycetaceae	Aciculoconidium	1065	18270442	37.869	17155.345	557	997750	122	218239	23	7084	monomertroph	saccharomycetes	95	94.9	0.1	0.9	4.1	2137	1215172	0.0665102683339571
Acirichm	Acidomyces richmondensis BFW (ascomycetes)	245562	Acidomyces sp. richmondensis	Acidomyces richmondensis BFW v1.0	GCA_001592465.1	766039	http://ftp.ncbi.nlm.nih.gov/genomes/all/GCA/001/592/465/GCA_001592465.1_Acidomyces_richmondensis_BFW_v1.0	Ascomycota	Ascomycota	Dothideomycetes	Mycosphaerellales	Teratosphaeriaceae	Acidomyces	3164	29881346	49.344	9444.168	1997.5	215673	350	41652	191	11177	saprotroph	capnodiales	91.3	91	0.3	1.2	7.5	3578	3456473	0.115673269872114
Acrchrys	Acremonium chrysogenum ATCC 11550 (ascomycetes)	5044	Acremonium chrysogenum	ASM76926v1	GCA_000769265.1	857340	http://ftp.ncbi.nlm.nih.gov/genomes/all/GCA/000/769/265/GCA_000769265.1_ASM76926v1	Ascomycota	Ascomycota	Sordariomycetes	Hypocreales		Acremonium	541	28590524	55.192	52847.549	10951	878651	303	166906	49	8901	saprotroph	hypocreales	97.9	97.7	0.2	0.3	1.8	4494	1764528	0.0617172319052285
Agabispo	Agaricus bisporus var. burnettii JB137-S8 (basidiomycetes)	5341	Agaricus bisporus	Agabi_varbur_1	GCF_000300555.1	597362	http://ftp.ncbi.nlm.nih.gov/genomes/all/GCA/000/300/555/GCA_000300555.1_Agabi_varbur_1	Basidiomycota	Basidiomycota	Agaricomycetes	Agaricales	Agaricaceae	Agaricus	2016	32614392	46.59	16177.774	1190.5	2973556	499	1225131	8	11278	saprotroph	agaricales	96.9	96.3	0.6	0.6	2.5	3870	3959208	0.121394505836564
Agraeger	Agrocybe aegerita (basidiomycetes)	5400	Agrocybe aegerita	AAE3_genes	GCA_902728275.1	5400	http://ftp.ncbi.nlm.nih.gov/genomes/all/GCA/902/728/275/GCA_902728275.1_AAE3_genes	Basidiomycota	Basidiomycota	Agaricomycetes	Agaricales	Bolbitiaceae	Agrocybe	122	44790776	50.828	367137.508	232513.5	2759836	2417	768404	20	13341	polymertroph	agaricales	97.8	97	0.8	0.7	1.5	3870	2564941	0.0572649377630787
Agrpedia	Agrocybe pediades (basidiomycetes)	84607	Agrocybe pediades	LU_AGP_1.0	GCA_013053245.1	84607	http://ftp.ncbi.nlm.nih.gov/genomes/all/GCA/013/053/245/GCA_013053245.1_LU_AGP_1.0	Basidiomycota	Basidiomycota	Agaricomycetes	Agaricales	Bolbitiaceae	Agrocybe	70	45149591	48.039	644994.157	44952.5	3934073	1967	2723584	7	12919	mesotroph	agaricales	98.1	97.4	0.7	0.4	1.5	3870	3754102	0.0831480843314838
Akalecan	Akanthomyces lecanii (ascomycetes)	2714763	Akanthomyces lecanii	ASM165321v1	GCA_001653215.1	2714763	http://ftp.ncbi.nlm.nih.gov/genomes/all/GCA/001/653/215/GCA_001653215.1_ASM165321v1	Ascomycota	Ascomycota	Sordariomycetes	Hypocreales	Cordycipitaceae	Akanthomyces	4750	32603708	52.223	6863.939	1149.5	134276	200	21726	442	8126	monomertroph	hypocreales	81.4	81.2	0.2	7.1	11.5	4494	1186529	0.0363924557292686
Allhylec	Alloascoidea hylecoeti		Alloascoidea hylecoeti	JCM 7604	alloascoidea_hylecoeti		https://figshare.com/ndownloader/files/13092791	Ascomycota	Saccharomycota	Saccharomycetes	Saccharomycetales	Alloascoideaceae	Alloascoidea	136	24815695	31.566	182468.346	3664.5	2214157	983	949999	9	9631	monomertroph	saccharomycetes	89.5	83.1	6.4	1.7	8.8	2137	1370725	0.0552362124050928
Altalter	Alternaria alternata (ascomycetes)	5599	Alternaria alternata	Altal1	GCF_001642055.1	5599	http://ftp.ncbi.nlm.nih.gov/genomes/all/GCA/001/642/055/GCA_001642055.1_Altal1	Ascomycota	Ascomycota	Dothideomycetes	Pleosporales	Pleosporaceae	Alternaria	79	32990834	51.404	417605.494	172133	2531235	1034	1097884	12	13466	mesotroph	pleosporales	99.5	99.4	0.1	0.1	0.4	6641	96171	0.00291508241349703
Altarbor	Alternaria arborescens (ascomycetes)	156630	Alternaria arborescens	ASM415483v1	GCF_004154835.1	156630	http://ftp.ncbi.nlm.nih.gov/genomes/all/GCA/004/154/835/GCA_004154835.1_ASM415483v1	Ascomycota	Ascomycota	Dothideomycetes	Pleosporales	Pleosporaceae	Alternaria	325	33943449	51.064	104441.382	3920	2068466	503	862606	14	12924	mesotroph	pleosporales	99.4	99.3	0.1	0.1	0.5	6641	383171	0.0112885110761726
Altgaise	Alternaria gaisen (ascomycetes)	167740	Alternaria gaisen	ASM415602v2	GCA_004156025.2	167740	http://ftp.ncbi.nlm.nih.gov/genomes/all/GCA/004/156/025/GCA_004156025.2_ASM415602v2	Ascomycota	Ascomycota	Dothideomycetes	Pleosporales	Pleosporaceae	Alternaria	27	34346950	51.139	1272109.259	629968	6257968	19592	2110033	6	13201	mesotroph	pleosporales	99.4	99.3	0.1	0.1	0.5	6641	309974	0.00902478968292672
AltMG1	Alternaria sp. MG1 (ascomycetes)	1678846	Alternaria sp. MG1	ASM357452v1	GCA_003574525.1	1678846	http://ftp.ncbi.nlm.nih.gov/genomes/all/GCA/003/574/525/GCA_003574525.1_ASM357452v1	Ascomycota	Ascomycota	Dothideomycetes	Pleosporales	Pleosporaceae	Alternaria	130	34695644	50.958	266889.569	8836	3623138	1001	1661510	7	13440	mesotroph	pleosporales	98.4	98.4	0	0.6	1	6641	365420	0.0105321578697314
Alttenui	Alternaria tenuissima (ascomycetes)	119927	Alternaria tenuissima	ASM416856v1	GCA_004168565.1	119927	http://ftp.ncbi.nlm.nih.gov/genomes/all/GCA/004/168/565/GCA_004168565.1_ASM416856v1	Ascomycota	Ascomycota	Dothideomycetes	Pleosporales	Pleosporaceae	Alternaria	912	36064554	50.924	39544.467	2051	1430830	500	318611	25	13806	mesotroph	pleosporales	99.3	99.2	0.1	0.2	0.5	6641	686868	0.0190455148842268
Amamusca	Amanita muscaria Koide BX008 (fly agaric)	41956	Amanita muscaria	Amanita muscaria Koide BX008 v1.0	GCA_000827485.1	946122	http://ftp.ncbi.nlm.nih.gov/genomes/all/GCA/000/827/485/GCA_000827485.1_Amanita_muscaria_Koide_BX008_v1.0	Basidiomycota	Basidiomycota	Agaricomycetes	Agaricales	Amanitaceae	Amanita	1101	40699759	47.545	36966.175	5757	1491530	1011	168151	54	18093	saprotroph	agaricales	95.2	93.7	1.5	0.8	4	3870	5677145	0.139488418100952
Amathier	Amanita thiersii Skay4041 (basidiomycetes)	235537	Amanita thiersii	Amanita thiersii v1.0	GCA_002554575.1	703135	http://ftp.ncbi.nlm.nih.gov/genomes/all/GCA/002/554/575/GCA_002554575.1_Amanita_thiersii_v1.0	Basidiomycota	Basidiomycota	Agaricomycetes	Agaricales	Amanitaceae	Amanita	1446	33689220	45.337	23298.216	7675	1038040	1003	77057	95	10346	saprotroph	agaricales	96.4	96	0.4	0.7	2.9	3870	7747972	0.229983715859257
Ambambro	Ambrosiozyma ambrosiae		Ambrosiozyma ambrosiae	NRRL Y-7524	yHMPu5000026137_ambrosiozyma_ambrosiae_160519		https://figshare.com/ndownloader/files/13092791	Ascomycota	Saccharomycota	Saccharomycetes	Saccharomycetales		Ambrosiozyma	183	14868748	32.475	81249.989	1936	1038917	202	366569	12	6191	monomertroph	saccharomycetes	93.8	93.7	0.1	0.5	5.7	2137	19339	0.00130064750576175
Ambkashi	Ambrosiozyma kashinagacola		Ambrosiozyma kashinagacola	JCM 15019	ambrosiozyma_kashinagacola		https://figshare.com/ndownloader/files/13092791	Ascomycota	Saccharomycota	Saccharomycetes	Saccharomycetales		Ambrosiozyma	23	12320962	36.278	535694	324105	1922986	1046	1369417	4	5611	monomertroph	saccharomycetes	93.7	93.4	0.3	1.3	5	2137	17935	0.00145564932348627
Ambmalee	Ambrosiozyma maleeae		Ambrosiozyma maleeae	NRRL Y-63635	yHMPu5000035040_ambrosiozyma_maleeae_160519		https://figshare.com/ndownloader/files/13092791	Ascomycota	Saccharomycota	Saccharomycetes	Saccharomycetales		Ambrosiozyma	180	12751984	43.722	70844.356	338	1450014	116	668977	7	5316	monomertroph	saccharomycetes	96.2	96.1	0.1	0.6	3.2	2137	94062	0.00737626396018063
Ambmonos	Ambrosiozyma monospora		Ambrosiozyma monospora	JCM 7599	ambrosiozyma_monospora		https://figshare.com/ndownloader/files/13092791	Ascomycota	Saccharomycota	Saccharomycetes	Saccharomycetales		Ambrosiozyma	118	24978438	37.771	211681.678	72001	1689531	1049	679229	15	7752	monomertroph	saccharomycetes	93.8	92.5	1.3	1.2	5	2137	707535	0.0283258304622571
Amborego	Ambrosiozyma oregonensis		Ambrosiozyma oregonensis	NRRL Y-6106	yHMPu5000034946_ambrosiozyma_oregonensis_160519		https://figshare.com/ndownloader/files/13092791	Ascomycota	Saccharomycota	Saccharomycetes	Saccharomycetales		Ambrosiozyma	1058	15395101	31.043	14551.135	415	719706	122	291584	18	6680	monomertroph	saccharomycetes	94.7	94.4	0.3	0.5	4.8	2137	385021	0.0250093195231392
Ambphile	Ambrosiozyma philentoma		Ambrosiozyma philentoma	NRRL Y-7523	yHMPu5000034947_ambrosiozyma_philentoma_160519		https://figshare.com/ndownloader/files/13092791	Ascomycota	Saccharomycota	Saccharomycetes	Saccharomycetales		Ambrosiozyma	474	17710905	35.047	37364.778	423.5	1123490	122	547646	12	6975	monomertroph	saccharomycetes	94.5	93.8	0.7	0.8	4.7	2137	79069	0.00446442460167902
Ambpseud	Ambrosiozyma pseudovanderkliftii		Ambrosiozyma pseudovanderkliftii	NRRL Y-63632	yHMPu5000035041_ambrosiozyma_pseudovanderkliftii_160519		https://figshare.com/ndownloader/files/13092791	Ascomycota	Saccharomycota	Saccharomycetes	Saccharomycetales		Ambrosiozyma	439	14456618	35.585	32930.793	407	561584	94	239702	20	5927	monomertroph	saccharomycetes	94.6	94.3	0.3	0.7	4.7	2137	79667	0.00551076330577456
Ambvande	Ambrosiozyma vanderkliftii		Ambrosiozyma vanderkliftii	NRRL Y-63633	yHMPu5000026145_ambrosiozyma_vanderkliftii_160519		https://figshare.com/ndownloader/files/13092791	Ascomycota	Saccharomycota	Saccharomycetes	Saccharomycetales		Ambrosiozyma	4911	15665411	34.411	3189.862	228	451283	200	108524	43	5988	monomertroph	saccharomycetes	93.7	93.4	0.3	1.3	5	2137	1061753	0.0677769003315649
Amnligni	Amniculicola lignicola CBS 123094 (ascomycetes)	455074	Amniculicola lignicola	Amnli1	GCA_010015725.1	1392246	http://ftp.ncbi.nlm.nih.gov/genomes/all/GCA/010/015/725/GCA_010015725.1_Amnli1	Ascomycota	Ascomycota	Dothideomycetes	Pleosporales	Amniculicolaceae	Amniculicola	510	49576578	47.754	97208.976	12346	1718517	1002	438754	36	15585	polymertroph	pleosporales	86.8	86.6	0.2	1.3	11.9	6641	6921677	0.139615868606341
Amoresin	Amorphotheca resinae ATCC 22711 (creosote fungus)	5101	Amorphotheca resinae	Amore1	GCF_003019875.1	857342	http://ftp.ncbi.nlm.nih.gov/genomes/all/GCA/003/019/875/GCA_003019875.1_Amore1	Ascomycota	Ascomycota	Leotiomycetes		Myxotrichaceae	Amorphotheca	32	28632918	47.614	894778.688	14351.5	4111889	2016	1980626	6	9642	monomertroph	ascomycota	98.8	98.7	0.1	0.1	1.1	1706	2910093	0.101634524291237
Ampquisq	Ampelomyces quisqualis (ascomycetes)	50730	Ampelomyces quisqualis	Ampqui1	GCA_010094095.1	50730	http://ftp.ncbi.nlm.nih.gov/genomes/all/GCA/010/094/095/GCA_010094095.1_Ampqui1	Ascomycota	Ascomycota	Dothideomycetes	Pleosporales	Leptosphaeriaceae	Ampelomyces	73	36811257	46.452	504263.795	5369	6306646	1114	4300649	4	11147	polymertroph	pleosporales	93.7	93.7	0	0.6	5.7	6641	7873294	0.213882780476635
Anarobus	Anaeromyces robustus (chytrids)	1754192	Anaeromyces robustus	Anaeromyces sp. S4 v1.0	GCA_002104895.1	1754192	http://ftp.ncbi.nlm.nih.gov/genomes/all/GCA/002/104/895/GCA_002104895.1_Anaeromyces_sp._S4_v1.0	Chytridiomycota	Chytridiomycota	Neocallimastigomycetes	Neocallimastigales	Neocallimastigaceae	Anaeromyces	1035	71685009	16.288	69260.878	38708	671251	287	141798	158	12833	polymertroph	fungi	73.2	71.1	2.1	1.1	25.7	758	7371577	0.102832894950184
Antcitri	Antrodiella citrinella (basidiomycetes)	2447956	Antrodiella citrinella	ASM480272v1	GCA_004802725.1	2447956	http://ftp.ncbi.nlm.nih.gov/genomes/all/GCA/004/802/725/GCA_004802725.1_ASM480272v1	Basidiomycota	Basidiomycota	Agaricomycetes	Polyporales	Steccherinaceae	Antrodiella	1228	33017182	51.378	26886.956	10039.5	546823	437	66860	137	9805	saprotroph	polyporales	94	93	1	1.2	4.8	4464	922978	0.0279544753395368
Antflocc	Anthracocystis flocculosa PF-1 (smut fungi)	84751	Anthracocystis flocculosa	Pflocc_1.0	GCF_000417875.1	1277687	http://ftp.ncbi.nlm.nih.gov/genomes/all/GCA/000/417/875/GCA_000417875.1_Pflocc_1.0	Basidiomycota	Basidiomycota	Ustilaginomycetes	Ustilaginales	Ustilaginaceae	Anthracocystis	39	23305380	65.263	597573.846	614811	1975278	2219	919919	10	6877	monomertroph	basidiomycota	98.6	98.6	0	0.1	1.3	1764	106426	0.00456658505460971
Apheute	Aphanomyces euteiches (oomycetes)	100861	Aphanomyces euteiches	Ae201684_v1	GCA_009835175.1	100861	http://ftp.ncbi.nlm.nih.gov/genomes/all/GCA/009/835/175/GCA_009835175.1_Ae201684_v1	Oomycota	Oomycota	Oomycetes	Peronosporales	Peronosporaceae	Phytophthora	604	56904627	47.68	94212.959	30380	1315346	618	275164	66	20265	saprotroph	stramenopiles	90	90	0	4	6	100	5811758	0.102131554258321
Aphinva	Aphanomyces invadans (oomycetes)	157072	Aphanomyces invadans	inv_NJM0002	GCA_003546525.1	157072	http://ftp.ncbi.nlm.nih.gov/genomes/all/GCA/003/546/525/GCA_003546525.1_inv_NJM0002	Oomycota	Oomycota	Oomycetes	Peronosporales	Peronosporaceae	Phytophthora	12298	52164269	53.744	4241.687	1337	237761	236	13944	804	10899	monomertroph	stramenopiles	98	98	0	0	2	100	7973663	0.152856795520321
Aphstel	Aphanomyces stellatus (oomycetes)	120398	Aphanomyces stellatus	As_578.67_v1	GCA_009835185.1	120398	http://ftp.ncbi.nlm.nih.gov/genomes/all/GCA/009/835/185/GCA_009835185.1_As_578.67_v1	Oomycota	Oomycota	Oomycetes	Peronosporales	Peronosporaceae	Phytophthora	7581	62115503	52.554	8193.576	2047	257486	259	34018	501	25494	monomertroph	stramenopiles	94	93	1	3	3	100	7822986	0.125942568637012
Apiporos	Apiotrichum porosum (basidiomycetes)	105984	Apiotrichum porosum	ASM394220v1	GCF_003942205.1	105984	http://ftp.ncbi.nlm.nih.gov/genomes/all/GCA/003/942/205/GCA_003942205.1_ASM394220v1	Basidiomycota	Basidiomycota	Tremellomycetes	Trichosporonales	Trichosporonaceae	Apiotrichum	32	25479456	59.153	796233	420874.5	3134003	4770	1376709	6	9153	monomertroph	tremellomycetes	93.5	92.6	0.9	1.8	4.7	4284	38777	0.00152189277510477
Aplpruni	Aplosporella prunicola CBS 121167 (ascomycetes)	462254	Aplosporella prunicola	Aplpr1	GCF_010093885.1	1176127	http://ftp.ncbi.nlm.nih.gov/genomes/all/GCA/010/093/885/GCA_010093885.1_Aplpr1	Ascomycota	Ascomycota	Dothideomycetes	Botryosphaeriales	Aplosporellaceae	Aplosporella	334	32818685	54.329	98259.536	6351.5	1596707	1006	957837	14	12549	polymertroph	dothideomycetes	97.9	96.7	1.2	0.4	1.7	3786	675194	0.0205734629525833
Apoossif	Apophysomyces ossiformis (fungi)	679940	Apophysomyces ossiformis	ASM1483986v1	GCA_014839865.1	679940	http://ftp.ncbi.nlm.nih.gov/genomes/all/GCA/014/839/865/GCA_014839865.1_ASM1483986v1	Mucoromycota	Mucoromycota	Mucoromycetes	Mucorales	Mucoraceae	Apophysomyces	1141	34079843	41.882	29868.399	2985	588879	500	125890	80	9528	monomertroph	mucorales	95.6	93.8	1.8	0.9	3.5	2449	2328890	0.0683362889905332
Armgalli	Armillaria gallica (basidiomycetes)	47427	Armillaria gallica	Armga1	GCA_002307695.1	47427	http://ftp.ncbi.nlm.nih.gov/genomes/all/GCA/002/307/695/GCA_002307695.1_Armga1	Basidiomycota	Basidiomycota	Agaricomycetes	Agaricales	Physalacriaceae	Armillaria	319	85336812	47.351	267513.517	18652	4779317	1005	1035263	22	25695	mesotroph	agaricales	98.6	97.9	0.7	0.3	1.1	3870	16233129	0.190224225859293
Armostoy	Armillaria ostoyae (basidiomycetes)	47428	Armillaria ostoyae	version 2	GCA_900157425.1	47428	http://ftp.ncbi.nlm.nih.gov/genomes/all/GCA/900/157/425/GCA_900157425.1_version_2	Basidiomycota	Basidiomycota	Agaricomycetes	Agaricales	Physalacriaceae	Armillaria	106	60106801	48.328	567045.292	202468.5	6405655	4960	2283935	9	22299	mesotroph	agaricales	98.6	98.1	0.5	0.4	1	3870	8568088	0.142547729332659
Armsolid	Armillaria solidipes (basidiomycetes)	1076256	Armillaria solidipes	Armost1	GCA_002307675.1	1076256	http://ftp.ncbi.nlm.nih.gov/genomes/all/GCA/002/307/675/GCA_002307675.1_Armost1	Basidiomycota	Basidiomycota	Agaricomycetes	Agaricales	Physalacriaceae	Armillaria	229	58009494	48.352	253316.568	73140	3399694	1069	715667	21	20808	mesotroph	agaricales	98.7	98.1	0.6	0.4	0.9	3870	5240204	0.0903335581586007
Artentom	Arthrobotrys entomopaga (ascomycetes)	321852	Arthrobotrys entomopaga	ASM1218431v1	GCA_012184315.1	321852	http://ftp.ncbi.nlm.nih.gov/genomes/all/GCA/012/184/315/GCA_012184315.1_ASM1218431v1	Ascomycota	Ascomycota	Orbiliomycetes	Orbiliales	Orbiliaceae	Arthrobotrys	281	38379124	44.97	136580.512	2520	1599543	501	579495	23	10344	saprotroph	ascomycota	94.3	94.3	0	1.1	4.6	1706	59583	0.00155248462679867
Artflagr	Arthrobotrys flagrans (ascomycetes)	97331	Arthrobotrys flagrans	DF_1.0	GCA_004000055.1	97331	http://ftp.ncbi.nlm.nih.gov/genomes/all/GCA/004/000/055/GCA_004000055.1_DF_1.0	Ascomycota	Ascomycota	Orbiliomycetes	Orbiliales	Orbiliaceae	Arthrobotrys	14	36645795	45.102	2617556.786	211654	8347096	28584	6168687	3	10346	saprotroph	ascomycota	95.2	95.1	0.1	1.1	3.7	1706	1643922	0.0448597717691757
Artoligo	Arthrobotrys oligospora ATCC 24927 (ascomycetes)	13349	Arthrobotrys oligospora	AOL24927 1.0	GCF_000225545.1	756982	http://ftp.ncbi.nlm.nih.gov/genomes/all/GCA/000/225/545/GCA_000225545.1_AOL24927_1.0	Ascomycota	Ascomycota	Orbiliomycetes	Orbiliales	Orbiliaceae	Arthrobotrys	215	40072829	44.452	186385.251	2929	3323103	2008	2037373	8	11479	saprotroph	ascomycota	94.2	94.1	0.1	1	4.8	1706	711502	0.017755222622291
Artuncin	Arthroderma uncinatum (ascomycetes)	74035	Arthroderma uncinatum	ASM1169274v1	GCF_011692745.1	74035	http://ftp.ncbi.nlm.nih.gov/genomes/all/GCA/011/692/745/GCA_011692745.1_ASM1169274v1	Ascomycota	Ascomycota	Eurotiomycetes	Onygenales	Arthrodermataceae	Arthroderma	5	23563256	48.654	4712651.2	5310634	6630942	2037654	6243361	2	7016	monomertroph	onygenales	98.4	98.3	0.1	0.6	1	4862	568945	0.0241454321932419
Ascapi	Ascosphaera apis ARSEF 7405 (ascomycetes)	5105	Ascosphaera apis	AAP 1.0	GCA_001636715.1	392613	http://ftp.ncbi.nlm.nih.gov/genomes/all/GCA/001/636/715/GCA_001636715.1_AAP_1.0	Ascomycota	Ascomycota	Eurotiomycetes	Onygenales	Ascosphaeraceae	Ascosphaera	82	20313079	47.656	247720.476	126049	1592427	1075	482601	13	6442	monomertroph	onygenales	83.9	83.7	0.2	3	13.1	4862	50233	0.00247293874060156
Ascasiat	Ascoidea asiatica		Ascoidea asiatica	JCM 7603	ascoidea_asiatica		https://figshare.com/ndownloader/files/13092791	Ascomycota	Saccharomycota	Saccharomycetes	Saccharomycetales	Ascoideaceae	Ascoidea	71	20313720	25.198	286108.732	46545	2713227	1471	1153196	6	7632	monomertroph	saccharomycetes	84	82.4	1.6	1.3	14.7	2137	541595	0.0266615371286008
Ascimmer	Ascobolus immersus RN42 (ascomycetes)	5191	Ascobolus immersus	Ascim1	GCA_003788565.2	1160509	http://ftp.ncbi.nlm.nih.gov/genomes/all/GCA/003/788/565/GCA_003788565.2_Ascim1	Ascomycota	Ascomycota	Pezizomycetes	Pezizales	Ascobolaceae	Ascobolus	706	59529874	49.263	84319.935	20461.5	1459691	1001	268758	60	17820	saprotroph	ascomycota	91.4	90.4	1	1	7.6	1706	1226936	0.0206104249439534
Ascnigri	Ascodesmis nigricans (ascomycetes)	341454	Ascodesmis nigricans	Ascni1	GCA_004786065.1	341454	http://ftp.ncbi.nlm.nih.gov/genomes/all/GCA/004/786/065/GCA_004786065.1_Ascni1	Ascomycota	Ascomycota	Pezizomycetes	Pezizales	Ascodesmidaceae	Ascodesmis	176	27385218	51.625	155597.83	20579.5	2969282	1014	487907	14	9619	monomertroph	ascomycota	95.7	94.5	1.2	0.6	3.7	1706	893929	0.0326427563950742
Ascrabie	Ascochyta rabiei (ascomycetes)	5454	Ascochyta rabiei	AscRab1.0	GCA_001630375.1	5454	http://ftp.ncbi.nlm.nih.gov/genomes/all/GCA/001/630/375/GCA_001630375.1_AscRab1.0	Ascomycota	Ascomycota	Dothideomycetes	Pleosporales	Didymellaceae	Ascochyta	338	34658250	51.599	102539.201	61818	1160210	20024	154808	64	10596	polymertroph	pleosporales	97.4	97	0.4	0.3	2.3	6641	3056108	0.0881783702293105
Ascrubes	Ascoidea rubescens		Ascoidea rubescens	NRRL Y-17699	ascoidea_rubescens		https://figshare.com/ndownloader/files/13092791	Ascomycota	Saccharomycota	Saccharomycetes	Saccharomycetales	Ascoideaceae	Ascoidea	63	17503998	32.853	277841.238	13828	3341275	1008	1035938	6	6318	monomertroph	saccharomycetes	93.9	92.6	1.3	0.5	5.6	2137	554149	0.0316584245496372
Ashacer	Ashbya aceri		Ashbya aceri	FM-2008	ashbya_aceri		https://figshare.com/ndownloader/files/13092791	Ascomycota	Saccharomycota	Saccharomycetes	Saccharomycetales	Saccharomycetaceae		8	8894523	51.191	1111815.375	1216899	1597628	26996	1493473	3	4322	monomertroph	saccharomycetes	99	98.9	0.1	0.1	0.9	2137	12551	0.00141109309627959
Aspacule1	Aspergillus aculeatinus CBS 121060 (ascomycetes)	487661	Aspergillus aculeatinus	Aspacu1	GCF_003184765.1	1448322	http://ftp.ncbi.nlm.nih.gov/genomes/all/GCA/003/184/765/GCA_003184765.1_Aspacu1	Ascomycota	Ascomycota	Eurotiomycetes	Eurotiales	Aspergillaceae	Aspergillus	121	36471649	50.364	301418.587	216325	1782628	1611	493913	25	12028	mesotroph	eurotiales	99.3	98.9	0.4	0.2	0.5	4191	1521636	0.0417210639420225
Aspacule2	Aspergillus aculeatus ATCC 16872 (ascomycetes)	5053	Aspergillus aculeatus	Aspac1	GCF_001890905.1	690307	http://ftp.ncbi.nlm.nih.gov/genomes/all/GCA/001/890/905/GCA_001890905.1_Aspac1	Ascomycota	Ascomycota	Eurotiomycetes	Eurotiales	Aspergillaceae	Aspergillus	660	35424414	50.865	53673.355	1110	3727362	491	1634707	8	10843	mesotroph	eurotiales	99.5	99.1	0.4	0	0.5	4191	875587	0.0247170496595935
Aspallia	Aspergillus alliaceus (ascomycetes)	209559	Aspergillus alliaceus	Aspalli1	GCF_009176365.1	209559	http://ftp.ncbi.nlm.nih.gov/genomes/all/GCA/009/176/365/GCA_009176365.1_Aspalli1	Ascomycota	Ascomycota	Eurotiomycetes	Eurotiales	Aspergillaceae	Aspergillus	331	40168528	47.112	121355.069	7277	1739770	1015	499171	24	13098	mesotroph	eurotiales	99.3	98.9	0.4	0.2	0.5	4191	1565247	0.0389669992388071
Asparach	Aspergillus arachidicola (ascomycetes)	656916	Aspergillus arachidicola	Aspara19utr	GCA_009193545.1	656916	http://ftp.ncbi.nlm.nih.gov/genomes/all/GCA/009/193/545/GCA_009193545.1_Aspara19utr	Ascomycota	Ascomycota	Eurotiomycetes	Eurotiales	Aspergillaceae	Aspergillus	451	39764385	48.091	88169.368	9822	1215323	1004	349923	34	13894	vasculartroph	eurotiales	99.6	99.3	0.3	0	0.4	4191	438080	0.0110168936348443
Aspavena	Aspergillus avenaceus (ascomycetes)	36643	Aspergillus avenaceus	Aspave1	GCA_009193465.1	36643	http://ftp.ncbi.nlm.nih.gov/genomes/all/GCA/009/193/465/GCA_009193465.1_Aspave1	Ascomycota	Ascomycota	Eurotiomycetes	Eurotiales	Aspergillaceae	Aspergillus	1528	33765472	45.634	22097.822	3734	436534	1002	79000	112	11292	mesotroph	eurotiales	98.4	98.1	0.3	0.6	1	4191	2076745	0.0615049894756395
Aspawamo	Aspergillus awamori (ascomycetes)	105351	Aspergillus awamori	Aawm_assembly01	GCA_003850985.1	105351	http://ftp.ncbi.nlm.nih.gov/genomes/all/GCA/003/850/985/GCA_003850985.1_Aawm_assembly01	Ascomycota	Ascomycota	Eurotiomycetes	Eurotiales	Aspergillaceae	Aspergillus	33	38597812	49.349	1169630.667	57444	6450824	863	4298649	4	11224	vasculartroph	eurotiales	99.7	99.4	0.3	0	0.3	4191	632434	0.0163852292974534
Aspberth	Aspergillus bertholletiae (ascomycetes)	1226010	Aspergillus bertholletiae	Aspber1	GCA_009193595.1	1226010	http://ftp.ncbi.nlm.nih.gov/genomes/all/GCA/009/193/595/GCA_009193595.1_Aspber1	Ascomycota	Ascomycota	Eurotiomycetes	Eurotiales	Aspergillaceae	Aspergillus	443	37014000	48.284	83553.047	49707	597365	1025	173958	72	12947	mesotroph	eurotiales	99.3	99	0.3	0.1	0.6	4191	418417	0.011304290268547
Aspbomby	Aspergillus bombycis (ascomycetes)	109264	Aspergillus bombycis	ASM179269v1	GCF_001792695.1	109264	http://ftp.ncbi.nlm.nih.gov/genomes/all/GCA/001/792/695/GCA_001792695.1_ASM179269v1	Ascomycota	Ascomycota	Eurotiomycetes	Eurotiales	Aspergillaceae	Aspergillus	450	37474605	48.788	83276.9	18267	1192132	508	240792	46	12265	mesotroph	eurotiales	98.5	98.3	0.2	0.5	1	4191	134923	0.00360038484728525
Aspbrasi	Aspergillus brasiliensis CBS 101740 (ascomycetes)	319629	Aspergillus brasiliensis	Aspbr1	GCA_001889945.1	767769	http://ftp.ncbi.nlm.nih.gov/genomes/all/GCA/001/889/945/GCA_001889945.1_Aspbr1	Ascomycota	Ascomycota	Eurotiomycetes	Eurotiales	Aspergillaceae	Aspergillus	103	35804080	50.46	347612.427	16253	4536051	1000	2027382	6	12990	mesotroph	eurotiales	99.8	99.6	0.2	0	0.2	4191	82405	0.00230155334252409
Aspbrunn	Aspergillus brunneoviolaceus CBS 621.78 (ascomycetes)	1191711	Aspergillus brunneoviolaceus	Aspbru1	GCF_003184695.1	1450534	http://ftp.ncbi.nlm.nih.gov/genomes/all/GCA/003/184/695/GCA_003184695.1_Aspbru1	Ascomycota	Ascomycota	Eurotiomycetes	Eurotiales	Aspergillaceae	Aspergillus	153	37477200	49.277	244949.02	198752	899150	1511	411666	34	12073	mesotroph	eurotiales	99.1	98.7	0.4	0.1	0.8	4191	1808166	0.0482470942332938
Aspburne	Aspergillus burnettii (ascomycetes)	2508778	Aspergillus burnettii	ASM1342140v1	GCA_013421405.1	2508778	http://ftp.ncbi.nlm.nih.gov/genomes/all/GCA/013/421/405/GCA_013421405.1_ASM1342140v1	Ascomycota	Ascomycota	Eurotiomycetes	Eurotiales	Aspergillaceae	Aspergillus	1211	41001558	46.987	33857.604	7444	500303	500	100310	120	12705	mesotroph	eurotiales	98.4	97.9	0.5	0.6	1	4191	2102787	0.0512855389543978
Aspcaela	Aspergillus caelatus (ascomycetes)	61420	Aspergillus caelatus	Aspcae1	GCF_009193585.1	61420	http://ftp.ncbi.nlm.nih.gov/genomes/all/GCA/009/193/585/GCA_009193585.1_Aspcae1	Ascomycota	Ascomycota	Eurotiomycetes	Eurotiales	Aspergillaceae	Aspergillus	729	40016351	47.574	54892.114	29595	577625	1035	115961	102	13914	vasculartroph	eurotiales	99.3	98.9	0.4	0.2	0.5	4191	463534	0.0115836149078161
Aspcalid	Aspergillus calidoustus (ascomycetes)	454130	Aspergillus calidoustus	Acal_Allpaths_LG	GCA_001511075.1	454130	http://ftp.ncbi.nlm.nih.gov/genomes/all/GCA/001/511/075/GCA_001511075.1_Acal_Allpaths_LG	Ascomycota	Ascomycota	Eurotiomycetes	Eurotiales	Aspergillaceae	Aspergillus	78	41102685	51.143	526957.5	29424.5	4695267	1220	3207549	6	15384	vasculartroph	eurotiales	99.2	98.9	0.3	0.2	0.6	4191	1268765	0.0308681780764444
Aspcampe	Aspergillus campestris IBT 28561 (ascomycetes)	41068	Aspergillus campestris	Aspcam1	GCF_002847485.1	1392248	http://ftp.ncbi.nlm.nih.gov/genomes/all/GCA/002/847/485/GCA_002847485.1_Aspcam1	Ascomycota	Ascomycota	Eurotiomycetes	Eurotiales	Aspergillaceae	Aspergillus	62	28257496	51.213	455766.065	13870.5	5017126	713	1703432	6	9756	saprotroph	eurotiales	98.4	98.1	0.3	0.3	1.3	4191	375903	0.0133027710594031
Aspcandi	Aspergillus candidus (ascomycetes)	41067	Aspergillus candidus	Aspcand1	GCF_002847045.1	41067	http://ftp.ncbi.nlm.nih.gov/genomes/all/GCA/002/847/045/GCA_002847045.1_Aspcand1	Ascomycota	Ascomycota	Eurotiomycetes	Eurotiales	Aspergillaceae	Aspergillus	268	27317772	51.864	101931.985	3273.5	1019001	1017	391998	23	9639	saprotroph	eurotiales	98.9	98.5	0.4	0.2	0.9	4191	175996	0.00644254590015613
Aspcarbo	Aspergillus carbonarius ITEM 5010 (ascomycetes)	40993	Aspergillus carbonarius	Aspca3	GCA_001990825.1	602072	http://ftp.ncbi.nlm.nih.gov/genomes/all/GCA/001/990/825/GCA_001990825.1_Aspca3	Ascomycota	Ascomycota	Eurotiomycetes	Eurotiales	Aspergillaceae	Aspergillus	829	36149134	51.723	43605.71	877	3093988	500	1827541	8	11478	mesotroph	eurotiales	99.1	98.6	0.5	0.4	0.5	4191	199972	0.00553186142716448
Aspclava	Aspergillus clavatus NRRL 1 (ascomycetes)	5057	Aspergillus clavatus	ASM271v1	GCF_000002715.2	344612	http://ftp.ncbi.nlm.nih.gov/genomes/all/GCA/000/002/715/GCA_000002715.1_ASM271v1	Ascomycota	Ascomycota	Eurotiomycetes	Eurotiales	Aspergillaceae	Aspergillus	143	27859441	49.21	194821.266	1387	4489098	1002	2493640	5	9121	saprotroph	eurotiales	99.4	99.3	0.1	0.1	0.5	4191	3498	0.000125558872484197
Aspcorem	Aspergillus coremiiformis (ascomycetes)	138285	Aspergillus coremiiformis	Aspcor1	GCA_009193565.1	138285	http://ftp.ncbi.nlm.nih.gov/genomes/all/GCA/009/193/565/GCA_009193565.1_Aspcor1	Ascomycota	Ascomycota	Eurotiomycetes	Eurotiales	Aspergillaceae	Aspergillus	2728	30132285	43.023	11045.559	2018.5	382531	1000	58658	135	9078	monomertroph	eurotiales	98.3	98.2	0.1	0.3	1.4	4191	5253273	0.17434034624324
Aspcosta1	Aspergillus costaricaensis		Aspergillus costaricaensis		GCA_003184835.1		http://ftp.ncbi.nlm.nih.gov/genomes/all/GCA/003/184/835/GCA_003184835.1_Aspcos1	Ascomycota	Ascomycota	Eurotiomycetes	Eurotiales	Aspergillaceae	Aspergillus	86	36947918	47.616	429626.953	238804	2321262	4179	817474	16	11966	mesotroph	eurotiales	99.6	99.5	0.1	0.1	0.3	4191	1388684	0.0375849053253826
Aspcrist	Aspergillus cristatus (ascomycetes)	573508	Aspergillus cristatus	ASM171748v1	GCA_001717485.1	573508	http://ftp.ncbi.nlm.nih.gov/genomes/all/GCA/001/717/485/GCA_001717485.1_ASM171748v1	Ascomycota	Ascomycota	Eurotiomycetes	Eurotiales	Aspergillaceae	Aspergillus	68	28454192	49.691	418444	8441	5851576	1001	2316641	4	10344	saprotroph	eurotiales	98.8	98.5	0.3	0.3	0.9	4191	1441123	0.0506471243323304
Aspellip	Aspergillus ellipticus CBS 707.79 (ascomycetes)	41066	Aspergillus ellipticus	Aspell1	GCA_003184645.1	1448320	http://ftp.ncbi.nlm.nih.gov/genomes/all/GCA/003/184/645/GCA_003184645.1_Aspell1	Ascomycota	Ascomycota	Eurotiomycetes	Eurotiales	Aspergillaceae	Aspergillus	518	42866077	47.376	82753.044	48043	684843	1067	158998	84	12882	mesotroph	eurotiales	98.4	97.9	0.5	0.6	1	4191	4275262	0.0997353221756215
Aspeucal	Aspergillus eucalypticola CBS 122712 (ascomycetes)	1340029	Aspergillus eucalypticola	Aspeuc1	GCF_003184535.1	1448314	http://ftp.ncbi.nlm.nih.gov/genomes/all/GCA/003/184/535/GCA_003184535.1_Aspeuc1	Ascomycota	Ascomycota	Eurotiomycetes	Eurotiales	Aspergillaceae	Aspergillus	131	34792412	49.145	265590.931	24272	1601794	786	865111	14	11933	mesotroph	eurotiales	99.3	99.1	0.2	0.1	0.6	4191	694328	0.0199563054151003
Aspfeli	Aspergillus felis (ascomycetes)	1287682	Aspergillus felis	ASM1428191v1	GCA_014281915.1	1287682	http://ftp.ncbi.nlm.nih.gov/genomes/all/GCA/014/281/915/GCA_014281915.1_ASM1428191v1	Ascomycota	Ascomycota	Eurotiomycetes	Eurotiales	Aspergillaceae	Aspergillus	1927	32414721	49.788	16821.339	337	630286	200	135524	78	10242	mesotroph	eurotiales	98.8	98.6	0.2	0.7	0.5	4191	633419	0.0195410906050988
Aspfijie	Aspergillus fijiensis CBS 313.89 (ascomycetes)	1191702	Aspergillus fijiensis	Aspfij1	GCA_003184825.1	1448319	http://ftp.ncbi.nlm.nih.gov/genomes/all/GCA/003/184/825/GCA_003184825.1_Aspfij1	Ascomycota	Ascomycota	Eurotiomycetes	Eurotiales	Aspergillaceae	Aspergillus	149	36513906	50.082	245059.772	155389	989729	1301	411512	28	12018	mesotroph	eurotiales	99.2	98.8	0.4	0.2	0.6	4191	1062527	0.029099242354406
Aspfisch	Aspergillus fischeri NRRL 181 (ascomycetes)	36630	Aspergillus fischeri	ASM14964v3	GCF_000149645.2	331117	http://ftp.ncbi.nlm.nih.gov/genomes/all/GCA/000/149/645/GCA_000149645.3_ASM14964v3	Ascomycota	Ascomycota	Eurotiomycetes	Eurotiales	Aspergillaceae	Aspergillus	376	31665876	49.561	84217.755	1396	6287576	1006	2929192	4	10390	mesotroph	eurotiales	99.7	99.5	0.2	0.1	0.2	4191	566382	0.0178861939584428
Aspflavu	Aspergillus flavus (ascomycetes)	5059	Aspergillus flavus	ASM1411748v1	GCA_014117485.1	5059	http://ftp.ncbi.nlm.nih.gov/genomes/all/GCA/014/117/485/GCA_014117485.1_ASM1411748v1	Ascomycota	Ascomycota	Eurotiomycetes	Eurotiales	Aspergillaceae	Aspergillus	8	37438924	47.924	4679865.5	4593415	6783352	3015401	4650921	4	12053	vasculartroph	eurotiales	99.5	99.2	0.3	0.2	0.3	4191	62302	0.00166409697030823
Aspfumig1	Aspergillus fumigatiaffinis (ascomycetes)	340414	Aspergillus fumigatiaffinis	ASM1265632v1	GCA_012656325.1	340414	http://ftp.ncbi.nlm.nih.gov/genomes/all/GCA/012/656/325/GCA_012656325.1_ASM1265632v1	Ascomycota	Ascomycota	Eurotiomycetes	Eurotiales	Aspergillaceae	Aspergillus	1165	34147479	49.509	29311.141	621	543025	202	153416	72	10603	mesotroph	eurotiales	98.8	98.5	0.3	0.6	0.6	4191	686970	0.0201177369491903
Aspfumig2	Aspergillus fumigatus Af293 (ascomycetes)	746128	Aspergillus fumigatus	ASM265v1	GCF_000002655.1	330879	http://ftp.ncbi.nlm.nih.gov/genomes/all/GCA/000/002/655/GCA_000002655.1_ASM265v1	Ascomycota	Ascomycota	Eurotiomycetes	Eurotiales	Aspergillaceae	Aspergillus	8	29384958	49.798	3673119.75	3936073	4918979	1833124	3948441	4	9630	saprotroph	eurotiales	99.7	99.4	0.3	0.1	0.2	4191	311426	0.0105981434446835
Aspglauc	Aspergillus glaucus CBS 516.65 (ascomycetes)	41413	Aspergillus glaucus	Aspgl1	GCF_001890805.1	1160497	http://ftp.ncbi.nlm.nih.gov/genomes/all/GCA/001/890/805/GCA_001890805.1_Aspgl1	Ascomycota	Ascomycota	Eurotiomycetes	Eurotiales	Aspergillaceae	Aspergillus	82	27993362	49.39	341382.463	109443	1831800	1169	1040687	10	11255	saprotroph	eurotiales	98.9	98.4	0.5	0.2	0.9	4191	695486	0.0248446756770409
Asphanco	Aspergillus hancockii (ascomycetes)	1873369	Aspergillus hancockii	ASM169659v2	GCA_001696595.2	1873369	http://ftp.ncbi.nlm.nih.gov/genomes/all/GCA/001/696/595/GCA_001696595.2_ASM169659v2	Ascomycota	Ascomycota	Eurotiomycetes	Eurotiales	Aspergillaceae	Aspergillus	1226	39691269	47.689	32374.608	12062.5	397609	500	83265	145	12583	mesotroph	eurotiales	98.2	97.8	0.4	0.7	1.1	4191	1431627	0.0360690659701508
Aspheter	Aspergillus heteromorphus CBS 117.55 (ascomycetes)	51019	Aspergillus heteromorphus	Asphet1	GCF_003184545.1	1448321	http://ftp.ncbi.nlm.nih.gov/genomes/all/GCA/003/184/545/GCA_003184545.1_Asphet1	Ascomycota	Ascomycota	Eurotiomycetes	Eurotiales	Aspergillaceae	Aspergillus	205	35607567	48.062	173695.449	10327	2973322	967	657941	15	11130	polymertroph	eurotiales	98.4	98.1	0.3	0.6	1	4191	4094857	0.11499962915186
AspHF37	Aspergillus sp. HF37 (ascomycetes)	1960876	Aspergillus sp. HF37	ASM369811v1	GCA_003698115.1	1960876	http://ftp.ncbi.nlm.nih.gov/genomes/all/GCA/003/698/115/GCA_003698115.1_ASM369811v1	Ascomycota	Ascomycota	Eurotiomycetes	Eurotiales	Aspergillaceae	Aspergillus	5986	21931985	53.325	3663.88	268	179405	200	38782	168	8895	saprotroph	eurotiales	93.2	93	0.2	1.8	5	4191	809267	0.0368989400640207
Asphirat	Aspergillus hiratsukae (ascomycetes)	1194566	Aspergillus hiratsukae	ASM1428193v1	GCA_014281935.1	1194566	http://ftp.ncbi.nlm.nih.gov/genomes/all/GCA/014/281/935/GCA_014281935.1_ASM1428193v1	Ascomycota	Ascomycota	Eurotiomycetes	Eurotiales	Aspergillaceae	Aspergillus	2320	29891732	50.279	12884.367	504.5	365273	200	70469	137	9662	polymertroph	eurotiales	97.5	97.3	0.2	1.4	1.1	4191	212139	0.00709691228330296
Asphomom	Aspergillus homomorphus CBS 101889 (ascomycetes)	319626	Aspergillus homomorphus	Asphom1	GCF_003184865.1	1450537	http://ftp.ncbi.nlm.nih.gov/genomes/all/GCA/003/184/865/GCA_003184865.1_Asphom1	Ascomycota	Ascomycota	Eurotiomycetes	Eurotiales	Aspergillaceae	Aspergillus	152	34054866	50.013	224045.171	95455.5	2001092	1010	535630	19	11361	polymertroph	eurotiales	98.8	98.6	0.2	0.4	0.8	4191	353973	0.0103941974107313
Aspiberi	Aspergillus ibericus CBS 121593 (ascomycetes)	301854	Aspergillus ibericus	Aspibe1	GCF_003184845.1	1448316	http://ftp.ncbi.nlm.nih.gov/genomes/all/GCA/003/184/845/GCA_003184845.1_Aspibe1	Ascomycota	Ascomycota	Eurotiomycetes	Eurotiales	Aspergillaceae	Aspergillus	116	33437983	50.55	288258.474	186767.5	1459985	1015	622403	20	11680	mesotroph	eurotiales	99.3	99.1	0.2	0.1	0.6	4191	1393830	0.0416840333939999
Aspindol	Aspergillus indologenus CBS 114.80 (ascomycetes)	1232676	Aspergillus indologenus	Aspind1	GCA_003184685.1	1450541	http://ftp.ncbi.nlm.nih.gov/genomes/all/GCA/003/184/685/GCA_003184685.1_Aspind1	Ascomycota	Ascomycota	Eurotiomycetes	Eurotiales	Aspergillaceae	Aspergillus	334	38592838	48.32	115547.419	59321.5	1131196	1173	235731	49	12161	mesotroph	eurotiales	99	98.6	0.4	0.4	0.6	4191	3031622	0.0785540052794252
Aspjapon	Aspergillus japonicus CBS 114.51 (ascomycetes)	34381	Aspergillus japonicus	Aspjap1	GCF_003184785.1	1448312	http://ftp.ncbi.nlm.nih.gov/genomes/all/GCA/003/184/785/GCA_003184785.1_Aspjap1	Ascomycota	Ascomycota	Eurotiomycetes	Eurotiales	Aspergillaceae	Aspergillus	163	36099954	50.813	221472.11	122459	1444553	1324	412690	25	12022	mesotroph	eurotiales	99.4	99	0.4	0.1	0.5	4191	810723	0.0224577294475223
Aspkawac	Aspergillus kawachii		Aspergillus kawachii		GCA_000239835.2		http://ftp.ncbi.nlm.nih.gov/genomes/all/GCA/000/239/835/GCA_000239835.2_Akaw_assembly01	Ascomycota	Ascomycota	Eurotiomycetes	Eurotiales	Aspergillaceae	Aspergillus	1163	37113202	48.961	31911.61	794	2077433	100	790083	15	11491	mesotroph	eurotiales	99.6	99.4	0.2	0.1	0.3	4191	480912	0.012957976517359
Asplentu	Aspergillus lentulus (ascomycetes)	293939	Aspergillus lentulus	ASM1072445v1	GCF_010724455.1	293939	http://ftp.ncbi.nlm.nih.gov/genomes/all/GCA/010/724/455/GCA_010724455.1_ASM1072445v1	Ascomycota	Ascomycota	Eurotiomycetes	Eurotiales	Aspergillaceae	Aspergillus	760	30229310	49.864	39775.408	534.5	1191167	206	315630	29	10293	mesotroph	eurotiales	99.7	99.6	0.1	0.1	0.2	4191	105212	0.00348046316637727
Asplepor	Aspergillus leporis (ascomycetes)	41062	Aspergillus leporis	Asplep1	GCA_009176345.1	41062	http://ftp.ncbi.nlm.nih.gov/genomes/all/GCA/009/176/345/GCA_009176345.1_Asplep1	Ascomycota	Ascomycota	Eurotiomycetes	Eurotiales	Aspergillaceae	Aspergillus	615	39425861	47.586	64107.091	30598	571951	1001	157399	82	12743	mesotroph	eurotiales	99.3	98.8	0.5	0.2	0.5	4191	2000025	0.0507287589737102
Aspluchu	Aspergillus luchuensis CBS 106.47 (ascomycetes)	1069201	Aspergillus luchuensis	Aspfo1	GCA_001890685.1	1137211	http://ftp.ncbi.nlm.nih.gov/genomes/all/GCA/001/890/685/GCA_001890685.1_Aspfo1	Ascomycota	Ascomycota	Eurotiomycetes	Eurotiales	Aspergillaceae	Aspergillus	100	37452972	49.069	374529.72	22290	4264968	1488	2197438	6	13503	mesotroph	eurotiales	99.6	99.4	0.2	0.1	0.3	4191	972056	0.0259540417780463
Aspminis	Aspergillus minisclerotigenes (ascomycetes)	656917	Aspergillus minisclerotigenes	Aspmin1	GCA_009176455.1	656917	http://ftp.ncbi.nlm.nih.gov/genomes/all/GCA/009/176/455/GCA_009176455.1_Aspmin1	Ascomycota	Ascomycota	Eurotiomycetes	Eurotiales	Aspergillaceae	Aspergillus	296	37064162	48.347	125216.764	62076.5	1157468	1005	298536	37	13415	vasculartroph	eurotiales	99.6	99.3	0.3	0.1	0.3	4191	158620	0.00427960572803454
Aspmulun	Aspergillus mulundensis (ascomycetes)	1810919	Aspergillus mulundensis	ASM336962v1	GCF_003369625.1	1810919	http://ftp.ncbi.nlm.nih.gov/genomes/all/GCA/003/369/625/GCA_003369625.1_ASM336962v1	Ascomycota	Ascomycota	Eurotiomycetes	Eurotiales	Aspergillaceae	Aspergillus	160	45341896	43.243	283386.85	2400	5629675	1019	2829575	6	11603	mesotroph	eurotiales	99	98.4	0.6	0.4	0.6	4191	8612942	0.189955488407454
Aspneoni	Aspergillus neoniger CBS 115656 (ascomycetes)	1196635	Aspergillus neoniger	Aspneo1	GCF_003184625.1	1448310	http://ftp.ncbi.nlm.nih.gov/genomes/all/GCA/003/184/625/GCA_003184625.1_Aspneo1	Ascomycota	Ascomycota	Eurotiomycetes	Eurotiales	Aspergillaceae	Aspergillus	169	35416444	48.779	209564.757	37197	1664060	1025	707186	18	11939	mesotroph	eurotiales	99.6	99.5	0.1	0.1	0.3	4191	492011	0.0138921626349613
Aspnidul	Aspergillus nidulans FGSC A4 (ascomycetes)	162425	Aspergillus nidulans	ASM14920v2	GCF_000149205.2	227321	http://ftp.ncbi.nlm.nih.gov/genomes/all/GCA/000/149/205/GCA_000149205.2_ASM14920v2	Ascomycota	Ascomycota	Eurotiomycetes	Eurotiales	Aspergillaceae	Aspergillus	91	30275969	50.296	332702.956	7055	4306251	2259	2478513	5	9561	mesotroph	eurotiales	98.6	98.4	0.2	0.5	0.9	4191	520666	0.017197335616244
Aspnige	Aspergillus niger CBS 101883 (ascomycetes)	5061	Aspergillus niger	Asplac1	GCF_003184595.1	1450533	http://ftp.ncbi.nlm.nih.gov/genomes/all/GCA/003/184/595/GCA_003184595.1_Asplac1	Ascomycota	Ascomycota	Eurotiomycetes	Eurotiales	Aspergillaceae	Aspergillus	107	35853610	49.476	335080.467	130167	4286543	1057	878705	12	13082	mesotroph	eurotiales	99.6	99.4	0.2	0.1	0.3	4191	92641	0.00258386812373984
Aspnomiu	Aspergillus nomius		Aspergillus nomius		GCA_001204775.1		http://ftp.ncbi.nlm.nih.gov/genomes/all/GCA/001/204/775/GCA_001204775.1_ASM120477v1	Ascomycota	Ascomycota	Eurotiomycetes	Eurotiales	Aspergillaceae	Aspergillus	1118	36138823	48.857	32324.529	17260	455117	203	66657	148	11914	mesotroph	eurotiales	97.2	96.8	0.4	1.5	1.3	4191	85101	0.00235483596131507
Aspnovof	Aspergillus novofumigatus IBT 16806 (ascomycetes)	340412	Aspergillus novofumigatus	Aspnov1	GCF_002847465.1	1392255	http://ftp.ncbi.nlm.nih.gov/genomes/all/GCA/002/847/465/GCA_002847465.1_Aspnov1	Ascomycota	Ascomycota	Eurotiomycetes	Eurotiales	Aspergillaceae	Aspergillus	62	32440129	49.145	523227.887	13349.5	5124468	2867	3768347	4	11534	mesotroph	eurotiales	97.8	97.5	0.3	0.9	1.3	4191	1746448	0.0538360374584207
Aspnovop	Aspergillus novoparasiticus (ascomycetes)	986946	Aspergillus novoparasiticus	Aspnovo1	GCA_009176405.1	986946	http://ftp.ncbi.nlm.nih.gov/genomes/all/GCA/009/176/405/GCA_009176405.1_Aspnovo1	Ascomycota	Ascomycota	Eurotiomycetes	Eurotiales	Aspergillaceae	Aspergillus	870	40857493	48.035	46962.636	5281.5	1413740	1000	276844	48	14182	vasculartroph	eurotiales	99.3	98.9	0.4	0.1	0.6	4191	515409	0.0126147974864733
Aspochra	Aspergillus ochraceoroseus IBT 24754 (ascomycetes)	138278	Aspergillus ochraceoroseus	Aspergillus ochraceoroseus IBT 24754 v1.1	GCA_002846915.2	1392256	http://ftp.ncbi.nlm.nih.gov/genomes/all/GCA/002/846/915/GCA_002846915.2_Aspergillus_ochraceoroseus_IBT_24754_v1.1	Ascomycota	Ascomycota	Eurotiomycetes	Eurotiales	Aspergillaceae	Aspergillus	34	27718211	44.173	815241.5	12145	6371382	1033	2489623	4	8917	saprotroph	eurotiales	98.5	98.4	0.1	0.2	1.3	4191	3567433	0.12870358047278
Asporyza	Aspergillus oryzae RIB40 (ascomycetes)	5062	Aspergillus oryzae	ASM18445v3	GCF_000184455.2	510516	http://ftp.ncbi.nlm.nih.gov/genomes/all/GCA/000/184/455/GCA_000184455.3_ASM18445v3	Ascomycota	Ascomycota	Eurotiomycetes	Eurotiales	Aspergillaceae	Aspergillus	12	37912014	48.242	3159334.5	3792803	6520266	6938	4887096	4	12074	mesotroph	eurotiales	99.6	99.4	0.2	0.1	0.3	4191	237139	0.00625498291913482
Aspparas	Aspergillus parasiticus (ascomycetes)	5067	Aspergillus parasiticus	Asppar1	GCA_009176385.1	5067	http://ftp.ncbi.nlm.nih.gov/genomes/all/GCA/009/176/385/GCA_009176385.1_Asppar1	Ascomycota	Ascomycota	Eurotiomycetes	Eurotiales	Aspergillaceae	Aspergillus	270	38390758	48.068	142187.993	67923	1233205	1001	354721	34	13752	vasculartroph	eurotiales	99.5	99.2	0.3	0.1	0.4	4191	135097	0.00351899798383767
Aspphoen	Aspergillus phoenicis ATCC 13157 (ascomycetes)	5063	Aspergillus phoenicis	Aspph1	GCA_003344505.1	1353007	http://ftp.ncbi.nlm.nih.gov/genomes/all/GCA/003/344/505/GCA_003344505.1_Aspph1	Ascomycota	Ascomycota	Eurotiomycetes	Eurotiales	Aspergillaceae	Aspergillus	55	35753538	49.485	650064.327	402947	2828543	1140	1344691	10	11972	mesotroph	eurotiales	99.7	99.5	0.2	0	0.3	4191	244618	0.00684178444102511
Asppiper	Aspergillus piperis CBS 112811 (ascomycetes)	319630	Aspergillus piperis	Asppip1	GCF_003184755.1	1448313	http://ftp.ncbi.nlm.nih.gov/genomes/all/GCA/003/184/755/GCA_003184755.1_Asppip1	Ascomycota	Ascomycota	Eurotiomycetes	Eurotiales	Aspergillaceae	Aspergillus	47	35280331	49.001	750645.34	487126	3339556	3593	1121342	9	12071	mesotroph	eurotiales	99.5	99.4	0.1	0.1	0.4	4191	31887	0.000903818050913411
Asppseud1	Aspergillus pseudocaelatus (ascomycetes)	1825620	Aspergillus pseudocaelatus	Asppsec1	GCA_009193665.1	1825620	http://ftp.ncbi.nlm.nih.gov/genomes/all/GCA/009/193/665/GCA_009193665.1_Asppsec1	Ascomycota	Ascomycota	Eurotiomycetes	Eurotiales	Aspergillaceae	Aspergillus	466	39651556	47.622	85089.176	35821	828803	1005	210129	58	13895	vasculartroph	eurotiales	99.4	99	0.4	0.2	0.4	4191	362322	0.00913764897397721
Asppseud2	Aspergillus pseudonomius (ascomycetes)	1506151	Aspergillus pseudonomius	Asppsen1	GCF_009193645.1	1506151	http://ftp.ncbi.nlm.nih.gov/genomes/all/GCA/009/193/645/GCA_009193645.1_Asppsen1	Ascomycota	Ascomycota	Eurotiomycetes	Eurotiales	Aspergillaceae	Aspergillus	374	37780514	48.419	101017.417	26076	1064673	1000	271263	40	13384	mesotroph	eurotiales	99.5	99.1	0.4	0.1	0.4	4191	179592	0.00475356158468357
Asppseud3	Aspergillus pseudotamarii (ascomycetes)	132259	Aspergillus pseudotamarii	Asppset1	GCF_009193445.1	132259	http://ftp.ncbi.nlm.nih.gov/genomes/all/GCA/009/193/445/GCA_009193445.1_Asppset1	Ascomycota	Ascomycota	Eurotiomycetes	Eurotiales	Aspergillaceae	Aspergillus	249	38243929	47.974	153590.076	54777	1592473	1005	410003	29	13428	vasculartroph	eurotiales	99.7	99.3	0.4	0.1	0.2	4191	263690	0.00689495056849415
Asprambe	Aspergillus rambellii (ascomycetes)	308745	Aspergillus rambellii	ASM98664v1	GCA_000986645.1	308745	http://ftp.ncbi.nlm.nih.gov/genomes/all/GCA/000/986/645/GCA_000986645.1_ASM98664v1	Ascomycota	Ascomycota	Eurotiomycetes	Eurotiales	Aspergillaceae	Aspergillus	4177	26435630	45.791	6328.856	803	166932	200	37599	212	7761	saprotroph	eurotiales	96.6	96.4	0.2	1.5	1.9	4191	3169813	0.119906845420366
Asprube	Aspergillus ruber CBS 135680 (ascomycetes)	396024	Aspergillus ruber	Eurhe1	GCA_000600275.1	1388766	http://ftp.ncbi.nlm.nih.gov/genomes/all/GCA/000/600/275/GCA_000600275.1_Eurhe1	Ascomycota	Ascomycota	Eurotiomycetes	Eurotiales	Aspergillaceae	Aspergillus	110	26209327	48.786	238266.609	67363.5	1563877	1086	623674	14	10066	saprotroph	eurotiales	98.8	98.5	0.3	0.2	1	4191	601990	0.0229685409320125
Aspsacch	Aspergillus saccharolyticus JOP 1030-1 (ascomycetes)	979771	Aspergillus saccharolyticus	Aspsac1	GCF_003184585.1	1450539	http://ftp.ncbi.nlm.nih.gov/genomes/all/GCA/003/184/585/GCA_003184585.1_Aspsac1	Ascomycota	Ascomycota	Eurotiomycetes	Eurotiales	Aspergillaceae	Aspergillus	120	31096189	50.285	259134.908	125270	1664689	1083	591538	16	10064	polymertroph	eurotiales	98.9	98.7	0.2	0.3	0.8	4191	482577	0.0155188470201284
Aspscler1	Aspergillus sclerotialis (ascomycetes)	2070753	Aspergillus sclerotialis	phiScl 1.0	GCA_003589665.1	2070753	http://ftp.ncbi.nlm.nih.gov/genomes/all/GCA/003/589/665/GCA_003589665.1_phiScl_1.0	Ascomycota	Ascomycota	Eurotiomycetes	Eurotiales	Aspergillaceae	Aspergillus	7484	27975818	46.901	3738.084	326	187578	200	40988	197	11307	saprotroph	eurotiales	93.7	93.3	0.4	2.1	4.2	4191	429455	0.0153509362979127
Aspscler2	Aspergillus sclerotiicarbonarius CBS 121057 (ascomycetes)	487660	Aspergillus sclerotiicarbonarius	Aspscle1	GCA_003184635.1	1448318	http://ftp.ncbi.nlm.nih.gov/genomes/all/GCA/003/184/635/GCA_003184635.1_Aspscle1	Ascomycota	Ascomycota	Eurotiomycetes	Eurotiales	Aspergillaceae	Aspergillus	166	37621264	48.585	226634.12	156073.5	1560001	1005	362770	33	12569	mesotroph	eurotiales	99.3	99	0.3	0.2	0.5	4191	3594331	0.0955398787239047
Aspscler3	Aspergillus sclerotioniger CBS 115572 (ascomycetes)	319627	Aspergillus sclerotioniger	Aspscl1	GCF_003184525.1	1450535	http://ftp.ncbi.nlm.nih.gov/genomes/all/GCA/003/184/525/GCA_003184525.1_Aspscl1	Ascomycota	Ascomycota	Eurotiomycetes	Eurotiales	Aspergillaceae	Aspergillus	138	36720365	49.254	266089.601	30506.5	1993707	948	930588	15	12338	mesotroph	eurotiales	99	98.8	0.2	0.4	0.6	4191	3011123	0.082001445247072
Aspsergi	Aspergillus sergii (ascomycetes)	1034303	Aspergillus sergii	Aspser1	GCA_009193525.1	1034303	http://ftp.ncbi.nlm.nih.gov/genomes/all/GCA/009/193/525/GCA_009193525.1_Aspser1	Ascomycota	Ascomycota	Eurotiomycetes	Eurotiales	Aspergillaceae	Aspergillus	262	38325693	48.239	146281.271	55037.5	1317487	1012	382883	33	13713	vasculartroph	eurotiales	99.7	99.4	0.3	0	0.3	4191	108411	0.00282867683566739
Aspsteyn	Aspergillus steynii IBT 23096 (ascomycetes)	306088	Aspergillus steynii	Aspste1	GCF_002849105.1	1392250	http://ftp.ncbi.nlm.nih.gov/genomes/all/GCA/002/849/105/GCA_002849105.1_Aspste1	Ascomycota	Ascomycota	Eurotiomycetes	Eurotiales	Aspergillaceae	Aspergillus	37	37847960	49.073	1022917.838	14960	6713304	1118	3921250	4	13197	mesotroph	eurotiales	99.4	99.2	0.2	0.1	0.5	4191	2588057	0.0683803565634713
Aspsydow	Aspergillus sydowii CBS 593.65 (ascomycetes)	75750	Aspergillus sydowii	Aspsy1	GCA_001890705.1	1036612	http://ftp.ncbi.nlm.nih.gov/genomes/all/GCA/001/890/705/GCA_001890705.1_Aspsy1	Ascomycota	Ascomycota	Eurotiomycetes	Eurotiales	Aspergillaceae	Aspergillus	97	34381026	49.984	354443.567	10072	5537812	1125	2288531	5	13579	vasculartroph	eurotiales	99.4	98.8	0.6	0.2	0.4	4191	473680	0.0137773666207634
Asptaich	Aspergillus taichungensis (ascomycetes)	482145	Aspergillus taichungensis	Asptaic1	GCA_002850765.1	482145	http://ftp.ncbi.nlm.nih.gov/genomes/all/GCA/002/850/765/GCA_002850765.1_Asptaic1	Ascomycota	Ascomycota	Eurotiomycetes	Eurotiales	Aspergillaceae	Aspergillus	310	27121736	51.451	87489.471	48208.5	490963	1033	207690	47	9689	saprotroph	eurotiales	98.9	98.6	0.3	0.2	0.9	4191	231929	0.00855140688634385
Asptamar	Aspergillus tamarii (ascomycetes)	41984	Aspergillus tamarii	Asptam1	GCA_009193485.1	41984	http://ftp.ncbi.nlm.nih.gov/genomes/all/GCA/009/193/485/GCA_009193485.1_Asptam1	Ascomycota	Ascomycota	Eurotiomycetes	Eurotiales	Aspergillaceae	Aspergillus	448	38511287	47.55	85962.694	26432.5	846017	1007	214496	51	13331	vasculartroph	eurotiales	99.4	99	0.4	0.2	0.4	4191	548668	0.0142469401243329
Asptanne	Aspergillus tanneri (ascomycetes)	1220188	Aspergillus tanneri	ASM342696v1	GCF_003426965.1	1220188	http://ftp.ncbi.nlm.nih.gov/genomes/all/GCA/003/426/965/GCA_003426965.1_ASM342696v1	Ascomycota	Ascomycota	Eurotiomycetes	Eurotiales	Aspergillaceae	Aspergillus	14	38719388	47.304	2765670.571	3557112.5	5928792	91324	4499170	4	11683	mesotroph	eurotiales	97.3	97	0.3	0.7	2	4191	3389599	0.0875426801683952
Aspterre	Aspergillus terreus NIH2624 (ascomycetes)	33178	Aspergillus terreus	ASM14961v1	GCF_000149615.1	341663	http://ftp.ncbi.nlm.nih.gov/genomes/all/GCA/000/149/615/GCA_000149615.1_ASM14961v1	Ascomycota	Ascomycota	Eurotiomycetes	Eurotiales	Aspergillaceae	Aspergillus	27	29364022	52.869	1087556.37	1353958	2751824	12095	1912493	7	10401	mesotroph	eurotiales	98.3	97.9	0.4	0.7	1	4191	59806	0.00203671009373307
Asptherm	Aspergillus thermomutatus (ascomycetes)	41047	Aspergillus thermomutatus	ASM223726v2	GCF_002237265.1	41047	http://ftp.ncbi.nlm.nih.gov/genomes/all/GCA/002/237/265/GCA_002237265.2_ASM223726v2	Ascomycota	Ascomycota	Eurotiomycetes	Eurotiales	Aspergillaceae	Aspergillus	647	30945974	50.12	47829.944	28533	400253	2000	93306	107	9702	mesotroph	eurotiales	98.8	98.6	0.2	0.7	0.5	4191	386745	0.012497425351679
Asptrans	Aspergillus transmontanensis (ascomycetes)	1034304	Aspergillus transmontanensis	Asptra1	GCA_009193505.1	1034304	http://ftp.ncbi.nlm.nih.gov/genomes/all/GCA/009/193/505/GCA_009193505.1_Asptra1	Ascomycota	Ascomycota	Eurotiomycetes	Eurotiales	Aspergillaceae	Aspergillus	293	39338775	47.98	134262.031	48585	1098967	1027	342792	36	14215	vasculartroph	eurotiales	99.6	99.2	0.4	0.1	0.3	4191	179828	0.00457126588207182
Asptubin	Aspergillus tubingensis (ascomycetes)	5068	Aspergillus tubingensis	ASM1334032v1	GCF_013340325.1	5068	http://ftp.ncbi.nlm.nih.gov/genomes/all/GCA/013/340/325/GCA_013340325.1_ASM1334032v1	Ascomycota	Ascomycota	Eurotiomycetes	Eurotiales	Aspergillaceae	Aspergillus	15	35047229	49.318	2336481.933	1979743	5352870	231917	3153774	5	11479	mesotroph	eurotiales	99.6	99.5	0.1	0.1	0.3	4191	33839	0.000965525691061054
Aspturco	Aspergillus turcosus (ascomycetes)	1245748	Aspergillus turcosus	ASM223497v2	GCA_002234975.2	1245748	http://ftp.ncbi.nlm.nih.gov/genomes/all/GCA/002/234/975/GCA_002234975.2_ASM223497v2	Ascomycota	Ascomycota	Eurotiomycetes	Eurotiales	Aspergillaceae	Aspergillus	1043	34076230	46.194	32671.361	9972	515623	2000	95868	102	9174	polymertroph	eurotiales	98.7	98.6	0.1	0.6	0.7	4191	4508920	0.132318627970289
Aspudaga	Aspergillus udagawae (ascomycetes)	91492	Aspergillus udagawae	ASM1072479v1	GCA_010724795.1	91492	http://ftp.ncbi.nlm.nih.gov/genomes/all/GCA/010/724/795/GCA_010724795.1_ASM1072479v1	Ascomycota	Ascomycota	Eurotiomycetes	Eurotiales	Aspergillaceae	Aspergillus	2364	31222906	50.165	13207.659	688	327441	205	71333	128	10034	mesotroph	eurotiales	99.2	99	0.2	0.4	0.4	4191	69743	0.00223371264673442
Aspustu	Aspergillus ustus (ascomycetes)	40382	Aspergillus ustus	Austus1.0	GCA_000812125.1	40382	http://ftp.ncbi.nlm.nih.gov/genomes/all/GCA/000/812/125/GCA_000812125.1_Austus1.0	Ascomycota	Ascomycota	Eurotiomycetes	Eurotiales	Aspergillaceae	Aspergillus	770	38351268	50.991	49806.842	1577.5	1033815	500	279164	44	706	monomertroph	eurotiales	97.7	97.5	0.2	0.3	2	4191	335321	0.00874341364671437
Aspuvaru	Aspergillus uvarum CBS 121591 (ascomycetes)	446911	Aspergillus uvarum	Aspuva1	GCF_003184745.1	1448315	http://ftp.ncbi.nlm.nih.gov/genomes/all/GCA/003/184/745/GCA_003184745.1_Aspuva1	Ascomycota	Ascomycota	Eurotiomycetes	Eurotiales	Aspergillaceae	Aspergillus	172	35850703	50.847	208434.32	137190.5	1051428	1058	396097	30	12014	mesotroph	eurotiales	99.3	98.9	0.4	0.2	0.5	4191	526725	0.0146921805131687
Aspvaden	Aspergillus vadensis CBS 113365 (ascomycetes)	288669	Aspergillus vadensis	Aspvad1	GCF_003184925.1	1448311	http://ftp.ncbi.nlm.nih.gov/genomes/all/GCA/003/184/925/GCA_003184925.1_Aspvad1	Ascomycota	Ascomycota	Eurotiomycetes	Eurotiales	Aspergillaceae	Aspergillus	60	35663374	49.182	594389.567	444170	3676350	1206	1025125	11	12132	mesotroph	eurotiales	99.5	99.3	0.2	0.1	0.4	4191	558532	0.0156612215097764
Aspversi	Aspergillus versicolor CBS 583.65 (ascomycetes)	46472	Aspergillus versicolor	Aspve1	GCA_001890125.1	1036611	http://ftp.ncbi.nlm.nih.gov/genomes/all/GCA/001/890/125/GCA_001890125.1_Aspve1	Ascomycota	Ascomycota	Eurotiomycetes	Eurotiales	Aspergillaceae	Aspergillus	51	33126810	50.081	649545.294	11331	5023850	1241	2487993	5	13222	vasculartroph	eurotiales	99.4	99	0.4	0.1	0.5	4191	452125	0.0136483108394681
Aspviola	Aspergillus violaceofuscus CBS 115571 (ascomycetes)	657443	Aspergillus violaceofuscus	Aspvio1	GCA_003184705.1	1450538	http://ftp.ncbi.nlm.nih.gov/genomes/all/GCA/003/184/705/GCA_003184705.1_Aspvio1	Ascomycota	Ascomycota	Eurotiomycetes	Eurotiales	Aspergillaceae	Aspergillus	209	36012865	51.025	172310.359	119441	900532	1085	288343	40	12080	mesotroph	eurotiales	99.1	98.7	0.4	0.3	0.6	4191	268261	0.00744903244993143
Aspwelwi	Aspergillus welwitschiae (ascomycetes)	1341132	Aspergillus welwitschiae	Aspwel1	GCF_003344945.1	1341132	http://ftp.ncbi.nlm.nih.gov/genomes/all/GCA/003/344/945/GCA_003344945.1_Aspwel1	Ascomycota	Ascomycota	Eurotiomycetes	Eurotiales	Aspergillaceae	Aspergillus	396	37511876	49.663	94726.96	5512.5	2162797	1010	757052	17	13684	mesotroph	eurotiales	99.6	99.4	0.2	0	0.4	4191	661402	0.0176318027922677
Aspwenti	Aspergillus wentii DTO 134E9 (ascomycetes)	5066	Aspergillus wentii	Aspwe1	GCA_001890725.1	1073089	http://ftp.ncbi.nlm.nih.gov/genomes/all/GCA/001/890/725/GCA_001890725.1_Aspwe1	Ascomycota	Ascomycota	Eurotiomycetes	Eurotiales	Aspergillaceae	Aspergillus	27	31350635	47.955	1161134.63	20875	5070162	1148	4128426	4	12435	mesotroph	eurotiales	99.6	99.1	0.5	0.1	0.3	4191	279450	0.00891369504955801
Aulheder	Aulographum hederae CBS 113979 (ascomycetes)	1176130	Aulographum hederae	Aulhe2	GCA_010015705.1	1176131	http://ftp.ncbi.nlm.nih.gov/genomes/all/GCA/010/015/705/GCA_010015705.1_Aulhe2	Ascomycota	Ascomycota	Dothideomycetes	Aulographales	Aulographaceae	Aulographum	173	31983478	52.372	184875.595	36589	1347584	1109	529352	20	12109	polymertroph	dothideomycetes	93.4	93.2	0.2	0.8	5.8	3786	757163	0.0236735667084111
Aurampl	Auriculariopsis ampla (basidiomycetes)	97359	Auriculariopsis ampla	Auramp1	GCA_007026445.1	97359	http://ftp.ncbi.nlm.nih.gov/genomes/all/GCA/007/026/445/GCA_007026445.1_Auramp1	Basidiomycota	Basidiomycota	Agaricomycetes	Agaricales	Schizophyllaceae	Auriculariopsis	351	49873921	57.053	142090.943	41291	4714653	1190	539828	19	15576	saprotroph	agaricales	95.1	74.3	20.8	0.9	4	3870	1569734	0.0314740443206781
Aurmelan	Aureobasidium melanogenum CBS 110374 (ascomycetes)	46634	Aureobasidium melanogenum	Aureobasidium pullulans var. melanogenum CBS 110374 v1.0	GCA_000721775.1	1043003	http://ftp.ncbi.nlm.nih.gov/genomes/all/GCA/000/721/775/GCA_000721775.1_Aureobasidium_pullulans_var._melanogenum_CBS_110374_v1.0	Ascomycota	Ascomycota	Dothideomycetes	Dothideales	Saccotheciaceae	Aureobasidium	150	26203324	49.847	174688.827	9477.5	2719209	1019	822863	10	10584	saprotroph	dothideomycetes	99.7	99.6	0.1	0.1	0.2	3786	87995	0.00335816173551111
Aurnamib	Aureobasidium namibiae CBS 147.97 (ascomycetes)	559561	Aureobasidium namibiae	Aureobasidium pullulans var. namibiae CBS 147.97 v1.0	GCF_000721765.1	1043004	http://ftp.ncbi.nlm.nih.gov/genomes/all/GCA/000/721/765/GCA_000721765.1_Aureobasidium_pullulans_var._namibiae_CBS_147.97_v1.0	Ascomycota	Ascomycota	Dothideomycetes	Dothideales	Saccotheciaceae	Aureobasidium	47	25428601	51.119	541034.064	288628	2484475	2230	1074982	9	10259	saprotroph	dothideomycetes	99.4	99.3	0.1	0.2	0.4	3786	131418	0.00516811758539135
Aurpullu	Aureobasidium pullulans EXF-150 (ascomycetes)	5580	Aureobasidium pullulans	Aureobasidium pullulans var. pullulans EXF-150	GCF_000721785.1	1043002	http://ftp.ncbi.nlm.nih.gov/genomes/all/GCA/000/721/785/GCA_000721785.1_Aureobasidium_pullulans_var._pullulans_EXF-150_assembly_version_1.0	Ascomycota	Ascomycota	Dothideomycetes	Dothideales	Saccotheciaceae	Aureobasidium	186	29621078	50.02	159253.108	2331.5	2687588	1039	1166847	10	11844	polymertroph	dothideomycetes	99.4	99.3	0.1	0.1	0.5	3786	233523	0.00788367661703602
Aursubgl1	Aureobasidium subglaciale EXF-2481 (ascomycetes)	1042127	Aureobasidium subglaciale	Aureobasidium pullulans var. subglaciale EXF-2481 v1.0	GCF_000721755.1	1043005	http://ftp.ncbi.nlm.nih.gov/genomes/all/GCA/000/721/755/GCA_000721755.1_Aureobasidium_pullulans_var._subglaciale_EXF-2481_v1.0	Ascomycota	Ascomycota	Dothideomycetes	Dothideales	Saccotheciaceae	Aureobasidium	75	25796716	50.782	343956.213	178411	2141954	1128	821214	11	10792	saprotroph	dothideomycetes	99.3	99.3	0	0.1	0.6	3786	64536	0.0025017137840336
Aursubgl2	Auricularia subglabra TFB-10046 SS5 (basidiomycetes)	1331295	Auricularia subglabra	Auricularia subglabra SS-5 V1.0	GCF_000265015.1	717982	http://ftp.ncbi.nlm.nih.gov/genomes/all/GCA/000/265/015/GCA_000265015.1_Auricularia_subglabra_SS-5_V1.0	Basidiomycota	Basidiomycota	Agaricomycetes	Auriculariales	Auriculariaceae	Auricularia	1531	74920202	58.628	48935.468	3934	2214130	2002	491394	44	23555	polymertroph	agaricomycetes	95.9	94.4	1.5	0.6	3.5	2898	5344070	0.0713301600548274
Babinosi	Babjeviella inositovora		Babjeviella inositovora	NRRL Y-12698	babjeviella_inositovora		https://figshare.com/ndownloader/files/13092791	Ascomycota	Saccharomycota	Saccharomycetes	Saccharomycetales	Debaryomycetaceae	Babjeviella	49	15221050	48.128	310633.673	5219	2639018	1350	933105	6	5752	monomertroph	saccharomycetes	99.3	99.1	0.2	0.1	0.6	2137	80337	0.00527801958471985
Barcalif	Barnettozyma californica		Barnettozyma californica	NRRL Y-17395	yHMPu5000035044_barnettozyma_californica_160519		https://figshare.com/ndownloader/files/13092791	Ascomycota	Saccharomycota	Saccharomycetes	Saccharomycetales	Phaffomycetaceae	Barnettozyma	276	11899360	41.515	43113.623	626	1003385	200	449699	10	5810	monomertroph	saccharomycetes	96.7	96.6	0.1	0.9	2.4	2137	174699	0.0146813778220005
Barhawai	Barnettozyma hawaiiensis		Barnettozyma hawaiiensis	NRRL Y-27270	yHMPu5000035045_barnettozyma_hawaiiensis_160613		https://figshare.com/ndownloader/files/13092791	Ascomycota	Saccharomycota	Saccharomycetes	Saccharomycetales	Phaffomycetaceae	Barnettozyma	194	10617442	43.272	54729.082	2900.5	985107	211	233890	15	5371	monomertroph	saccharomycetes	97.5	97.4	0.1	0.8	1.7	2137	1501	0.000141371151356419
Barpopul	Barnettozyma populi		Barnettozyma populi	NRRL Y-12728	yHMPu5000035046_barnettozyma_populi_160613		https://figshare.com/ndownloader/files/13092791	Ascomycota	Saccharomycota	Saccharomycetes	Saccharomycetales	Phaffomycetaceae	Barnettozyma	726	11533356	43.194	15886.165	112	973885	58	390696	10	5594	monomertroph	saccharomycetes	97.5	97.4	0.1	0.9	1.6	2137	84842	0.00735622831723914
Barprate	Barnettozyma pratensis		Barnettozyma pratensis	NRRL Y-12696	yHMPu5000035047_barnettozyma_pratensis_160519		https://figshare.com/ndownloader/files/13092791	Ascomycota	Saccharomycota	Saccharomycetes	Saccharomycetales	Phaffomycetaceae	Barnettozyma	469	12622213	38.084	26913.034	436	791577	200	264426	17	5854	monomertroph	saccharomycetes	95.1	94.9	0.2	0.8	4.1	2137	132901	0.0105291362140696
Barsalic	Barnettozyma salicaria		Barnettozyma salicaria	NRRL Y-6780	yHMPu5000035048_barnettozyma_salicaria_160519		https://figshare.com/ndownloader/files/13092791	Ascomycota	Saccharomycota	Saccharomycetes	Saccharomycetales	Phaffomycetaceae	Barnettozyma	304	11010013	38.458	36217.148	269	967842	200	647430	7	5586	monomertroph	saccharomycetes	95	94.7	0.3	0.8	4.2	2137	120851	0.0109764629705705
Basmeris	Basidiobolus meristosporus CBS 931.73 (fungi)	423460	Basidiobolus meristosporus	Basme2finSC	GCA_002104905.1	1314790	http://ftp.ncbi.nlm.nih.gov/genomes/all/GCA/002/104/905/GCA_002104905.1_Basme2finSC	Zoopagomycota	Zoopagomycota	Basidiobolomycetes	Basidiobolales	Basidiobolaceae	Basidiobolus	1366	89489060	42.763	65511.757	46027	345098	3467	106019	272	16110	mesotroph	fungi	91.6	69	22.6	1.5	6.9	758	43718667	0.48853644233161
Batdendr	Batrachochytrium dendrobatidis JAM81 (chytrids)	109871	Batrachochytrium dendrobatidis	v1.0	GCF_000203795.1	684364	http://ftp.ncbi.nlm.nih.gov/genomes/all/GCA/000/203/795/GCA_000203795.1_v1.0	Chytridiomycota	Chytridiomycota	Chytridiomycetes	Rhizophydiales		Batrachochytrium	127	24315081	39.253	191457.331	7193	4429270	1639	1484462	6	8700	monomertroph	fungi	73.3	72.6	0.7	4.1	22.6	758	3748632	0.154169011404897
Batsalam	Batrachochytrium salamandrivorans (chytrids)	1357716	Batrachochytrium salamandrivorans	Batr_sala_BS_V1	GCA_002006685.1	1357716	http://ftp.ncbi.nlm.nih.gov/genomes/all/GCA/002/006/685/GCA_002006685.1_Batr_sala_BS_V1	Chytridiomycota	Chytridiomycota	Chytridiomycetes	Rhizophydiales		Batrachochytrium	5358	32636440	41.886	6091.161	3234	68925	1001	10956	814	12471	monomertroph	fungi	72.7	72.2	0.5	5.7	21.6	758	5497715	0.168453268800151
Baupanam	Baudoinia panamericana UAMH 10762 (ascomycetes)	1709381	Baudoinia panamericana	Bauco1	GCF_000338955.1	717646	http://ftp.ncbi.nlm.nih.gov/genomes/all/GCA/000/338/955/GCA_000338955.1_Bauco1	Ascomycota	Ascomycota	Dothideomycetes	Mycosphaerellales	Teratosphaeriaceae	Baudoinia	19	21875620	54.786	1151348.421	1222139	2027063	2076	1299806	7	10508	saprotroph	capnodiales	98.3	98.3	0	0.4	1.3	3578	18874	0.000862786974723459
Beabassi	Beauveria bassiana ARSEF 2860 (ascomycetes)	176275	Beauveria bassiana	ASM28067v1	GCF_000280675.1	655819	http://ftp.ncbi.nlm.nih.gov/genomes/all/GCA/000/280/675/GCA_000280675.1_ASM28067v1	Ascomycota	Ascomycota	Sordariomycetes	Hypocreales	Cordycipitaceae	Beauveria	237	33697794	51.508	142184.785	12383	2084429	1004	729568	13	10364	saprotroph	hypocreales	99.4	99.2	0.2	0.2	0.4	4494	234919	0.00697134655164667
Bifadela	Bifiguratus adelaidae (fungi)	1938954	Bifiguratus adelaidae	ASM226119v1	GCA_002261195.1	1938954	http://ftp.ncbi.nlm.nih.gov/genomes/all/GCA/002/261/195/GCA_002261195.1_ASM226119v1	Mucoromycota	Mucoromycota	Endogonomycetes	Endogonales		Bifiguratus	563	19478880	48.287	34598.366	10369	928798	504	102371	44	5719	monomertroph	fungi	93.7	92.1	1.6	1.3	5	758	36772	0.00188778820958905
Bimnozel	Bimuria novae-zelandiae CBS 107.79 (ascomycetes)	147497	Bimuria novae-zelandiae	Bimnz1	GCA_010015655.1	1447943	http://ftp.ncbi.nlm.nih.gov/genomes/all/GCA/010/015/655/GCA_010015655.1_Bimnz1	Ascomycota	Ascomycota	Dothideomycetes	Pleosporales	Didymosphaeriaceae	Bimuria	321	78183505	44.552	243562.321	58317	2524382	1069	713565	35	16675	mesotroph	pleosporales	91.7	91.4	0.3	0.9	7.4	6641	34251048	0.438085348053915
Bipmaydi	Bipolaris maydis ATCC 48331 (southern corn leaf blight pathogen)	5016	Bipolaris maydis	CocheC4_1	GCF_000354255.1	665024	http://ftp.ncbi.nlm.nih.gov/genomes/all/GCA/000/354/255/GCA_000354255.1_CocheC4_1	Ascomycota	Ascomycota	Dothideomycetes	Pleosporales	Pleosporaceae	Bipolaris	207	32929167	50.733	159078.101	3523	2277156	899	964089	13	12705	mesotroph	pleosporales	99.5	99.4	0.1	0.1	0.4	6641	188317	0.00571885101132379
Biporyza	Bipolaris oryzae ATCC 44560 (ascomycetes)	101162	Bipolaris oryzae	Cochliobolus miyabeanus v1.0	GCF_000523455.1	930090	http://ftp.ncbi.nlm.nih.gov/genomes/all/GCA/000/523/455/GCA_000523455.1_Cochliobolus_miyabeanus_v1.0	Ascomycota	Ascomycota	Dothideomycetes	Pleosporales	Pleosporaceae	Bipolaris	619	31362097	50.5	50665.746	15345	638489	937	134117	68	12002	polymertroph	pleosporales	99.4	99.3	0.1	0.1	0.5	6641	334862	0.0106772834737422
Bipsorok	Bipolaris sorokiniana ND90Pr (ascomycetes)	45130	Bipolaris sorokiniana	Cocsa1	GCF_000338995.1	665912	http://ftp.ncbi.nlm.nih.gov/genomes/all/GCA/000/338/995/GCA_000338995.1_Cocsa1	Ascomycota	Ascomycota	Dothideomycetes	Pleosporales	Pleosporaceae	Bipolaris	154	34409167	49.844	223436.149	3094.5	3642493	2011	1789485	7	12214	polymertroph	pleosporales	99.4	99.3	0.1	0.2	0.4	6641	2285682	0.0664265426710272
Bipvicto	Bipolaris victoriae		Bipolaris victoriae		GCA_000527765.1		http://ftp.ncbi.nlm.nih.gov/genomes/all/GCA/000/527/765/GCA_000527765.1_Cochliobolus_victoriae_v1.0	Ascomycota	Ascomycota	Dothideomycetes	Pleosporales	Pleosporaceae	Bipolaris	676	32829575	50.141	48564.46	3460.5	870365	930	231353	47	12882	mesotroph	pleosporales	99.5	99.4	0.1	0.2	0.3	6641	854776	0.0260367671527883
Bipzeico	Bipolaris zeicola 26-R-13 (ascomycetes)	5017	Bipolaris zeicola	Cochliobolus carbonum v1.0	GCF_000523435.1	930089	http://ftp.ncbi.nlm.nih.gov/genomes/all/GCA/000/523/435/GCA_000523435.1_Cochliobolus_carbonum_v1.0	Ascomycota	Ascomycota	Dothideomycetes	Pleosporales	Pleosporaceae	Bipolaris	844	31267936	50.808	37047.318	11193	501469	911	110153	82	12853	polymertroph	pleosporales	99.5	99.4	0.1	0.1	0.4	6641	276840	0.00885379834473244
Blaadeni	Blastobotrys adeninivorans		Blastobotrys adeninivorans	LS3	arxula_adeninivorans		https://figshare.com/ndownloader/files/13092791	Ascomycota	Saccharomycota	Saccharomycetes	Saccharomycetales	Trichomonascaceae	Blastobotrys	4	11804616	48.121	2951154	2922347.5	4300524	1659397	3827910	2	5939	monomertroph	saccharomycetes	92.4	92.2	0.2	2	5.6	2137	131889	0.0111726633039143
Blaameri	Blastobotrys americana		Blastobotrys americana	NRRL Y-6844	yHMPu5000034681_blastobotrys_americana_160519		https://figshare.com/ndownloader/files/13092791	Ascomycota	Saccharomycota	Saccharomycetes	Saccharomycetales	Trichomonascaceae	Blastobotrys	159	12598369	43.787	79235.025	576	753786	200	330016	14	5788	monomertroph	saccharomycetes	87.5	87.2	0.3	2.8	9.7	2137	21984	0.00174498778373613
Bladerma	Blastomyces dermatitidis ATCC 26199 (ascomycetes)	5039	Blastomyces dermatitidis	BD_ATCC26199_V2	GCA_000166155.1	447095	http://ftp.ncbi.nlm.nih.gov/genomes/all/GCA/000/166/155/GCA_000166155.1_BD_ATCC26199_V2	Ascomycota	Ascomycota	Eurotiomycetes	Onygenales	Ajellomycetaceae	Blastomyces	3282	71515325	36.643	21790.166	1445.5	1422600	501	291146	71	11211	monomertroph	onygenales	98.8	98.8	0	0.4	0.8	4862	39128774	0.547138309166602
Blagilch	Blastomyces gilchristii SLH14081 (ascomycetes)	1681229	Blastomyces gilchristii	BD_SLH14081_V1	GCF_000003855.2	559298	http://ftp.ncbi.nlm.nih.gov/genomes/all/GCA/000/003/855/GCA_000003855.2_BD_SLH14081_V1	Ascomycota	Ascomycota	Eurotiomycetes	Onygenales	Ajellomycetaceae	Blastomyces	103	75404732	35.748	732084.777	126235	8174884	2098	2435518	8	11343	monomertroph	onygenales	98.4	98.4	0	0.5	1.1	4862	43395808	0.575505102252734
Blamokoe	Blastobotrys mokoenaii		Blastobotrys mokoenaii	NRRL Y-27120	yHMPu5000034675_blastobotrys_mokoenaii_160519		https://figshare.com/ndownloader/files/13092791	Ascomycota	Saccharomycota	Saccharomycetes	Saccharomycetales	Trichomonascaceae	Blastobotrys	637	13798552	48.847	21661.777	569	970412	92	249261	15	6191	monomertroph	saccharomycetes	94.7	94	0.7	1.5	3.8	2137	408677	0.029617383041351
Blamusci	Blastobotrys muscicola		Blastobotrys muscicola	NRRL Y-7993	yHMPu5000034674_blastobotrys_muscicola_160519		https://figshare.com/ndownloader/files/13092791	Ascomycota	Saccharomycota	Saccharomycetes	Saccharomycetales	Trichomonascaceae	Blastobotrys	1987	14881377	50.243	7489.369	146	1078761	76	231195	16	6761	monomertroph	saccharomycetes	93	92.5	0.5	1.7	5.3	2137	291048	0.0195578675279848
Blanive	Blastobotrys nivea		Blastobotrys nivea	NRRL Y-17581	yHMPu5000034673_blastobotrys_nivea_160519		https://figshare.com/ndownloader/files/13092791	Ascomycota	Saccharomycota	Saccharomycetes	Saccharomycetales	Trichomonascaceae	Blastobotrys	7527	15589204	43.625	2071.105	1455	23964	56	3342	1438	9671	monomertroph	saccharomycetes	59.2	58.9	0.3	18.1	22.7	2137	459613	0.0294827753873771
Blaparvu	Blastomyces parvus (ascomycetes)	2060905	Blastomyces parvus	Emmon_parv_130	GCA_002572885.1	2060905	http://ftp.ncbi.nlm.nih.gov/genomes/all/GCA/002/572/885/GCA_002572885.1_Emmon_parv_130	Ascomycota	Ascomycota	Eurotiomycetes	Onygenales	Ajellomycetaceae	Blastomyces	383	27837035	47.479	72681.554	33624	717034	1011	173194	52	8201	monomertroph	onygenales	99.3	99.2	0.1	0.3	0.4	4862	589251	0.0211678794095707
Blapeori	Blastobotrys peoriensis		Blastobotrys peoriensis	NRRL YB-2290	yHMPu5000034671_blastobotrys_peoriensis_160519		https://figshare.com/ndownloader/files/13092791	Ascomycota	Saccharomycota	Saccharomycetes	Saccharomycetales	Trichomonascaceae	Blastobotrys	888	14179073	51.831	15967.425	106	329478	56	128293	34	6289	monomertroph	saccharomycetes	92.3	91.8	0.5	2.3	5.4	2137	76376	0.00538652985283312
Blapercu	Blastomyces percursus (ascomycetes)	1658174	Blastomyces percursus	Blas_perc_EI222_V1	GCA_001883805.1	1658174	http://ftp.ncbi.nlm.nih.gov/genomes/all/GCA/001/883/805/GCA_001883805.1_Blas_perc_EI222_V1	Ascomycota	Ascomycota	Eurotiomycetes	Onygenales	Ajellomycetaceae	Blastomyces	3868	32310953	47.335	8353.4	5840	71402	1003	12836	768	10285	monomertroph	onygenales	95.8	95.7	0.1	1.9	2.3	4862	2833559	0.0876965467406672
Blaproli	Blastobotrys proliferans		Blastobotrys proliferans	NRRL Y-17577	yHMPu5000034670_blastobotrys_proliferans_160519		https://figshare.com/ndownloader/files/13092791	Ascomycota	Saccharomycota	Saccharomycetes	Saccharomycetales	Trichomonascaceae	Blastobotrys	479	14685634	44.563	30658.944	140	387624	68	172408	32	7445	monomertroph	saccharomycetes	92.6	91.8	0.8	2	5.4	2137	214929	0.0146353232008914
Blaraffi	Blastobotrys raffinosifermentans		Blastobotrys raffinosifermentans	NRRL Y-27150	yHMPu5000034669_blastobotrys_raffinofermentans_160519		https://figshare.com/ndownloader/files/13092791	Ascomycota	Saccharomycota	Saccharomycetes	Saccharomycetales	Trichomonascaceae	Blastobotrys	61	12458252	48.224	204233.639	7833	2959272	202	677989	5	6242	monomertroph	saccharomycetes	93.4	92.6	0.8	1.5	5.1	2137	24290	0.00194971172520832
Blaserpe	Blastobotrys serpentis		Blastobotrys serpentis	NRRL Y-48249	yHMPu5000034667_blastobotrys_serpentis_160519		https://figshare.com/ndownloader/files/13092791	Ascomycota	Saccharomycota	Saccharomycetes	Saccharomycetales	Trichomonascaceae	Blastobotrys	847	13890435	42.104	16399.569	345	669520	9	209132	22	6716	monomertroph	saccharomycetes	88.4	87.7	0.7	2.3	9.3	2137	229744	0.0165397267976129
Blasilve	Blastomyces silverae (ascomycetes)	2060906	Blastomyces silverae	ASM101475v1	GCA_001014755.1	2060906	http://ftp.ncbi.nlm.nih.gov/genomes/all/GCA/001/014/755/GCA_001014755.1_ASM101475v1	Ascomycota	Ascomycota	Eurotiomycetes	Onygenales	Ajellomycetaceae	Blastomyces	3706	30969503	44.379	8356.585	2064.5	265286	145	29868	283	8562	monomertroph	onygenales	88.8	88.7	0.1	4.8	6.4	4862	2456321	0.0793141885421926
Blugrami	Blumeria graminis f. sp. tritici (grass mildew)	34373	Blumeria graminis	Bgt_genome_v3.16	GCA_900519115.1	62690	http://ftp.ncbi.nlm.nih.gov/genomes/all/GCA/900/519/115/GCA_900519115.1_Bgt_genome_v3.16	Ascomycota	Ascomycota	Leotiomycetes	Erysiphales	Erysiphaceae	Blumeria	12	140802721	43.752	11733560.083	11763885.5	19721624	3400584	15587074	4	8347	monomertroph	ascomycota	95.2	94.7	0.5	0.5	4.3	1706	102458354	0.727673110805863
Bonmesen	Bondarzewia mesenterica (basidiomycetes)	1095465	Bondarzewia mesenterica	ASM480270v1	GCA_004802705.1	1095465	http://ftp.ncbi.nlm.nih.gov/genomes/all/GCA/004/802/705/GCA_004802705.1_ASM480270v1	Basidiomycota	Basidiomycota	Agaricomycetes	Russulales	Bondarzewiaceae	Bondarzewia	1467	36721587	49.054	25031.757	13595	206511	564	49224	230	10523	saprotroph	agaricomycetes	92.7	90.8	1.9	2.9	4.4	2898	2937111	0.0799832262151415
Botaclad	Botrytis aclada (ascomycetes)	139639	Botrytis aclada	ASM1489828v1	GCA_014898285.1	139639	http://ftp.ncbi.nlm.nih.gov/genomes/all/GCA/014/898/285/GCA_014898285.1_ASM1489828v1	Ascomycota	Ascomycota	Leotiomycetes	Helotiales	Sclerotiniaceae	Botrytis	16	48314413	40.351	3019650.812	2920944	4115563	2364192	3028304	7	11870	polymertroph	ascomycota	98.7	98.6	0.1	0.1	1.2	1706	6990737	0.144692578589333
Botbotry	Botryobasidium botryosum FD-172 SS1 (basidiomycetes)	264124	Botryobasidium botryosum	Botbo1	GCA_000697705.1	930990	http://ftp.ncbi.nlm.nih.gov/genomes/all/GCA/000/697/705/GCA_000697705.1_Botbo1	Basidiomycota	Basidiomycota	Agaricomycetes	Cantharellales	Botryobasidiaceae	Botryobasidium	334	46674321	52.443	139743.476	26187	2162810	2001	444941	28	16502	saprotroph	agaricomycetes	95.4	94.5	0.9	1	3.6	2898	4796373	0.102762566165665
Botbysso	Botrytis byssoidea (ascomycetes)	139641	Botrytis byssoidea	ASM1489829v1	GCA_014898295.1	139641	http://ftp.ncbi.nlm.nih.gov/genomes/all/GCA/014/898/295/GCA_014898295.1_ASM1489829v1	Ascomycota	Ascomycota	Leotiomycetes	Helotiales	Sclerotiniaceae	Botrytis	59	42981876	40.683	728506.373	422491	2599436	20721	1263484	11	12212	polymertroph	ascomycota	98.3	98.1	0.2	0.1	1.6	1706	1307148	0.0304116088371759
Botcalth	Botryotinia calthae (ascomycetes)	38488	Botryotinia calthae	ASM437928v1	GCA_004379285.1	38488	http://ftp.ncbi.nlm.nih.gov/genomes/all/GCA/004/379/285/GCA_004379285.1_ASM437928v1	Ascomycota	Ascomycota	Leotiomycetes	Helotiales	Sclerotiniaceae	Botryotinia	3978	47446406	40.969	11927.201	2606.5	293700	501	56053	245	12263	polymertroph	ascomycota	96.9	96.8	0.1	0.9	2.2	1706	7174264	0.151207743743541
Botciner	Botrytis cinerea B05.10 (ascomycetes)	40559	Botrytis cinerea	ASM14353v4	GCF_000143535.2	332648	http://ftp.ncbi.nlm.nih.gov/genomes/all/GCA/000/143/535/GCA_000143535.4_ASM14353v4	Ascomycota	Ascomycota	Leotiomycetes	Helotiales	Sclerotiniaceae	Botrytis	18	42630066	41.997	2368337	2444079	4109373	208766	2617329	7	13725	mesotroph	ascomycota	98.8	98.7	0.1	0.1	1.1	1706	889400	0.020863209547928
Botconvo	Botryotinia convoluta (ascomycetes)	54673	Botryotinia convoluta	ASM478627v1	GCA_004786275.1	54673	http://ftp.ncbi.nlm.nih.gov/genomes/all/GCA/004/786/275/GCA_004786275.1_ASM478627v1	Ascomycota	Ascomycota	Leotiomycetes	Helotiales	Sclerotiniaceae	Botryotinia	2043	45284057	40.232	22165.471	4447	436056	500	97955	136	12417	polymertroph	ascomycota	98.7	98.6	0.1	0.2	1.1	1706	4447432	0.098211871785251
Botdewey	Botrytis deweyae (ascomycetes)	2478750	Botrytis deweyae	ASM1489853v1	GCA_014898535.1	2478750	http://ftp.ncbi.nlm.nih.gov/genomes/all/GCA/014/898/535/GCA_014898535.1_ASM1489853v1	Ascomycota	Ascomycota	Leotiomycetes	Helotiales	Sclerotiniaceae	Botrytis	76	44366920	40.79	583775.263	346146	2431782	15844	1076441	13	12480	mesotroph	ascomycota	98.8	98.7	0.1	0.2	1	1706	1790076	0.0403470874245947
Botdothi	Botryosphaeria dothidea (ascomycetes)	55169	Botryosphaeria dothidea	ASM1150312v2	GCA_011503125.2	55169	http://ftp.ncbi.nlm.nih.gov/genomes/all/GCA/011/503/125/GCA_011503125.2_ASM1150312v2	Ascomycota	Ascomycota	Dothideomycetes	Botryosphaeriales	Botryosphaeriaceae	Botryosphaeria	88	51758482	53.026	588164.568	14281.5	6145880	5134	4039455	6	14017	vasculartroph	dothideomycetes	98.7	89.6	9.1	0.1	1.2	3786	6331046	0.122319004641597
Botellip	Botrytis elliptica (ascomycetes)	278938	Botrytis elliptica	ASM1489855v1	GCA_014898555.1	278938	http://ftp.ncbi.nlm.nih.gov/genomes/all/GCA/014/898/555/GCA_014898555.1_ASM1489855v1	Ascomycota	Ascomycota	Leotiomycetes	Helotiales	Sclerotiniaceae	Botrytis	137	47665151	39.437	347920.81	207085	2119094	10357	652925	22	12442	mesotroph	ascomycota	98.9	98.8	0.1	0.2	0.9	1706	4659500	0.0977548565827474
Botfraga	Botrytis fragariae (ascomycetes)	1964551	Botrytis fragariae	Bfra_R1V1	GCF_013461495.1	1964551	http://ftp.ncbi.nlm.nih.gov/genomes/all/GCA/013/461/495/GCA_013461495.1_Bfra_R1V1	Ascomycota	Ascomycota	Leotiomycetes	Helotiales	Sclerotiniaceae	Botrytis	28	41923773	41.61	1497277.607	1271855	3899889	25058	2431652	7	12350	polymertroph	ascomycota	98.2	98	0.2	0.4	1.4	1706	91742	0.00218830495051101
Botgalan	Botrytis galanthina (ascomycetes)	278940	Botrytis galanthina	ASM491687v1	GCA_004916875.1	278940	http://ftp.ncbi.nlm.nih.gov/genomes/all/GCA/004/916/875/GCA_004916875.1_ASM491687v1	Ascomycota	Ascomycota	Leotiomycetes	Helotiales	Sclerotiniaceae	Botrytis	3417	43865366	41.18	12837.391	1269	354402	500	65161	205	12388	mesotroph	ascomycota	98.8	98.7	0.1	0.1	1.1	1706	2132090	0.0486053165497354
Botglobo	Botryotinia globosa (ascomycetes)	278942	Botryotinia globosa	ASM1489842v1	GCA_014898425.1	278942	http://ftp.ncbi.nlm.nih.gov/genomes/all/GCA/014/898/425/GCA_014898425.1_ASM1489842v1	Ascomycota	Ascomycota	Leotiomycetes	Helotiales	Sclerotiniaceae	Botryotinia	27	45684854	38.839	1692031.63	1945743	4093527	247080	2511391	8	12073	polymertroph	ascomycota	98.8	98.7	0.1	0.2	1	1706	4058505	0.0888369917960119
Bothyaci	Botrytis hyacinthi (ascomycetes)	278943	Botrytis hyacinthi	ASM478624v1	GCA_004786245.1	278943	http://ftp.ncbi.nlm.nih.gov/genomes/all/GCA/004/786/245/GCA_004786245.1_ASM478624v1	Ascomycota	Ascomycota	Leotiomycetes	Helotiales	Sclerotiniaceae	Botrytis	2498	43819774	41.029	17541.943	2045	532180	500	115535	114	12130	polymertroph	ascomycota	98.8	98.7	0.1	0.2	1	1706	3878110	0.0885013692676735
Botnarci	Botryotinia narcissicola (ascomycetes)	278944	Botryotinia narcissicola	ASM478622v1	GCA_004786225.1	278944	http://ftp.ncbi.nlm.nih.gov/genomes/all/GCA/004/786/225/GCA_004786225.1_ASM478622v1	Ascomycota	Ascomycota	Leotiomycetes	Helotiales	Sclerotiniaceae	Botryotinia	8379	54765806	38.335	6536.079	1660	289279	500	43211	318	12236	polymertroph	ascomycota	95	94.9	0.1	1.9	3.1	1706	14666877	0.267810848981206
Botnemat	Botryozyma nematodophila		Botryozyma nematodophila	NRRL Y-17705	yHMPu5000034655_botryozyma_nematodophila_160519		https://figshare.com/ndownloader/files/13092791	Ascomycota	Saccharomycota	Saccharomycetes	Saccharomycetales	Trigonopsidaceae	Botryozyma	28196	18790024	28.871	666.407	107	25345	5	2325	2266	11043	monomertroph	saccharomycetes	46	45.9	0.1	16.1	37.9	2137	2286044	0.121662643964691
Botpaeon	Botrytis paeoniae (ascomycetes)	278948	Botrytis paeoniae	ASM478614v1	GCA_004786145.1	278948	http://ftp.ncbi.nlm.nih.gov/genomes/all/GCA/004/786/145/GCA_004786145.1_ASM478614v1	Ascomycota	Ascomycota	Leotiomycetes	Helotiales	Sclerotiniaceae	Botrytis	1830	46245472	40.453	25270.75	4811	901367	501	125168	107	12045	mesotroph	ascomycota	98.6	98.5	0.1	0.2	1.2	1706	6561747	0.141889502176559
Botporr	Botrytis porri (ascomycetes)	87229	Botrytis porri	ASM1489846v1	GCA_014898465.1	87229	http://ftp.ncbi.nlm.nih.gov/genomes/all/GCA/014/898/465/GCA_014898465.1_ASM1489846v1	Ascomycota	Ascomycota	Leotiomycetes	Helotiales	Sclerotiniaceae	Botrytis	31	46789968	39.77	1509353.806	1168827	4253626	123810	2706297	8	12088	polymertroph	ascomycota	98.1	98	0.1	0.1	1.8	1706	6358972	0.135904602456663
Botsinoa	Botrytis sinoallii (ascomycetes)	1463999	Botrytis sinoallii	ASM1489843v1	GCA_014898435.1	1463999	http://ftp.ncbi.nlm.nih.gov/genomes/all/GCA/014/898/435/GCA_014898435.1_ASM1489843v1	Ascomycota	Ascomycota	Leotiomycetes	Helotiales	Sclerotiniaceae	Botrytis	47	61289320	38.55	1304028.085	896832	6466933	53228	2252689	10	12204	polymertroph	ascomycota	97	96.9	0.1	0.5	2.5	1706	20184692	0.329334572483428
Botsquam	Botryotinia squamosa (ascomycetes)	139640	Botryotinia squamosa	ASM1489848v1	GCA_014898485.1	139640	http://ftp.ncbi.nlm.nih.gov/genomes/all/GCA/014/898/485/GCA_014898485.1_ASM1489848v1	Ascomycota	Ascomycota	Leotiomycetes	Helotiales	Sclerotiniaceae	Botryotinia	29	54602207	37.408	1882834.724	1981734	4659341	55214	2938800	8	11963	mesotroph	ascomycota	98.8	98.7	0.1	0.2	1	1706	11466019	0.209991859852844
Bottulip	Botrytis tulipae (ascomycetes)	87230	Botrytis tulipae	ASM478612v1	GCA_004786125.1	87230	http://ftp.ncbi.nlm.nih.gov/genomes/all/GCA/004/786/125/GCA_004786125.1_ASM478612v1	Ascomycota	Ascomycota	Leotiomycetes	Helotiales	Sclerotiniaceae	Botrytis	634	45321145	40.069	71484.456	27755.5	738496	514	172411	85	12565	polymertroph	ascomycota	98.6	98.5	0.1	0.2	1.2	1706	2422289	0.0534472154222935
Breanoma	Brettanomyces anomalus		Brettanomyces anomalus	YV396	brettanomyces_anomalus		https://figshare.com/ndownloader/files/13092791	Ascomycota	Saccharomycota	Saccharomycetes	Saccharomycetales	Pichiaceae	Brettanomyces	30	12880761	39.809	429358.7	267724.5	1856900	1045	1112461	5	5423	monomertroph	saccharomycetes	91.9	91.8	0.1	1.3	6.8	2137	227306	0.0176469387173631
Brebruxe	Brettanomyces bruxellensis		Brettanomyces bruxellensis	CBS 2499	dekkera_bruxellensis		https://figshare.com/ndownloader/files/13092791	Ascomycota	Saccharomycota	Saccharomycetes	Saccharomycetales	Pichiaceae	Brettanomyces	84	13385232	39.944	159348	2295.5	2877306	1004	1792735	3	5600	monomertroph	saccharomycetes	89.7	88	1.7	2.3	8	2137	167117	0.0124851776943425
Brecuste	Brettanomyces custersianus		Brettanomyces custersianus	NRRL Y-6653	yHMPu5000026197_brettanomyces_custersianus_160519		https://figshare.com/ndownloader/files/13092791	Ascomycota	Saccharomycota	Saccharomycetes	Saccharomycetales	Pichiaceae	Brettanomyces	219	10457826	40.208	47752.63	271	1014236	200	336067	9	5062	monomertroph	saccharomycetes	91.8	91.7	0.1	1.6	6.6	2137	100178	0.00957923759680071
Brenaard	Brettanomyces naardenensis (budding yeasts)	13370	Brettanomyces naardenensis	BRENAR_v1	GCA_900660285.1	13370	http://ftp.ncbi.nlm.nih.gov/genomes/all/GCA/900/660/285/GCA_900660285.1_BRENAR_v1	Ascomycota	Saccharomycota	Saccharomycetes	Saccharomycetales	Pichiaceae	Brettanomyces	76	11283072	44.54	148461.474	46901	1746572	1016	395348	7	5179	monomertroph	saccharomycetes	95.9	95.6	0.3	1.4	2.7	2137	69104	0.00612457316588957
Byscirci	Byssothecium circinans (ascomycetes)	147558	Byssothecium circinans	Bysci1	GCA_010015675.1	147558	http://ftp.ncbi.nlm.nih.gov/genomes/all/GCA/010/015/675/GCA_010015675.1_Bysci1	Ascomycota	Ascomycota	Dothideomycetes	Pleosporales	Massarinaceae	Byssothecium	160	49288729	48.916	308054.556	88188	2118044	1219	869913	18	15784	mesotroph	pleosporales	89.6	88.4	1.2	1	9.4	6641	6761416	0.137179759697192
Bysspect	Byssochlamys spectabilis (ascomycetes)	264951	Byssochlamys spectabilis	Paevar1	GCF_004022145.1	264951	http://ftp.ncbi.nlm.nih.gov/genomes/all/GCA/004/022/145/GCA_004022145.1_Paevar1	Ascomycota	Ascomycota	Eurotiomycetes	Eurotiales	Thermoascaceae	Byssochlamys	86	30105809	46.711	350067.547	20968	4973630	1596	1732371	5	9270	saprotroph	eurotiales	98.4	98.1	0.3	0.2	1.4	4191	1722882	0.0572275603023988
CadDSE10	Cadophora sp. DSE1049 (ascomycetes)	1485229	Cadophora sp. DSE1049	Cadsp1	GCA_003073865.1	1485229	http://ftp.ncbi.nlm.nih.gov/genomes/all/GCA/003/073/865/GCA_003073865.1_Cadsp1	Ascomycota	Ascomycota	Leotiomycetes	Helotiales		Cadophora	1193	70459101	45.818	59060.437	15411	1379531	1000	236282	71	22762	vasculartroph	ascomycota	98.5	97.9	0.6	0.1	1.4	1706	8607012	0.122156142752943
Calcorne	Calocera cornea HHB12733 (basidiomycetes)	29889	Calocera cornea	Calco1	GCA_001632435.1	1353952	http://ftp.ncbi.nlm.nih.gov/genomes/all/GCA/001/632/435/GCA_001632435.1_Calco1	Basidiomycota	Basidiomycota	Dacrymycetes	Dacrymycetales	Dacrymycetaceae	Calocera	545	33244933	57.02	60999.877	19858	592208	1018	169300	65	13154	saprotroph	basidiomycota	98	97.3	0.7	0.2	1.8	1764	1061702	0.0319357539388032
Calvisco	Calocera viscosa TUFC12733 (basidiomycetes)	63146	Calocera viscosa	Calvi1	GCA_001630345.1	1330018	http://ftp.ncbi.nlm.nih.gov/genomes/all/GCA/001/630/345/GCA_001630345.1_Calvi1	Basidiomycota	Basidiomycota	Dacrymycetes	Dacrymycetales	Dacrymycetaceae	Calocera	214	29097227	56.433	135968.35	30177.5	1238575	1007	470396	23	12363	saprotroph	basidiomycota	97.9	96.4	1.5	0.6	1.5	1764	409787	0.0140833695252128
Canalbic	Candida albicans		Candida albicans	SC5314	candida_albicans		https://figshare.com/ndownloader/files/13092791	Ascomycota	Saccharomycota	Saccharomycetes	Saccharomycetales	Debaryomycetaceae	Candida	9	14323546	33.45	1591505.111	1603308	3188363	40420	2231927	3	6226	monomertroph	saccharomycetes	97.7	97.3	0.4	0.3	2	2137	17975	0.00125492667807259
Canarabi	Candida arabinofermentans		Candida arabinofermentans	NRRL YB-2248	candida_arabinofermentans		https://figshare.com/ndownloader/files/13092791	Ascomycota	Saccharomycota	Saccharomycetes	Saccharomycetales	Pichiaceae	Ogataea	62	13234078	34.74	213452.871	77152.5	1544913	1039	701640	6	5674	monomertroph	saccharomycetes	96.8	96.7	0.1	0.3	2.9	2137	311254	0.0235191299310764
Canascal	Candida ascalaphidarum		Candida ascalaphidarum	NRRL Y-27908	yHMPu5000041855_candida_ascalaphidarum_160928		https://figshare.com/ndownloader/files/13092791	Ascomycota	Saccharomycota	Saccharomycetes	Saccharomycetales	Debaryomycetaceae	Yamadazyma	1113	10739842	53.587	9649.454	362	1005075	68	463673	9	4959	monomertroph	saccharomycetes	97.9	97.9	0	0.9	1.2	2137	50736	0.00472409184418169
Canathen	Candida athensensis		Candida athensensis	NRRL Y-27644	yHMPu5000034632_candida_athensensis_160519		https://figshare.com/ndownloader/files/13092791	Ascomycota	Saccharomycota	Saccharomycetes	Saccharomycetales	Debaryomycetaceae	Meyerozyma	42	9665742	45.512	230136.714	426.5	1722945	118	843707	4	4611	monomertroph	saccharomycetes	97.9	97.9	0	1	1.1	2137	2386	0.000246851198800878
Canauri	Candida auris		Candida auris	Ci 6684	candida_auris		https://figshare.com/ndownloader/files/13092791	Ascomycota	Saccharomycota	Saccharomycetes	Saccharomycetales	Metschnikowiaceae	Clavispora	99	12498763	45.128	126250.131	68448	860371	271	267017	14	5207	monomertroph	saccharomycetes	97.8	97.7	0.1	0.7	1.5	2137	7178	0.000574296832414536
Canblatt	Candida blattae		Candida blattae	NRRL Y-27698	yHMPu5000035335_candida_blattae_160928		https://figshare.com/ndownloader/files/13092791	Ascomycota	Saccharomycota	Saccharomycetes	Saccharomycetales	Metschnikowiaceae	Clavispora	785	12290805	49.436	15657.076	406	1351318	122	611220	8	5526	monomertroph	saccharomycetes	98.8	98.8	0	0.3	0.9	2137	43691	0.00355477122938652
Canboidi	Candida boidinii		Candida boidinii	JCM 9604	candida_boidinii_JCM9604		https://figshare.com/ndownloader/files/13092791	Ascomycota	Saccharomycota	Saccharomycetes	Saccharomycetales	Pichiaceae	Ogataea	32	19377211	30.766	605537.844	169216	4017233	1115	3291297	3	6029	monomertroph	saccharomycetes	97.1	97	0.1	0.2	2.7	2137	20588	0.00106248520491416
Canbraca	Candida bracarensis		Candida bracarensis	CBS 10154	nakaseomyces_bracarensis		https://figshare.com/ndownloader/files/13092791	Ascomycota	Saccharomycota	Saccharomycetes	Saccharomycetales	Saccharomycetaceae	Nakaseomyces	40	12413499	36.132	310337.475	75907.5	2364451	2204	758652	6	5432	monomertroph	saccharomycetes	97.1	96.2	0.9	0.4	2.5	2137	36187	0.00291513295324711
Cancarpo	Candida carpophila		Candida carpophila	JCM 9396	candida_carpophila		https://figshare.com/ndownloader/files/13092791	Ascomycota	Saccharomycota	Saccharomycetes	Saccharomycetales	Debaryomycetaceae	Meyerozyma	10	10242926	47.441	1024292.6	996090	1924846	5431	1643132	3	4920	monomertroph	saccharomycetes	98.9	98.8	0.1	0.4	0.7	2137	2732	0.000266720661654687
Cancaste	Candida castellii		Candida castellii	CBS 4332	nakaseomyces_castellii		https://figshare.com/ndownloader/files/13092791	Ascomycota	Saccharomycota	Saccharomycetes	Saccharomycetales	Saccharomycetaceae	Nakaseomyces	36	10286478	40.862	285735.5	1744.5	2022848	1002	1252849	4	4689	monomertroph	saccharomycetes	93.5	92.8	0.7	1.2	5.3	2137	12453	0.0012106184449138
Cancoryd	Candida corydali		Candida corydali	NRRL Y-27910	yHMPu5000034990_candida_corydali_160519		https://figshare.com/ndownloader/files/13092791	Ascomycota	Saccharomycota	Saccharomycetes	Saccharomycetales	Debaryomycetaceae	Candida	160	11657245	34.064	72857.781	396.5	1120133	200	466639	8	5412	monomertroph	saccharomycetes	93.8	93.7	0.1	0.4	5.8	2137	138139	0.0118500554805188
Candubli	Candida dubliniensis		Candida dubliniensis	CD36	candida_dubliniensis		https://figshare.com/ndownloader/files/13092791	Ascomycota	Saccharomycota	Saccharomycetes	Saccharomycetales	Debaryomycetaceae	Candida	8	14618422	33.249	1827302.75	1752766.5	3214061	1022435	2267510	3	5949	monomertroph	saccharomycetes	97.3	97	0.3	0.4	2.3	2137	36516	0.00249794403253648
Canduobu	Candida duobushaemulonis (budding yeasts)	1231522	Candida duobushaemulonis	CanDuoHae_v1.0	GCF_002926085.2	1231522	http://ftp.ncbi.nlm.nih.gov/genomes/all/GCA/002/926/085/GCA_002926085.1_CanDuoHae_v1.0	Ascomycota	Saccharomycota	Saccharomycetes	Saccharomycetales	Metschnikowiaceae	Clavispora	8	12580400	46.843	1572550	1296727	3440864	22443	3288798	2	5173	monomertroph	saccharomycetes	96.4	96.2	0.2	1.3	2.3	2137	15148	0.00120409525929223
Canfrag	Candida fragi		Candida fragi	NRRL Y-17910	yHMPu5000035302_candida_fragi_160928		https://figshare.com/ndownloader/files/13092791	Ascomycota	Saccharomycota	Saccharomycetes	Saccharomycetales	Debaryomycetaceae	Kurtzmaniella	453	12105387	35.697	26722.709	316	664144	200	247228	17	5376	monomertroph	saccharomycetes	94.3	94.3	0	1.2	4.5	2137	55776	0.0046075354716045
Canfreys	Candida freyschussii		Candida freyschussii	NRRL Y-7957	yHMPu5000034967_candida_freyschussii_160519		https://figshare.com/ndownloader/files/13092791	Ascomycota	Saccharomycota	Saccharomycetes	Saccharomycetales		Candida	187	10982976	42.532	58732.492	642	1362342	200	580598	7	5527	monomertroph	saccharomycetes	97.9	97.6	0.3	0.6	1.5	2137	62851	0.00572258375143495
Canfruct	Candida fructus		Candida fructus	NRRL Y-17072	yHMPu5000034988_candida_fructus_160519		https://figshare.com/ndownloader/files/13092791	Ascomycota	Saccharomycota	Saccharomycetes	Saccharomycetales			190	11442680	49.029	60224.632	11463.5	618723	200	195674	20	5017	monomertroph	saccharomycetes	97.2	97	0.2	1.1	1.7	2137	47034	0.00411040071032311
Canglabr	Candida glabrata		Candida glabrata	CBS 138	candida_glabrata		https://figshare.com/ndownloader/files/13092791	Ascomycota	Saccharomycota	Saccharomycetes	Saccharomycetales	Saccharomycetaceae	Nakaseomyces	13	12318245	38.653	947557.308	992211	1455689	491328	1100349	5	5143	monomertroph	saccharomycetes	98.2	97.4	0.8	0.1	1.7	2137	68488	0.00555988292163372
Cangolub	Candida golubevii		Candida golubevii	NRRL Y-48707	yHMPu5000041862_candida_golubevii_160928		https://figshare.com/ndownloader/files/13092791	Ascomycota	Saccharomycota	Saccharomycetes	Saccharomycetales	Metschnikowiaceae	Metschnikowia	882	14937814	45.087	16936.297	351	558696	200	131588	31	5700	monomertroph	saccharomycetes	96.9	96.9	0	1.2	1.9	2137	567990	0.038023635854617
Cangorga	Candida gorgasii		Candida gorgasii	NRRL Y-27707	yHMPu5000041863_candida_gorgasii_160928		https://figshare.com/ndownloader/files/13092791	Ascomycota	Saccharomycota	Saccharomycetes	Saccharomycetales	Debaryomycetaceae	Yamadazyma	175	11363463	36.405	64934.074	250	1922578	100	1394992	4	5577	monomertroph	saccharomycetes	94.4	94.3	0.1	0.6	5	2137	29051	0.00255652700237595
Cangoto	Candida gotoi		Candida gotoi	NRRL Y-27225	yHMPu5000035681_candida_gotoi_160519		https://figshare.com/ndownloader/files/13092791	Ascomycota	Saccharomycota	Saccharomycetes	Saccharomycetales	Debaryomycetaceae	Hyphopichia	513	13358213	40.551	26039.402	132	933283	68	547273	10	5752	monomertroph	saccharomycetes	97.4	97.2	0.2	0.4	2.2	2137	108794	0.00814435284120713
Canhaemu	Candida haemuloni (budding yeasts)	45357	Candida haemuloni	CanHae_1.0	GCF_002926055.2	45357	http://ftp.ncbi.nlm.nih.gov/genomes/all/GCA/002/926/055/GCA_002926055.1_CanHae_1.0	Ascomycota	Saccharomycota	Saccharomycetes	Saccharomycetales	Metschnikowiaceae	Clavispora	12	13314323	45.195	1109526.917	1124188.5	2075488	39519	1730876	4	5249	monomertroph	saccharomycetes	96.5	96.5	0	0.8	2.7	2137	159772	0.0120000093132786
Canhawai	Candida hawaiiana		Candida hawaiiana	NRRL Y-27473	yHMPu5000041743_candida_hawaiiana_160928		https://figshare.com/ndownloader/files/13092791	Ascomycota	Saccharomycota	Saccharomycetes	Saccharomycetales	Metschnikowiaceae	Metschnikowia	335	11909429	48.143	35550.534	363	1095309	200	603499	8	5098	monomertroph	saccharomycetes	97.8	97.8	0	0.7	1.5	2137	73426	0.00616536695420074
Canhevei	Candida heveicola		Candida heveicola	NRRL Y-48716	yHMPu5000035707_candida_heveicola_160519		https://figshare.com/ndownloader/files/13092791	Ascomycota	Saccharomycota	Saccharomycetes	Saccharomycetales	Metschnikowiaceae	Clavispora	85	13075526	47.197	153829.718	1333	1372133	205	878990	6	5216	monomertroph	saccharomycetes	97.9	97.8	0.1	0.5	1.6	2137	20546	0.00157133257966066
Canhispa	Candida hispaniensis		Candida hispaniensis	NRRL Y-5580	yHMPu5000035633_candida_hispaniensis_160519		https://figshare.com/ndownloader/files/13092791	Ascomycota	Saccharomycota	Saccharomycetes	Saccharomycetales		Candida	344	10692747	41.62	31083.567	172	2307085	104	1168197	3	5389	monomertroph	saccharomycetes	85.1	85	0.1	2.9	12	2137	101749	0.0095157025598754
Canincom	Candida incommunis		Candida incommunis	NRRL Y-17085	yHMPu5000035244_candida_incommunis_160928		https://figshare.com/ndownloader/files/13092791	Ascomycota	Saccharomycota	Saccharomycetes	Saccharomycetales		Candida	570	12142731	46.753	21303.037	414	1840166	112	501818	6	5696	monomertroph	saccharomycetes	86.1	85.8	0.3	3.1	10.8	2137	78581	0.00647144369746806
Canincon	Candida inconspicua (budding yeasts)	52247	Candida inconspicua	ASM493185v1	GCA_004931855.1	52247	http://ftp.ncbi.nlm.nih.gov/genomes/all/GCA/004/931/855/GCA_004931855.1_ASM493185v1	Ascomycota	Saccharomycota	Saccharomycetes	Saccharomycetales	Pichiaceae	Pichia	686	10335074	35.146	15065.706	239.5	641912	200	100257	33	5051	monomertroph	saccharomycetes	87.7	87.7	0	1.6	10.7	2137	58430	0.00565356377709536
Caninter	Candida intermedia		Candida intermedia	JCM 1607	candida_intermedia		https://figshare.com/ndownloader/files/13092791	Ascomycota	Saccharomycota	Saccharomycetes	Saccharomycetales	Metschnikowiaceae	Clavispora	12	13027022	43.48	1085585.167	1281526.5	2347092	7176	2029102	3	5533	monomertroph	saccharomycetes	98.6	98.6	0	0.3	1.1	2137	21431	0.00164511889209982
Canmalto	Candida maltosa Xu316 (budding yeasts)	5479	Candida maltosa	Cmaltosa_v01	GCA_000344705.1	1245528	http://ftp.ncbi.nlm.nih.gov/genomes/all/GCA/000/344/705/GCA_000344705.1_Cmaltosa_v01	Ascomycota	Saccharomycota	Saccharomycetes	Saccharomycetales	Debaryomycetaceae	Candida	2947	12826280	34.198	4352.318	1645	57658	200	11156	343	5986	monomertroph	saccharomycetes	95.4	95.3	0.1	1.3	3.3	2137	72167	0.00562649497749932
Canmonta	Candida montana		Candida montana	NRRL Y-17326	yHMPu5000035037_candida_montana_160519		https://figshare.com/ndownloader/files/13092791	Ascomycota	Saccharomycota	Saccharomycetes	Saccharomycetales	Phaffomycetaceae	Barnettozyma	153	12551108	36.134	82033.386	418	1500601	120	704842	7	5819	monomertroph	saccharomycetes	94.2	94.1	0.1	1	4.8	2137	5241	0.000417572695573968
Canmycet	Candida mycetangii		Candida mycetangii	NRRL Y-6843	yHMPu5000035689_candida_mycetangii_160613		https://figshare.com/ndownloader/files/13092791	Ascomycota	Saccharomycota	Saccharomycetes	Saccharomycetales	Phaffomycetaceae	Cyberlindnera	146	12161848	45.512	83300.329	591.5	1846036	122	936046	5	5720	monomertroph	saccharomycetes	98.8	98.6	0.2	0.2	1	2137	85794	0.0070543555551755
Cannivar	Candida nivariensis		Candida nivariensis	CBS 9983	nakaseomyces_nivariensis		https://figshare.com/ndownloader/files/13092791	Ascomycota	Saccharomycota	Saccharomycetes	Saccharomycetales	Saccharomycetaceae	Nakaseomyces	29	11687903	36.864	403031.138	349023	1422433	2122	879194	6	5206	monomertroph	saccharomycetes	97.5	96.4	1.1	0.6	1.9	2137	31727	0.00271451602567201
Canorb	Candida orba		Candida orba	NRRL Y-27336	yHMPu5000035673_candida_orba_160613		https://figshare.com/ndownloader/files/13092791	Ascomycota	Saccharomycota	Saccharomycetes	Saccharomycetales	Phaffomycetaceae	Phaffomyces	690	11580103	31.57	16782.758	389.5	1126442	96	313077	9	5742	monomertroph	saccharomycetes	94.2	94	0.2	0.7	5.1	2137	61159	0.00528138652998164
Canorego	Candida oregonensis		Candida oregonensis	NRRL Y-5850	yHMPu5000034986_candida_oregonensis_160519		https://figshare.com/ndownloader/files/13092791	Ascomycota	Saccharomycota	Saccharomycetes	Saccharomycetales	Metschnikowiaceae	Clavispora	551	10987101	47.464	19940.292	186	1660530	82	957844	5	5328	monomertroph	saccharomycetes	98.7	98.7	0	0.4	0.9	2137	100161	0.0091162354837732
Canortho	Candida orthopsilosis		Candida orthopsilosis	90‚Äö√Ñ√∂‚àö√ë‚àö‚àÇ‚Äö√†√∂‚àö√´‚Äö√†√∂¬¨¬Æ125	candida_orthopsilosis		https://figshare.com/ndownloader/files/13092791	Ascomycota	Saccharomycota	Saccharomycetes	Saccharomycetales	Debaryomycetaceae	Candida	8	12659401	37.456	1582425.125	1533361.5	2936865	613068	1644167	3	5212	monomertroph	saccharomycetes	97.3	97.3	0	0.4	2.3	2137	16086	0.00127067623499722
Canparap	Candida parapsilosis		Candida parapsilosis	CDC 317	candida_parapsilosis		https://figshare.com/ndownloader/files/13092791	Ascomycota	Saccharomycota	Saccharomycetes	Saccharomycetales	Debaryomycetaceae	Candida	8	12998393	38.717	1624799.125	1414723	3023470	898305	2091826	3	5280	monomertroph	saccharomycetes	97.8	97.5	0.3	0.1	2.1	2137	41457	0.00318939425819792
Canponde	Candida ponderosae		Candida ponderosae	NRRL YB-2307	yHMPu5000035261_candida_ponderosae_160928		https://figshare.com/ndownloader/files/13092791	Ascomycota	Saccharomycota	Saccharomycetes	Saccharomycetales	Phaffomycetaceae	Wickerhamomyces	2820	14862131	35.769	5270.259	399	544622	106	163302	28	7327	monomertroph	saccharomycetes	93.3	93	0.3	0.7	6	2137	258290	0.0173790689908466
Canpseud	Candida pseudohaemulonis (budding yeasts)	418784	Candida pseudohaemulonis	Cand_pseudohaemulonii_B12108	GCF_003013735.1	418784	http://ftp.ncbi.nlm.nih.gov/genomes/all/GCA/003/013/735/GCA_003013735.1_Cand_pseudohaemulonii_B12108	Ascomycota	Saccharomycota	Saccharomycetes	Saccharomycetales	Metschnikowiaceae	Clavispora	36	12591275	47.191	349757.639	216671	3024950	1154	641003	6	5134	monomertroph	saccharomycetes	97.8	97.7	0.1	0.6	1.6	2137	26960	0.00214116521162472
Canresti	Candida restingae		Candida restingae	NRRL Y-27358	yHMPu5000034648_candida_restingae_160519		https://figshare.com/ndownloader/files/13092791	Ascomycota	Saccharomycota	Saccharomycetes	Saccharomycetales	Debaryomycetaceae	Kodamaea	250	13987553	44.035	55950.212	285	1198608	104	597890	9	5371	monomertroph	saccharomycetes	97.6	97.6	0	0.9	1.5	2137	54973	0.00393013702968632
Canrhagi	Candida rhagii		Candida rhagii	NRRL Y-2594	yHMPu5000035679_candida_rhagii_160613		https://figshare.com/ndownloader/files/13092791	Ascomycota	Saccharomycota	Saccharomycetes	Saccharomycetales	Debaryomycetaceae	Hyphopichia	333	12462493	40.783	37424.904	382	1078932	122	685568	8	5587	monomertroph	saccharomycetes	97.6	97.4	0.2	0.4	2	2137	66216	0.00531322264333468
Canschat	Candida schatavii		Candida schatavii	NRRL Y-17078	yHMPu5000034643_candida_schatavii_160519		https://figshare.com/ndownloader/files/13092791	Ascomycota	Saccharomycota	Saccharomycetes	Saccharomycetales	Debaryomycetaceae	Kurtzmaniella	234	13749826	46.5	58759.94	1122	593851	200	327639	17	5660	monomertroph	saccharomycetes	97.4	97	0.4	1	1.6	2137	113992	0.00829043218437819
Cansoja	Candida sojae		Candida sojae	GF41	candida_sojae		https://figshare.com/ndownloader/files/13092791	Ascomycota	Saccharomycota	Saccharomycetes	Saccharomycetales	Debaryomycetaceae	Candida	511	11747307	32.372	22988.859	7226	222360	1005	56392	65	5083	monomertroph	saccharomycetes	79.3	77.2	2.1	0.5	20.2	2137	95561	0.00813471547138421
Cansorbo	Candida sorboxylosa		Candida sorboxylosa	JCM 1536	candida_sorboxylosa		https://figshare.com/ndownloader/files/13092791	Ascomycota	Saccharomycota	Saccharomycetes	Saccharomycetales	Pichiaceae		37	10714862	39.76	289590.865	2290	3254712	1008	1238071	3	4456	monomertroph	saccharomycetes	85.5	85.1	0.4	2.1	12.4	2137	41236	0.0038484863360816
Canstell	Candida stellimalicola		Candida stellimalicola	NRRL Y-17912	yHMPu5000034597_candida_stellimalicola_160519		https://figshare.com/ndownloader/files/13092791	Ascomycota	Saccharomycota	Saccharomycetes	Saccharomycetales	Phaffomycetaceae	Starmera	276	10858432	42.478	39342.145	399.5	501256	200	241483	16	5226	monomertroph	saccharomycetes	96.1	96	0.1	1	2.9	2137	68745	0.00633102458992238
Cansucci	Candida succiphila		Candida succiphila	JCM 9445	candida_succiphila		https://figshare.com/ndownloader/files/13092791	Ascomycota	Saccharomycota	Saccharomycetes	Saccharomycetales	Pichiaceae	Ogataea	22	12149879	41.116	552267.227	163892.5	2371119	1151	1360171	4	5254	monomertroph	saccharomycetes	94.1	94	0.1	1.1	4.8	2137	109193	0.00898716769113503
Cantamma	Candida tammaniensis		Candida tammaniensis	NRRL Y-8257	yHMPu5000041833_candida_tammaniensis_160928		https://figshare.com/ndownloader/files/13092791	Ascomycota	Saccharomycota	Saccharomycetes	Saccharomycetales	Debaryomycetaceae	Yamadazyma	358	10827769	33.537	30245.165	151	1639312	78	905678	5	5523	monomertroph	saccharomycetes	94.1	93.9	0.2	0.4	5.5	2137	13766	0.00127136070228318
Cantropi	Candida tropicalis		Candida tropicalis	MYA-3404	candida_tropicalis		https://figshare.com/ndownloader/files/13092791	Ascomycota	Saccharomycota	Saccharomycetes	Saccharomycetales	Debaryomycetaceae	Candida	24	14630139	33.152	609589.125	88082.5	2474448	4896	1654078	4	5975	monomertroph	saccharomycetes	96.3	95.5	0.8	0.6	3.1	2137	99013	0.0067677415778483
Canvarti	Candida vartiovaarae		Candida vartiovaarae	NRRL Y-6701	yHMPu5000035690_candida_vartiovaarae_160613		https://figshare.com/ndownloader/files/13092791	Ascomycota	Saccharomycota	Saccharomycetes	Saccharomycetales	Phaffomycetaceae	Cyberlindnera	237	11254085	46.412	47485.591	363	719504	53	425465	11	5617	monomertroph	saccharomycetes	98.7	98.6	0.1	0.6	0.7	2137	3565	0.000316773864778878
Canwanch	Candida wancherniae		Candida wancherniae	NRRL Y-48709	yHMPu5000041840_candida_wancherniae_160928		https://figshare.com/ndownloader/files/13092791	Ascomycota	Saccharomycota	Saccharomycetes	Saccharomycetales	Metschnikowiaceae	Metschnikowia	339	10375075	53.021	30604.941	401	1621444	112	881935	5	4825	monomertroph	saccharomycetes	98.5	98.5	0	0.5	1	2137	8275	0.000797584595774006
Capcoron	Capronia coronata CBS 617.96 (ascomycetes)	43229	Capronia coronata	Capr_coro_CBS_617_96_V1	GCF_000585585.1	1182541	http://ftp.ncbi.nlm.nih.gov/genomes/all/GCA/000/585/585/GCA_000585585.1_Capr_coro_CBS_617_96_V1	Ascomycota	Ascomycota	Eurotiomycetes	Chaetothyriales	Herpotrichiellaceae	Capronia	11	25807613	52.76	2346146.636	2515774	4604234	1116	3204506	4	9231	monomertroph	chaetothyriales	98.4	98.3	0.1	0.1	1.5	6265	22389	0.000867534707684899
Capepimy	Capronia epimyces CBS 606.96 (ascomycetes)	43228	Capronia epimyces	Capr_epim_CBS_606_96_V1	GCF_000585565.1	1182542	http://ftp.ncbi.nlm.nih.gov/genomes/all/GCA/000/585/565/GCA_000585565.1_Capr_epim_CBS_606_96_V1	Ascomycota	Ascomycota	Eurotiomycetes	Chaetothyriales	Herpotrichiellaceae	Capronia	18	28889638	53.386	1604979.889	1442561	4994026	1099	3720060	4	10469	saprotroph	chaetothyriales	98.4	98.3	0.1	0.2	1.4	6265	102831	0.00355944231630732
Cauproto	Caulochytrium protostelioides (chytrids)	1555241	Caulochytrium protostelioides	Caupr1	GCA_003615045.1	1555241	http://ftp.ncbi.nlm.nih.gov/genomes/all/GCA/003/615/045/GCA_003615045.1_Caupr1	Chytridiomycota	Chytridiomycota	Chytridiomycetes	Caulochytriales	Caulochytriaceae	Caulochytrium	564	21796879	66.43	38646.949	17378	308633	1006	92490	68	6168	monomertroph	eukaryota	82.4	81.6	0.8	6.7	10.9	255	643995	0.0295452849006502
Cengeoph	Cenococcum geophilum 1.58 (ascomycetes)	5570	Cenococcum geophilum	Cenococcum geophilum 1.58 v2.0	GCA_001692895.1	794803	http://ftp.ncbi.nlm.nih.gov/genomes/all/GCA/001/692/895/GCA_001692895.1_Cenococcum_geophilum_1.58_v2.0	Ascomycota	Ascomycota	Dothideomycetes		Gloniaceae	Cenococcum	268	177557160	37.524	662526.716	73016.5	6408476	1083	2235929	26	14709	saprotroph	dothideomycetes	97.7	97.4	0.3	0.3	2	3786	129177494	0.727526245632674
Cepalbid	Cephaloascus albidus		Cephaloascus albidus	NRRL Y-7343	yHMPu5000034998_cephaloascus_albidus_160519		https://figshare.com/ndownloader/files/13092791	Ascomycota	Saccharomycota	Saccharomycetes	Saccharomycetales	Cephaloascaceae	Cephaloascus	2177	16590907	34.593	7620.995	399	369455	200	83842	52	7315	monomertroph	saccharomycetes	96.2	95.5	0.7	0.6	3.2	2137	915283	0.0551677494184013
Cepfragr	Cephaloascus fragrans		Cephaloascus fragrans	NRRL Y-6742	yHMPu5000034999_cephaloascus_fragrans_160519		https://figshare.com/ndownloader/files/13092791	Ascomycota	Saccharomycota	Saccharomycetes	Saccharomycetales	Cephaloascaceae	Cephaloascus	427	13760617	36.875	32226.269	107	1709425	56	814577	6	5865	monomertroph	saccharomycetes	95.3	95.2	0.1	1	3.7	2137	16416	0.00119296976291107
Cerberte	Cercospora berteroae (ascomycetes)	357750	Cercospora berteroae	Cbert_1	GCA_002933655.1	357750	http://ftp.ncbi.nlm.nih.gov/genomes/all/GCA/002/933/655/GCA_002933655.1_Cbert_1	Ascomycota	Ascomycota	Dothideomycetes	Mycosphaerellales	Mycosphaerellaceae	Cercospora	1801	33892839	52.676	18818.9	942	712812	301	104723	93	11903	mesotroph	capnodiales	99.9	99.9	0	0	0.1	3578	414477	0.0122290434271381
Cerbetic	Cercospora beticola (ascomycetes)	122368	Cercospora beticola	CB0940_V2	GCF_002742065.1	122368	http://ftp.ncbi.nlm.nih.gov/genomes/all/GCA/002/742/065/GCA_002742065.1_CB0940_V2	Ascomycota	Ascomycota	Dothideomycetes	Mycosphaerellales	Mycosphaerellaceae	Cercospora	252	37057033	52.167	147051.718	1317	6188355	503	4173231	4	12468	mesotroph	capnodiales	99.8	99.8	0	0	0.2	3578	157513	0.00425055616298261
Cerbomba	Ceraceosorus bombacis (basidiomycetes)	401625	Ceraceosorus bombacis	Ceraceosorus bombacis	GCA_900000165.1	401625	http://ftp.ncbi.nlm.nih.gov/genomes/all/GCA/900/000/165/GCA_900000165.1_Ceraceosorus_bombacis	Basidiomycota	Basidiomycota	Exobasidiomycetes	Ceraceosorales	Ceraceosoraceae	Ceraceosorus	485	26090089	55.579	53793.998	458	1618306	300	819827	12	8022	monomertroph	basidiomycota	88.4	88.2	0.2	2.3	9.3	1764	132088	0.00506276540490145
Cerfimbr	Ceratocystis fimbriata CBS 114723 (ascomycetes)	5158	Ceratocystis fimbriata	Cfim3.0	GCA_000389695.3	1035309	http://ftp.ncbi.nlm.nih.gov/genomes/all/GCA/000/389/695/GCA_000389695.3_Cfim3.0	Ascomycota	Ascomycota	Sordariomycetes	Microascales	Ceratocystidaceae	Ceratocystis	399	30159987	48.056	75588.94	39318	516595	505	173733	56	7266	monomertroph	sordariomycetes	94.6	94.4	0.2	0.7	4.7	3817	3349675	0.111063542567177
Cerguame	Ceraceosorus guamensis (basidiomycetes)	1522189	Ceraceosorus guamensis	Cersp1	GCF_003144195.1	1522189	http://ftp.ncbi.nlm.nih.gov/genomes/all/GCA/003/144/195/GCA_003144195.1_Cersp1	Basidiomycota	Basidiomycota	Exobasidiomycetes	Ceraceosorales	Ceraceosoraceae	Ceraceosorus	251	24148100	56.035	96207.57	39517	723090	1063	295512	28	7822	monomertroph	basidiomycota	92.3	92.1	0.2	1	6.7	1764	5416	0.000224282655778301
Cerplata	Ceratocystis platani (ascomycetes)	88771	Ceratocystis platani	ASM97888v1	GCA_000978885.1	88771	http://ftp.ncbi.nlm.nih.gov/genomes/all/GCA/000/978/885/GCA_000978885.1_ASM97888v1	Ascomycota	Ascomycota	Sordariomycetes	Microascales	Ceratocystidaceae	Ceratocystis	1213	29181415	48.218	24057.226	5782	392749	300	77580	121	5622	monomertroph	sordariomycetes	94.5	94.3	0.2	0.7	4.8	3817	2390971	0.0819347176961775
Certheob	Ceratobasidium theobromae (basidiomycetes)	1582974	Ceratobasidium theobromae	ASM907832v1	GCA_009078325.1	1582974	http://ftp.ncbi.nlm.nih.gov/genomes/all/GCA/009/078/325/GCA_009078325.1_ASM907832v1	Basidiomycota	Basidiomycota	Agaricomycetes	Cantharellales	Ceratobasidiaceae	Ceratobasidium	1240	31201167	49.222	25162.231	6703.5	589277	255	86110	87	9262	polymertroph	agaricomycetes	90.4	89.8	0.6	1.7	7.9	2898	1548635	0.0496338806814502
Cerzein	Cercospora zeina (ascomycetes)	348901	Cercospora zeina	ASM284461v1	GCA_002844615.1	348901	http://ftp.ncbi.nlm.nih.gov/genomes/all/GCA/002/844/615/GCA_002844615.1_ASM284461v1	Ascomycota	Ascomycota	Dothideomycetes	Mycosphaerellales	Mycosphaerellaceae	Cercospora	10027	40755333	49.689	4064.559	352	937986	200	160632	61	10193	saprotroph	capnodiales	99.5	99.4	0.1	0.2	0.3	3578	7739131	0.189892473703994
Cerzemay	Cercospora zeae-maydis SCOH1-5 (ascomycetes)	135779	Cercospora zeae-maydis	Cerzm1	GCA_010093985.1	717836	http://ftp.ncbi.nlm.nih.gov/genomes/all/GCA/010/093/985/GCA_010093985.1_Cerzm1	Ascomycota	Ascomycota	Dothideomycetes	Mycosphaerellales	Mycosphaerellaceae	Cercospora	917	46606234	48.482	50824.683	3772	2282376	2001	720376	19	12008	saprotroph	capnodiales	99.3	99.3	0	0.2	0.5	3578	11343399	0.243388019722855
ChaCBS11	Chaetothyriales sp. CBS 132003 (ascomycetes)	2249419	Chaetothyriales sp. CBS 132003	ASM370986v1	GCA_003709865.1	2249419	http://ftp.ncbi.nlm.nih.gov/genomes/all/GCA/003/709/865/GCA_003709865.1_ASM370986v1	Ascomycota	Ascomycota	Eurotiomycetes	Chaetothyriales			118	22913932	54.004	194185.864	139025	1296635	1002	312613	23	5727	monomertroph	chaetothyriales	83.6	83.5	0.1	1.6	14.8	6265	402787	0.0175782576294632
ChaCBS12	Chaetothyriales sp. CBS 134916 (ascomycetes)	2249418	Chaetothyriales sp. CBS 134916	ASM370984v1	GCA_003709845.1	2249418	http://ftp.ncbi.nlm.nih.gov/genomes/all/GCA/003/709/845/GCA_003709845.1_ASM370984v1	Ascomycota	Ascomycota	Eurotiomycetes	Chaetothyriales			1226	26420947	50.546	21550.528	7080	235782	1002	61092	133	6703	monomertroph	chaetothyriales	83.3	83.1	0.2	1.6	15.1	6265	3715933	0.140643444763732
ChaCBS13	Chaetothyriales sp. CBS 134920 (ascomycetes)	2249417	Chaetothyriales sp. CBS 134920	ASM369366v1	GCA_003693665.1	2249417	http://ftp.ncbi.nlm.nih.gov/genomes/all/GCA/003/693/665/GCA_003693665.1_ASM369366v1	Ascomycota	Ascomycota	Eurotiomycetes	Chaetothyriales			408	20748077	53.822	50853.13	9129	719865	1009	168741	34	5984	monomertroph	chaetothyriales	80.9	80.5	0.4	1.6	17.5	6265	1052438	0.0507246045019015
ChaCBS14	Chaetothyriales sp. CBS 135597 (ascomycetes)	2249420	Chaetothyriales sp. CBS 135597	ASM370982v1	GCA_003709825.1	2249420	http://ftp.ncbi.nlm.nih.gov/genomes/all/GCA/003/709/825/GCA_003709825.1_ASM370982v1	Ascomycota	Ascomycota	Eurotiomycetes	Chaetothyriales			134	20738693	52.727	154766.366	16275.5	1719772	1096	570188	12	5622	monomertroph	chaetothyriales	80.5	80.3	0.2	1.7	17.8	6265	1092074	0.0526587668760032
Chaglobo	Chaetomium globosum CBS 148.51 (ascomycetes)	38033	Chaetomium globosum	ASM14336v1	GCF_000143365.1	306901	http://ftp.ncbi.nlm.nih.gov/genomes/all/GCA/000/143/365/GCA_000143365.1_ASM14336v1	Ascomycota	Ascomycota	Sordariomycetes	Sordariales	Chaetomiaceae	Chaetomium	37	34886939	55.56	942890.243	9349	6612759	1262	4721439	4	11048	polymertroph	sordariomycetes	93.5	93.4	0.1	3.2	3.3	3817	1628974	0.046692947180032
Chalongi	Chalara longipes BDJ (ascomycetes)	112123	Chalara longipes	Chalo1	GCA_009732865.1	1379296	http://ftp.ncbi.nlm.nih.gov/genomes/all/GCA/009/732/865/GCA_009732865.1_Chalo1	Ascomycota	Ascomycota	Leotiomycetes	Helotiales		Chalara	54	52432785	47.549	970977.5	4686	3386232	1024	2686473	9	19763	vasculartroph	ascomycota	98.7	98.6	0.1	0.2	1.1	1706	558291	0.0106477464433751
Chatherm	Chaetomium thermophilum var. thermophilum DSM 1495 (ascomycetes)	209285	Chaetomium thermophilum	CTHT_3.0	GCF_000221225.1	759272	http://ftp.ncbi.nlm.nih.gov/genomes/all/GCA/000/221/225/GCA_000221225.1_CTHT_3.0	Ascomycota	Ascomycota	Sordariomycetes	Sordariales	Chaetomiaceae	Chaetomium	21	28322806	52.592	1348705.048	745067	6909506	1013	2849635	4	7165	saprotroph	sordariomycetes	97.3	97.2	0.1	0.5	2.2	3817	573191	0.0202377899986322
Chlaerug	Chlorociboria aeruginascens (green elfcup)	296797	Chlorociboria aeruginascens	Chloro_aeru_v2	GCA_002276475.2	296797	http://ftp.ncbi.nlm.nih.gov/genomes/all/GCA/002/276/475/GCA_002276475.2_Chloro_aeru_v2	Ascomycota	Ascomycota	Leotiomycetes	Helotiales	Chlorociboriaceae	Chlorociboria	588	33056518	43.073	56218.568	32886	454753	395	110634	99	8648	saprotroph	ascomycota	97.8	97.5	0.3	0.4	1.8	1706	3120150	0.0943883442291169
Chocucur	Choanephora cucurbitarum (fungi)	101091	Choanephora cucurbitarum	ASM168372v1	GCA_001683725.1	101091	http://ftp.ncbi.nlm.nih.gov/genomes/all/GCA/001/683/725/GCA_001683725.1_ASM168372v1	Mucoromycota	Mucoromycota	Mucoromycetes	Mucorales	Choanephoraceae	Choanephora	2814	29096908	37.684	10340.053	2675	155986	892	27937	322	11977	monomertroph	mucorales	94.2	94	0.2	1.8	4	2449	1149447	0.0395040943869362
Chovenos	Choiromyces venosus 120613-1 (ascomycetes)	44640	Choiromyces venosus	Chove1	GCA_003788595.2	1336337	http://ftp.ncbi.nlm.nih.gov/genomes/all/GCA/003/788/595/GCA_003788595.2_Chove1	Ascomycota	Ascomycota	Pezizomycetes	Pezizales	Tuberaceae	Choiromyces	1176	126035033	43.538	107172.647	3786.5	2214587	1008	623348	62	17934	monomertroph	ascomycota	95.5	94.3	1.2	1.2	3.3	1706	67059126	0.532067349877236
Chyconfe	Chytriomyces confervae (chytrids)	246404	Chytriomyces confervae	ASM653597v1	GCA_006535975.1	246404	http://ftp.ncbi.nlm.nih.gov/genomes/all/GCA/006/535/975/GCA_006535975.1_ASM653597v1	Chytridiomycota	Chytridiomycota	Chytridiomycetes	Chytridiales	Chytriomycetaceae	Chytriomyces	2034	35973405	47.912	17686.04	6945	284156	2001	44341	205	10712	monomertroph	fungi	75.2	63.6	11.6	4.2	20.6	758	846349	0.0235270750711533
Cithawai	Citeromyces hawaiiensis		Citeromyces hawaiiensis	NRRL Y-11581	yHMPu5000034950_citeromyces_hawaiiensis_160519		https://figshare.com/ndownloader/files/13092791	Ascomycota	Saccharomycota	Saccharomycetes	Saccharomycetales	Saccharomycetaceae	Citeromyces	3163	19639324	43.751	6209.081	1648	185811	300	22131	256	7349	monomertroph	saccharomycetes	93.2	91.4	1.8	1.8	5	2137	3814156	0.194210146948031
Citmatri	Citeromyces matritensis		Citeromyces matritensis	NRRL Y-2407	yHMPu5000026142_citeromyces_matritensis_160519		https://figshare.com/ndownloader/files/13092791	Ascomycota	Saccharomycota	Saccharomycetes	Saccharomycetales	Saccharomycetaceae	Citeromyces	3451	20321446	43.336	5888.567	1476	142685	300	28071	192	7868	monomertroph	saccharomycetes	94.2	89.8	4.4	1.7	4.1	2137	3898332	0.191833396107738
Citsiame	Citeromyces siamensis		Citeromyces siamensis	NRRL Y-27975	yHMPu5000034952_citeromyces_siamensis_160519		https://figshare.com/ndownloader/files/13092791	Ascomycota	Saccharomycota	Saccharomycetes	Saccharomycetales	Saccharomycetaceae	Citeromyces	8808	25257042	43.991	2867.512	1318	76930	300	6349	749	12786	monomertroph	saccharomycetes	90.4	70.9	19.5	3.6	6	2137	4507782	0.178476244367808
Clabanti	Cladophialophora bantiana CBS 173.52 (ascomycetes)	89940	Cladophialophora bantiana	Clad_bant_CBS_173_52_V1	GCF_000835475.1	1442370	http://ftp.ncbi.nlm.nih.gov/genomes/all/GCA/000/835/475/GCA_000835475.1_Clad_bant_CBS_173_52_V1	Ascomycota	Ascomycota	Eurotiomycetes	Chaetothyriales	Herpotrichiellaceae	Cladophialophora	60	36722552	51.317	612042.533	238776.5	2736732	1589	1665677	9	12762	mesotroph	chaetothyriales	99.6	99.4	0.2	0.1	0.3	6265	1189176	0.0323827167567221
Clacarri	Cladophialophora carrionii CBS 160.54 (ascomycetes)	86049	Cladophialophora carrionii	Clad_carr_CBS_160_54_V1	GCF_000365165.1	1279043	http://ftp.ncbi.nlm.nih.gov/genomes/all/GCA/000/365/165/GCA_000365165.2_Clad_carr_CBS_160_54_V1	Ascomycota	Ascomycota	Eurotiomycetes	Chaetothyriales	Herpotrichiellaceae	Cladophialophora	19	28991111	54.271	1525847.947	728581	5726035	1228	3197266	4	10373	saprotroph	chaetothyriales	99.7	99.6	0.1	0.1	0.2	6265	72979	0.0025172888338084
Claelyna	Clathrospora elynae (ascomycetes)	706981	Clathrospora elynae	Clael1	GCA_010015635.1	706981	http://ftp.ncbi.nlm.nih.gov/genomes/all/GCA/010/015/635/GCA_010015635.1_Clael1	Ascomycota	Ascomycota	Dothideomycetes	Pleosporales	Diademaceae	Clathrospora	617	37388950	52.112	60597.974	19701	1308084	1016	180778	57	13611	polymertroph	pleosporales	96.4	96.1	0.3	0.6	3	6641	3787706	0.101305492665614
Claimmun	Cladophialophora immunda (ascomycetes)	569365	Cladophialophora immunda	Clad_immu_CBS83496_V1	GCF_000835495.1	569365	http://ftp.ncbi.nlm.nih.gov/genomes/all/GCA/000/835/495/GCA_000835495.1_Clad_immu_CBS83496_V1	Ascomycota	Ascomycota	Eurotiomycetes	Chaetothyriales	Herpotrichiellaceae	Cladophialophora	277	43029152	52.83	155339.899	3325	8230860	1038	6030834	4	14033	mesotroph	chaetothyriales	99.7	99.3	0.4	0.1	0.2	6265	530960	0.0123395413416467
Clalusit	Clavispora lusitaniae		Clavispora lusitaniae	ATCC 42720	clavispora_lusitaniae		https://figshare.com/ndownloader/files/13092791	Ascomycota	Saccharomycota	Saccharomycetes	Saccharomycetales	Metschnikowiaceae	Clavispora	9	12114892	44.495	1346099.111	1456586	2423571	18942	1874050	3	5149	monomertroph	saccharomycetes	96.5	96.5	0	1.1	2.4	2137	20416	0.00168519867944345
ClaPMI_3	Clavulina sp. PMI_390 (basidiomycetes)	1486700	Clavulina sp. PMI_390	ClaPMI390	GCA_015039315.1	1486700	http://ftp.ncbi.nlm.nih.gov/genomes/all/GCA/015/039/315/GCA_015039315.1_ClaPMI390	Basidiomycota	Basidiomycota	Agaricomycetes	Cantharellales	Clavulinaceae	Clavulina	680	41628453	50.669	61218.313	8761	1209696	1008	268447	42	15449	saprotroph	agaricomycetes	83.7	82.6	1.1	2	14.3	2898	1342402	0.0322472228309805
Clapsamm	Cladophialophora psammophila CBS 110553 (ascomycetes)	1182553	Cladophialophora psammophila	Clad_psam_CBS_110553_V1	GCF_000585535.1	1182543	http://ftp.ncbi.nlm.nih.gov/genomes/all/GCA/000/585/535/GCA_000585535.1_Clad_psam_CBS_110553_V1	Ascomycota	Ascomycota	Eurotiomycetes	Chaetothyriales	Herpotrichiellaceae	Cladophialophora	123	39420127	50.624	320488.837	30390	3803025	1022	1349832	10	13421	mesotroph	chaetothyriales	99.4	99.2	0.2	0.2	0.4	6265	2327823	0.059051636236484
Clapurpu	Claviceps purpurea 20.1 (ergot fungus)	5111	Claviceps purpurea	ASM34735v1	GCA_000347355.1	1111077	http://ftp.ncbi.nlm.nih.gov/genomes/all/GCA/000/347/355/GCA_000347355.1_ASM34735v1	Ascomycota	Ascomycota	Sordariomycetes	Hypocreales	Clavicipitaceae	Claviceps	191	32091443	51.775	168018.026	72449	977986	2010	433221	25	8823	monomertroph	hypocreales	96.6	96	0.6	0.6	2.8	4494	2467342	0.0768847321698809
Clayegre	Cladophialophora yegresii CBS 114405 (ascomycetes)	470704	Cladophialophora yegresii	Clad_yegr_CBS_114405_V1	GCF_000585515.1	1182544	http://ftp.ncbi.nlm.nih.gov/genomes/all/GCA/000/585/515/GCA_000585515.1_Clad_yegr_CBS_114405_V1	Ascomycota	Ascomycota	Eurotiomycetes	Chaetothyriales	Herpotrichiellaceae	Cladophialophora	8	27898422	53.996	3487302.75	3673089.5	5349221	14971	4268086	3	10118	saprotroph	chaetothyriales	99.6	99.6	0	0.1	0.3	6265	129799	0.00465255705143467
Cloaquat	Clohesyomyces aquaticus (ascomycetes)	1231657	Clohesyomyces aquaticus	Cloaq1	GCA_002105025.1	1231657	http://ftp.ncbi.nlm.nih.gov/genomes/all/GCA/002/105/025/GCA_002105025.1_Cloaq1	Ascomycota	Ascomycota	Dothideomycetes	Pleosporales	Lindgomycetaceae	Clohesyomyces	761	49677730	49.643	65279.54	23661	674718	1016	169037	87	15811	polymertroph	pleosporales	91.1	90.9	0.2	1.4	7.5	6641	6126191	0.123318658078781
Cocimmit	Coccidioides immitis RS (ascomycetes)	5501	Coccidioides immitis	ASM14933v2	GCF_000149335.2	246410	http://ftp.ncbi.nlm.nih.gov/genomes/all/GCA/000/149/335/GCA_000149335.2_ASM14933v2	Ascomycota	Ascomycota	Eurotiomycetes	Onygenales		Coccidioides	7	29016019	45.96	4145145.571	3952524	8482323	68094	4323945	3	9910	monomertroph	onygenales	97.8	97.7	0.1	0.4	1.8	4862	4557261	0.157060174243751
Cocposad	Coccidioides posadasii C735 delta SOWgp (ascomycetes)	199306	Coccidioides posadasii	JCVI-cpa1-1.0	GCF_000151335.2	222929	http://ftp.ncbi.nlm.nih.gov/genomes/all/GCA/000/151/335/GCA_000151335.1_JCVI-cpa1-1.0	Ascomycota	Ascomycota	Eurotiomycetes	Onygenales		Coccidioides	55	27013412	46.589	491152.945	10082	5398309	2002	2376830	4	7229	monomertroph	onygenales	97.8	97.6	0.2	0.4	1.8	4862	3094954	0.114571013835646
Coerever	Coemansia reversa NRRL 1564 (fungi)	61392	Coemansia reversa	Coere1	GCA_002705745.1	763665	http://ftp.ncbi.nlm.nih.gov/genomes/all/GCA/002/705/745/GCA_002705745.1_Coere1	Zoopagomycota	Zoopagomycota	Kickxellomycetes	Kickxellales	Kickxellaceae	Coemansia	346	21837878	45.178	63115.254	5433	932302	2001	347177	21	7341	monomertroph	fungi	86.2	85.5	0.7	1.8	12	758	3538195	0.16202100771879
Colaenig	Colletotrichum aenigma (ascomycetes)	1215731	Colletotrichum aenigma	ASM1339018v1	GCF_013390185.1	1215731	http://ftp.ncbi.nlm.nih.gov/genomes/all/GCA/013/390/185/GCA_013390185.1_ASM1339018v1	Ascomycota	Ascomycota	Sordariomycetes	Glomerellales	Glomerellaceae	Colletotrichum	79	59189926	52.445	749239.57	21355	7668139	2344	5181253	5	15211	vasculartroph	glomerellales	99.5	99.5	0	0.1	0.4	6841	3027032	0.0511409999059637
Colasian	Colletotrichum asianum (ascomycetes)	702518	Colletotrichum asianum	ASM980641v1	GCA_009806415.1	702518	http://ftp.ncbi.nlm.nih.gov/genomes/all/GCA/009/806/415/GCA_009806415.1_ASM980641v1	Ascomycota	Ascomycota	Sordariomycetes	Glomerellales	Glomerellaceae	Colletotrichum	486	64731264	49.375	133191.901	35864.5	2435714	1035	389703	55	17966	vasculartroph	glomerellales	99.5	99.4	0.1	0.1	0.4	6841	6819986	0.105358455537034
Colchlor	Colletotrichum chlorophyti (ascomycetes)	708187	Colletotrichum chlorophyti	ASM193710v1	GCA_001937105.1	708187	http://ftp.ncbi.nlm.nih.gov/genomes/all/GCA/001/937/105/GCA_001937105.1_ASM193710v1	Ascomycota	Ascomycota	Sordariomycetes	Glomerellales	Glomerellaceae	Colletotrichum	558	52387045	50.043	93883.593	793.5	2381854	201	644295	26	10310	mesotroph	glomerellales	99.2	99.1	0.1	0.2	0.6	6841	4533384	0.0865363564598843
Colcrate	Coleophoma crateriformis (ascomycetes)	565419	Coleophoma crateriformis	ASM336963v1	GCA_003369635.1	565419	http://ftp.ncbi.nlm.nih.gov/genomes/all/GCA/003/369/635/GCA_003369635.1_ASM336963v1	Ascomycota	Ascomycota	Leotiomycetes	Helotiales	Dermateaceae	Coleophoma	45	40652013	48.478	903378.067	658266	3394507	1056	1975931	9	13257	vasculartroph	ascomycota	98.8	98.3	0.5	0.2	1	1706	710670	0.0174817911231112
Colcylin	Coleophoma cylindrospora (ascomycetes)	1849047	Coleophoma cylindrospora	ASM336966v1	GCA_003369665.1	1849047	http://ftp.ncbi.nlm.nih.gov/genomes/all/GCA/003/369/665/GCA_003369665.1_ASM336966v1	Ascomycota	Ascomycota	Leotiomycetes	Helotiales	Dermateaceae	Coleophoma	77	42480816	48.704	551698.909	31321	5336071	1021	2359230	7	14177	vasculartroph	ascomycota	98.9	98.4	0.5	0.2	0.9	1706	400176	0.00942015803086268
Colfiori	Colletotrichum fioriniae PJ7 (ascomycetes)	710243	Colletotrichum fioriniae	CFIO01	GCF_000582985.1	1445577	http://ftp.ncbi.nlm.nih.gov/genomes/all/GCA/000/582/985/GCA_000582985.1_CFIO01	Ascomycota	Ascomycota	Sordariomycetes	Glomerellales	Glomerellaceae	Colletotrichum	1096	49002765	52.54	44710.552	9669	596408	201	137254	102	13759	vasculartroph	glomerellales	99.4	99.4	0	0.2	0.4	6841	159210	0.0032490003370218
Colfruct	Colletotrichum fructicola (ascomycetes)	690256	Colletotrichum fructicola	ASM977102v1	GCF_009771025.1	690256	http://ftp.ncbi.nlm.nih.gov/genomes/all/GCA/009/771/025/GCA_009771025.1_ASM977102v1	Ascomycota	Ascomycota	Sordariomycetes	Glomerellales	Glomerellaceae	Colletotrichum	447	58056435	53.197	129880.168	3879	2278540	503	905947	23	18400	vasculartroph	glomerellales	99.7	99.6	0.1	0	0.3	6841	904727	0.0155835782889528
Colgloeo	Colletotrichum gloeosporioides (ascomycetes)	474922	Colletotrichum gloeosporioides	NFU_CgLc1_1.0	GCA_011800055.1	474922	http://ftp.ncbi.nlm.nih.gov/genomes/all/GCA/011/800/055/GCA_011800055.1_NFU_CgLc1_1.0	Ascomycota	Ascomycota	Sordariomycetes	Glomerellales	Glomerellaceae	Colletotrichum	128	61904035	50.829	483625.273	393231	2830146	12599	709944	27	15373	vasculartroph	glomerellales	99.7	99.6	0.1	0	0.3	6841	3271707	0.0528512721343609
Colgrami	Colletotrichum graminicola M1.001 (ascomycetes)	31870	Colletotrichum graminicola	C_graminicola_M1_001_V1	GCF_000149035.1	645133	http://ftp.ncbi.nlm.nih.gov/genomes/all/GCA/000/149/035/GCA_000149035.1_C_graminicola_M1_001_V1	Ascomycota	Ascomycota	Sordariomycetes	Glomerellales	Glomerellaceae	Colletotrichum	654	51644307	49.109	78966.83	9585	1824042	2000	579194	27	12020	mesotroph	glomerellales	98.9	98.9	0	0.3	0.8	6841	7064522	0.136791882985282
Colhiggi	Colletotrichum higginsianum IMI 349063 (ascomycetes)	80884	Colletotrichum higginsianum	ASM167251v1	GCF_001672515.1	759273	http://ftp.ncbi.nlm.nih.gov/genomes/all/GCA/001/672/515/GCA_001672515.1_ASM167251v1	Ascomycota	Ascomycota	Sordariomycetes	Glomerellales	Glomerellaceae	Colletotrichum	25	50716103	54.41	2028644.12	34771	6042495	17011	5201688	5	14651	vasculartroph	glomerellales	99.8	99.7	0.1	0	0.2	6841	2421093	0.0477381513323293
Colincan	Colletotrichum incanum (ascomycetes)	1573173	Colletotrichum incanum	ASM185523v1	GCA_001855235.1	1573173	http://ftp.ncbi.nlm.nih.gov/genomes/all/GCA/001/855/235/GCA_001855235.1_ASM185523v1	Ascomycota	Ascomycota	Sordariomycetes	Glomerellales	Glomerellaceae	Colletotrichum	1036	53254579	52.144	51404.034	1174.5	1056626	200	292512	52	11852	mesotroph	glomerellales	99.7	99.6	0.1	0.1	0.2	6841	1919263	0.0360393986027004
Colmusic	Colletotrichum musicola (ascomycetes)	2175873	Colletotrichum musicola	CMUS01	GCA_014235935.1	2175873	http://ftp.ncbi.nlm.nih.gov/genomes/all/GCA/014/235/935/GCA_014235935.1_CMUS01	Ascomycota	Ascomycota	Sordariomycetes	Glomerellales	Glomerellaceae	Colletotrichum	2463	52725698	54.975	21407.104	10690	344569	1001	46381	323	16826	vasculartroph	glomerellales	97.1	96.9	0.2	0.8	2.1	6841	2917019	0.0553244264305425
Colnymph	Colletotrichum nymphaeae SA-01 (ascomycetes)	306554	Colletotrichum nymphaeae	CNYM01	GCA_001563115.1	1460502	http://ftp.ncbi.nlm.nih.gov/genomes/all/GCA/001/563/115/GCA_001563115.1_CNYM01	Ascomycota	Ascomycota	Sordariomycetes	Glomerellales	Glomerellaceae	Colletotrichum	1884	49956273	52.754	26516.068	5084.5	494648	200	91051	166	14404	vasculartroph	glomerellales	99	99	0	0.4	0.6	6841	265646	0.00531757042804214
Colorbic	Colletotrichum orbiculare MAFF 240422 (ascomycetes)	5465	Colletotrichum orbiculare	KSG_Corb_v2	GCA_000350065.2	1213857	http://ftp.ncbi.nlm.nih.gov/genomes/all/GCA/000/350/065/GCA_000350065.2_KSG_Corb_v2	Ascomycota	Ascomycota	Sordariomycetes	Glomerellales	Glomerellaceae	Colletotrichum	355	89748316	37.566	252812.158	440	5815657	200	2078754	13	13253	mesotroph	glomerellales	98.5	98.4	0.1	0.2	1.3	6841	40599842	0.452374415582349
Colorchi	Colletotrichum orchidophilum (ascomycetes)	1209926	Colletotrichum orchidophilum	CORC01	GCF_001831195.1	1209926	http://ftp.ncbi.nlm.nih.gov/genomes/all/GCA/001/831/195/GCA_001831195.1_CORC01	Ascomycota	Ascomycota	Sordariomycetes	Glomerellales	Glomerellaceae	Colletotrichum	321	48556462	51.066	151266.237	96624	844029	3619	284473	57	14496	mesotroph	glomerellales	99.5	99.5	0	0.1	0.4	6841	2037729	0.04196617537744
Colpluri	Colletotrichum plurivorum (ascomycetes)	2175906	Colletotrichum plurivorum	CPLU01	GCA_014235945.1	2175906	http://ftp.ncbi.nlm.nih.gov/genomes/all/GCA/014/235/945/GCA_014235945.1_CPLU01	Ascomycota	Ascomycota	Sordariomycetes	Glomerellales	Glomerellaceae	Colletotrichum	984	49703650	55.864	50511.839	17437	850834	1002	130438	104	16153	vasculartroph	glomerellales	97.7	97.5	0.2	0.7	1.6	6841	746976	0.0150285944794799
Colsalic	Colletotrichum salicis (ascomycetes)	1209931	Colletotrichum salicis	CSAL01	GCA_001563125.1	1209931	http://ftp.ncbi.nlm.nih.gov/genomes/all/GCA/001/563/125/GCA_001563125.1_CSAL01	Ascomycota	Ascomycota	Sordariomycetes	Glomerellales	Glomerellaceae	Colletotrichum	2776	48373413	52.85	17425.581	6386.5	217493	200	46166	309	13783	vasculartroph	glomerellales	99	99	0	0.6	0.4	6841	521516	0.0107810461916342
Colscovi	Colletotrichum scovillei (ascomycetes)	1209932	Colletotrichum scovillei	ASM1107515v1	GCF_011075155.1	1209932	http://ftp.ncbi.nlm.nih.gov/genomes/all/GCA/011/075/155/GCA_011075155.1_ASM1107515v1	Ascomycota	Ascomycota	Sordariomycetes	Glomerellales	Glomerellaceae	Colletotrichum	16	52032179	51.759	3252011.188	3554948	6315016	30952	4871440	5	13419	vasculartroph	glomerellales	99.5	98.9	0.6	0.1	0.4	6841	1688244	0.0324461522166888
Colshiso	Colletotrichum shisoi (ascomycetes)	2078593	Colletotrichum shisoi	ASM678308v1	GCA_006783085.1	2078593	http://ftp.ncbi.nlm.nih.gov/genomes/all/GCA/006/783/085/GCA_006783085.1_ASM678308v1	Ascomycota	Ascomycota	Sordariomycetes	Glomerellales	Glomerellaceae	Colletotrichum	20745	69667657	46.684	3358.287	853	153238	200	14839	1129	11848	mesotroph	glomerellales	96.7	96.6	0.1	0.7	2.6	6841	22884081	0.328474962205202
Colsiame	Colletotrichum siamense (ascomycetes)	690259	Colletotrichum siamense	ASM1339019v1	GCF_013390195.1	690259	http://ftp.ncbi.nlm.nih.gov/genomes/all/GCA/013/390/195/GCA_013390195.1_ASM1339019v1	Ascomycota	Ascomycota	Sordariomycetes	Glomerellales	Glomerellaceae	Colletotrichum	22	62936415	50.901	2860746.136	721284.5	7966678	42537	5441060	5	15190	vasculartroph	glomerellales	99.7	99.6	0.1	0	0.3	6841	2493111	0.0396131714842671
Colsida	Colletotrichum sidae (ascomycetes)	1347389	Colletotrichum sidae	ASM436793v1	GCA_004367935.1	1347389	http://ftp.ncbi.nlm.nih.gov/genomes/all/GCA/004/367/935/GCA_004367935.1_ASM436793v1	Ascomycota	Ascomycota	Sordariomycetes	Glomerellales	Glomerellaceae	Colletotrichum	14826	86827816	37.959	5856.456	1087	532833	200	39310	367	12442	mesotroph	glomerellales	98.4	98.3	0.1	0.3	1.3	6841	44707422	0.514897460970342
Colsimmo	Colletotrichum simmondsii (ascomycetes)	703756	Colletotrichum simmondsii	CSIM01	GCA_001563135.1	703756	http://ftp.ncbi.nlm.nih.gov/genomes/all/GCA/001/563/135/GCA_001563135.1_CSIM01	Ascomycota	Ascomycota	Sordariomycetes	Glomerellales	Glomerellaceae	Colletotrichum	929	50474234	51.809	54331.791	2197	802711	201	292136	55	13884	vasculartroph	glomerellales	99.6	99.6	0	0.2	0.2	6841	1164806	0.0230772397655406
Colsoja	Colletotrichum sojae (ascomycetes)	2175907	Colletotrichum sojae	CSOJ01	GCA_014235955.1	2175907	http://ftp.ncbi.nlm.nih.gov/genomes/all/GCA/014/235/955/GCA_014235955.1_CSOJ01	Ascomycota	Ascomycota	Sordariomycetes	Glomerellales	Glomerellaceae	Colletotrichum	1140	49351125	55.917	43290.461	18402.5	726643	1000	104192	125	16124	vasculartroph	glomerellales	97.7	97.5	0.2	0.6	1.7	6841	701017	0.014204681250934
Colspino	Colletotrichum spinosum (ascomycetes)	1347390	Colletotrichum spinosum	ASM436682v1	GCA_004366825.1	1347390	http://ftp.ncbi.nlm.nih.gov/genomes/all/GCA/004/366/825/GCA_004366825.1_ASM436682v1	Ascomycota	Ascomycota	Sordariomycetes	Glomerellales	Glomerellaceae	Colletotrichum	10715	82734851	38.709	7721.405	1298	1849982	200	93593	143	12540	mesotroph	glomerellales	98.5	98.4	0.1	0.3	1.2	6841	40636596	0.491166606440132
Colsubli	Colletotrichum sublineola (ascomycetes)	1173701	Colletotrichum sublineola	ASM69613v1	GCA_000696135.1	1173701	http://ftp.ncbi.nlm.nih.gov/genomes/all/GCA/000/696/135/GCA_000696135.1_ASM69613v1	Ascomycota	Ascomycota	Sordariomycetes	Glomerellales	Glomerellaceae	Colletotrichum	1625	46755813	53.603	28772.808	11809	423147	1000	70717	183	12699	mesotroph	glomerellales	99.2	99.1	0.1	0.2	0.6	6841	474977	0.0101586726767001
Coltanac	Colletotrichum tanaceti (ascomycetes)	1306861	Colletotrichum tanaceti	ASM535089v1	GCA_005350895.1	1306861	http://ftp.ncbi.nlm.nih.gov/genomes/all/GCA/005/350/895/GCA_005350895.1_ASM535089v1	Ascomycota	Ascomycota	Sordariomycetes	Glomerellales	Glomerellaceae	Colletotrichum	5242	57912474	49.287	11047.782	318	945015	200	103135	150	12172	mesotroph	glomerellales	96.6	96.5	0.1	0.5	2.9	6841	11049370	0.190794301068885
Coltofie	Colletotrichum tofieldiae (ascomycetes)	708197	Colletotrichum tofieldiae	Ct0861v1	GCA_001625265.1	708197	http://ftp.ncbi.nlm.nih.gov/genomes/all/GCA/001/625/265/GCA_001625265.1_Ct0861v1	Ascomycota	Ascomycota	Sordariomycetes	Glomerellales	Glomerellaceae	Colletotrichum	1046	52836184	53.281	50512.604	1669	861708	201	209340	73	12501	vasculartroph	glomerellales	99.7	99.6	0.1	0.1	0.2	6841	1297644	0.0245597600311181
Coltrifo	Colletotrichum trifolii (ascomycetes)	5466	Colletotrichum trifolii	KSG_Cotri_v1	GCA_004367215.1	5466	http://ftp.ncbi.nlm.nih.gov/genomes/all/GCA/004/367/215/GCA_004367215.1_KSG_Cotri_v1	Ascomycota	Ascomycota	Sordariomycetes	Glomerellales	Glomerellaceae	Colletotrichum	10473	109659959	36.615	10470.73	2381	900455	200	35434	440	12292	mesotroph	glomerellales	97.9	97.1	0.8	0.4	1.7	6841	62105067	0.566342241656319
Coltropi	Colletotrichum tropicale (ascomycetes)	912113	Colletotrichum tropicale	ASM1320178v1	GCA_013201785.1	912113	http://ftp.ncbi.nlm.nih.gov/genomes/all/GCA/013/201/785/GCA_013201785.1_ASM1320178v1	Ascomycota	Ascomycota	Sordariomycetes	Glomerellales	Glomerellaceae	Colletotrichum	789	55848179	52.301	70783.497	460	2641398	200	691924	24	14794	vasculartroph	glomerellales	99.5	99.4	0.1	0.1	0.4	6841	1807361	0.0323620399512041
Coltrunc	Colletotrichum truncatum (ascomycetes)	5467	Colletotrichum truncatum	CTRU02	GCF_014235925.1	5467	http://ftp.ncbi.nlm.nih.gov/genomes/all/GCA/014/235/925/GCA_014235925.1_CTRU02	Ascomycota	Ascomycota	Sordariomycetes	Glomerellales	Glomerellaceae	Colletotrichum	126	56102516	50.117	445258.063	261214	2707168	27260	831709	23	15901	vasculartroph	glomerellales	98.2	97.3	0.9	0.3	1.5	6841	3868926	0.0689617200055698
Colvinif	Colletotrichum viniferum (ascomycetes)	1131913	Colletotrichum viniferum	ASM1320176v1	GCA_013201765.1	1131913	http://ftp.ncbi.nlm.nih.gov/genomes/all/GCA/013/201/765/GCA_013201765.1_ASM1320176v1	Ascomycota	Ascomycota	Sordariomycetes	Glomerellales	Glomerellaceae	Colletotrichum	5864	68452207	47.13	11673.296	635.5	655773	200	144434	141	14534	vasculartroph	glomerellales	99.4	99.2	0.2	0.1	0.5	6841	11873340	0.173454451220251
Conapoll	Coniosporium apollinis CBS 100218 (ascomycetes)	61459	Coniosporium apollinis	Coni_apol_CBS100218 _V1	GCF_000281105.1	1168221	http://ftp.ncbi.nlm.nih.gov/genomes/all/GCA/000/281/105/GCA_000281105.1_Coni_apol_CBS100218_V1	Ascomycota	Ascomycota	Dothideomycetes			Bonordeniella	169	28645321	52.13	169498.941	38957	1078546	1287	476883	22	9308	monomertroph	dothideomycetes	98.5	98.3	0.2	0.3	1.2	3786	1381838	0.0482395711327515
Concoron	Conidiobolus coronatus NRRL 28638 (fungi)	34488	Conidiobolus coronatus	Conidiobolus coronatus NRRL28638	GCA_001566745.1	796925	http://ftp.ncbi.nlm.nih.gov/genomes/all/GCA/001/566/745/GCA_001566745.1_Conidiobolus_coronatus_NRRL28638	Zoopagomycota	Zoopagomycota	Entomophthoromycetes	Entomophthorales	Ancylistaceae	Conidiobolus	1050	39903661	27.654	38003.487	13630.5	546290	2001	102411	113	10572	monomertroph	fungi	69.3	69	0.3	4.6	26.1	758	2563620	0.0642452330376403
Conligni	Coniochaeta ligniaria NRRL 30616 (ascomycetes)	177197	Coniochaeta ligniaria	Conlig v1.0	GCA_001879275.1	1408157	http://ftp.ncbi.nlm.nih.gov/genomes/all/GCA/001/879/275/GCA_001879275.1_Conlig_v1.0	Ascomycota	Ascomycota	Sordariomycetes	Coniochaetales	Coniochaetaceae	Coniochaeta	135	42382780	51.725	313946.519	11016	4640074	1082	3222649	6	13658	polymertroph	sordariomycetes	99.4	99.2	0.2	0.1	0.5	3817	2366610	0.0558389515742007
Conlustr	Coniella lustricola (ascomycetes)	2025994	Coniella lustricola	Coniella lustricola v1.0	GCA_003019895.1	2025994	http://ftp.ncbi.nlm.nih.gov/genomes/all/GCA/003/019/895/GCA_003019895.1_Coniella_lustricola_v1.0	Ascomycota	Ascomycota	Sordariomycetes	Diaporthales	Schizoparmaceae	Coniella	634	36564510	51.86	57672.729	26561	707536	1002	140630	76	11314	polymertroph	sordariomycetes	97.5	97.4	0.1	0.4	2.1	3817	1138499	0.031136722466676
Conpulve	Coniochaeta pulveracea (ascomycetes)	177199	Coniochaeta pulveracea	ASM363534v1	GCA_003635345.1	177199	http://ftp.ncbi.nlm.nih.gov/genomes/all/GCA/003/635/345/GCA_003635345.1_ASM363534v1	Ascomycota	Ascomycota	Sordariomycetes	Coniochaetales	Coniochaetaceae	Coniochaeta	852	30020651	51.365	35235.506	412	998086	200	285706	30	10035	saprotroph	sordariomycetes	98.5	98.4	0.1	0.2	1.3	3817	1408752	0.0469260976385888
Conputea	Coniophora puteana RWD-64-598 SS2 (basidiomycetes)	80637	Coniophora puteana	Conpu1	GCF_000271625.1	741705	http://ftp.ncbi.nlm.nih.gov/genomes/all/GCA/000/271/625/GCA_000271625.1_Conpu1	Basidiomycota	Basidiomycota	Agaricomycetes	Boletales	Coniophoraceae	Coniophora	210	42968544	52.397	204612.114	3310.5	4542293	2003	2400794	7	13758	saprotroph	boletales	95.1	93.8	1.3	0.5	4.4	4878	1358065	0.0316060278886806
Copciner	Coprinopsis cinerea okayama7diese130 (basidiomycetes)	5346	Coprinopsis cinerea	CC3	GCF_000182895.1	240176	http://ftp.ncbi.nlm.nih.gov/genomes/all/GCA/000/182/895/GCA_000182895.1_CC3	Basidiomycota	Basidiomycota	Agaricomycetes	Agaricales	Psathyrellaceae	Coprinopsis	68	36192590	51.64	532243.971	7055	4146986	2208	3468139	5	13356	saprotroph	agaricales	98.3	97.8	0.5	0.4	1.3	3870	1130412	0.0312332441530159
Copmarce	Coprinopsis marcescibilis (basidiomycetes)	230819	Coprinopsis marcescibilis	Copmar1	GCA_004369085.1	230819	http://ftp.ncbi.nlm.nih.gov/genomes/all/GCA/004/369/085/GCA_004369085.1_Copmar1	Basidiomycota	Basidiomycota	Agaricomycetes	Agaricales	Psathyrellaceae	Coprinopsis	817	38912666	49.748	47628.722	16655	1435038	1000	134268	75	14628	polymertroph	agaricales	96.4	96	0.4	0.9	2.7	3870	2312212	0.0594205495968845
Copmicac	Coprinellus micaceus (basidiomycetes)	71717	Coprinellus micaceus	Copmic2	GCA_004369175.1	71717	http://ftp.ncbi.nlm.nih.gov/genomes/all/GCA/004/369/175/GCA_004369175.1_Copmic2	Basidiomycota	Basidiomycota	Agaricomycetes	Agaricales	Psathyrellaceae	Coprinellus	704	77386123	53.731	109923.47	40228.5	2253227	1881	315761	55	23412	polymertroph	agaricales	94	67	27	1.3	4.7	3870	7670865	0.0991245549282783
Corbrong	Cordyceps brongniartii		Cordyceps brongniartii		GCA_001636735.1		http://ftp.ncbi.nlm.nih.gov/genomes/all/GCA/001/636/735/GCA_001636735.1_BBO_1.0	Ascomycota	Ascomycota	Sordariomycetes	Hypocreales	Cordycipitaceae	Cordyceps	241	32515992	51.731	134921.129	11521	2279171	1000	773364	13	9595	saprotroph	hypocreales	99.4	99.2	0.2	0.3	0.3	4494	488667	0.0150285127392084
Corcassi	Corynespora cassiicola Philippines (ascomycetes)	59586	Corynespora cassiicola	Corynespora cassiicola v1.0	GCA_003016335.1	1448308	http://ftp.ncbi.nlm.nih.gov/genomes/all/GCA/003/016/335/GCA_003016335.1_Corynespora_cassiicola_v1.0	Ascomycota	Ascomycota	Dothideomycetes	Pleosporales	Corynesporascaceae	Corynespora	244	44846156	50.614	183795.721	4964.5	4762798	1012	2505719	8	17158	vasculartroph	pleosporales	93.1	92.4	0.7	0.9	6	6641	2615021	0.0583109285888405
Corfumos	Cordyceps fumosorosea ARSEF 2679 (ascomycetes)	114497	Cordyceps fumosorosea	ISF 1.0	GCF_001636725.1	1081104	http://ftp.ncbi.nlm.nih.gov/genomes/all/GCA/001/636/725/GCA_001636725.1_ISF_1.0	Ascomycota	Ascomycota	Sordariomycetes	Hypocreales	Cordycipitaceae	Cordyceps	430	33485962	53.654	77874.33	2983.5	3594368	1002	872179	12	10061	saprotroph	hypocreales	98.9	98.7	0.2	0.6	0.5	4494	1018122	0.0304044423152603
Corjavan	Cordyceps javanica (ascomycetes)	43265	Cordyceps javanica	ASM698198v1	GCA_006981985.1	43265	http://ftp.ncbi.nlm.nih.gov/genomes/all/GCA/006/981/985/GCA_006981985.1_ASM698198v1	Ascomycota	Ascomycota	Sordariomycetes	Hypocreales	Cordycipitaceae	Cordyceps	102	34933242	53.243	342482.765	23909.5	3701259	1011	1814181	7	11441	saprotroph	hypocreales	99.2	99	0.2	0.3	0.5	4494	164573	0.0047110714774197
Cormilit	Cordyceps militaris CM01 (ascomycetes)	73501	Cordyceps militaris	CmilitarisCM01_v01	GCF_000225605.1	983644	http://ftp.ncbi.nlm.nih.gov/genomes/all/GCA/000/225/605/GCA_000225605.1_CmilitarisCM01_v01	Ascomycota	Ascomycota	Sordariomycetes	Hypocreales	Cordycipitaceae	Cordyceps	32	32268578	51.418	1008393.062	1428	6263243	1011	4551492	3	9651	saprotroph	hypocreales	99	98.8	0.2	0.4	0.6	4494	2378146	0.0736985063302139
CorRAO2	Cordyceps sp. RAO-2017 (ascomycetes)	2004951	Cordyceps sp. RAO-2017	Hirsu2	GCA_002591385.1	2004951	http://ftp.ncbi.nlm.nih.gov/genomes/all/GCA/002/591/385/GCA_002591385.1_Hirsu2	Ascomycota	Ascomycota	Sordariomycetes	Hypocreales	Cordycipitaceae	Cordyceps	3398	32302071	60.351	9506.201	5286	138807	944	17593	509	11255	saprotroph	hypocreales	86.1	86	0.1	7.5	6.4	4494	174011	0.0053869920600447
Crafunar	Crassisporium funariophilum (basidiomycetes)	1954473	Crassisporium funariophilum	Crafun1	GCA_014925845.1	1954473	http://ftp.ncbi.nlm.nih.gov/genomes/all/GCA/014/925/845/GCA_014925845.1_Crafun1	Basidiomycota	Basidiomycota	Agaricomycetes	Agaricales	Crassisporiaceae	Crassisporium	41	37117181	48.651	905297.098	359309	3776191	7727	2159954	7	13637	polymertroph	agaricales	97.9	97.2	0.7	0.5	1.6	3870	1930858	0.0520205993014394
Crulaev	Crucibulum laeve (basidiomycetes)	68775	Crucibulum laeve	Crula1	GCA_004379715.1	68775	http://ftp.ncbi.nlm.nih.gov/genomes/all/GCA/004/379/715/GCA_004379715.1_Crula1	Basidiomycota	Basidiomycota	Agaricomycetes	Agaricales	Nidulariaceae	Crucibulum	574	44728771	45.36	77924.688	4445	3284164	1005	633937	19	14217	polymertroph	agaricales	97.8	97.1	0.7	0.4	1.8	3870	4379161	0.0979047915266887
Cryamylo	Cryptococcus amylolentus CBS 6039 (basidiomycetes)	104669	Cryptococcus amylolentus	Cryp_amyl_CBS6039_V3	GCF_001720205.1	1295533	http://ftp.ncbi.nlm.nih.gov/genomes/all/GCA/001/720/205/GCA_001720205.1_Cryp_amyl_CBS6039_V3	Basidiomycota	Basidiomycota	Tremellomycetes	Tremellales	Cryptococcaceae	Cryptococcus	15	20254996	53.361	1350333.067	1429001	2227464	40893	1545655	6	10306	monomertroph	tremellomycetes	98.9	98.3	0.6	0.3	0.8	4284	247408	0.0122146654583393
Crydepau	Cryptococcus depauperatus CBS 7855 (basidiomycetes)	5208	Cryptococcus depauperatus	Filo_depa_CBS7855_V2	GCA_001720245.1	1295532	http://ftp.ncbi.nlm.nih.gov/genomes/all/GCA/001/720/245/GCA_001720245.1_Filo_depa_CBS7855_V2	Basidiomycota	Basidiomycota	Tremellomycetes	Tremellales	Cryptococcaceae	Cryptococcus	41	15656276	44.797	381860.39	119364	1977542	1033	882956	6	6373	monomertroph	tremellomycetes	94.7	94.6	0.1	1.2	4.1	4284	289041	0.0184616699399014
Cryflori	Cryptococcus floricola (basidiomycetes)	2591691	Cryptococcus floricola	Tsuc_wing_DSM_27421_V6	GCA_008355005.1	2591691	http://ftp.ncbi.nlm.nih.gov/genomes/all/GCA/008/355/005/GCA_008355005.1_Tsuc_wing_DSM_27421_V6	Basidiomycota	Basidiomycota	Tremellomycetes	Tremellales	Cryptococcaceae	Cryptococcus	573	20137742	53.547	35144.401	6690	553016	1001	119269	46	8190	monomertroph	tremellomycetes	98.5	98.1	0.4	0.6	0.9	4284	122184	0.0060674131191074
Crygatti	Cryptococcus cf. gattii (basidiomycetes)	2011032	Cryptococcus cf. gattii	Cryp_gatt_MF34	GCA_009650685.1	2011032	http://ftp.ncbi.nlm.nih.gov/genomes/all/GCA/009/650/685/GCA_009650685.1_Cryp_gatt_MF34	Basidiomycota	Basidiomycota	Tremellomycetes	Tremellales	Cryptococcaceae	Cryptococcus	15	17886378	47.885	1192425.2	1271511	2204281	330954	1323151	5	6207	monomertroph	tremellomycetes	98.8	98.8	0	0.4	0.8	4284	267036	0.0149295737795545
Cryminte	Cryomyces minteri (ascomycetes)	331657	Cryomyces minteri	ASM505984v1	GCA_005059845.1	331657	http://ftp.ncbi.nlm.nih.gov/genomes/all/GCA/005/059/845/GCA_005059845.1_ASM505984v1	Ascomycota	Ascomycota	Dothideomycetes			Cryomyces	4506	44140187	53.89	9795.869	6774	194167	501	17001	806	13960	saprotroph	ascomycota	96.8	58.6	38.2	1.3	1.9	1706	3143009	0.0712051582382286
Cryneofo	Cryptococcus neoformans var. neoformans B-3501A (basidiomycetes)	5207	Cryptococcus neoformans	ASM14938v1	GCF_000149385.1	283643	http://ftp.ncbi.nlm.nih.gov/genomes/all/GCA/000/149/385/GCA_000149385.1_ASM14938v1	Basidiomycota	Basidiomycota	Tremellomycetes	Tremellales	Cryptococcaceae	Cryptococcus	14	19699782	48.475	1407127.286	1294313	2297073	767333	1461964	5	6578	monomertroph	tremellomycetes	98.7	98.6	0.1	0.5	0.8	4284	246088	0.0124919148851495
Cryparas	Cryphonectria parasitica EP155 (chestnut blight fungus)	5116	Cryphonectria parasitica	Crypa2	GCA_011745365.1	660469	http://ftp.ncbi.nlm.nih.gov/genomes/all/GCA/011/745/365/GCA_011745365.1_Crypa2	Ascomycota	Ascomycota	Sordariomycetes	Diaporthales	Cryphonectriaceae	Cryphonectria	26	43870411	50.833	1687323.5	56797.5	7437273	2579	5118729	4	11606	mesotroph	sordariomycetes	98.4	98.2	0.2	0.2	1.4	3817	4225113	0.0963089449971189
Crywingf	Cryptococcus wingfieldii CBS 7118 (basidiomycetes)	5619	Cryptococcus wingfieldii	Tsuc_wing_CBS7118_V1	GCF_001720155.1	1295528	http://ftp.ncbi.nlm.nih.gov/genomes/all/GCA/001/720/155/GCA_001720155.1_Tsuc_wing_CBS7118_V1	Basidiomycota	Basidiomycota	Tremellomycetes	Tremellales	Cryptococcaceae	Cryptococcus	83	19969799	53.407	240599.988	84527	1690844	1133	606306	11	8098	monomertroph	tremellomycetes	99.1	98.4	0.7	0.3	0.6	4284	201095	0.0100699561372651
Cucberbe	Cucurbitaria berberidis CBS 394.84 (ascomycetes)	45142	Cucurbitaria berberidis	Cucbe1	GCA_010015615.1	1168544	http://ftp.ncbi.nlm.nih.gov/genomes/all/GCA/010/015/615/GCA_010015615.1_Cucbe1	Ascomycota	Ascomycota	Dothideomycetes	Pleosporales	Cucurbitariaceae	Cucurbitaria	42	32905402	49.303	783461.952	2928.5	7248221	1001	6233749	3	12429	polymertroph	pleosporales	97.2	97.1	0.1	0.3	2.5	6641	1438167	0.0437061063712274
Cudacicu	Cudoniella acicularis (ascomycetes)	354080	Cudoniella acicularis	ASM1305444v1	GCA_013054445.1	354080	http://ftp.ncbi.nlm.nih.gov/genomes/all/GCA/013/054/445/GCA_013054445.1_ASM1305444v1	Ascomycota	Ascomycota	Leotiomycetes	Helotiales	Helotiaceae	Cudoniella	2799	58976596	45.679	21070.595	14940	148778	2079	31848	571	15765	mesotroph	ascomycota	93.6	93.1	0.5	2.1	4.3	1706	2965120	0.0502762146530125
Curkusan	Curvularia kusanoi (ascomycetes)	90978	Curvularia kusanoi	ASM1105890v1	GCA_011058905.1	90978	http://ftp.ncbi.nlm.nih.gov/genomes/all/GCA/011/058/905/GCA_011058905.1_ASM1105890v1	Ascomycota	Ascomycota	Dothideomycetes	Pleosporales	Pleosporaceae	Curvularia	107	33340726	52.135	311595.57	104139	1989576	1054	1018367	12	11490	mesotroph	pleosporales	97.2	97	0.2	0.6	2.2	6641	578327	0.0173459630123231
Cutoleag	Cutaneotrichosporon oleaginosum (basidiomycetes)	879819	Cutaneotrichosporon oleaginosum	Triol1	GCF_001027345.1	879819	http://ftp.ncbi.nlm.nih.gov/genomes/all/GCA/001/027/345/GCA_001027345.1_Triol1	Basidiomycota	Basidiomycota	Tremellomycetes	Trichosporonales	Trichosporonaceae	Cutaneotrichosporon	180	19835558	60.753	110197.544	69364.5	646641	1028	216041	29	8320	monomertroph	tremellomycetes	89.7	89.2	0.5	3.3	7	4284	24319	0.00122603054575021
Cybameri	Cyberlindnera americana		Cyberlindnera americana	NRRL Y-2156	yHMPu5000035703_cyberlindnera_americana_160613		https://figshare.com/ndownloader/files/13092791	Ascomycota	Saccharomycota	Saccharomycetes	Saccharomycetales	Phaffomycetaceae	Cyberlindnera	417	11631002	42.101	27892.091	270	1160020	98	523989	8	5848	monomertroph	saccharomycetes	98.1	97.9	0.2	0.6	1.3	2137	95554	0.00821545727530612
Cybfabia	Cyberlindnera fabianii		Cyberlindnera fabianii	JCM 3601	cyberlindnera_fabianii_JCM3601		https://figshare.com/ndownloader/files/13092791	Ascomycota	Saccharomycota	Saccharomycetes	Saccharomycetales	Phaffomycetaceae	Cyberlindnera	12	12303847	44.487	1025320.583	782590.5	3147266	980	1964508	3	5752	monomertroph	saccharomycetes	98.9	98.7	0.2	0.4	0.7	2137	24088	0.00195776166592449
Cybjadin	Cyberlindnera jadinii		Cyberlindnera jadinii	NRRL Y-1542	cyberlindnera_jadinii		https://figshare.com/ndownloader/files/13092791	Ascomycota	Saccharomycota	Saccharomycetes	Saccharomycetales	Phaffomycetaceae	Cyberlindnera	76	13018415	44.503	171294.934	9686.5	1920980	1017	700888	6	5860	monomertroph	saccharomycetes	98.5	97.3	1.2	0.6	0.9	2137	229441	0.0176243421338158
Cybmaclu	Cyberlindnera maclurae		Cyberlindnera maclurae	NRRL Y-5377	yHMPu5000035699_cyberlindnera_maclurae_160613		https://figshare.com/ndownloader/files/13092791	Ascomycota	Saccharomycota	Saccharomycetes	Saccharomycetales	Phaffomycetaceae	Cyberlindnera	2336	11046364	48.764	4728.752	299	419987	76	112490	31	5725	monomertroph	saccharomycetes	98.5	98.4	0.1	0.7	0.8	2137	492080	0.0445467848062946
Cybmisum	Cyberlindnera misumaiensis		Cyberlindnera misumaiensis	NRRL Y-17389	yHMPu5000034979_cyberlindnera_misumaiensis_160519		https://figshare.com/ndownloader/files/13092791	Ascomycota	Saccharomycota	Saccharomycetes	Saccharomycetales	Phaffomycetaceae	Cyberlindnera	361	10543864	48.502	29207.38	676	765697	200	153383	17	5588	monomertroph	saccharomycetes	98.2	97.5	0.7	1	0.8	2137	184500	0.0174983288858809
Cybmraki	Cyberlindnera mrakii		Cyberlindnera mrakii	NRRL Y-1364	yHMPu5000034978_cyberlindnera_mrakii_160519		https://figshare.com/ndownloader/files/13092791	Ascomycota	Saccharomycota	Saccharomycetes	Saccharomycetales	Phaffomycetaceae	Cyberlindnera	628	12792944	42.413	20370.93	459.5	888145	122	280725	13	6157	monomertroph	saccharomycetes	97.9	97.6	0.3	0.5	1.6	2137	543595	0.0424917829703624
Cybpeter	Cyberlindnera petersonii		Cyberlindnera petersonii	NRRL YB-3808	yHMPu5000035325_cyberlindnera_petersonii_160928		https://figshare.com/ndownloader/files/13092791	Ascomycota	Saccharomycota	Saccharomycetes	Saccharomycetales	Phaffomycetaceae	Cyberlindnera	6324	12138127	43.305	1919.375	85	520433	56	193200	20	5769	monomertroph	saccharomycetes	98.4	98.2	0.2	0.6	1	2137	363678	0.029961624227527
Cybsatur	Cyberlindnera saturnus		Cyberlindnera saturnus	NRRL Y-17396	yHMPu5000035686_cyberlindnera_saturnus_160519		https://figshare.com/ndownloader/files/13092791	Ascomycota	Saccharomycota	Saccharomycetes	Saccharomycetales	Phaffomycetaceae	Cyberlindnera	650	13429652	42.813	20661.003	476	1299320	200	313333	14	6564	monomertroph	saccharomycetes	98.4	97.9	0.5	0.4	1.2	2137	559267	0.0416441915248437
Cybsuave	Cyberlindnera suaveolens		Cyberlindnera suaveolens	NRRL Y-17391	yHMPu5000035687_cyberlindnera_suaveolens_160613		https://figshare.com/ndownloader/files/13092791	Ascomycota	Saccharomycota	Saccharomycetes	Saccharomycetales	Phaffomycetaceae	Cyberlindnera	886	12423684	42.896	14022.217	294.5	509996	122	175574	23	6088	monomertroph	saccharomycetes	97.9	97.7	0.2	0.7	1.4	2137	392239	0.0315718751378416
Cybxylos	Cyberlindnera xylosilytica		Cyberlindnera xylosilytica	NRRL YB-2097	yHMPu5000035688_cyberlindnera_xylosilytica_160519		https://figshare.com/ndownloader/files/13092791	Ascomycota	Saccharomycota	Saccharomycetes	Saccharomycetales	Phaffomycetaceae	Cyberlindnera	464	13952255	49.579	30069.515	397	543958	200	222089	21	6510	monomertroph	saccharomycetes	98.9	98.4	0.5	0.5	0.6	2137	377405	0.0270497493057574
Cylhubei	Cylindrodendrum hubeiense (ascomycetes)	595255	Cylindrodendrum hubeiense	ASM1462142v1	GCA_014621425.1	595255	http://ftp.ncbi.nlm.nih.gov/genomes/all/GCA/014/621/425/GCA_014621425.1_ASM1462142v1	Ascomycota	Ascomycota	Sordariomycetes	Hypocreales	Nectriaceae	Cylindrodendrum	1038	48811092	51.814	47024.173	25244	748395	1342	85271	143	13745	vasculartroph	hypocreales	97.6	96.8	0.8	1.3	1.1	4494	860256	0.0176241908294123
Cyltorre	Cylindrobasidium torrendii FP15055 ss-10 (basidiomycetes)	394432	Cylindrobasidium torrendii	Cylto1	GCA_000934385.1	1314674	http://ftp.ncbi.nlm.nih.gov/genomes/all/GCA/000/934/385/GCA_000934385.1_Cylto1	Basidiomycota	Basidiomycota	Agaricomycetes	Agaricales	Physalacriaceae	Cylindrobasidium	1149	31574086	51.919	27479.622	6955	527617	1000	89590	94	13936	saprotroph	agaricales	96.4	95	1.4	0.9	2.7	3870	200908	0.00636306621829053
Cypeurop	Cyphellophora europaea CBS 101466 (ascomycetes)	293227	Cyphellophora europaea	Phia_euro_CBS_101466_V1	GCF_000365145.1	1220924	http://ftp.ncbi.nlm.nih.gov/genomes/all/GCA/000/365/145/GCA_000365145.2_Phia_euro_CBS_101466_V1	Ascomycota	Ascomycota	Eurotiomycetes	Chaetothyriales	Cyphellophoraceae	Cyphellophora	19	28781303	54.027	1514805.421	1403767	3761227	2368	2379673	5	11094	mesotroph	chaetothyriales	96.6	96.2	0.4	0.6	2.8	6265	128109	0.00445111883919918
Cytleuco	Cytospora leucostoma (ascomycetes)	1230097	Cytospora leucostoma	ASM379529v1	GCA_003795295.1	1230097	http://ftp.ncbi.nlm.nih.gov/genomes/all/GCA/003/795/295/GCA_003795295.1_ASM379529v1	Ascomycota	Ascomycota	Sordariomycetes	Diaporthales	Valsaceae	Cytospora	353	37570220	52.417	106431.218	9769	1803746	540	412100	27	10072	polymertroph	sordariomycetes	99.2	99	0.2	0.3	0.5	3817	1744235	0.0464259991024806
Dacciono	Dactylellina cionopaga (ascomycetes)	47266	Dactylellina cionopaga	ASM1218435v1	GCA_012184355.1	47266	http://ftp.ncbi.nlm.nih.gov/genomes/all/GCA/012/184/355/GCA_012184355.1_ASM1218435v1	Ascomycota	Ascomycota	Orbiliomycetes	Orbiliales	Orbiliaceae	Dactylellina	571	43120050	45.043	75516.725	3234	2185162	1000	668736	21	10546	saprotroph	ascomycota	92.7	92.6	0.1	1.9	5.4	1706	683873	0.0158597450605925
Daccylin	Dactylella cylindrospora (ascomycetes)	1814901	Dactylella cylindrospora	ASM1218429v1	GCA_012184295.1	1814901	http://ftp.ncbi.nlm.nih.gov/genomes/all/GCA/012/184/295/GCA_012184295.1_ASM1218429v1	Ascomycota	Ascomycota	Orbiliomycetes	Orbiliales	Orbiliaceae	Dactylella	140	37713459	46.122	269381.85	183735	1328745	1050	501354	26	10528	saprotroph	ascomycota	95.3	95.2	0.1	0.7	4	1706	57049	0.00151269603777262
Dachapto	Dactylellina haptotyla CBS 200.50 (ascomycetes)	430498	Dactylellina haptotyla	MHA_v2	GCF_000441935.1	1284197	http://ftp.ncbi.nlm.nih.gov/genomes/all/GCA/000/441/935/GCA_000441935.1_MHA_v2	Ascomycota	Ascomycota	Orbiliomycetes	Orbiliales	Orbiliaceae	Dactylellina	1279	39531920	45.26	30908.46	1616	937461	200	190205	58	10959	polymertroph	ascomycota	94.8	94.7	0.1	0.8	4.4	1706	1919249	0.0485493494877051
Dacprimo	Dacryopinax primogenitus (basidiomycetes)	1858805	Dacryopinax primogenitus	Dacryopinax sp. DJM 731 SSP1 v1.0	GCA_000292625.1	1858805	http://ftp.ncbi.nlm.nih.gov/genomes/all/GCA/000/292/625/GCA_000292625.1_Dacryopinax_sp._DJM_731_SSP1_v1.0	Basidiomycota	Basidiomycota	Dacrymycetes	Dacrymycetales	Dacrymycetaceae	Dacryopinax	99	29503487	52.231	298015.02	2812	2114445	2007	1233089	10	10240	saprotroph	basidiomycota	97.1	96.4	0.7	0.9	2	1764	1155981	0.0391811652636178
Daequerc	Daedalea quercina L-15889 (basidiomycetes)	40437	Daedalea quercina	Daequ1	GCA_001632345.1	1314783	http://ftp.ncbi.nlm.nih.gov/genomes/all/GCA/001/632/345/GCA_001632345.1_Daequ1	Basidiomycota	Basidiomycota	Agaricomycetes	Polyporales	Fomitopsidaceae	Daedalea	357	32736329	54.937	91698.401	14259	1367360	1035	314529	32	12192	saprotroph	polyporales	98.7	98.3	0.4	0.3	1	4464	1354939	0.0413894606203402
Dalchild	Daldinia childiae (ascomycetes)	326645	Daldinia childiae	Dalch_JS-1345	GCF_008694065.1	326645	http://ftp.ncbi.nlm.nih.gov/genomes/all/GCA/008/694/065/GCA_008694065.1_Dalch_JS-1345	Ascomycota	Ascomycota	Sordariomycetes	Xylariales	Hypoxylaceae	Daldinia	133	38652569	44.073	290620.82	3545	7195519	520	3265584	4	10062	polymertroph	sordariomycetes	97.8	97	0.8	1	1.2	3817	1260409	0.032608673436428
DalEC12	Daldinia sp. EC12 (ascomycetes)	1001832	Daldinia sp. EC12	DalEC12 v.1.0	GCA_002120325.1	1001832	http://ftp.ncbi.nlm.nih.gov/genomes/all/GCA/002/120/325/GCA_002120325.1_DalEC12_v.1.0	Ascomycota	Ascomycota	Sordariomycetes	Xylariales	Hypoxylaceae	Daldinia	398	37551009	44.995	94349.269	2307	2525816	1006	888941	14	11161	polymertroph	sordariomycetes	99.2	99.1	0.1	0.1	0.7	3817	808030	0.021518196754713
Danontar	Danielozyma ontarioensis		Danielozyma ontarioensis	NRRL YB-1246	yHMPu5000034973_danielozyma_ontarioensis_160519		https://figshare.com/ndownloader/files/13092791	Ascomycota	Saccharomycota	Saccharomycetes	Saccharomycetales	Debaryomycetaceae	Danielozyma	284	10726519	46.57	37769.433	140	1880460	72	741203	5	5149	monomertroph	saccharomycetes	98.4	98.2	0.2	0.4	1.2	2137	32953	0.00307210568498504
Deaindia	Deakozyma indianensis		Deakozyma indianensis	NRRL YB-1937	yHMPu5000034974_deakozyma_indianensis_160519		https://figshare.com/ndownloader/files/13092791	Ascomycota	Saccharomycota	Saccharomycetes	Saccharomycetales		Deakozyma	363	11777613	47.782	32445.215	182	1396749	10	413368	10	5535	monomertroph	saccharomycetes	90.4	90	0.4	2.6	7	2137	37146	0.00315394978592012
Debfabry	Debaryomyces fabryi		Debaryomyces fabryi	NRRL Y-17914	yHMPu5000041829_debaryomyces_fabryi_160928		https://figshare.com/ndownloader/files/13092791	Ascomycota	Saccharomycota	Saccharomycetes	Saccharomycetales	Debaryomycetaceae	Debaryomyces	480	11965231	35.68	24927.565	363	1085505	110	751370	7	5618	monomertroph	saccharomycetes	98.2	98.1	0.1	0.1	1.7	2137	87507	0.0073134400831877
Debhanse	Debaryomyces hansenii		Debaryomyces hansenii	CBS 767	debaryomyces_hansenii		https://figshare.com/ndownloader/files/13092791	Ascomycota	Saccharomycota	Saccharomycetes	Saccharomycetales	Debaryomycetaceae	Debaryomyces	7	12152486	36.349	1736069.429	1606296	2305761	1249940	2007515	3	5806	monomertroph	saccharomycetes	98.4	98.2	0.2	0	1.6	2137	215118	0.017701563285076
Debmaram	Debaryomyces maramus		Debaryomyces maramus	NRRL Y-2171	yHMPu5000041713_debaryomyces_maramus_160928		https://figshare.com/ndownloader/files/13092791	Ascomycota	Saccharomycota	Saccharomycetes	Saccharomycetales	Debaryomycetaceae	Debaryomyces	341	11126639	37.247	32629.44	402	1879612	122	1354523	4	5559	monomertroph	saccharomycetes	98.6	98.4	0.2	0.2	1.2	2137	87681	0.00788027723376304
Debnepal	Debaryomyces nepalensis		Debaryomyces nepalensis	NRRL Y-7108	yHMPu5000041693_debaryomyces_nepalensis_160928		https://figshare.com/ndownloader/files/13092791	Ascomycota	Saccharomycota	Saccharomycetes	Saccharomycetales	Debaryomycetaceae	Debaryomyces	210	11468613	36.902	54612.443	387.5	1979145	102	855293	5	5575	monomertroph	saccharomycetes	98.5	98.3	0.2	0.2	1.3	2137	38822	0.00338506495946807
Debproso	Debaryomyces prosopidis		Debaryomyces prosopidis	NRRL Y-27369	yHMPu5000041678_debaryomyces_prosopidis_160928		https://figshare.com/ndownloader/files/13092791	Ascomycota	Saccharomycota	Saccharomycetes	Saccharomycetales	Debaryomycetaceae	Debaryomyces	323	12928139	35.692	40025.198	399	1520947	200	354435	11	6201	monomertroph	saccharomycetes	98.4	97.9	0.5	0.2	1.4	2137	149453	0.0115602872153525
Debsubgl	Debaryomyces subglobosus		Debaryomyces subglobosus	NRRL Y-6666	yHMPu5000041824_debaryomyces_subglobosus_160928		https://figshare.com/ndownloader/files/13092791	Ascomycota	Saccharomycota	Saccharomycetes	Saccharomycetales	Debaryomycetaceae	Debaryomyces	291	11562645	35.436	39734.175	398	1734690	94	819411	5	5552	monomertroph	saccharomycetes	98.4	98.3	0.1	0.1	1.5	2137	51621	0.00446446293214053
Decgaude	Decorospora gaudefroyi (ascomycetes)	184978	Decorospora gaudefroyi	Decga1	GCA_010015605.1	184978	http://ftp.ncbi.nlm.nih.gov/genomes/all/GCA/010/015/605/GCA_010015605.1_Decga1	Ascomycota	Ascomycota	Dothideomycetes	Pleosporales	Pleosporaceae	Decorospora	699	30559368	52.185	43718.695	10632	661453	1001	149807	70	11835	polymertroph	pleosporales	94.4	94.2	0.2	0.6	5	6641	1141251	0.0373453731111193
Delconfe	Delitschia confertaspora ATCC 74209 (ascomycetes)	1504671	Delitschia confertaspora	Delco1	GCA_010093945.1	1513339	http://ftp.ncbi.nlm.nih.gov/genomes/all/GCA/010/093/945/GCA_010093945.1_Delco1	Ascomycota	Ascomycota	Dothideomycetes	Pleosporales	Delitschiaceae	Delitschia	764	31159062	48.523	40784.113	28294	273304	1021	68795	147	10171	polymertroph	pleosporales	78.1	78	0.1	1.4	20.5	6641	1379562	0.0442748244475395
Delstrob	Delphinella strobiligena (ascomycetes)	147560	Delphinella strobiligena	Delst1	GCA_009982845.1	147560	http://ftp.ncbi.nlm.nih.gov/genomes/all/GCA/009/982/845/GCA_009982845.1_Delst1	Ascomycota	Ascomycota	Dothideomycetes	Dothideales	Dothioraceae	Delphinella	17	29209081	48.104	1718181.235	2107865	2878304	14023	2256128	6	10337	saprotroph	dothideomycetes	97.2	97	0.2	0.6	2.2	3786	2060771	0.0705524079994164
Denbispo	Dendrothele bispora CBS 962.96 (basidiomycetes)	1314803	Dendrothele bispora	Denbi1	GCA_004369135.1	1314807	http://ftp.ncbi.nlm.nih.gov/genomes/all/GCA/004/369/135/GCA_004369135.1_Denbi1	Basidiomycota	Basidiomycota	Agaricomycetes	Agaricales		Dendrothele	3942	130650616	44.414	33143.231	6365	1602709	1000	117687	302	33640	vasculartroph	agaricales	96	85.9	10.1	1	3	3870	39431183	0.301806330557217
Denfragi	Dentipellis fragilis (basidiomycetes)	205917	Dentipellis fragilis	ASM467927v1	GCA_004679275.1	205917	http://ftp.ncbi.nlm.nih.gov/genomes/all/GCA/004/679/275/GCA_004679275.1_ASM467927v1	Basidiomycota	Basidiomycota	Agaricomycetes	Russulales	Hericiaceae	Dentipellis	2045	32180624	54.055	15736.246	9063	148130	212	27548	336	11717	saprotroph	agaricomycetes	90.7	90.4	0.3	4	5.3	2898	514637	0.0159921386235394
DenKUC86	Dentipellis sp. KUC8613 (basidiomycetes)	1883078	Dentipellis sp. KUC8613	ASM228671v1	GCA_002286715.1	1883078	http://ftp.ncbi.nlm.nih.gov/genomes/all/GCA/002/286/715/GCA_002286715.1_ASM228671v1	Basidiomycota	Basidiomycota	Agaricomycetes	Russulales	Hericiaceae	Dentipellis	425	36706823	55.416	86368.995	11527	2937239	1000	477803	21	14316	saprotroph	agaricomycetes	98.6	98.5	0.1	0.3	1.1	2898	2608202	0.0710549643590784
Diaampel	Diaporthe ampelina (ascomycetes)	1214573	Diaporthe ampelina	UCDDA912v1.0	GCA_001006365.1	1214573	http://ftp.ncbi.nlm.nih.gov/genomes/all/GCA/001/006/365/GCA_001006365.1_UCDDA912v1.0	Ascomycota	Ascomycota	Sordariomycetes	Diaporthales	Diaporthaceae	Diaporthe	2383	47325858	53.935	19859.781	814	867068	214	132346	103	10704	mesotroph	sordariomycetes	99.2	98.9	0.3	0.2	0.6	3817	627593	0.0132611013623884
Diahelia	Diaporthe helianthi (ascomycetes)	158607	Diaporthe helianthi	DHEL01v2	GCA_001702395.2	158607	http://ftp.ncbi.nlm.nih.gov/genomes/all/GCA/001/702/395/GCA_001702395.2_DHEL01v2	Ascomycota	Ascomycota	Sordariomycetes	Diaporthales	Diaporthaceae	Diaporthe	7376	63672038	43.986	8632.326	3584.5	151286	1000	20184	860	13139	mesotroph	sordariomycetes	98.9	98.7	0.2	0.4	0.7	3817	17538651	0.275452954717737
Dicsqual	Dichomitus squalens LYAD-421 SS1 (basidiomycetes)	114155	Dichomitus squalens	Dichomitus squalens v1.0	GCF_000275845.1	732165	http://ftp.ncbi.nlm.nih.gov/genomes/all/GCA/000/275/845/GCA_000275845.1_Dichomitus_squalens_v1.0	Basidiomycota	Basidiomycota	Agaricomycetes	Polyporales	Polyporaceae	Dichomitus	542	42748430	55.559	78871.642	2858	3410954	2002	635635	16	12287	saprotroph	polyporales	99.3	98.9	0.4	0.3	0.4	4464	3372298	0.0788870608815341
Didcaesi	Diddensiella caesifluorescens		Diddensiella caesifluorescens	NRRL Y-48781	yHMPu5000034660_diddensiella_caesifluorescens_160519		https://figshare.com/ndownloader/files/13092791	Ascomycota	Saccharomycota	Saccharomycetes	Saccharomycetales	Trichomonascaceae	Diddensiella	355	12022407	44.645	33865.935	533	2279773	112	663820	5	6246	monomertroph	saccharomycetes	92.8	92.4	0.4	1.5	5.7	2137	154761	0.0128727134258556
Didenali	Didymosphaeria enalia (ascomycetes)	85948	Didymosphaeria enalia	Veren1	GCA_010094045.1	85948	http://ftp.ncbi.nlm.nih.gov/genomes/all/GCA/010/094/045/GCA_010094045.1_Veren1	Ascomycota	Ascomycota	Dothideomycetes	Pleosporales	Didymosphaeriaceae	Didymosphaeria	611	61207694	41.22	100176.259	37280	1248052	1080	254839	65	13746	polymertroph	pleosporales	86.7	86.6	0.1	1.4	11.9	6641	20371937	0.332832944172019
Didexigu	Didymella exigua CBS 183.55 (ascomycetes)	100019	Didymella exigua	Didex1	GCF_010094145.1	1150837	http://ftp.ncbi.nlm.nih.gov/genomes/all/GCA/010/094/145/GCA_010094145.1_Didex1	Ascomycota	Ascomycota	Dothideomycetes	Pleosporales	Didymellaceae	Didymella	176	34389227	52.796	195393.335	26150	1701364	1057	837364	15	12362	polymertroph	pleosporales	95.5	95.4	0.1	0.5	4	6641	4246605	0.123486491859791
Didheter	Didymella heteroderae (ascomycetes)	1769908	Didymella heteroderae	ASM1105889v1	GCA_011058895.1	1769908	http://ftp.ncbi.nlm.nih.gov/genomes/all/GCA/011/058/895/GCA_011058895.1_ASM1105889v1	Ascomycota	Ascomycota	Dothideomycetes	Pleosporales	Didymellaceae	Didymella	620	37069316	52.722	59789.219	7632.5	1477752	1003	317024	34	11640	mesotroph	pleosporales	97.6	97.1	0.5	0.5	1.9	6641	2507446	0.0676420897542323
Didkerat	Didymella keratinophila (ascomycetes)	2301244	Didymella keratinophila	ASM1105886v1	GCA_011058865.1	2301244	http://ftp.ncbi.nlm.nih.gov/genomes/all/GCA/011/058/865/GCA_011058865.1_ASM1105886v1	Ascomycota	Ascomycota	Dothideomycetes	Pleosporales	Didymellaceae	Didymella	577	36217471	52.827	62768.581	20380	682218	1002	157611	69	11880	polymertroph	pleosporales	97.5	97.2	0.3	0.5	2	6641	1927620	0.0532234843233532
Dimcrist	Dimargaris cristalligena (fungi)	215637	Dimargaris cristalligena	DimcrSC1	GCA_003614675.1	215637	http://ftp.ncbi.nlm.nih.gov/genomes/all/GCA/003/614/675/GCA_003614675.1_DimcrSC1	Zoopagomycota	Zoopagomycota	Dimargaritomycetes	Dimargaritales	Dimargaritaceae	Dimargaris	2220	30654840	48.052	13808.486	8593.5	110356	2000	23917	395	7384	monomertroph	fungi	79.5	79.2	0.3	5.1	15.4	758	2188854	0.0714032107164807
Dipalbid	Dipodascus albidus		Dipodascus albidus	NRRL Y-12859	yHMPu5000034661_dipodascus_albidus_160519		https://figshare.com/ndownloader/files/13092791	Ascomycota	Saccharomycota	Saccharomycetes	Saccharomycetales	Dipodascaceae	Dipodascus	725	16263702	35.811	22432.692	287	873269	200	161660	30	7267	monomertroph	saccharomycetes	86.7	83.2	3.5	2.2	11.1	2137	331790	0.0204006443305466
Dipcorti	Diplodia corticola (ascomycetes)	236234	Diplodia corticola	ASM188384v1	GCF_001883845.1	236234	http://ftp.ncbi.nlm.nih.gov/genomes/all/GCA/001/883/845/GCA_001883845.1_ASM188384v1	Ascomycota	Ascomycota	Dothideomycetes	Botryosphaeriales	Botryosphaeriaceae	Diplodia	181	34986079	57.054	193293.254	71103	2090884	1983	455290	26	10839	mesotroph	dothideomycetes	99.4	99.2	0.2	0.1	0.5	3786	585470	0.0167343702619548
Dipgenic	Dipodascus geniculatus		Dipodascus geniculatus	NRRL Y-17628	yHMPu5000041822_dipodascus_geniculatus_160928		https://figshare.com/ndownloader/files/13092791	Ascomycota	Saccharomycota	Saccharomycetes	Saccharomycetales	Dipodascaceae	Dipodascus	303	15199412	41.101	50163.076	417	1109563	200	254019	21	6924	monomertroph	saccharomycetes	90	85.7	4.3	2.4	7.6	2137	62305	0.00409917173111697
Dipseria	Diplodia seriata (ascomycetes)	420778	Diplodia seriata	Dipser v1	GCA_001975905.1	420778	http://ftp.ncbi.nlm.nih.gov/genomes/all/GCA/001/975/905/GCA_001975905.1_Dipser_v1	Ascomycota	Ascomycota	Dothideomycetes	Botryosphaeriales	Botryosphaeriaceae	Diplodia	115	37268684	56.863	324075.513	2931	4877926	1007	2904622	5	8050	polymertroph	dothideomycetes	99.3	99	0.3	0.1	0.6	3786	361392	0.00969693483139893
Disacicu	Dissoconium aciculare CBS 342.82 (ascomycetes)	112489	Dissoconium aciculare	Disac1	GCF_010015565.1	1314786	http://ftp.ncbi.nlm.nih.gov/genomes/all/GCA/010/015/565/GCA_010015565.1_Disac1	Ascomycota	Ascomycota	Dothideomycetes	Mycosphaerellales	Dissoconiaceae	Dissoconium	54	26537235	52.657	491430.278	69752	2981944	1078	1777118	6	10294	saprotroph	capnodiales	86.4	86.2	0.2	0.8	12.8	3578	315398	0.0118851116176949
Diurugos	Diutina rugosa (budding yeasts)	5481	Diutina rugosa	ASM870459v1	GCF_008704595.1	5481	http://ftp.ncbi.nlm.nih.gov/genomes/all/GCA/008/704/595/GCA_008704595.1_ASM870459v1	Ascomycota	Saccharomycota	Saccharomycetes	Saccharomycetales		Diutina	169	13445959	49.561	79561.888	30374	794343	201	193138	20	5815	monomertroph	saccharomycetes	94.9	94.8	0.1	1.5	3.6	2137	96828	0.0072012714005747
Divepiga	Diversispora epigaea (glomeromycetes)	1348612	Diversispora epigaea	Glomus_Soap2_v3.1.nr.fa	GCA_003547095.1	1348612	http://ftp.ncbi.nlm.nih.gov/genomes/all/GCA/003/547/095/GCA_003547095.1_Glomus_Soap2_v3.1.nr.fa	Mucoromycota	Mucoromycota	Glomeromycetes	Diversisporales	Diversisporaceae	Diversispora	731	156576535	26.751	214194.986	125530	2010349	304	452614	109	28348	monomertroph	mucoromycota	87.6	86.9	0.7	0.7	11.7	1614	84247515	0.538059646038278
Dotsepto	Dothistroma septosporum NZE10 (ascomycetes)	64363	Dothistroma septosporum	Dothistroma septosporum NZE10 v1.0	GCA_000340195.1	675120	http://ftp.ncbi.nlm.nih.gov/genomes/all/GCA/000/340/195/GCA_000340195.1_Dothistroma_septosporum_NZE10_v1.0	Ascomycota	Ascomycota	Dothideomycetes	Mycosphaerellales	Mycosphaerellaceae	Dothistroma	20	30209431	53.088	1510471.55	1597038	5111597	2271	2595548	5	12415	saprotroph	capnodiales	99.5	99.5	0	0.1	0.4	3578	510549	0.0169003183145025
Dotsymph	Dothidotthia symphoricarpi CBS 119687 (ascomycetes)	548649	Dothidotthia symphoricarpi	Dotsy1	GCF_010015815.1	1392245	http://ftp.ncbi.nlm.nih.gov/genomes/all/GCA/010/015/815/GCA_010015815.1_Dotsy1	Ascomycota	Ascomycota	Dothideomycetes	Pleosporales	Dothidotthiaceae	Dothidotthia	59	34433519	47.934	583618.966	240180	2002539	1040	1358146	11	11788	polymertroph	pleosporales	92.1	92	0.1	1	6.9	6641	3111719	0.0903688931706341
Drebroch	Drechslerella brochopaga (ascomycetes)	47238	Drechslerella brochopaga	ASM1218430v1	GCA_012184305.1	47238	http://ftp.ncbi.nlm.nih.gov/genomes/all/GCA/012/184/305/GCA_012184305.1_ASM1218430v1	Ascomycota	Ascomycota	Orbiliomycetes	Orbiliales	Orbiliaceae	Drechslerella	242	35431589	50.059	146411.525	16760.5	1040938	1005	513123	26	9793	saprotroph	ascomycota	95.2	95.2	0	1.1	3.7	1706	87108	0.00245848415096484
Dreconio	Drechmeria coniospora (ascomycetes)	98403	Drechmeria coniospora	ASM162519v1	GCA_001625195.1	98403	http://ftp.ncbi.nlm.nih.gov/genomes/all/GCA/001/625/195/GCA_001625195.1_ASM162519v1	Ascomycota	Ascomycota	Sordariomycetes	Hypocreales	Ophiocordycipitaceae	Drechmeria	28	32831003	54.983	1172535.821	9283	12542233	3236	10204147	2	8236	monomertroph	hypocreales	97.6	97.4	0.2	0.3	2.1	4494	3100943	0.0944516681381924
Dresteno	Drechslerella stenobrocha 248 (ascomycetes)	314127	Drechslerella stenobrocha	DREv1	GCA_000525045.1	1043628	http://ftp.ncbi.nlm.nih.gov/genomes/all/GCA/000/525/045/GCA_000525045.1_DREv1	Ascomycota	Ascomycota	Orbiliomycetes	Orbiliales	Orbiliaceae	Drechslerella	100	21174508	52.392	211745.08	114150.5	1018719	2012	435259	18	5597	monomertroph	ascomycota	67.3	67.2	0.1	1.7	31	1706	40748	0.00192438945924977
Elagranu	Elaphomyces granulatus (ascomycetes)	519963	Elaphomyces granulatus	PX439	GCA_002240705.1	519963	http://ftp.ncbi.nlm.nih.gov/genomes/all/GCA/002/240/705/GCA_002240705.1_PX439	Ascomycota	Ascomycota	Eurotiomycetes	Eurotiales	Elaphomycetaceae	Elaphomyces	8670	54153615	45.875	6246.092	3280.5	90202	996	11798	1255	7178	monomertroph	eurotiales	86.8	85.9	0.9	1.2	12	4191	5410197	0.0999046324054267
Elsampel	Elsinoe ampelina (ascomycetes)	302913	Elsinoe ampelina	Elsamp1	GCA_010093995.1	302913	http://ftp.ncbi.nlm.nih.gov/genomes/all/GCA/010/093/995/GCA_010093995.1_Elsamp1	Ascomycota	Ascomycota	Dothideomycetes	Myriangiales	Elsinoaceae	Elsinoe	161	28270677	49.657	175594.267	8129	3306712	1051	1533955	7	10207	polymertroph	dothideomycetes	94.8	94.7	0.1	0.7	4.5	3786	3625979	0.128259362165257
Elsaustr	Elsinoe australis (ascomycetes)	40998	Elsinoe australis	ASM538240v1	GCA_005382405.1	40998	http://ftp.ncbi.nlm.nih.gov/genomes/all/GCA/005/382/405/GCA_005382405.1_ASM538240v1	Ascomycota	Ascomycota	Dothideomycetes	Myriangiales	Elsinoaceae	Elsinoe	484	26626433	50.862	55013.291	358	1062546	200	444387	21	9593	saprotroph	dothideomycetes	95.6	95.5	0.1	0.6	3.8	3786	1389764	0.0521948997073697
Elsfawce	Elsinoe fawcettii (citrus scab fungus)	40997	Elsinoe fawcettii	ASM1297783v1	GCA_012977835.1	40997	http://ftp.ncbi.nlm.nih.gov/genomes/all/GCA/012/977/835/GCA_012977835.1_ASM1297783v1	Ascomycota	Ascomycota	Dothideomycetes	Myriangiales	Elsinoaceae	Elsinoe	286	26011141	52.298	90948.045	3851.5	2345732	501	694004	12	10170	polymertroph	dothideomycetes	94.8	94.7	0.1	0.9	4.3	3786	78791	0.00302912509681909
Emepaste	Emergomyces pasteurianus Ep9510 (ascomycetes)	1955774	Emergomyces pasteurianus	Emmo_past_UAMH9510_V1	GCA_001883825.1	1447872	http://ftp.ncbi.nlm.nih.gov/genomes/all/GCA/001/883/825/GCA_001883825.1_Emmo_past_UAMH9510_V1	Ascomycota	Ascomycota	Eurotiomycetes	Onygenales	Ajellomycetaceae	Emergomyces	1643	32410993	44.477	19726.715	8616	267908	1000	45890	200	8950	monomertroph	onygenales	98.5	98.3	0.2	0.6	0.9	4862	3226944	0.0995632562075466
EmmCAC2	Emmonsia sp. CAC-2015a (ascomycetes)	1658172	Emmonsia sp. CAC-2015a	Emmo_afri_EA111	GCA_001660665.1	1658172	http://ftp.ncbi.nlm.nih.gov/genomes/all/GCA/001/660/665/GCA_001660665.1_Emmo_afri_EA111	Ascomycota	Ascomycota	Eurotiomycetes	Onygenales	Ajellomycetaceae	Emmonsia	4444	29708924	43.451	6685.176	3051.5	79735	1001	13755	591	8769	monomertroph	onygenales	90.7	90.1	0.6	5.5	3.8	4862	3115808	0.104877847477748
Emmcresc	Emmonsia crescens (ascomycetes)	73230	Emmonsia crescens	Emmon_cres_4076_V1	GCA_002572855.1	73230	http://ftp.ncbi.nlm.nih.gov/genomes/all/GCA/002/572/855/GCA_002572855.1_Emmon_cres_4076_V1	Ascomycota	Ascomycota	Eurotiomycetes	Onygenales	Ajellomycetaceae	Emmonsia	1288	33754519	42.901	26206.925	6169	440584	1000	96598	104	8908	monomertroph	onygenales	99	98.8	0.2	0.3	0.7	4862	4653563	0.137864888550182
EndFLAS	Endogone sp. FLAS-F59071 (fungi)	2340872	Endogone sp. FLAS-F59071	Endsp1	GCA_003990785.1	2340872	http://ftp.ncbi.nlm.nih.gov/genomes/all/GCA/003/990/785/GCA_003990785.1_Endsp1	Mucoromycota	Mucoromycota	Endogonomycetes	Endogonales	Endogonaceae	Endogone	15409	95552741	38.93	6201.099	3368	109792	1001	11261	2370	9491	monomertroph	fungi	75.5	74.8	0.7	5.8	18.7	758	60033564	0.628276733578998
Endpusil	Endocarpon pusillum Z07020 (ascomycetes)	364733	Endocarpon pusillum	EPUS	GCF_000464535.1	1263415	http://ftp.ncbi.nlm.nih.gov/genomes/all/GCA/000/464/535/GCA_000464535.1_EPUS	Ascomycota	Ascomycota	Eurotiomycetes	Verrucariales	Verrucariaceae	Endocarpon	908	37130611	46.002	40892.743	8951.5	803103	2004	178225	57	9238	monomertroph	eurotiomycetes	92.7	92.4	0.3	1.6	5.7	3546	6716953	0.180900685959625
Epinigru	Epicoccum nigrum (ascomycetes)	105696	Epicoccum nigrum	ASM211631v1	GCA_002116315.1	105696	http://ftp.ncbi.nlm.nih.gov/genomes/all/GCA/002/116/315/GCA_002116315.1_ASM211631v1	Ascomycota	Ascomycota	Dothideomycetes	Pleosporales	Didymellaceae	Epicoccum	227	34744152	51.993	153057.938	2686	4966325	1000	1370890	7	12025	mesotroph	pleosporales	98.2	98	0.2	0.2	1.6	6641	2627116	0.0756131852059593
Erebilat	Eremomyces bilateralis CBS 781.70 (ascomycetes)	1341166	Eremomyces bilateralis	Erebi1	GCF_010015585.1	1392243	http://ftp.ncbi.nlm.nih.gov/genomes/all/GCA/010/015/585/GCA_010015585.1_Erebi1	Ascomycota	Ascomycota	Dothideomycetes	Eremomycetales	Eremomycetaceae	Eremomyces	95	26864015	52.204	282779.105	44301	2395525	1045	812791	9	9878	polymertroph	dothideomycetes	88.7	88.6	0.1	1.4	9.9	3786	810615	0.0301747523592434
Erecoryl	Eremothecium coryli		Eremothecium coryli	CBS 5749	eremothecium_coryli		https://figshare.com/ndownloader/files/13092791	Ascomycota	Saccharomycota	Saccharomycetes	Saccharomycetales	Saccharomycetaceae	Eremothecium	19	9094934	41.578	478680.737	415668	1827054	17610	1035239	4	4439	monomertroph	saccharomycetes	97.2	97.2	0	0.4	2.4	2137	41742	0.00458958800580631
Erecymba	Eremothecium cymbalariae		Eremothecium cymbalariae	DBVPG 7215	eremothecium_cymbalariae		https://figshare.com/ndownloader/files/13092791	Ascomycota	Saccharomycota	Saccharomycetes	Saccharomycetales	Saccharomycetaceae	Eremothecium	8	9669424	40.316	1208678	1151929	1601921	897456	1193613	4	4471	monomertroph	saccharomycetes	96.6	96.6	0	0.5	2.9	2137	40720	0.00421121258101827
Eregossy	Eremothecium gossypii		Eremothecium gossypii	ATCC 10895	eremothecium_gossypii		https://figshare.com/ndownloader/files/13092791	Ascomycota	Saccharomycota	Saccharomycetes	Saccharomycetales	Saccharomycetaceae	Eremothecium	7	9095748	51.789	1299392.571	1467287	1836693	693414	1519140	3	4327	monomertroph	saccharomycetes	99.1	99.1	0	0.1	0.8	2137	1178	0.000129511063850933
Eresinec	Eremothecium sinecaudum		Eremothecium sinecaudum	ATCC 58844	eremothecium_sinecaudum		https://figshare.com/ndownloader/files/13092791	Ascomycota	Saccharomycota	Saccharomycetes	Saccharomycetales	Saccharomycetaceae	Eremothecium	8	8948761	40.147	1118595.125	1108417.5	2061902	26238	1398029	3	4314	monomertroph	saccharomycetes	97.6	97.6	0	0.1	2.3	2137	59356	0.00663287353411271
Erynecat	Erysiphe necator (grape powdery mildew)	52586	Erysiphe necator	ASM79871v1	GCA_000798715.1	52586	http://ftp.ncbi.nlm.nih.gov/genomes/all/GCA/000/798/715/GCA_000798715.1_ASM79871v1	Ascomycota	Ascomycota	Leotiomycetes	Erysiphales	Erysiphaceae	Erysiphe	5935	52505057	38.965	8846.682	3420	188576	498	21433	710	6484	monomertroph	ascomycota	94.8	94.8	0	0.6	4.6	1706	18533618	0.352987294157209
Erypulch	Erysiphe pulchra (ascomycetes)	225359	Erysiphe pulchra	ASM291839v1	GCA_002918395.1	225359	http://ftp.ncbi.nlm.nih.gov/genomes/all/GCA/002/918/395/GCA_002918395.1_ASM291839v1	Ascomycota	Ascomycota	Leotiomycetes	Erysiphales	Erysiphaceae	Erysiphe	19434	63509586	38.539	3267.963	1078	134967	500	11709	1373	6859	monomertroph	ascomycota	93.1	92.7	0.4	1	5.9	1706	22623950	0.35622890062612
Escweber	Escovopsis weberi (ascomycetes)	150374	Escovopsis weberi	ASM127849v1	GCA_001278495.1	150374	http://ftp.ncbi.nlm.nih.gov/genomes/all/GCA/001/278/495/GCA_001278495.1_ASM127849v1	Ascomycota	Ascomycota	Sordariomycetes	Hypocreales	Hypocreaceae	Escovopsis	29	27200907	56.792	937962.31	272829	5717297	2056	2575654	4	6870	monomertroph	hypocreales	96.2	96.2	0	0.6	3.2	4494	749520	0.0275549635164739
Eutlat	Eutypa lata UCREL1 (ascomycetes)	97096	Eutypa lata	UCREL1V03	GCF_000349385.1	1287681	http://ftp.ncbi.nlm.nih.gov/genomes/all/GCA/000/349/385/GCA_000349385.1_UCREL1V03	Ascomycota	Ascomycota	Sordariomycetes	Xylariales	Diatrypaceae	Eutypa	2334	54005819	46.577	23138.74	5636.5	264153	205	68281	239	11685	mesotroph	sordariomycetes	97.9	97.6	0.3	1.2	0.9	3817	1083471	0.0200621158990293
Exigland	Exidia glandulosa HHB12029 (basidiomycetes)	5219	Exidia glandulosa	Exigl1	GCA_001632375.1	1314781	http://ftp.ncbi.nlm.nih.gov/genomes/all/GCA/001/632/375/GCA_001632375.1_Exigl1	Basidiomycota	Basidiomycota	Agaricomycetes	Auriculariales	Exidiaceae	Exidia	1723	78161169	56.664	45363.418	16051	1669733	1002	117273	181	26690	mesotroph	agaricomycetes	95.5	71.4	24.1	0.9	3.6	2898	2851322	0.036480032687331
Exoaquam	Exophiala aquamarina CBS 119918 (ascomycetes)	1033840	Exophiala aquamarina	Exop_aqua_CBS_119918_V1	GCF_000709125.1	1182545	http://ftp.ncbi.nlm.nih.gov/genomes/all/GCA/000/709/125/GCA_000709125.1_Exop_aqua_CBS_119918_V1	Ascomycota	Ascomycota	Eurotiomycetes	Chaetothyriales	Herpotrichiellaceae	Exophiala	151	41566958	48.977	275277.868	12748	5365614	1011	2236061	5	13118	mesotroph	chaetothyriales	99	98.4	0.6	0.3	0.7	6265	2576467	0.0619835350953515
Exoderma	Exophiala dermatitidis NIH/UT8656 (ascomycetes)	5970	Exophiala dermatitidis	Exop_derm_V1	GCF_000230625.1	858893	http://ftp.ncbi.nlm.nih.gov/genomes/all/GCA/000/230/625/GCA_000230625.1_Exop_derm_V1	Ascomycota	Ascomycota	Eurotiomycetes	Chaetothyriales	Herpotrichiellaceae	Exophiala	11	26376767	51.509	2397887.909	2894154	4245248	6626	3623950	4	9578	monomertroph	chaetothyriales	98	97.9	0.1	0.1	1.9	6265	300069	0.0113762615410751
Exomesop	Exophiala mesophila (ascomycetes)	212818	Exophiala mesophila	Exop_meso_CBS40295_V1	GCF_000836275.1	212818	http://ftp.ncbi.nlm.nih.gov/genomes/all/GCA/000/836/275/GCA_000836275.1_Exop_meso_CBS40295_V1	Ascomycota	Ascomycota	Eurotiomycetes	Chaetothyriales	Herpotrichiellaceae	Exophiala	9	29273723	50.425	3252635.889	3543884	6137194	90892	5104443	3	10347	saprotroph	chaetothyriales	97.4	97.1	0.3	0.4	2.2	6265	19722	0.000673710002653233
Exooligo	Exophiala oligosperma (ascomycetes)	215243	Exophiala oligosperma	Exop_olig_CBS72588_V1	GCF_000835515.1	215243	http://ftp.ncbi.nlm.nih.gov/genomes/all/GCA/000/835/515/GCA_000835515.1_Exop_olig_CBS72588_V1	Ascomycota	Ascomycota	Eurotiomycetes	Chaetothyriales	Herpotrichiellaceae	Exophiala	143	38224514	50.411	267304.294	15635	4470873	1191	3385568	5	13234	mesotroph	chaetothyriales	99.2	98.6	0.6	0.1	0.7	6265	550167	0.0143930410730664
Exosider	Exophiala sideris (ascomycetes)	1016849	Exophiala sideris	Exop_side_CBS121828_V1	GCA_000835395.1	1016849	http://ftp.ncbi.nlm.nih.gov/genomes/all/GCA/000/835/395/GCA_000835395.1_Exop_side_CBS121828_V1	Ascomycota	Ascomycota	Eurotiomycetes	Chaetothyriales	Herpotrichiellaceae	Exophiala	5	29505589	50.671	5901117.8	7151654	9941542	11062	7897194	2	11120	saprotroph	chaetothyriales	99	98.8	0.2	0.1	0.9	6265	161568	0.00547584391553749
Exospini	Exophiala spinifera (ascomycetes)	91928	Exophiala spinifera	Exop_spin_CBS89968_V1	GCF_000836115.1	91928	http://ftp.ncbi.nlm.nih.gov/genomes/all/GCA/000/836/115/GCA_000836115.1_Exop_spin_CBS89968_V1	Ascomycota	Ascomycota	Eurotiomycetes	Chaetothyriales	Herpotrichiellaceae	Exophiala	28	32912349	51.699	1175441.036	33136	6183525	1026	3791951	4	12049	mesotroph	chaetothyriales	99.3	98.9	0.4	0	0.7	6265	350056	0.0106360077793293
Exoxenob	Exophiala xenobiotica (ascomycetes)	348802	Exophiala xenobiotica	Exop_xeno_CBS118157_V1	GCF_000835505.1	348802	http://ftp.ncbi.nlm.nih.gov/genomes/all/GCA/000/835/505/GCA_000835505.1_Exop_xeno_CBS118157_V1	Ascomycota	Ascomycota	Eurotiomycetes	Chaetothyriales	Herpotrichiellaceae	Exophiala	15	31405760	51.545	2093717.333	27516	5554269	1041	5039080	3	13187	mesotroph	chaetothyriales	99.5	99.4	0.1	0.1	0.4	6265	114311	0.00363981002211059
Exsturci	Exserohilum turcica Et28A (northern corn leaf blight)	93612	Exserohilum turcicum	Setospaeria trucica Et28A v1.0	GCF_000359705.1	671987	http://ftp.ncbi.nlm.nih.gov/genomes/all/GCA/000/359/705/GCA_000359705.1_Setospaeria_trucica_Et28A_v1.0	Ascomycota	Ascomycota	Dothideomycetes	Pleosporales	Pleosporaceae	Exserohilum	407	43013545	51.438	105684.386	2594	4026890	1967	2140908	8	11698	polymertroph	pleosporales	98.7	98.6	0.1	0.6	0.7	6641	6220611	0.144619816850715
FibCBS1	Fibularhizoctonia sp. CBS 109695 (basidiomycetes)	436010	Fibularhizoctonia sp. CBS 109695	Fibsp1	GCA_001630335.1	436010	http://ftp.ncbi.nlm.nih.gov/genomes/all/GCA/001/630/335/GCA_001630335.1_Fibsp1	Basidiomycota	Basidiomycota	Agaricomycetes	Atheliales	Atheliaceae	Fibularhizoctonia	1914	95118143	51.672	49695.999	3668.5	1754491	1001	289599	98	32854	mesotroph	agaricomycetes	98.3	88	10.3	0.4	1.3	2898	19956271	0.20980509470207
Fibradic	Fibroporia radiculosa (basidiomycetes)	599839	Fibroporia radiculosa	ASM31352v1	GCF_000313525.1	599839	http://ftp.ncbi.nlm.nih.gov/genomes/all/GCA/000/313/525/GCA_000313525.1_ASM31352v1	Basidiomycota	Basidiomycota	Agaricomycetes	Polyporales		Fibroporia	861	28378039	51.161	32959.395	12700	346962	3001	81414	114	9262	saprotroph	polyporales	96.4	95.9	0.5	0.8	2.8	4464	968133	0.0341155708468792
Fishepat	Fistulina hepatica ATCC 64428 (basidiomycetes)	40457	Fistulina hepatica	Fishe1	GCA_000934395.1	1128425	http://ftp.ncbi.nlm.nih.gov/genomes/all/GCA/000/934/395/GCA_000934395.1_Fishe1	Basidiomycota	Basidiomycota	Agaricomycetes	Agaricales	Fistulinaceae	Fistulina	588	33847808	50.208	57564.299	5576	1553176	1004	349856	27	11244	saprotroph	agaricales	94.9	93.3	1.6	0.7	4.4	3870	3007297	0.088847614592945
Fommedit	Fomitiporia mediterranea MF3/22 (basidiomycetes)	208960	Fomitiporia mediterranea	Fomme1	GCF_000271605.1	694068	http://ftp.ncbi.nlm.nih.gov/genomes/all/GCA/000/271/605/GCA_000271605.1_Fomme1	Basidiomycota	Basidiomycota	Agaricomycetes	Hymenochaetales	Hymenochaetaceae	Fomitiporia	1412	63354419	40.833	44868.569	2888	9598269	1998	4291492	6	11338	saprotroph	agaricomycetes	98	97.6	0.4	0.5	1.5	2898	24441239	0.385785859704593
Fompinic	Fomitopsis pinicola FP-58527 SS1 (basidiomycetes)	40483	Fomitopsis pinicola	Fompi3	GCA_000344655.2	743788	http://ftp.ncbi.nlm.nih.gov/genomes/all/GCA/000/344/655/GCA_000344655.2_Fompi3	Basidiomycota	Basidiomycota	Agaricomycetes	Polyporales	Fomitopsidaceae	Fomitopsis	504	41614358	55.749	82568.171	6087.5	1378269	1004	367043	37	13852	saprotroph	polyporales	99.2	98.7	0.5	0.3	0.5	4464	1672031	0.0401791852706222
Fomrose	Fomitopsis rosea (basidiomycetes)	34475	Fomitopsis rosea	ASM467926v1	GCA_004679265.1	34475	http://ftp.ncbi.nlm.nih.gov/genomes/all/GCA/004/679/265/GCA_004679265.1_ASM467926v1	Basidiomycota	Basidiomycota	Agaricomycetes	Polyporales	Fomitopsidaceae	Fomitopsis	1724	36531131	55.565	21189.751	13011	222696	466	38753	294	11202	saprotroph	polyporales	92.6	92.1	0.5	3	4.4	4464	1400401	0.0383344550706629
Fonerect	Fonsecaea erecta (ascomycetes)	1367422	Fonsecaea erecta	ASM165198v1	GCF_001651985.1	1367422	http://ftp.ncbi.nlm.nih.gov/genomes/all/GCA/001/651/985/GCA_001651985.1_ASM165198v1	Ascomycota	Ascomycota	Eurotiomycetes	Chaetothyriales	Herpotrichiellaceae	Fonsecaea	57	34747975	53.056	609613.596	26781	4892217	5070	2675113	5	12090	mesotroph	chaetothyriales	99.5	99.4	0.1	0.1	0.4	6265	182772	0.00525993241332768
Fonmonop	Fonsecaea monophora (ascomycetes)	254056	Fonsecaea monophora	ASM164247v1	GCF_001642475.1	254056	http://ftp.ncbi.nlm.nih.gov/genomes/all/GCA/001/642/475/GCA_001642475.1_ASM164247v1	Ascomycota	Ascomycota	Eurotiomycetes	Chaetothyriales	Herpotrichiellaceae	Fonsecaea	324	35229797	52.228	108733.941	50346	1141665	1196	268916	42	11984	mesotroph	chaetothyriales	99.4	99.1	0.3	0.2	0.4	6265	313615	0.00890198146756281
Fonmulti	Fonsecaea multimorphosa CBS 102226 (ascomycetes)	979981	Fonsecaea multimorphosa	Fons_mult_CBS_102226_V1	GCF_000836435.1	1442371	http://ftp.ncbi.nlm.nih.gov/genomes/all/GCA/000/836/435/GCA_000836435.1_Fons_mult_CBS_102226_V1	Ascomycota	Ascomycota	Eurotiomycetes	Chaetothyriales	Herpotrichiellaceae	Fonsecaea	67	33447075	52.596	499210.075	324593	2522639	1008	963319	11	12369	mesotroph	chaetothyriales	99.7	99.5	0.2	0	0.3	6265	117317	0.00350754139188554
Fonnubic	Fonsecaea nubica (ascomycetes)	856822	Fonsecaea nubica	ASM164696v1	GCF_001646965.1	856822	http://ftp.ncbi.nlm.nih.gov/genomes/all/GCA/001/646/965/GCA_001646965.1_ASM164696v1	Ascomycota	Ascomycota	Eurotiomycetes	Chaetothyriales	Herpotrichiellaceae	Fonsecaea	258	33787447	52.464	130959.097	67963.5	1192800	1014	302482	36	11681	mesotroph	chaetothyriales	99.5	99.3	0.2	0.1	0.4	6265	149600	0.00442767990135508
Fonpedro	Fonsecaea pedrosoi CBS 271.37 (ascomycetes)	40355	Fonsecaea pedrosoi	Fons_pedr_CBS_271_37_V1	GCF_000835455.1	1442368	http://ftp.ncbi.nlm.nih.gov/genomes/all/GCA/000/835/455/GCA_000835455.1_Fons_pedr_CBS_271_37_V1	Ascomycota	Ascomycota	Eurotiomycetes	Chaetothyriales	Herpotrichiellaceae	Fonsecaea	11	34688880	52.352	3153534.545	3427746	5379281	1062	4532703	4	12527	mesotroph	chaetothyriales	99.6	99.5	0.1	0	0.4	6265	153203	0.00441648735848491
Frisimpl	Friedmanniomyces simplex (ascomycetes)	329884	Friedmanniomyces simplex	ASM505986v1	GCA_005059865.1	329884	http://ftp.ncbi.nlm.nih.gov/genomes/all/GCA/005/059/865/GCA_005059865.1_ASM505986v1	Ascomycota	Ascomycota	Dothideomycetes	Mycosphaerellales	Teratosphaeriaceae	Friedmanniomyces	2988	37790643	56.628	12647.471	5745	232954	286	30139	346	13766	mesotroph	capnodiales	93.9	78.4	15.5	1.6	4.5	3578	1357264	0.0359153454996783
Fusacuta	Fusarium acutatum (ascomycetes)	78861	Fusarium acutatum	ASM1293201v1	GCA_012932015.1	78861	http://ftp.ncbi.nlm.nih.gov/genomes/all/GCA/012/932/015/GCA_012932015.1_ASM1293201v1	Ascomycota	Ascomycota	Sordariomycetes	Hypocreales	Nectriaceae	Fusarium	982	43327976	48.475	44122.175	14668.5	429396	502	116016	107	14081	vasculartroph	hypocreales	99.6	99.3	0.3	0.2	0.2	4494	377038	0.00870195275218949
FusAF4	Fusarium sp. AF-4 (ascomycetes)	1325735	Fusarium sp. AF-4	NRRL62579.SPAdes	GCA_003946995.1	1325735	http://ftp.ncbi.nlm.nih.gov/genomes/all/GCA/003/946/995/GCA_003946995.1_NRRL62579.SPAdes	Ascomycota	Ascomycota	Sordariomycetes	Hypocreales	Nectriaceae	Fusarium	1171	48659138	51.278	41553.491	5315	1163240	1002	158082	93	17740	vasculartroph	hypocreales	98.2	97.7	0.5	0.9	0.9	4494	342956	0.00704813143216799
FusAF6	Fusarium sp. AF-6 (ascomycetes)	1325737	Fusarium sp. AF-6	NRRL62590.SPAdes	GCA_003947015.1	1325737	http://ftp.ncbi.nlm.nih.gov/genomes/all/GCA/003/947/015/GCA_003947015.1_NRRL62590.SPAdes	Ascomycota	Ascomycota	Sordariomycetes	Hypocreales	Nectriaceae	Fusarium	1182	43121288	51.429	36481.631	21765	305932	205	69814	187	15274	vasculartroph	hypocreales	97.1	96.7	0.4	0.6	2.3	4494	209389	0.00485581506749056
FusAF8	Fusarium sp. AF-8 (ascomycetes)	1325734	Fusarium sp. AF-8	NRRL62584.SPAdes	GCA_003946985.1	1325734	http://ftp.ncbi.nlm.nih.gov/genomes/all/GCA/003/946/985/GCA_003946985.1_NRRL62584.SPAdes	Ascomycota	Ascomycota	Sordariomycetes	Hypocreales	Nectriaceae	Fusarium	1006	47520037	50.94	47236.617	8781.5	814548	1000	168109	81	16263	vasculartroph	hypocreales	99.4	98.9	0.5	0.3	0.3	4494	367132	0.00772583573535517
Fusagapa	Fusarium agapanthi (ascomycetes)	1803897	Fusarium agapanthi	ASM165455v2	GCA_001654555.2	1803897	http://ftp.ncbi.nlm.nih.gov/genomes/all/GCA/001/654/555/GCA_001654555.2_ASM165455v2	Ascomycota	Ascomycota	Sordariomycetes	Hypocreales	Nectriaceae	Fusarium	2350	41300597	48.498	17574.722	7172	244519	466	43289	277	13310	vasculartroph	hypocreales	98.5	98.3	0.2	0.8	0.7	4494	285496	0.00691263615390354
Fusalbos	Fusarium albosuccineum (ascomycetes)	1237068	Fusarium albosuccineum	ASM1293199v1	GCA_012931995.1	1237068	http://ftp.ncbi.nlm.nih.gov/genomes/all/GCA/012/931/995/GCA_012931995.1_ASM1293199v1	Ascomycota	Ascomycota	Sordariomycetes	Hypocreales	Nectriaceae	Fusarium	4197	50867201	51.779	12119.895	7206	162524	484	23353	658	17169	vasculartroph	hypocreales	97.8	97.1	0.7	1.4	0.8	4494	600625	0.0118077068954512
Fusambro	Fusarium ambrosium (ascomycetes)	131363	Fusarium ambrosium	NRRL20438v1	GCA_003947045.1	131363	http://ftp.ncbi.nlm.nih.gov/genomes/all/GCA/003/947/045/GCA_003947045.1_NRRL20438v1	Ascomycota	Ascomycota	Sordariomycetes	Hypocreales	Nectriaceae	Fusarium	1366	49042336	51.126	35902.149	6568.5	497236	418	121643	120	17262	vasculartroph	hypocreales	99	98.4	0.6	0.5	0.5	4494	378349	0.00771474262563676
Fusantho	Fusarium anthophilum (ascomycetes)	48485	Fusarium anthophilum	ASM1336493v1	GCA_013364935.1	48485	http://ftp.ncbi.nlm.nih.gov/genomes/all/GCA/013/364/935/GCA_013364935.1_ASM1336493v1	Ascomycota	Ascomycota	Sordariomycetes	Hypocreales	Nectriaceae	Fusarium	1118	45757352	48.652	40927.864	9625.5	684234	500	124798	110	14797	vasculartroph	hypocreales	99.2	98.8	0.4	0.4	0.4	4494	331314	0.00724067249346072
Fusaustr1	Fusarium austroafricanum (ascomycetes)	2364996	Fusarium austroafricanum	ASM1293202v1	GCA_012932025.1	2364996	http://ftp.ncbi.nlm.nih.gov/genomes/all/GCA/012/932/025/GCA_012932025.1_ASM1293202v1	Ascomycota	Ascomycota	Sordariomycetes	Hypocreales	Nectriaceae	Fusarium	1963	45682287	48.066	23271.669	4087	489633	400	86343	163	14502	mesotroph	hypocreales	98.7	98.5	0.2	0.6	0.7	4494	677370	0.0148278478264453
Fusaustr2	Fusarium austroamericanum (ascomycetes)	282268	Fusarium austroamericanum	ASM1336496v1	GCA_013364965.1	282268	http://ftp.ncbi.nlm.nih.gov/genomes/all/GCA/013/364/965/GCA_013364965.1_ASM1336496v1	Ascomycota	Ascomycota	Sordariomycetes	Hypocreales	Nectriaceae	Fusarium	899	36935928	48.326	41085.571	11916	543459	425	108815	95	11984	mesotroph	hypocreales	99.2	99	0.2	0.4	0.4	4494	247112	0.00669028811188932
Fusavena	Fusarium avenaceum (ascomycetes)	40199	Fusarium avenaceum	Fave_05001	GCA_000769215.1	40199	http://ftp.ncbi.nlm.nih.gov/genomes/all/GCA/000/769/215/GCA_000769215.1_Fave_05001	Ascomycota	Ascomycota	Sordariomycetes	Hypocreales	Nectriaceae	Fusarium	83	41590745	48.473	501093.313	87038	4337333	602	1436644	10	13092	vasculartroph	hypocreales	99.8	99.5	0.3	0	0.2	4494	162009	0.00389531372905198
Fusbeomi	Fusarium beomiforme (ascomycetes)	44412	Fusarium beomiforme	ASM298047v2	GCA_002980475.2	44412	http://ftp.ncbi.nlm.nih.gov/genomes/all/GCA/002/980/475/GCA_002980475.2_ASM298047v2	Ascomycota	Ascomycota	Sordariomycetes	Hypocreales	Nectriaceae	Fusarium	1868	46521357	47.895	24904.367	5915.5	472511	499	77355	163	14521	vasculartroph	hypocreales	99.3	98.9	0.4	0.4	0.3	4494	755107	0.0162314052876832
Fusbulbi	Fusarium bulbicola (ascomycetes)	79018	Fusarium bulbicola	ASM1375889v1	GCA_013758895.1	79018	http://ftp.ncbi.nlm.nih.gov/genomes/all/GCA/013/758/895/GCA_013758895.1_ASM1375889v1	Ascomycota	Ascomycota	Sordariomycetes	Hypocreales	Nectriaceae	Fusarium	1719	43605813	48.783	25366.965	13509	336528	477	55043	246	14231	vasculartroph	hypocreales	99.3	99	0.3	0.4	0.3	4494	293421	0.00672894230867797
Fuscirci	Fusarium circinatum (ascomycetes)	48490	Fusarium circinatum	ASM1339618v1	GCA_013396185.1	48490	http://ftp.ncbi.nlm.nih.gov/genomes/all/GCA/013/396/185/GCA_013396185.1_ASM1339618v1	Ascomycota	Ascomycota	Sordariomycetes	Hypocreales	Nectriaceae	Fusarium	1223	42615541	48.612	34845.087	9943	529778	474	96195	134	13905	vasculartroph	hypocreales	99.3	99.1	0.2	0.3	0.4	4494	317323	0.00744618025616523
Fuscoffe	Fusarium coffeatum (ascomycetes)	231269	Fusarium coffeatum	ASM331698v1	GCF_003316985.1	231269	http://ftp.ncbi.nlm.nih.gov/genomes/all/GCA/003/316/985/GCA_003316985.1_ASM331698v1	Ascomycota	Ascomycota	Sordariomycetes	Hypocreales	Nectriaceae	Fusarium	550	37769732	48.261	68672.24	28968	610012	1014	166659	75	11779	mesotroph	hypocreales	99.6	99.5	0.1	0.1	0.3	4494	292843	0.00775337775761819
Fuscoici	Fusarium coicis (ascomycetes)	1567539	Fusarium coicis	ASM1378134v1	GCA_013781345.1	1567539	http://ftp.ncbi.nlm.nih.gov/genomes/all/GCA/013/781/345/GCA_013781345.1_ASM1378134v1	Ascomycota	Ascomycota	Sordariomycetes	Hypocreales	Nectriaceae	Fusarium	1267	42721782	48.895	33718.849	14671	389107	479	83421	151	13908	vasculartroph	hypocreales	98.6	98.4	0.2	1	0.4	4494	219868	0.00514650816766023
Fusculmo	Fusarium culmorum (ascomycetes)	5516	Fusarium culmorum	FusCulm_01	GCA_003033665.1	5516	http://ftp.ncbi.nlm.nih.gov/genomes/all/GCA/003/033/665/GCA_003033665.1_FusCulm_01	Ascomycota	Ascomycota	Sordariomycetes	Hypocreales	Nectriaceae	Fusarium	36	38110313	47.537	1058619.806	91002.5	7892604	5319	5548199	3	12378	mesotroph	hypocreales	98.4	98.4	0	0.6	1	4494	1108949	0.0290983965416395
Fusdecem	Fusarium decemcellulare (ascomycetes)	57161	Fusarium decemcellulare	ASM1326620v1	GCA_013266205.1	57161	http://ftp.ncbi.nlm.nih.gov/genomes/all/GCA/013/266/205/GCA_013266205.1_ASM1326620v1	Ascomycota	Ascomycota	Sordariomycetes	Hypocreales	Nectriaceae	Fusarium	3482	53686487	51.794	15418.29	7255	214938	239	35459	463	18126	vasculartroph	hypocreales	96.1	95.5	0.6	2.5	1.4	4494	342273	0.00637540318106491
Fusdenti	Fusarium denticulatum (ascomycetes)	48507	Fusarium denticulatum	ASM1339617v1	GCA_013396175.1	48507	http://ftp.ncbi.nlm.nih.gov/genomes/all/GCA/013/396/175/GCA_013396175.1_ASM1339617v1	Ascomycota	Ascomycota	Sordariomycetes	Hypocreales	Nectriaceae	Fusarium	909	43161494	48.67	47482.392	22384	664916	478	109226	122	14097	vasculartroph	hypocreales	99.4	99	0.4	0.4	0.2	4494	164603	0.0038136539017857
Fuseuwal	Fusarium euwallaceae (ascomycetes)	1147111	Fusarium euwallaceae	FeuwUCR1854v2	GCA_003957675.1	1147111	http://ftp.ncbi.nlm.nih.gov/genomes/all/GCA/003/957/675/GCA_003957675.1_FeuwUCR1854v2	Ascomycota	Ascomycota	Sordariomycetes	Hypocreales	Nectriaceae	Fusarium	1773	50550986	51.098	28511.554	5669	469083	889	87170	161	17630	vasculartroph	hypocreales	98.7	98	0.7	0.6	0.7	4494	605171	0.011971497450119
Fusflage	Fusarium flagelliforme (ascomycetes)	2675880	Fusarium flagelliforme	FIESC_12_NRRL13405_FIE12Z_contigs	GCA_003012295.1	2675880	http://ftp.ncbi.nlm.nih.gov/genomes/all/GCA/003/012/295/GCA_003012295.1_FIESC_12_NRRL13405_FIE12Z_contigs	Ascomycota	Ascomycota	Sordariomycetes	Hypocreales	Nectriaceae	Fusarium	1073	39607924	48.536	36913.256	7461	594842	504	112688	104	13046	mesotroph	hypocreales	99	98.6	0.4	0.6	0.4	4494	383636	0.00968583963148384
Fusflori	Fusarium floridanum (ascomycetes)	1325733	Fusarium floridanum	NRRL62606.SPAdes	GCA_003947005.1	1325733	http://ftp.ncbi.nlm.nih.gov/genomes/all/GCA/003/947/005/GCA_003947005.1_NRRL62606.SPAdes	Ascomycota	Ascomycota	Sordariomycetes	Hypocreales	Nectriaceae	Fusarium	1719	47429815	51.396	27591.515	13360	340447	202	59505	234	16762	vasculartroph	hypocreales	96	95.4	0.6	0.7	3.3	4494	351431	0.00740949548295729
Fusfujik	Fusarium fujikuroi IMI 58289 (ascomycetes)	5127	Fusarium fujikuroi	Fusarium_fujikuroi_IMI58289_V2	GCF_900079805.1	1279085	http://ftp.ncbi.nlm.nih.gov/genomes/all/GCA/900/079/805/GCA_900079805.1_Fusarium_fujikuroi_IMI58289_V2	Ascomycota	Ascomycota	Sordariomycetes	Hypocreales	Nectriaceae	Fusarium	12	43832314	47.472	3652692.833	3304341.5	6564208	692922	4234805	5	14813	vasculartroph	hypocreales	99.6	99.4	0.2	0.1	0.3	4494	718377	0.016389210024367
Fusgadit	Fusarium gaditjirri (ascomycetes)	282569	Fusarium gaditjirri	ASM1326617v1	GCA_013266175.1	282569	http://ftp.ncbi.nlm.nih.gov/genomes/all/GCA/013/266/175/GCA_013266175.1_ASM1326617v1	Ascomycota	Ascomycota	Sordariomycetes	Hypocreales	Nectriaceae	Fusarium	834	41888603	48.571	50226.143	16462.5	463582	443	134166	95	13454	vasculartroph	hypocreales	99.4	99.4	0	0.3	0.3	4494	155830	0.00372010496506651
Fusglobo	Fusarium globosum (ascomycetes)	78864	Fusarium globosum	ASM1339616v1	GCA_013396165.1	78864	http://ftp.ncbi.nlm.nih.gov/genomes/all/GCA/013/396/165/GCA_013396165.1_ASM1339616v1	Ascomycota	Ascomycota	Sordariomycetes	Hypocreales	Nectriaceae	Fusarium	1696	44598021	48.781	26296.003	8165	379382	501	71375	193	14590	vasculartroph	hypocreales	98.3	98	0.3	1	0.7	4494	243143	0.00545187868313708
Fusgrami	Fusarium graminearum PH-1 (ascomycetes)	5518	Fusarium graminearum	ASM24013v3	GCF_000240135.3	229533	http://ftp.ncbi.nlm.nih.gov/genomes/all/GCA/000/240/135/GCA_000240135.3_ASM24013v3	Ascomycota	Ascomycota	Sordariomycetes	Hypocreales	Nectriaceae	Fusarium	21	36565771	48.283	1741227.19	7489	11697295	2080	8914601	2	13313	mesotroph	hypocreales	98.7	98.5	0.2	0.5	0.8	4494	174071	0.00476049035038807
Fusheter	Fusarium heterosporum (ascomycetes)	42747	Fusarium heterosporum	ASM1339629v1	GCA_013396295.1	42747	http://ftp.ncbi.nlm.nih.gov/genomes/all/GCA/013/396/295/GCA_013396295.1_ASM1339629v1	Ascomycota	Ascomycota	Sordariomycetes	Hypocreales	Nectriaceae	Fusarium	793	35674141	48.657	44986.306	5017	823697	500	175877	60	11332	mesotroph	hypocreales	98.6	98.5	0.1	0.8	0.6	4494	112228	0.00314592017786777
Fuskuros	Fusarium kuroshium (ascomycetes)	2010991	Fusarium kuroshium	Fus_sp_AF-12_v1.0	GCA_003698175.1	2010991	http://ftp.ncbi.nlm.nih.gov/genomes/all/GCA/003/698/175/GCA_003698175.1_Fus_sp_AF-12_v1.0	Ascomycota	Ascomycota	Sordariomycetes	Hypocreales	Nectriaceae	Fusarium	1403	46636844	51.338	33240.801	10125	379168	204	91081	158	16485	vasculartroph	hypocreales	94.8	94.3	0.5	0.4	4.8	4494	339130	0.00727171847220194
Fuslangs	Fusarium langsethiae (ascomycetes)	179993	Fusarium langsethiae	ASM129263v1	GCA_001292635.1	179993	http://ftp.ncbi.nlm.nih.gov/genomes/all/GCA/001/292/635/GCA_001292635.1_ASM129263v1	Ascomycota	Ascomycota	Sordariomycetes	Hypocreales	Nectriaceae	Fusarium	1586	37543021	48.273	23671.514	7072	829859	1003	86515	100	11940	mesotroph	hypocreales	98.9	98.7	0.2	0.2	0.9	4494	758781	0.0202109734323192
Fuslongi	Fusarium longipes (ascomycetes)	694270	Fusarium longipes	Fusarium_longipes_NRRL20695_FLONG3_contigs	GCA_003012285.1	694270	http://ftp.ncbi.nlm.nih.gov/genomes/all/GCA/003/012/285/GCA_003012285.1_Fusarium_longipes_NRRL20695_FLONG3_contigs	Ascomycota	Ascomycota	Sordariomycetes	Hypocreales	Nectriaceae	Fusarium	544	35314544	48.188	64916.441	35281.5	505236	500	144380	79	11421	mesotroph	hypocreales	98.9	98.8	0.1	0.7	0.4	4494	125890	0.00356482020552212
Fusmangi	Fusarium mangiferae (ascomycetes)	192010	Fusarium mangiferae	Genome assembly version 1	GCA_900044065.1	192010	http://ftp.ncbi.nlm.nih.gov/genomes/all/GCA/900/044/065/GCA_900044065.1_Genome_assembly_version_1	Ascomycota	Ascomycota	Sordariomycetes	Hypocreales	Nectriaceae	Fusarium	254	46292722	48.232	182254.811	1910.5	4752789	933	2536721	7	15804	vasculartroph	hypocreales	99.6	99.4	0.2	0.1	0.3	4494	640534	0.0138366026521404
Fusmexic	Fusarium mexicanum (ascomycetes)	751941	Fusarium mexicanum	ASM1339601v1	GCA_013396015.1	751941	http://ftp.ncbi.nlm.nih.gov/genomes/all/GCA/013/396/015/GCA_013396015.1_ASM1339601v1	Ascomycota	Ascomycota	Sordariomycetes	Hypocreales	Nectriaceae	Fusarium	958	44021866	48.636	45951.843	9938.5	597037	432	146662	97	14387	vasculartroph	hypocreales	99.4	99.2	0.2	0.3	0.3	4494	226112	0.00513635655517192
Fusmunda	Fusarium mundagurra (ascomycetes)	1567541	Fusarium mundagurra	ASM1339620v1	GCA_013396205.1	1567541	http://ftp.ncbi.nlm.nih.gov/genomes/all/GCA/013/396/205/GCA_013396205.1_ASM1339620v1	Ascomycota	Ascomycota	Sordariomycetes	Hypocreales	Nectriaceae	Fusarium	1616	49121928	48.423	30397.233	6222	598384	404	113243	129	15666	vasculartroph	hypocreales	99.3	98.7	0.6	0.4	0.3	4494	946084	0.0192599117852215
Fusnapif	Fusarium napiforme (ascomycetes)	42672	Fusarium napiforme	ASM1339600v1	GCA_013396005.1	42672	http://ftp.ncbi.nlm.nih.gov/genomes/all/GCA/013/396/005/GCA_013396005.1_ASM1339600v1	Ascomycota	Ascomycota	Sordariomycetes	Hypocreales	Nectriaceae	Fusarium	1411	42092515	48.88	29831.69	11094	306916	501	78351	168	13896	vasculartroph	hypocreales	98.7	98.5	0.2	0.9	0.4	4494	190307	0.00452116011599687
FusNRRL1	Fusarium sp. NRRL 25303 (ascomycetes)	122381	Fusarium sp. NRRL 25303	ASM1339625v1	GCA_013396255.1	122381	http://ftp.ncbi.nlm.nih.gov/genomes/all/GCA/013/396/255/GCA_013396255.1_ASM1339625v1	Ascomycota	Ascomycota	Sordariomycetes	Hypocreales	Nectriaceae	Fusarium	941	43724536	48.82	46466.032	24775	415943	510	102206	127	14388	vasculartroph	hypocreales	99.4	99.2	0.2	0.3	0.3	4494	184042	0.00420912414027675
FusNRRL2	Fusarium sp. NRRL 52700 (ascomycetes)	1101274	Fusarium sp. NRRL 52700	ASM1339609v1	GCA_013396095.1	1101274	http://ftp.ncbi.nlm.nih.gov/genomes/all/GCA/013/396/095/GCA_013396095.1_ASM1339609v1	Ascomycota	Ascomycota	Sordariomycetes	Hypocreales	Nectriaceae	Fusarium	528	42989975	47.857	81420.407	2952	1312592	203	411744	31	13548	vasculartroph	hypocreales	99.8	99.6	0.2	0.1	0.1	4494	906836	0.0210941271773245
FusNRRL3	Fusarium sp. NRRL 66182 (ascomycetes)	2692428	Fusarium sp. NRRL 66182	ASM1326626v1	GCA_013266265.1	2692428	http://ftp.ncbi.nlm.nih.gov/genomes/all/GCA/013/266/265/GCA_013266265.1_ASM1326626v1	Ascomycota	Ascomycota	Sordariomycetes	Hypocreales	Nectriaceae	Fusarium	16970	48025651	49.207	2830.032	854	309360	236	36312	336	16534	mesotroph	hypocreales	97.3	96.5	0.8	1.5	1.2	4494	83638	0.00174152766820381
Fusnygam	Fusarium nygamai (ascomycetes)	42673	Fusarium nygamai	CS10214v1	GCA_002894225.1	42673	http://ftp.ncbi.nlm.nih.gov/genomes/all/GCA/002/894/225/GCA_002894225.1_CS10214v1	Ascomycota	Ascomycota	Sordariomycetes	Hypocreales	Nectriaceae	Fusarium	991	50242135	47.513	50698.421	6739	1916360	1000	382450	36	16019	vasculartroph	hypocreales	99.8	99.2	0.6	0.1	0.1	4494	1963532	0.0390813805981772
Fusodora	Fusarium odoratissimum NRRL 54006 (ascomycetes)	2502994	Fusarium odoratissimum	FO_II5_V1	GCF_000260195.1	1089451	http://ftp.ncbi.nlm.nih.gov/genomes/all/GCA/000/260/195/GCA_000260195.2_FO_II5_V1	Ascomycota	Ascomycota	Sordariomycetes	Hypocreales	Nectriaceae	Fusarium	418	46553780	47.506	111372.679	3056	4544391	1014	1130391	12	22487	vasculartroph	hypocreales	99.8	99.4	0.4	0.1	0.1	4494	1841277	0.0395516110614433
Fusoxysp	Fusarium oxysporum NRRL 32931 (ascomycetes)	5507	Fusarium oxysporum	FO_FOSC_3_a_V1	GCF_000271745.1	660029	http://ftp.ncbi.nlm.nih.gov/genomes/all/GCA/000/271/745/GCA_000271745.2_FO_FOSC_3_a_V1	Ascomycota	Ascomycota	Sordariomycetes	Hypocreales	Nectriaceae	Fusarium	168	47906303	47.628	285156.565	2515.5	5466126	1002	4457292	5	23735	vasculartroph	hypocreales	99.7	99.3	0.4	0	0.3	4494	1595670	0.0333081431894254
Fusphyll	Fusarium phyllophilum (ascomycetes)	47803	Fusarium phyllophilum	ASM1339602v1	GCA_013396025.1	47803	http://ftp.ncbi.nlm.nih.gov/genomes/all/GCA/013/396/025/GCA_013396025.1_ASM1339602v1	Ascomycota	Ascomycota	Sordariomycetes	Hypocreales	Nectriaceae	Fusarium	1628	43389320	48.428	26651.916	5111.5	419288	500	87347	155	14160	vasculartroph	hypocreales	98.8	98.6	0.2	0.8	0.4	4494	296651	0.00683695895672023
Fuspoa	Fusarium poae (ascomycetes)	36050	Fusarium poae	FPOA1.0	GCA_001675295.1	36050	http://ftp.ncbi.nlm.nih.gov/genomes/all/GCA/001/675/295/GCA_001675295.1_FPOA1.0	Ascomycota	Ascomycota	Sordariomycetes	Hypocreales	Nectriaceae	Fusarium	181	46476831	46.228	256778.072	24758	11790407	2082	8783590	3	14740	mesotroph	hypocreales	99.8	99.5	0.3	0	0.2	4494	5439415	0.117034980289426
Fusproli	Fusarium proliferatum ET1 (ascomycetes)	948311	Fusarium proliferatum	F. proliferatum ET1 version 1	GCF_900067095.1	1227346	http://ftp.ncbi.nlm.nih.gov/genomes/all/GCA/900/067/095/GCA_900067095.1_F._proliferatum_ET1_version_1	Ascomycota	Ascomycota	Sordariomycetes	Hypocreales	Nectriaceae	Fusarium	32	45210324	48.45	1412822.625	700763	6348331	2215	3311891	5	16143	vasculartroph	hypocreales	99.6	99.4	0.2	0.1	0.3	4494	628689	0.0139058724728449
Fuspseud1	Fusarium pseudoanthophilum (ascomycetes)	48495	Fusarium pseudoanthophilum	ASM1339599v1	GCA_013395995.1	48495	http://ftp.ncbi.nlm.nih.gov/genomes/all/GCA/013/395/995/GCA_013395995.1_ASM1339599v1	Ascomycota	Ascomycota	Sordariomycetes	Hypocreales	Nectriaceae	Fusarium	1816	42829214	48.769	23584.369	8673	311277	442	62432	218	14088	vasculartroph	hypocreales	99.1	98.8	0.3	0.7	0.2	4494	243981	0.00569660232382504
Fuspseud2	Fusarium pseudocircinatum (ascomycetes)	56676	Fusarium pseudocircinatum	ASM1339603v1	GCA_013396035.1	56676	http://ftp.ncbi.nlm.nih.gov/genomes/all/GCA/013/396/035/GCA_013396035.1_ASM1339603v1	Ascomycota	Ascomycota	Sordariomycetes	Hypocreales	Nectriaceae	Fusarium	1040	43320561	48.815	41654.386	9785	530622	510	118013	110	14263	vasculartroph	hypocreales	98.9	98.6	0.3	0.5	0.6	4494	169082	0.00390304271452071
Fuspseud3	Fusarium pseudograminearum CS3096 (ascomycetes)	101028	Fusarium pseudograminearum	FP7	GCF_000303195.2	1028729	http://ftp.ncbi.nlm.nih.gov/genomes/all/GCA/000/303/195/GCA_000303195.2_FP7	Ascomycota	Ascomycota	Sordariomycetes	Hypocreales	Nectriaceae	Fusarium	281	36973259	47.774	131577.434	1323	11688822	502	8840934	2	12447	mesotroph	hypocreales	99.6	99.5	0.1	0.1	0.3	4494	442964	0.0119806587782808
Fussarco	Fusarium sarcochroum (ascomycetes)	1208366	Fusarium sarcochroum	ASM1326618v1	GCA_013266185.1	1208366	http://ftp.ncbi.nlm.nih.gov/genomes/all/GCA/013/266/185/GCA_013266185.1_ASM1326618v1	Ascomycota	Ascomycota	Sordariomycetes	Hypocreales	Nectriaceae	Fusarium	1849	46449918	49.076	25121.643	12489	228590	500	55061	254	14827	vasculartroph	hypocreales	98.4	98	0.4	1	0.6	4494	251602	0.00541662958371638
Fussporo	Fusarium sporotrichioides (ascomycetes)	5514	Fusarium sporotrichioides	Fusarium_sporotrichioides_NRRL3299_FSPOR_contigs	GCA_003012315.1	5514	http://ftp.ncbi.nlm.nih.gov/genomes/all/GCA/003/012/315/GCA_003012315.1_Fusarium_sporotrichioides_NRRL3299_FSPOR_contigs	Ascomycota	Ascomycota	Sordariomycetes	Hypocreales	Nectriaceae	Fusarium	446	37429079	48.283	83921.702	26803	1196983	501	235034	51	11961	mesotroph	hypocreales	99.5	99.3	0.2	0.3	0.2	4494	183801	0.00491064714683468
Fussubgl	Fusarium subglutinans (ascomycetes)	42677	Fusarium subglutinans	ASM1339607v1	GCF_013396075.1	42677	http://ftp.ncbi.nlm.nih.gov/genomes/all/GCA/013/396/075/GCA_013396075.1_ASM1339607v1	Ascomycota	Ascomycota	Sordariomycetes	Hypocreales	Nectriaceae	Fusarium	905	44178338	48.089	48815.843	7796	1016650	202	181117	67	14040	vasculartroph	hypocreales	99.8	99.6	0.2	0	0.2	4494	879491	0.0199077430210254
Fustjaet	Fusarium tjaetaba (ascomycetes)	1567544	Fusarium tjaetaba	ASM1339619v1	GCF_013396195.1	1567544	http://ftp.ncbi.nlm.nih.gov/genomes/all/GCA/013/396/195/GCA_013396195.1_ASM1339619v1	Ascomycota	Ascomycota	Sordariomycetes	Hypocreales	Nectriaceae	Fusarium	867	43094252	48.825	49705.02	11293	623453	501	151678	87	14181	vasculartroph	hypocreales	99.3	99.2	0.1	0.4	0.3	4494	217792	0.00505385265765838
Fusvenen	Fusarium venenatum (ascomycetes)	56646	Fusarium venenatum	ASM90000737v1	GCF_900007375.1	56646	http://ftp.ncbi.nlm.nih.gov/genomes/all/GCA/900/007/375/GCA_900007375.1_ASM90000737v1	Ascomycota	Ascomycota	Sordariomycetes	Hypocreales	Nectriaceae	Fusarium	6	38660186	47.69	6443364.333	8721537	11988928	9545	9140027	2	13946	mesotroph	hypocreales	99.7	99.6	0.1	0	0.3	4494	259443	0.00671085752148218
Fusverti	Fusarium verticillioides 7600 (ascomycetes)	117187	Fusarium verticillioides	ASM14955v1	GCF_000149555.1	334819	http://ftp.ncbi.nlm.nih.gov/genomes/all/GCA/000/149/555/GCA_000149555.1_ASM14955v1	Ascomycota	Ascomycota	Sordariomycetes	Hypocreales	Nectriaceae	Fusarium	24	41885085	48.668	1745211.875	139196.5	6219215	18211	4236349	5	20553	vasculartroph	hypocreales	99.7	99.5	0.2	0.1	0.2	4494	273529	0.00653046305146569
Fuszeala	Fusarium zealandicum (ascomycetes)	1053134	Fusarium zealandicum	ASM1326619v1	GCA_013266195.1	1053134	http://ftp.ncbi.nlm.nih.gov/genomes/all/GCA/013/266/195/GCA_013266195.1_ASM1326619v1	Ascomycota	Ascomycota	Sordariomycetes	Hypocreales	Nectriaceae	Fusarium	1836	33536579	52.568	18266.111	8511	257206	500	43137	241	10733	polymertroph	hypocreales	97.9	97.7	0.2	1.3	0.8	4494	150539	0.00448880012478315
Gaetriti	Gaeumannomyces tritici R3-111a-1 (ascomycetes)	36779	Gaeumannomyces tritici	Gae_graminis_V2	GCF_000145635.1	644352	http://ftp.ncbi.nlm.nih.gov/genomes/all/GCA/000/145/635/GCA_000145635.1_Gae_graminis_V2	Ascomycota	Ascomycota	Sordariomycetes	Magnaporthales	Magnaporthaceae	Gaeumannomyces	517	43768664	56.791	84658.925	2582	8015784	502	6703616	3	14650	polymertroph	sordariomycetes	98.3	98.1	0.2	0.5	1.2	3817	3141348	0.0717716218160097
Galmargi	Galerina marginata CBS 339.88 (basidiomycetes)	109633	Galerina marginata	Galma1	GCA_000697645.1	685588	http://ftp.ncbi.nlm.nih.gov/genomes/all/GCA/000/697/645/GCA_000697645.1_Galma1	Basidiomycota	Basidiomycota	Agaricomycetes	Agaricales	Strophariaceae	Galerina	414	59418196	47.974	143522.213	3428	3629680	2002	1219514	15	21391	polymertroph	agaricales	98.6	97.5	1.1	0.5	0.9	3870	3630370	0.0610986237279907
Galreess	Galactomyces reessii (budding yeasts)	43985	Galactomyces reessii	ASM1330592v1	GCA_013305925.1	43985	http://ftp.ncbi.nlm.nih.gov/genomes/all/GCA/013/305/925/GCA_013305925.1_ASM1330592v1	Ascomycota	Saccharomycota	Saccharomycetes	Saccharomycetales	Dipodascaceae	Galactomyces	753	23394681	35.853	31068.633	21283	189115	1052	52732	142	3063	monomertroph	saccharomycetes	94.5	87.8	6.7	1.1	4.4	2137	2367674	0.101205654396399
Gansinen	Ganoderma sinense ZZ0214-1 (basidiomycetes)	36075	Ganoderma sinense	GanSi1.6	GCA_002760635.1	1077348	http://ftp.ncbi.nlm.nih.gov/genomes/all/GCA/002/760/635/GCA_002760635.1_GanSi1.6	Basidiomycota	Basidiomycota	Agaricomycetes	Polyporales	Polyporaceae	Ganoderma	69	48955697	56.174	709502.855	172682	4262535	2160	2256307	8	15478	saprotroph	polyporales	99.1	98.2	0.9	0.3	0.6	4464	1537868	0.0314134634831162
Gelsubve	Gelatoporia subvermispora B (basidiomycetes)	42742	Gelatoporia subvermispora	Ceriporiopsis subvermispora B v1.0	GCA_000320605.2	914234	http://ftp.ncbi.nlm.nih.gov/genomes/all/GCA/000/320/605/GCA_000320605.2_Ceriporiopsis_subvermispora_B_v1.0	Basidiomycota	Basidiomycota	Agaricomycetes	Polyporales	Gelatoporiaceae	Gelatoporia	740	38969650	53.766	52661.689	1063	3726281	276	1749049	8	12123	saprotroph	polyporales	99	98.4	0.6	0.2	0.8	4464	1193456	0.0306252686385431
Geocandi	Geotrichum candidum		Geotrichum candidum	CLIB 918	geotrichum_candidum		https://figshare.com/ndownloader/files/13092791	Ascomycota	Saccharomycota	Saccharomycetes	Saccharomycetales	Dipodascaceae	Geotrichum	28	25332793	41.801	904742.607	768371	2633223	223871	1182845	8	7139	monomertroph	saccharomycetes	93	85.2	7.8	1.1	5.9	2137	1672262	0.066011750066406
Geomorbi	Geosmithia morbida (ascomycetes)	1094350	Geosmithia morbida	ASM1255071v1	GCF_012550715.1	1094350	http://ftp.ncbi.nlm.nih.gov/genomes/all/GCA/012/550/715/GCA_012550715.1_ASM1255071v1	Ascomycota	Ascomycota	Sordariomycetes	Hypocreales	Bionectriaceae	Geosmithia	72	26543684	54.307	368662.278	6307	2597956	1038	1305468	7	7812	monomertroph	hypocreales	94.7	94.5	0.2	0.6	4.7	4494	195168	0.00735270959373989
Gigmarga	Gigaspora margarita (glomeromycetes)	4874	Gigaspora margarita	UNITO_GmarBEG34_1.0	GCA_009809945.1	4874	http://ftp.ncbi.nlm.nih.gov/genomes/all/GCA/009/809/945/GCA_009809945.1_UNITO_GmarBEG34_1.0	Mucoromycota	Mucoromycota	Glomeromycetes	Diversisporales	Gigasporaceae	Gigaspora	6489	773098546	27.68	119139.859	37060	1772411	887	326786	743	29544	polymertroph	fungi	83.8	82.5	1.3	2.6	13.6	758	519449293	0.671905665438931
Gigrose	Gigaspora rosea (glomeromycetes)	44941	Gigaspora rosea	ASM355032v1	GCA_003550325.1	44941	http://ftp.ncbi.nlm.nih.gov/genomes/all/GCA/003/550/325/GCA_003550325.1_ASM355032v1	Mucoromycota	Mucoromycota	Glomeromycetes	Diversisporales	Gigasporaceae	Gigaspora	7499	567860885	28.804	75724.881	13865	1204750	917	232087	734	31247	saprotroph	fungi	83.3	81.7	1.6	2.5	14.2	758	363049208	0.639327725486851
Glalozoy	Glarea lozoyensis ATCC 20868 (ascomycetes)	101852	Glarea lozoyensis	GLAREA	GCF_000409485.1	1116229	http://ftp.ncbi.nlm.nih.gov/genomes/all/GCA/000/409/485/GCA_000409485.1_GLAREA	Ascomycota	Ascomycota	Leotiomycetes	Helotiales	Helotiaceae	Glarea	22	39509734	45.822	1795897	1954111	3594336	118369	2105285	8	13083	polymertroph	ascomycota	98.3	98.2	0.1	0.3	1.4	1706	779201	0.0197217475571969
Glocereb	Glomus cerebriforme (glomeromycetes)	658196	Glomus cerebriforme	ASM355030v1	GCA_003550305.1	658196	http://ftp.ncbi.nlm.nih.gov/genomes/all/GCA/003/550/305/GCA_003550305.1_ASM355030v1	Mucoromycota	Mucoromycota	Glomeromycetes	Glomerales	Glomeraceae	Glomus	2571	136820789	26.534	53216.954	17349	709024	747	147873	266	21158	monomertroph	fungi	85.1	82.7	2.4	1.2	13.7	758	44961167	0.328613563250246
Glostell	Glonium stellatum (ascomycetes)	574774	Glonium stellatum	Glonium stellatum CBS 207.34 v1.0	GCA_001692915.1	574774	http://ftp.ncbi.nlm.nih.gov/genomes/all/GCA/001/692/915/GCA_001692915.1_Glonium_stellatum_CBS_207.34_v1.0	Ascomycota	Ascomycota	Dothideomycetes		Gloniaceae	Glonium	2730	40521621	48.255	14843.085	7617.5	150620	304	30704	395	14277	polymertroph	dothideomycetes	94.6	94.3	0.3	2.9	2.5	3786	866683	0.0213881621369491
Glotrabe	Gloeophyllum trabeum ATCC 11539 (basidiomycetes)	104355	Gloeophyllum trabeum	Glotr1_1	GCF_000344685.1	670483	http://ftp.ncbi.nlm.nih.gov/genomes/all/GCA/000/344/685/GCA_000344685.1_Glotr1_1	Basidiomycota	Basidiomycota	Agaricomycetes	Gloeophyllales	Gloeophyllaceae	Gloeophyllum	442	37178225	53.235	84113.631	2983	4293775	1870	1857171	7	11755	saprotroph	agaricomycetes	99	98.6	0.4	0.4	0.6	2898	2424983	0.0652258949963319
Golcicho	Golovinomyces cichoracearum (ascomycetes)	62708	Golovinomyces cichoracearum	ASM361123v1	GCA_003611235.1	62708	http://ftp.ncbi.nlm.nih.gov/genomes/all/GCA/003/611/235/GCA_003611235.1_ASM361123v1	Ascomycota	Ascomycota	Leotiomycetes	Erysiphales	Erysiphaceae	Golovinomyces	25079	65886882	40.634	2627.173	1409	39392	500	4811	3995	6532	monomertroph	ascomycota	93	92.8	0.2	0.9	6.1	1706	29046500	0.440854068644499
Golmagni	Golovinomyces magnicellulatus (ascomycetes)	62714	Golovinomyces magnicellulatus	ASM691211v1	GCA_006912115.1	62714	http://ftp.ncbi.nlm.nih.gov/genomes/all/GCA/006/912/115/GCA_006912115.1_ASM691211v1	Ascomycota	Ascomycota	Leotiomycetes	Erysiphales	Erysiphaceae	Golovinomyces	83551	129924918	44.026	1555.037	660	196672	200	4118	6266	8172	monomertroph	ascomycota	94.9	79	15.9	1.6	3.5	1706	53229460	0.409694004963698
Gonproli	Gonapodya prolifera JEL478 (monoblepharidomycetes)	1123529	Gonapodya prolifera	Ganpr1	GCA_001574975.1	1344416	http://ftp.ncbi.nlm.nih.gov/genomes/all/GCA/001/574/975/GCA_001574975.1_Ganpr1	Chytridiomycota	Chytridiomycota	Monoblepharidomycetes	Monoblepharidales	Gonapodyaceae	Gonapodya	352	48794828	52.406	138621.67	32550.5	1572201	1033	347324	42	13831	saprotroph	fungi	78.7	65.2	13.5	2.9	18.4	758	1671834	0.0342625247085613
Grifrond	Grifola frondosa (maitake)	5627	Grifola frondosa	ASM168373v1	GCA_001683735.1	5627	http://ftp.ncbi.nlm.nih.gov/genomes/all/GCA/001/683/735/GCA_001683735.1_ASM168373v1	Basidiomycota	Basidiomycota	Agaricomycetes	Polyporales	Grifolaceae	Grifola	127	39289314	49.99	309364.677	10689	3640883	273	1810445	8	15039	saprotroph	polyporales	93.1	92.6	0.5	2.8	4.1	4464	4799745	0.122164133484234
Groclavi	Grosmannia clavigera kw1407 (ascomycetes)	226899	Grosmannia clavigera	Sanger-454-IlluminaPA_2.0	GCF_000143105.1	655863	http://ftp.ncbi.nlm.nih.gov/genomes/all/GCA/000/143/105/GCA_000143105.2_Sanger-454-IlluminaPA_2.0	Ascomycota	Ascomycota	Sordariomycetes	Ophiostomatales	Ophiostomataceae	Grosmannia	289	29794006	53.357	103093.446	1472	4437291	425	1996734	6	8312	monomertroph	sordariomycetes	97.7	97.5	0.2	0.4	1.9	3817	2223480	0.0746284336520574
Grosalma	Groenewaldozyma salmanticensis		Groenewaldozyma salmanticensis	NRRL Y-17090	yHMPu5000035691_candida_salmanticensis_160519		https://figshare.com/ndownloader/files/13092791	Ascomycota	Saccharomycota	Saccharomycetes	Saccharomycetales	Trichomonascaceae	Groenewaldozyma	216	12318838	43.356	57031.657	740.5	950134	200	374553	10	5902	monomertroph	saccharomycetes	85.5	85.2	0.3	3.4	11.1	2137	85966	0.00697841793195105
Gymandro	Gymnopus androsaceus JB14 (basidiomycetes)	1447940	Gymnopus androsaceus	Gyman1	GCA_009733575.1	1447944	http://ftp.ncbi.nlm.nih.gov/genomes/all/GCA/009/733/575/GCA_009733575.1_Gyman1	Basidiomycota	Basidiomycota	Agaricomycetes	Agaricales	Omphalotaceae	Gymnopus	2516	89149538	45.14	35433.044	5416.5	1225853	1001	171611	144	29370	vasculartroph	agaricales	91.1	87.4	3.7	2.6	6.3	3870	21963806	0.246370385004126
Gymconfl	Gymnopus confluens (basidiomycetes)	206315	Gymnopus confluens	LU_GYC_1.0	GCA_013368555.1	206315	http://ftp.ncbi.nlm.nih.gov/genomes/all/GCA/013/368/555/GCA_013368555.1_LU_GYC_1.0	Basidiomycota	Basidiomycota	Agaricomycetes	Agaricales	Omphalotaceae	Gymnopus	855	60120426	46.61	70316.288	26464	1093403	294	181367	83	15320	mesotroph	agaricales	94.4	88.8	5.6	1.4	4.2	3870	11976015	0.199200434807298
Gymdilep	Gymnopilus dilepis (basidiomycetes)	231916	Gymnopilus dilepis	ASM293838v1	GCA_002938385.1	231916	http://ftp.ncbi.nlm.nih.gov/genomes/all/GCA/002/938/385/GCA_002938385.1_ASM293838v1	Basidiomycota	Basidiomycota	Agaricomycetes	Agaricales	Cortinariaceae	Gymnopilus	5668	46664762	49.538	8233.021	1330.5	204403	201	33970	387	16222	saprotroph	agaricales	95.8	95.3	0.5	2.1	2.1	3870	983382	0.0210733315215451
Gymluxur	Gymnopus luxurians FD-317 M1 (basidiomycetes)	206324	Gymnopus luxurians	Gymlu1	GCA_000827265.1	944289	http://ftp.ncbi.nlm.nih.gov/genomes/all/GCA/000/827/265/GCA_000827265.1_Gymlu1	Basidiomycota	Basidiomycota	Agaricomycetes	Agaricales	Omphalotaceae	Gymnopus	383	66281670	45.078	173059.191	23187	3435311	2007	635431	30	22046	mesotroph	agaricales	97.6	96.7	0.9	0.5	1.9	3870	9962493	0.150305401176524
Hanclerm	Hanseniaspora clermontiae		Hanseniaspora clermontiae	NRRL Y-27515	yHMPu5000034963_hanseniaspora_clermontiae_160519		https://figshare.com/ndownloader/files/13092791	Ascomycota	Saccharomycota	Saccharomycetes	Saccharomycetales	Saccharomycodaceae	Hanseniaspora	794	9003421	36.765	11339.321	424.5	312552	200	109972	27	4450	monomertroph	saccharomycetes	77.1	76.5	0.6	1.5	21.4	2137	153255	0.0170218631340243
Hanguill	Hanseniaspora guilliermondii (budding yeasts)	56406	Hanseniaspora guilliermondii	version 1	GCA_900119595.1	56406	http://ftp.ncbi.nlm.nih.gov/genomes/all/GCA/900/119/595/GCA_900119595.1_version_1	Ascomycota	Saccharomycota	Saccharomycetes	Saccharomycetales	Saccharomycodaceae	Hanseniaspora	208	9037850	30.947	43451.202	24037	247000	1023	91417	32	4070	monomertroph	saccharomycetes	77.2	77.2	0	1.1	21.7	2137	10265	0.00113577897398164
Hanhatya	Hanseniaspora hatyaiensis		Hanseniaspora hatyaiensis	NRRL Y-63760	yHMPu5000035684_kloeckera_hatyaiensis_160519		https://figshare.com/ndownloader/files/13092791	Ascomycota	Saccharomycota	Saccharomycetes	Saccharomycetales	Saccharomycodaceae	Hanseniaspora	1209	10010803	36.365	8280.234	316	338923	200	116497	26	4589	monomertroph	saccharomycetes	75.3	75.2	0.1	1.8	22.9	2137	352664	0.0352283428212502
Hanopunt	Hanseniaspora opuntiae (budding yeasts)	211096	Hanseniaspora opuntiae	ASM174979v1	GCA_001749795.1	211096	http://ftp.ncbi.nlm.nih.gov/genomes/all/GCA/001/749/795/GCA_001749795.1_ASM174979v1	Ascomycota	Saccharomycota	Saccharomycetes	Saccharomycetales	Saccharomycodaceae	Hanseniaspora	17	8831957	35.089	519526.882	232064	1912120	4156	1277918	3	4167	monomertroph	saccharomycetes	76.2	76.1	0.1	1.6	22.2	2137	64874	0.0073453709070368
Hanosmop	Hanseniaspora osmophila		Hanseniaspora osmophila	NRRL Y-1613	yHMPu5000034957_hanseniaspora_osmophila_160519		https://figshare.com/ndownloader/files/13092791	Ascomycota	Saccharomycota	Saccharomycetes	Saccharomycetales	Saccharomycodaceae	Hanseniaspora	1899	12156859	36.888	6401.716	274	502373	200	133378	27	5050	monomertroph	saccharomycetes	94.6	93.9	0.7	0.7	4.7	2137	201087	0.01654103251506
Hanpseud	Hanseniaspora pseudoguilliermondii		Hanseniaspora pseudoguilliermondii	NRRL Y-63756	yHMPu5000035695_hanseniaspora_pseudoguilliermondii_160519		https://figshare.com/ndownloader/files/13092791	Ascomycota	Saccharomycota	Saccharomycetes	Saccharomycetales	Saccharomycodaceae	Hanseniaspora	917	9078015	34.493	9899.689	331	655146	200	217133	13	4438	monomertroph	saccharomycetes	77.5	77.4	0.1	1.5	21	2137	189423	0.020866125469059
Hansingu	Hanseniaspora singularis		Hanseniaspora singularis	NRRL Y-63757	yHMPu5000035696_hanseniaspora_singularis_160519		https://figshare.com/ndownloader/files/13092791	Ascomycota	Saccharomycota	Saccharomycetes	Saccharomycetales	Saccharomycodaceae	Hanseniaspora	1225	9236024	26.317	7539.611	329	388269	200	124724	23	4985	monomertroph	saccharomycetes	71.9	71.8	0.1	1.5	26.6	2137	385877	0.0417795579569737
Hanuvaru	Hanseniaspora uvarum		Hanseniaspora uvarum	DSMZ 2768	hanseniaspora_uvarum		https://figshare.com/ndownloader/files/13092791	Ascomycota	Saccharomycota	Saccharomycetes	Saccharomycetales	Saccharomycodaceae	Hanseniaspora	335	9503661	32.571	28369.137	2796	998558	1003	251359	11	4256	monomertroph	saccharomycetes	76	75.2	0.8	0.7	23.3	2137	416800	0.0438567831912355
Hanvalby	Hanseniaspora valbyensis		Hanseniaspora valbyensis	NRRL Y-1626	hanseniaspora_valbyensis		https://figshare.com/ndownloader/files/13092791	Ascomycota	Saccharomycota	Saccharomycetes	Saccharomycetales	Saccharomycodaceae	Hanseniaspora	647	11464179	26.711	17718.978	3016	834636	1994	332595	11	5010	monomertroph	saccharomycetes	69.3	68.5	0.8	4.5	26.2	2137	40572	0.00353902359689255
Hanvinea	Hanseniaspora vineae		Hanseniaspora vineae	T02/19AF	hanseniaspora_vinae		https://figshare.com/ndownloader/files/13092791	Ascomycota	Saccharomycota	Saccharomycetes	Saccharomycetales	Saccharomycodaceae	Hanseniaspora	305	11383302	37.403	37322.302	17214	316734	230	83174	40	4661	monomertroph	saccharomycetes	93.1	93	0.1	1	5.9	2137	40418	0.00355063934875838
Hebcylin	Hebeloma cylindrosporum h7 (basidiomycetes)	76867	Hebeloma cylindrosporum	Hebeloma cylindrosporum h7 v2.0	GCA_000827355.1	686832	http://ftp.ncbi.nlm.nih.gov/genomes/all/GCA/000/827/355/GCA_000827355.1_Hebeloma_cylindrosporum_h7_v2.0	Basidiomycota	Basidiomycota	Agaricomycetes	Agaricales	Cortinariaceae	Hebeloma	176	38226047	48.374	217193.449	23169.5	3307763	1044	1068939	12	15376	saprotroph	agaricales	97.8	97.2	0.6	0.7	1.5	3870	532582	0.0139324372200976
HelDMI_D	Helotiales sp. DMI_Dod_QoI (ascomycetes)	2728926	Helotiales sp. DMI_Dod_QoI	ASM961301v1	GCA_009613015.1	2728926	http://ftp.ncbi.nlm.nih.gov/genomes/all/GCA/009/613/015/GCA_009613015.1_ASM961301v1	Ascomycota	Ascomycota	Leotiomycetes	Helotiales			617	44592039	46.686	72272.348	11365	1010442	1019	221483	55	14419	mesotroph	ascomycota	99.2	99.1	0.1	0.2	0.6	1706	1430337	0.0320760618279868
Helgrise	Helicocarpus griseus UAMH5409 (ascomycetes)	121128	Helicocarpus griseus	Heli_gris_5409_V1	GCA_002573585.1	1447875	http://ftp.ncbi.nlm.nih.gov/genomes/all/GCA/002/573/585/GCA_002573585.1_Heli_gris_5409_V1	Ascomycota	Ascomycota	Eurotiomycetes	Onygenales	Ajellomycetaceae	Helicocarpus	546	32035056	47.972	58672.264	31118	461675	1015	124615	78	10224	polymertroph	onygenales	99.3	99.1	0.2	0.2	0.5	4862	312598	0.00975799761361429
Helsulca	Heliocybe sulcata (basidiomycetes)	5364	Heliocybe sulcata	Helsul1	GCA_004369045.1	5364	http://ftp.ncbi.nlm.nih.gov/genomes/all/GCA/004/369/045/GCA_004369045.1_Helsul1	Basidiomycota	Basidiomycota	Agaricomycetes	Gloeophyllales		Heliocybe	87	31948515	53.038	367224.31	77437	3419372	1025	1171428	9	12569	saprotroph	agaricomycetes	99	98.7	0.3	0.3	0.7	2898	1152180	0.0360636480287112
Heralpes	Hericium alpestre (basidiomycetes)	135208	Hericium alpestre	ASM468113v1	GCA_004681135.1	135208	http://ftp.ncbi.nlm.nih.gov/genomes/all/GCA/004/681/135/GCA_004681135.1_ASM468113v1	Basidiomycota	Basidiomycota	Agaricomycetes	Russulales	Hericiaceae	Hericium	3534	37532302	52.558	10620.346	6923	93052	484	16939	663	11007	saprotroph	agaricomycetes	78.4	77	1.4	9.1	12.5	2898	2206520	0.0587898925037958
Hesvesic	Hesseltinella vesiculosa (fungi)	101127	Hesseltinella vesiculosa	Hesve2	GCA_002104935.1	101127	http://ftp.ncbi.nlm.nih.gov/genomes/all/GCA/002/104/935/GCA_002104935.1_Hesve2	Mucoromycota	Mucoromycota	Mucoromycetes	Mucorales	Cunninghamellaceae	Hesseltinella	114	27216191	46.254	238738.518	86351	1790259	1196	571097	14	11139	monomertroph	mucorales	96.3	95.9	0.4	0.9	2.8	2449	2383351	0.0875710712053718
Hetirreg	Heterobasidion irregulare TC 32-1 (basidiomycetes)	984962	Heterobasidion irregulare	Heterobasidion irregulare v2.0	GCF_000320585.1	747525	http://ftp.ncbi.nlm.nih.gov/genomes/all/GCA/000/320/585/GCA_000320585.2_Heterobasidion_irregulare_v2.0	Basidiomycota	Basidiomycota	Agaricomycetes	Russulales	Bondarzewiaceae	Heterobasidion	15	33649967	52.226	2243331.133	2238742	3591957	8087	2572835	6	13275	saprotroph	agaricomycetes	98.3	97.9	0.4	0.3	1.4	2898	4443615	0.132054067096113
Hirminne	Hirsutella minnesotensis 3608 (ascomycetes)	332947	Hirsutella minnesotensis	ASM95604v1	GCA_000956045.1	1043627	http://ftp.ncbi.nlm.nih.gov/genomes/all/GCA/000/956/045/GCA_000956045.1_ASM95604v1	Ascomycota	Ascomycota	Sordariomycetes	Hypocreales	Ophiocordycipitaceae	Hirsutella	736	51111088	52.073	69444.413	17778.5	1668383	2008	382469	35	12700	saprotroph	hypocreales	97.3	96.1	1.2	1.4	1.3	4494	10217491	0.199907523001663
Hiscapsu	Histoplasma capsulatum NAm1 (ascomycetes)	5037	Histoplasma capsulatum	ASM14958v1	GCF_000149585.1	339724	http://ftp.ncbi.nlm.nih.gov/genomes/all/GCA/000/149/585/GCA_000149585.1_ASM14958v1	Ascomycota	Ascomycota	Eurotiomycetes	Onygenales	Ajellomycetaceae	Histoplasma	280	33030326	46.133	117965.45	1687	7343276	620	2885091	4	9313	monomertroph	onygenales	89.2	89.2	0	4.8	6	4862	4306031	0.130365985488608
Horthail	Hortaea thailandica (ascomycetes)	706561	Hortaea thailandica	ASM505988v1	GCA_005059885.1	706561	http://ftp.ncbi.nlm.nih.gov/genomes/all/GCA/005/059/885/GCA_005059885.1_ASM505988v1	Ascomycota	Ascomycota	Dothideomycetes	Mycosphaerellales	Teratosphaeriaceae	Hortaea	163	23885016	55.472	146533.84	78340	1019186	300	331982	23	8778	saprotroph	capnodiales	95	94.9	0.1	0.8	4.2	3578	110352	0.00462013506710651
Hyabicol	Hyaloscypha bicolor E (ascomycetes)	2482752	Hyaloscypha bicolor	Melbi2	GCF_002865645.1	1095630	http://ftp.ncbi.nlm.nih.gov/genomes/all/GCA/002/865/645/GCA_002865645.1_Melbi2	Ascomycota	Ascomycota	Leotiomycetes	Helotiales	Hyaloscyphaceae	Hyaloscypha	206	82384847	38.554	399926.442	2791	6473820	1000	1976469	14	18617	vasculartroph	ascomycota	98.4	98	0.4	0.2	1.4	1706	26845578	0.32585577296757
Hyavaria	Hyaloscypha variabilis F (ascomycetes)	2482757	Hyaloscypha variabilis	Melva1	GCA_002865655.1	1149755	http://ftp.ncbi.nlm.nih.gov/genomes/all/GCA/002/865/655/GCA_002865655.1_Melva1	Ascomycota	Ascomycota	Leotiomycetes	Helotiales	Hyaloscyphaceae	Hyaloscypha	93	55857776	47.625	600621.247	73395	2899349	1064	2140165	11	20386	vasculartroph	ascomycota	98.7	98.5	0.2	0.1	1.2	1706	702966	0.0125849264030849
Hydpinas	Hydnomerulius pinastri MD-312 (basidiomycetes)	388859	Hydnomerulius pinastri	Hydpi2	GCA_000827185.1	994086	http://ftp.ncbi.nlm.nih.gov/genomes/all/GCA/000/827/185/GCA_000827185.1_Hydpi2	Basidiomycota	Basidiomycota	Agaricomycetes	Boletales	Paxillaceae	Hydnomerulius	603	38278792	50.784	63480.584	3802	2444957	1004	689477	16	13239	saprotroph	boletales	97.2	95.5	1.7	0.6	2.2	4878	2340211	0.0611359679270966
Hypburto	Hyphopichia burtonii		Hyphopichia burtonii	NRRL Y-1933	hyphopichia_burtonii		https://figshare.com/ndownloader/files/13092791	Ascomycota	Saccharomycota	Saccharomycetes	Saccharomycetales	Debaryomycetaceae	Hyphopichia	27	12403110	34.986	459374.444	3503	2734067	1148	1853527	3	5189	monomertroph	saccharomycetes	98	97.8	0.2	0.2	1.8	2137	360551	0.0290694027546317
HypCI4A	Hypoxylon sp. CI-4A (ascomycetes)	1001833	Hypoxylon sp. CI-4A	HypCI4A v1.0	GCA_002120315.1	1001833	http://ftp.ncbi.nlm.nih.gov/genomes/all/GCA/002/120/315/GCA_002120315.1_HypCI4A_v1.0	Ascomycota	Ascomycota	Sordariomycetes	Xylariales	Hypoxylaceae	Hypoxylon	899	37704138	45.845	41940.087	2166	1159409	1004	351206	35	11701	polymertroph	sordariomycetes	99.6	99.5	0.1	0.1	0.3	3817	1599402	0.0424198001821445
HypCO27	Hypoxylon sp. CO27-5 (ascomycetes)	1001938	Hypoxylon sp. CO27-5	HypCO275 v1.0	GCA_002120305.1	1001938	http://ftp.ncbi.nlm.nih.gov/genomes/all/GCA/002/120/305/GCA_002120305.1_HypCO275_v1.0	Ascomycota	Ascomycota	Sordariomycetes	Xylariales	Hypoxylaceae	Hypoxylon	505	46585682	40.465	92248.875	57783	578297	1026	184314	83	12245	monomertroph	sordariomycetes	99.5	99.4	0.1	0.1	0.4	3817	1804569	0.0387365585846741
HypEC38	Hypoxylon sp. EC38 (ascomycetes)	1001937	Hypoxylon sp. EC38	HypEC38 v3.0	GCA_002120335.1	1001937	http://ftp.ncbi.nlm.nih.gov/genomes/all/GCA/002/120/335/GCA_002120335.1_HypEC38_v3.0	Ascomycota	Ascomycota	Sordariomycetes	Xylariales	Hypoxylaceae	Hypoxylon	288	47717833	39.886	165686.92	5543.5	3254829	1003	986516	16	12531	mesotroph	sordariomycetes	98.9	98.8	0.1	0.3	0.8	3817	6441278	0.134986808810031
Hypheimi	Hyphopichia heimii		Hyphopichia heimii	NRRL Y-7502	yHMPu5000035318_hyphopichia_heimii_160928		https://figshare.com/ndownloader/files/13092791	Ascomycota	Saccharomycota	Saccharomycetes	Saccharomycetales	Debaryomycetaceae	Hyphopichia	5312	13374215	40.564	2517.736	84	317107	56	104675	39	5882	monomertroph	saccharomycetes	96.9	96.7	0.2	0.4	2.7	2137	1970	0.000147298364801224
Hyphomil	Hyphopichia homilentoma		Hyphopichia homilentoma	JCM 1507	candida_homilentoma		https://figshare.com/ndownloader/files/13092791	Ascomycota	Saccharomycota	Saccharomycetes	Saccharomycetales	Debaryomycetaceae	Hyphopichia	8	12176763	49.518	1522095.375	1319287	2570408	880916	1810771	3	5435	monomertroph	saccharomycetes	98.9	98.7	0.2	0.2	0.9	2137	288826	0.0237194400515145
Hypmarmo	Hypsizygus marmoreus (basidiomycetes)	39966	Hypsizygus marmoreus	ASM160531v2	GCA_001605315.2	39966	http://ftp.ncbi.nlm.nih.gov/genomes/all/GCA/001/605/315/GCA_001605315.2_ASM160531v2	Basidiomycota	Basidiomycota	Agaricomycetes	Agaricales	Lyophyllaceae	Hypsizygus	235	42710661	49.64	181747.494	13779	3261273	1055	764801	17	16627	saprotroph	agaricales	98.7	98	0.7	0.4	0.9	3870	1967974	0.0460768799621247
Hypsubla	Hypholoma sublateritium FD-334 SS-4 (basidiomycetes)	71945	Hypholoma sublateritium	Hypsu1	GCA_000827495.1	945553	http://ftp.ncbi.nlm.nih.gov/genomes/all/GCA/000/827/495/GCA_000827495.1_Hypsu1	Basidiomycota	Basidiomycota	Agaricomycetes	Agaricales	Strophariaceae	Hypholoma	704	48031814	51.036	68227.009	5435	1726651	893	298747	44	17771	polymertroph	agaricales	98.4	97.5	0.9	0.4	1.2	3870	1066907	0.0222125069021961
Jaaargil	Jaapia argillacea MUCL 33604 (basidiomycetes)	202697	Jaapia argillacea	Jaaar1	GCA_000697665.1	933084	http://ftp.ncbi.nlm.nih.gov/genomes/all/GCA/000/697/665/GCA_000697665.1_Jaaar1	Basidiomycota	Basidiomycota	Agaricomycetes	Jaapiales	Jaapiaceae	Jaapia	295	45045899	49.766	152697.963	3822	3433974	2013	1085034	13	16375	saprotroph	agaricomycetes	98.7	98	0.7	0.2	1.1	2898	3176163	0.0705094818953441
Jamrose	Jaminaea rosea (basidiomycetes)	1569628	Jaminaea rosea	Jamsp1	GCF_003144245.1	1569628	http://ftp.ncbi.nlm.nih.gov/genomes/all/GCA/003/144/245/GCA_003144245.1_Jamsp1	Basidiomycota	Basidiomycota	Exobasidiomycetes	Microstromatales		Jaminaea	21	16615586	59.413	791218.381	626183	3091552	93164	754703	6	6858	monomertroph	basidiomycota	90.6	90.5	0.1	0.7	8.7	1764	6812	0.000409976512414308
Jimflamm	Jimgerdemannia flammicorona (fungi)	994334	Jimgerdemannia flammicorona	Jimfl_AD_1	GCA_003990765.1	994334	http://ftp.ncbi.nlm.nih.gov/genomes/all/GCA/003/990/765/GCA_003990765.1_Jimfl_AD_1	Mucoromycota	Mucoromycota	Endogonomycetes	Endogonales	Endogonaceae	Jimgerdemannia	35354	231316372	42.832	6542.863	4124.5	94172	1001	10860	6397	13726	monomertroph	fungi	70	68.7	1.3	10	20	758	169223924	0.731569160180327
Kalbrasi	Kalmanozyma brasiliensis GHG001 (smut fungi)	1392244	Kalmanozyma brasiliensis	PSEUBRA1	GCF_000497045.1	1365824	http://ftp.ncbi.nlm.nih.gov/genomes/all/GCA/000/497/045/GCA_000497045.1_PSEUBRA1	Basidiomycota	Basidiomycota	Ustilaginomycetes	Ustilaginales	Ustilaginaceae	Kalmanozyma	45	17325407	58.107	385009.044	270565	2209810	399	720612	7	6421	monomertroph	basidiomycota	99.1	99.1	0	0.1	0.8	1764	24839	0.00143367483372829
Karrhodo	Karstenula rhodostoma CBS 690.94 (ascomycetes)	301204	Karstenula rhodostoma	Karrh1	GCA_010093485.1	1392251	http://ftp.ncbi.nlm.nih.gov/genomes/all/GCA/010/093/485/GCA_010093485.1_Karrh1	Ascomycota	Ascomycota	Dothideomycetes	Pleosporales	Didymosphaeriaceae	Karstenula	139	45074449	47.598	324276.612	3012	3083553	1122	1929311	10	15040	mesotroph	pleosporales	93.7	93.5	0.2	0.5	5.8	6641	6518537	0.144617120000735
Kazaerob	Kazachstania aerobia		Kazachstania aerobia	NRRL Y-27976	yHAB164_kazachstania_aerobia_160519		https://figshare.com/ndownloader/files/13092791	Ascomycota	Saccharomycota	Saccharomycetes	Saccharomycetales	Saccharomycetaceae	Kazachstania	533	12085512	33.86	22674.507	2003	457838	178	115019	35	5221	monomertroph	saccharomycetes	92.6	91.5	1.1	1.1	6.3	2137	482939	0.0399601605624983
Kazafric	Kazachstania africana		Kazachstania africana	CBS 2517	kazachstania_africana		https://figshare.com/ndownloader/files/13092791	Ascomycota	Saccharomycota	Saccharomycetes	Saccharomycetales	Saccharomycetaceae	Kazachstania	12	11130140	36.295	927511.667	850613	1757399	421466	1026673	4	5122	monomertroph	saccharomycetes	97.1	95.9	1.2	0.2	2.7	2137	572715	0.0514562260672373
Kazbrome	Kazachstania bromeliacearum		Kazachstania bromeliacearum	NRRL Y-48836	yHAB136_kazachstania_bromeliacearum_160519		https://figshare.com/ndownloader/files/13092791	Ascomycota	Saccharomycota	Saccharomycetes	Saccharomycetales	Saccharomycetaceae	Kazachstania	1136	11408292	34.715	10042.511	232.5	611906	74	173093	20	5308	monomertroph	saccharomycetes	96.8	95.5	1.3	0.5	2.7	2137	237001	0.0207744507240874
Kazintes	Kazachstania intestinalis		Kazachstania intestinalis	NRRL Y-48847	yHAB148_kazachstania_intestinalis_160519		https://figshare.com/ndownloader/files/13092791	Ascomycota	Saccharomycota	Saccharomycetes	Saccharomycetales	Saccharomycetaceae	Kazachstania	2126	10108516	41.832	4754.711	102	424984	56	136819	23	4961	monomertroph	saccharomycetes	96.4	95.6	0.8	0.7	2.9	2137	48188	0.00476706966680371
Kazkunas	Kazachstania kunashirensis		Kazachstania kunashirensis	NRRL Y-27209	yHAB160_kazachstania_kunashirensis_160519		https://figshare.com/ndownloader/files/13092791	Ascomycota	Saccharomycota	Saccharomycetes	Saccharomycetales	Saccharomycetaceae	Kazachstania	353	10985687	32.323	31120.926	1459	475500	300	237337	17	5288	monomertroph	saccharomycetes	96.3	94.8	1.5	0.5	3.2	2137	268376	0.0244296055403727
Kazmarti	Kazachstania martiniae		Kazachstania martiniae	NRRL Y-409	yHAB132_kazachstania_martiniae_160519		https://figshare.com/ndownloader/files/13092791	Ascomycota	Saccharomycota	Saccharomycetes	Saccharomycetales	Saccharomycetaceae	Kazachstania	592	11811926	33.687	19952.578	922	687993	127	205775	21	5708	monomertroph	saccharomycetes	94.6	93.1	1.5	0.9	4.5	2137	166526	0.0140981242178456
Kaznagan	Kazachstania naganishii		Kazachstania naganishii	CBS 8797	kazachstania_naganishii		https://figshare.com/ndownloader/files/13092791	Ascomycota	Saccharomycota	Saccharomycetes	Saccharomycetales	Saccharomycetaceae	Kazachstania	13	10845821	45.886	834293.923	770551	1410756	450952	856010	5	4925	monomertroph	saccharomycetes	98.3	96.9	1.4	0.5	1.2	2137	510818	0.0470981403805208
Kazrosin	Kazachstania rosinii		Kazachstania rosinii	NRRL Y-17919	yHAB153_kazachstania_rosinii_160519		https://figshare.com/ndownloader/files/13092791	Ascomycota	Saccharomycota	Saccharomycetes	Saccharomycetales	Saccharomycetaceae	Kazachstania	455	12267339	40.465	26961.185	2402	866880	154	195966	20	5378	monomertroph	saccharomycetes	97.5	96	1.5	0.3	2.2	2137	284131	0.0231615837794977
Kazsaulg	Kazachstania saulgeensis (budding yeasts)	1789683	Kazachstania saulgeensis	ASM90018042v1	GCA_900180425.1	1789683	http://ftp.ncbi.nlm.nih.gov/genomes/all/GCA/900/180/425/GCA_900180425.1_ASM90018042v1	Ascomycota	Saccharomycota	Saccharomycetes	Saccharomycetales	Saccharomycetaceae	Kazachstania	17	12935755	32.509	760926.765	515417	2959652	17310	1371409	4	5329	monomertroph	saccharomycetes	97.4	96.2	1.2	0.3	2.3	2137	113782	0.00879593034963943
Kazsiame	Kazachstania siamensis		Kazachstania siamensis	NRRL Y-48842	yHAB143_kazachstania_siamensis_160519		https://figshare.com/ndownloader/files/13092791	Ascomycota	Saccharomycota	Saccharomycetes	Saccharomycetales	Saccharomycetaceae	Kazachstania	967	11904546	33.039	12310.802	498	416281	64	107908	34	5180	monomertroph	saccharomycetes	93.9	93.3	0.6	0.7	5.4	2137	397876	0.0334221901448405
Kazsolic	Kazachstania solicola		Kazachstania solicola	NRRL Y-27207	yHAB159_kazachstania_solicola_160519		https://figshare.com/ndownloader/files/13092791	Ascomycota	Saccharomycota	Saccharomycetes	Saccharomycetales	Saccharomycetaceae	Kazachstania	1524	13235758	35.666	8684.881	650.5	478891	129	109144	35	6019	monomertroph	saccharomycetes	94.3	93	1.3	0.9	4.8	2137	423345	0.0319849456298612
Kazspenc	Kazachstania spencerorum		Kazachstania spencerorum	NRRL Y-17920	yHAB155_kazachstania_spencerorum_160519		https://figshare.com/ndownloader/files/13092791	Ascomycota	Saccharomycota	Saccharomycetes	Saccharomycetales	Saccharomycetaceae	Kazachstania	2023	13322408	33.337	6585.471	589	595511	129	105967	34	6540	monomertroph	saccharomycetes	95.5	93.2	2.3	0.5	4	2137	859543	0.0645185915339029
Kaztaian	Kazachstania taianensis		Kazachstania taianensis	NRRL Y-48846	yHAB147_kazachstania_taianensis_160519		https://figshare.com/ndownloader/files/13092791	Ascomycota	Saccharomycota	Saccharomycetes	Saccharomycetales	Saccharomycetaceae	Kazachstania	483	13629483	43.201	28218.391	622	513399	122	190094	21	5201	monomertroph	saccharomycetes	96.9	96	0.9	0.9	2.2	2137	768034	0.0563509268840205
Kaztrans	Kazachstania transvaalensis		Kazachstania transvaalensis	NRRL Y-17245	yHAB154_kazachstania_transvaalensis_160519		https://figshare.com/ndownloader/files/13092791	Ascomycota	Saccharomycota	Saccharomycetes	Saccharomycetales	Saccharomycetaceae	Kazachstania	2362	12771112	33.421	5406.906	151	598420	76	133230	28	4897	monomertroph	saccharomycetes	91.6	91	0.6	1	7.4	2137	292580	0.0229095164148588
Kazturic	Kazachstania turicensis		Kazachstania turicensis	NRRL Y-48834	yHAB134_kazachstania_turicensis_160519		https://figshare.com/ndownloader/files/13092791	Ascomycota	Saccharomycota	Saccharomycetes	Saccharomycetales	Saccharomycetaceae	Kazachstania	972	14233920	33.19	14643.951	580.5	642869	128	150948	26	5937	monomertroph	saccharomycetes	94.8	93.3	1.5	0.7	4.5	2137	685085	0.0481304517659225
Kazunisp	Kazachstania unispora		Kazachstania unispora	NRRL Y-1556	yHAB133_kazachstania_unispora_160519		https://figshare.com/ndownloader/files/13092791	Ascomycota	Saccharomycota	Saccharomycetes	Saccharomycetales	Saccharomycetaceae	Kazachstania	1935	12832539	32.204	6631.803	172	578714	56	145914	26	5539	monomertroph	saccharomycetes	94.4	93.7	0.7	0.7	4.9	2137	419316	0.032675996542851
Kazvitic	Kazachstania viticola		Kazachstania viticola	NRRL Y-27206	yHAB158_kazachstania_viticola_160519		https://figshare.com/ndownloader/files/13092791	Ascomycota	Saccharomycota	Saccharomycetes	Saccharomycetales	Saccharomycetaceae	Kazachstania	1062	12238665	32.655	11524.167	760	288718	300	91215	41	5828	monomertroph	saccharomycetes	94.3	91	3.3	0.4	5.3	2137	116117	0.0094877178188961
Kazyakus	Kazachstania yakushimaensis		Kazachstania yakushimaensis	NRRL Y-48837	yHAB166_kazachstania_yakushimaensis_160519		https://figshare.com/ndownloader/files/13092791	Ascomycota	Saccharomycota	Saccharomycetes	Saccharomycetales	Saccharomycetaceae	Kazachstania	898	12964544	30.442	14437.131	606.5	593357	301	249423	17	5511	monomertroph	saccharomycetes	90.5	89.7	0.8	1.3	8.2	2137	167639	0.0129305743418357
Kluaestu	Kluyveromyces aestuarii		Kluyveromyces aestuarii	NRRL YB-4510	yHMPu5000034709_kluyveromyces_aestuarii_160519		https://figshare.com/ndownloader/files/13092791	Ascomycota	Saccharomycota	Saccharomycetes	Saccharomycetales	Saccharomycetaceae	Kluyveromyces	184	10059533	38.34	54671.375	519	907998	122	516559	8	4833	monomertroph	saccharomycetes	97.4	97.3	0.1	0.2	2.4	2137	51085	0.0050782675497958
Kludobzh	Kluyveromyces dobzhanskii		Kluyveromyces dobzhanskii	NRRL Y-1974	yHMPu5000034710_kluyveromyces_dobzhanskii_160519		https://figshare.com/ndownloader/files/13092791	Ascomycota	Saccharomycota	Saccharomycetes	Saccharomycetales	Saccharomycetaceae	Kluyveromyces	235	10845893	41.254	46152.736	294	1607026	106	778961	5	4882	monomertroph	saccharomycetes	98.8	98.5	0.3	0.2	1	2137	72614	0.00669506881544931
Klulacti	Kluyveromyces lactis		Kluyveromyces lactis	CBS 2359	kluyveromyces_lactis		https://figshare.com/ndownloader/files/13092791	Ascomycota	Saccharomycota	Saccharomycetes	Saccharomycetales	Saccharomycetaceae	Kluyveromyces	6	10689156	38.764	1781526	1734731.5	2602197	1062590	1753957	3	4962	monomertroph	saccharomycetes	98.4	98.2	0.2	0.1	1.5	2137	22746	0.0021279509813497
Klumarxi	Kluyveromyces marxianus		Kluyveromyces marxianus	DMB1	kluyveromyces_marxianus		https://figshare.com/ndownloader/files/13092791	Ascomycota	Saccharomycota	Saccharomycetes	Saccharomycetales	Saccharomycetaceae	Kluyveromyces	36	11165408	40.09	310150.222	13407	1733117	6245	1416405	4	5110	monomertroph	saccharomycetes	98.6	98.4	0.2	0.3	1.1	2137	98079	0.00878418415162258
Kocimper	Kockovaella imperatae (basidiomycetes)	4999	Kockovaella imperatae	Kocim1	GCF_002102565.1	4999	http://ftp.ncbi.nlm.nih.gov/genomes/all/GCA/002/102/565/GCA_002102565.1_Kocim1	Basidiomycota	Basidiomycota	Tremellomycetes	Tremellales	Cuniculitremaceae	Kockovaella	38	17465713	52.196	459624.026	151460.5	2013504	1313	1071374	6	7392	monomertroph	tremellomycetes	90.6	90.5	0.1	2.2	7.2	4284	28442	0.00162844769062677
Kodlaeti	Kodamaea laetipori		Kodamaea laetipori	NRRL Y-27713	yHMPu5000034665_kodamaea_laetipori_160519		https://figshare.com/ndownloader/files/13092791	Ascomycota	Saccharomycota	Saccharomycetes	Saccharomycetales	Debaryomycetaceae	Kodamaea	145	15043375	40.271	103747.414	633	1927655	120	873225	7	6050	monomertroph	saccharomycetes	97.6	97.4	0.2	0.8	1.6	2137	24201	0.00160874803692655
Kodohmer	Kodamaea ohmeri		Kodamaea ohmeri	NRRL Y-1932	yHMPu5000035677_kodamaea_ohmeri_160519		https://figshare.com/ndownloader/files/13092791	Ascomycota	Saccharomycota	Saccharomycetes	Saccharomycetales	Debaryomycetaceae	Kodamaea	200	12373457	42.709	61867.285	404.5	1041238	108	302404	11	5362	monomertroph	saccharomycetes	96.4	96.4	0	1.1	2.5	2137	25546	0.00206458065842068
Kompasto2	Komagataella pastoris (budding yeasts)	4922	Komagataella pastoris	komagataella_pastoris	komagataella_pastoris	4922	https://figshare.com/ndownloader/files/13092791	Ascomycota	Saccharomycota	Saccharomycetes	Saccharomycetales	Phaffomycetaceae	Komagataella	4	9216378	41.133	2304094.5	2319795.5	2798491	1778296	2394163	2	4831	monomertroph	saccharomycetes	96.2	96.1	0.1	0.7	3.1	2137	1025	0.000111215056500504
Kompopul	Komagataella populi		Komagataella populi	NRRL YB-455	yHMPu5000026274_komagataella_populi_160519		https://figshare.com/ndownloader/files/13092791	Ascomycota	Saccharomycota	Saccharomycetes	Saccharomycetales	Phaffomycetaceae	Komagataella	171	9213105	41.548	53877.807	362	2210088	120	1151431	3	4885	monomertroph	saccharomycetes	96.7	96.5	0.2	0.6	2.7	2137	28879	0.00313455669939722
Kompseud	Komagataella pseudopastoris		Komagataella pseudopastoris	NRRL Y-27603	yHMPu5000034939_komagataella_pseudopastoris_160519		https://figshare.com/ndownloader/files/13092791	Ascomycota	Saccharomycota	Saccharomycetes	Saccharomycetales	Phaffomycetaceae	Komagataella	398	9184203	41.639	23075.887	108	1101463	56	555879	7	4604	monomertroph	saccharomycetes	96.9	96.7	0.2	0.9	2.2	2137	9915	0.00107957108526456
Kredelft	Kregervanrija delftensis		Kregervanrija delftensis	NRRL Y-7119	yHMPu5000035674_kregervanrija_delftensis_160613		https://figshare.com/ndownloader/files/13092791	Ascomycota	Saccharomycota	Saccharomycetes	Saccharomycetales	Pichiaceae	Kregervanrija	2069	12710168	30.763	6143.145	240	541563	122	210515	21	6042	monomertroph	saccharomycetes	93.2	93.1	0.1	0.4	6.4	2137	683452	0.0537720665848005
Krefluxu	Kregervanrija fluxuum		Kregervanrija fluxuum	NRRL YB-4273	yHMPu5000035675_kregervanrija_fluxuum_160613		https://figshare.com/ndownloader/files/13092791	Ascomycota	Saccharomycota	Saccharomycetes	Saccharomycetales	Pichiaceae	Kregervanrija	2365	13058076	31.871	5521.385	389	545607	111	176600	24	6539	monomertroph	saccharomycetes	93.3	93	0.3	0.9	5.8	2137	621231	0.0475744665600047
Kurcapsu	Kuraishia capsulata		Kuraishia capsulata	CBS 1993	kuraishia_capsulata		https://figshare.com/ndownloader/files/13092791	Ascomycota	Saccharomycota	Saccharomycetes	Saccharomycetales		Kuraishia	7	11371246	45.651	1624463.714	1639918	2374218	1129669	1678882	3	5553	monomertroph	saccharomycetes	98	97.9	0.1	0.4	1.6	2137	0	0
Kurcleri	Kurtzmaniella cleridarum		Kurtzmaniella cleridarum	NRRL Y-48386	yHMPu5000035667_kurtzmaniella_cleridarum_160928		https://figshare.com/ndownloader/files/13092791	Ascomycota	Saccharomycota	Saccharomycetes	Saccharomycetales	Debaryomycetaceae	Kurtzmaniella	418	12128693	33.02	29016.012	11946	263280	200	82111	47	5478	monomertroph	saccharomycetes	94.3	94.2	0.1	1.1	4.6	2137	6951	0.000573103796097403
Kurmolis	Kuraishia molischiana		Kuraishia molischiana	NRRL Y-27899	yHMPu5000034933_kuraishia_molischiana_160519		https://figshare.com/ndownloader/files/13092791	Ascomycota	Saccharomycota	Saccharomycetes	Saccharomycetales		Kuraishia	305	10381940	50.694	34039.148	152	742767	78	419317	11	5537	monomertroph	saccharomycetes	97.8	97.7	0.1	0.9	1.3	2137	23457	0.00225940431171823
Kurogata	Kuraishia ogatae		Kuraishia ogatae	NRRL Y-48474	yHMPu5000034932_kuraishia_ogatae_160519		https://figshare.com/ndownloader/files/13092791	Ascomycota	Saccharomycota	Saccharomycetes	Saccharomycetales		Kuraishia	135	14739522	45.157	109181.644	534	1514969	100	434127	11	5573	monomertroph	saccharomycetes	97.3	97.3	0	1	1.7	2137	82951	0.00562779444272345
Kwobesti	Kwoniella bestiolae CBS 10118 (basidiomycetes)	324769	Kwoniella bestiolae	Cryp_best_CBS10118_V1	GCF_000512585.1	1296100	http://ftp.ncbi.nlm.nih.gov/genomes/all/GCA/000/512/585/GCA_000512585.2_Cryp_best_CBS10118_V1	Basidiomycota	Basidiomycota	Tremellomycetes	Tremellales	Cryptococcaceae	Kwoniella	12	24360772	47.251	2030064.333	1851477.5	4914953	1406	3422270	3	9133	monomertroph	tremellomycetes	98.8	98.7	0.1	0.4	0.8	4284	6465	0.000265385678253546
Kwodejec	Kwoniella dejecticola CBS 10117 (basidiomycetes)	324770	Kwoniella dejecticola	Cryp_deje_CBS10117_V1	GCF_000512565.1	1296121	http://ftp.ncbi.nlm.nih.gov/genomes/all/GCA/000/512/565/GCA_000512565.2_Cryp_deje_CBS10117_V1	Basidiomycota	Basidiomycota	Tremellomycetes	Tremellales	Cryptococcaceae	Kwoniella	13	23862392	48.384	1835568.615	1891722	3950590	1289	2116304	5	8602	monomertroph	tremellomycetes	98.3	98.3	0	0.4	1.3	4284	13194	0.000552920260466763
Kwohevea	Kwoniella heveanensis CBS 569 (basidiomycetes)	89924	Kwoniella heveanensis	Cryp_heve_CBS569_V2	GCA_000507425.3	1296119	http://ftp.ncbi.nlm.nih.gov/genomes/all/GCA/000/507/425/GCA_000507425.3_Cryp_heve_CBS569_V2	Basidiomycota	Basidiomycota	Tremellomycetes	Tremellales	Cryptococcaceae	Kwoniella	242	25253281	51.911	104352.401	74290	674405	1010	174698	45	7871	monomertroph	tremellomycetes	98.5	98.5	0	0.6	0.9	4284	0	0
Kwomangr	Kwoniella mangroviensis CBS 8507 (basidiomycetes)	463800	Kwoniella mangrovensis	Kwon_mang_CBS8507_V2	GCF_000507465.1	1296122	http://ftp.ncbi.nlm.nih.gov/genomes/all/GCA/000/507/465/GCA_000507465.3_Kwon_mang_CBS8507_V2	Basidiomycota	Basidiomycota	Tremellomycetes	Tremellales	Cryptococcaceae	Kwoniella	62	22654511	44.88	365395.339	67062	2541352	1106	1048156	7	8422	monomertroph	tremellomycetes	98.2	98.2	0	0.2	1.6	4284	17565	0.000775342270685075
Kwopin	Kwoniella pini CBS 10737 (basidiomycetes)	453459	Kwoniella pini	Cryp_pinu_CBS10737_V1	GCF_000512605.1	1296096	http://ftp.ncbi.nlm.nih.gov/genomes/all/GCA/000/512/605/GCA_000512605.2_Cryp_pinu_CBS10737_V1	Basidiomycota	Basidiomycota	Tremellomycetes	Tremellales	Cryptococcaceae	Kwoniella	18	20828584	40.226	1157143.556	1329509	3276357	3104	1626097	5	7829	monomertroph	tremellomycetes	97.3	97.3	0	0.4	2.3	4284	16943	0.000813449440442039
Kwoshand	Kwoniella shandongensis (basidiomycetes)	1734106	Kwoniella shandongensis	Kwon_shan_CBS_12478_V1	GCF_008629635.1	1734106	http://ftp.ncbi.nlm.nih.gov/genomes/all/GCA/008/629/635/GCA_008629635.1_Kwon_shan_CBS_12478_V1	Basidiomycota	Basidiomycota	Tremellomycetes	Tremellales	Cryptococcaceae	Kwoniella	132	21297554	49.815	161345.106	74466	1211198	1002	429617	16	7424	monomertroph	tremellomycetes	97.8	97.7	0.1	1.1	1.1	4284	170297	0.00799608255483235
Lacameth	Laccaria amethystina LaAM-08-1 (basidiomycetes)	89243	Laccaria amethystina	Laccaria amethystina LaAM-08-1 v1.0	GCA_000827195.1	1095629	http://ftp.ncbi.nlm.nih.gov/genomes/all/GCA/000/827/195/GCA_000827195.1_Laccaria_amethystina_LaAM-08-1_v1.0	Basidiomycota	Basidiomycota	Agaricomycetes	Agaricales	Tricholomataceae	Laccaria	1299	52197432	46.895	40182.781	10207	841987	1006	120972	111	21033	saprotroph	agaricales	97.4	96.3	1.1	0.7	1.9	3870	8998870	0.172400626912067
Lacarid	Lachnellula arida (ascomycetes)	1316785	Lachnellula arida	CFIA_Lari_EG2017	GCA_007821475.1	1316785	http://ftp.ncbi.nlm.nih.gov/genomes/all/GCA/007/821/475/GCA_007821475.1_CFIA_Lari_EG2017	Ascomycota	Ascomycota	Leotiomycetes	Helotiales	Lachnaceae	Lachnellula	4119	42724717	46.299	10372.595	1645	187565	200	37853	339	9594	polymertroph	ascomycota	96.1	95.9	0.2	1.4	2.5	1706	2163980	0.050649370012211
Lacbicol	Laccaria bicolor S238N-H82 (basidiomycetes)	29883	Laccaria bicolor	V1.0	GCF_000143565.1	486041	http://ftp.ncbi.nlm.nih.gov/genomes/all/GCA/000/143/565/GCA_000143565.1_V1.0	Basidiomycota	Basidiomycota	Agaricomycetes	Agaricales	Tricholomataceae	Laccaria	665	64877444	46.967	97560.066	8175	3566367	1015	784691	21	18215	saprotroph	agaricales	97.2	95.5	1.7	0.6	2.2	3870	13486850	0.207881956631954
Laccervi	Lachnellula cervina (ascomycetes)	1316786	Lachnellula cervina	CFIA_Lcer_EG2017	GCA_007825325.1	1316786	http://ftp.ncbi.nlm.nih.gov/genomes/all/GCA/007/825/325/GCA_007825325.1_CFIA_Lcer_EG2017	Ascomycota	Ascomycota	Leotiomycetes	Helotiales	Lachnaceae	Lachnellula	12510	51373547	41.371	4106.598	805.5	135220	200	22497	625	9413	polymertroph	ascomycota	95.3	95.1	0.2	1.7	3	1706	11504679	0.223941691236542
Laccidr	Lachancea cidri		Lachancea cidri	CBS 2950	lachancea_cidri		https://figshare.com/ndownloader/files/13092791	Ascomycota	Saccharomycota	Saccharomycetes	Saccharomycetales	Saccharomycetaceae	Lachancea	8	10147735	41.261	1268466.875	1132561	2231679	360798	1743998	3	4740	monomertroph	saccharomycetes	98.7	98.6	0.1	0.2	1.1	2137	27471	0.00270710656121785
Lacdasie	Lachancea dasiensis		Lachancea dasiensis	CBS 10888	lachancea_dasiensis		https://figshare.com/ndownloader/files/13092791	Ascomycota	Saccharomycota	Saccharomycetes	Saccharomycetales	Saccharomycetaceae	Lachancea	8	10701617	45.163	1337702.125	1329195.5	1826642	834748	1410526	4	4889	monomertroph	saccharomycetes	99.1	99	0.1	0.2	0.7	2137	150268	0.0140416163277008
Lacfanta	Lachancea fantastica nom. nud.		Lachancea fantastica nom. nud.	CBS 6924	lachancea_fantastica		https://figshare.com/ndownloader/files/13092791	Ascomycota	Saccharomycota	Saccharomycetes	Saccharomycetales	Saccharomycetaceae	Lachancea	7	11336659	44.495	1619522.714	1718511	2436460	779442	2184418	3	5002	monomertroph	saccharomycetes	99.5	99.5	0	0.1	0.4	2137	77978	0.00687839336086584
Lacferme	Lachancea fermentati		Lachancea fermentati	CBS 6772	lachancea_fermentati		https://figshare.com/ndownloader/files/13092791	Ascomycota	Saccharomycota	Saccharomycetes	Saccharomycetales	Saccharomycetaceae	Lachancea	8	10264457	42.57	1283057.125	1269445.5	1626734	762788	1346284	4	4879	monomertroph	saccharomycetes	99.2	99.2	0	0.1	0.7	2137	55638	0.00542045234346055
Lachyali	Lachnellula hyalina (ascomycetes)	1316788	Lachnellula hyalina	CFIA_Lhya_EG2017	GCF_007821495.1	1316788	http://ftp.ncbi.nlm.nih.gov/genomes/all/GCA/007/821/495/GCA_007821495.1_CFIA_Lhya_EG2017	Ascomycota	Ascomycota	Leotiomycetes	Helotiales	Lachnaceae	Lachnellula	685	33828344	47.121	49384.444	7920	531425	200	161844	66	9157	saprotroph	ascomycota	97.6	97.5	0.1	0.8	1.6	1706	731234	0.0216160152563188
Lackluyv	Lachancea kluyveri		Lachancea kluyveri	CBS 3082	lachancea_kluyveri		https://figshare.com/ndownloader/files/13092791	Ascomycota	Saccharomycota	Saccharomycetes	Saccharomycetales	Saccharomycetaceae	Lachancea	8	11345814	41.517	1418226.75	1292461.5	2314951	951467	1295559	4	5189	monomertroph	saccharomycetes	99.3	99.3	0	0	0.7	2137	96211	0.00847986755291423
Laclanza	Lachancea lanzarotensis		Lachancea lanzarotensis	CBS 12615	lachancea_lanzarotensis		https://figshare.com/ndownloader/files/13092791	Ascomycota	Saccharomycota	Saccharomycetes	Saccharomycetales	Saccharomycetaceae	Lachancea	24	11092131	44.276	462172.125	355442	1828985	13085	910667	5	4871	monomertroph	saccharomycetes	99.3	99.3	0	0.1	0.6	2137	109301	0.00985392256907171
Lacmeyer	Lachancea meyersii		Lachancea meyersii	CBS 8951	lachancea_meyersii		https://figshare.com/ndownloader/files/13092791	Ascomycota	Saccharomycota	Saccharomycetes	Saccharomycetales	Saccharomycetaceae	Lachancea	8	11261819	45.33	1407727.375	1273733	2053149	796910	2013154	3	4955	monomertroph	saccharomycetes	99.5	99.4	0.1	0	0.5	2137	3090	0.000274378410805572
Lacmiran	Lachancea mirantina		Lachancea mirantina	CBS 11717	lachancea_mirantina		https://figshare.com/ndownloader/files/13092791	Ascomycota	Saccharomycota	Saccharomycetes	Saccharomycetales	Saccharomycetaceae	Lachancea	8	10117267	45.105	1264658.375	1311029	1778692	809466	1414338	4	4852	monomertroph	saccharomycetes	99.1	99.1	0	0.1	0.8	2137	65511	0.00647516765150114
Lacnotho	Lachancea nothofagi		Lachancea nothofagi	CBS 11611	lachancea_nothofagi		https://figshare.com/ndownloader/files/13092791	Ascomycota	Saccharomycota	Saccharomycetes	Saccharomycetales	Saccharomycetaceae	Lachancea	8	11313798	43.716	1414224.75	1376657	2350748	739721	1763880	3	5086	monomertroph	saccharomycetes	99.2	99.1	0.1	0	0.8	2137	137859	0.012185032824521
Lacoccid	Lachnellula occidentalis (ascomycetes)	215460	Lachnellula occidentalis	CFIA_Locc_EG2017	GCA_007821535.1	215460	http://ftp.ncbi.nlm.nih.gov/genomes/all/GCA/007/821/535/GCA_007821535.1_CFIA_Locc_EG2017	Ascomycota	Ascomycota	Leotiomycetes	Helotiales	Lachnaceae	Lachnellula	4247	48298069	41.816	11372.279	4011	252529	200	31262	430	8910	polymertroph	ascomycota	95.2	95.1	0.1	1.6	3.2	1706	11212505	0.232152241945739
Lacquebe	Lachancea quebecensis		Lachancea quebecensis	LL2013_164	lachancea_quebecensis		https://figshare.com/ndownloader/files/13092791	Ascomycota	Saccharomycota	Saccharomycetes	Saccharomycetales	Saccharomycetaceae	Lachancea	51	10225810	46.707	200506.078	82287	1368094	5129	533508	6	4672	monomertroph	saccharomycetes	99.5	99.4	0.1	0.1	0.4	2137	51566	0.00504273011135548
Lacquiet	Lactarius quietus (basidiomycetes)	111141	Lactarius quietus	Lacqui1	GCA_015025155.1	111141	http://ftp.ncbi.nlm.nih.gov/genomes/all/GCA/015/025/155/GCA_015025155.1_Lacqui1	Basidiomycota	Basidiomycota	Agaricomycetes	Russulales	Russulaceae	Lactarius	2812	115901997	49.548	41216.926	18521	1081283	1029	89817	325	18941	saprotroph	agaricomycetes	90	75.7	14.3	2.8	7.2	2898	66969468	0.577811165755841
Lacsubti	Lachnellula subtilissima (ascomycetes)	602034	Lachnellula subtilissima	CFIA_Lsub_EG2017	GCA_007821545.1	602034	http://ftp.ncbi.nlm.nih.gov/genomes/all/GCA/007/821/545/GCA_007821545.1_CFIA_Lsub_EG2017	Ascomycota	Ascomycota	Leotiomycetes	Helotiales	Lachnaceae	Lachnellula	2317	35230510	47.02	15205.227	7572	189346	200	34087	320	8947	polymertroph	ascomycota	92.8	92.7	0.1	2.9	4.3	1706	631831	0.0179341996468402
Lacsueci	Lachnellula suecica (ascomycetes)	602035	Lachnellula suecica	CFIA_Lsue_EG2017	GCA_007825345.1	602035	http://ftp.ncbi.nlm.nih.gov/genomes/all/GCA/007/825/345/GCA_007825345.1_CFIA_Lsue_EG2017	Ascomycota	Ascomycota	Leotiomycetes	Helotiales	Lachnaceae	Lachnellula	4891	43438917	48.573	8881.398	4528	115910	206	19034	672	10312	mesotroph	ascomycota	89.8	89.7	0.1	5.3	4.9	1706	550404	0.012670757882845
Lactherm	Lachancea thermotolerans		Lachancea thermotolerans	CBS 6340	lachancea_thermotolerans		https://figshare.com/ndownloader/files/13092791	Ascomycota	Saccharomycota	Saccharomycetes	Saccharomycetales	Saccharomycetaceae	Lachancea	8	10392861	47.298	1299107.625	1468719.5	1720065	687717	1513537	4	4808	monomertroph	saccharomycetes	99.4	99.3	0.1	0	0.6	2137	27139	0.00261131174563001
Lacwalti	Lachancea waltii		Lachancea waltii	NCYC 2644	lachancea_waltii		https://figshare.com/ndownloader/files/13092791	Ascomycota	Saccharomycota	Saccharomycetes	Saccharomycetales	Saccharomycetaceae	Lachancea	713	10912112	44.292	15304.505	2466	238839	577	62747	50	5216	monomertroph	saccharomycetes	95.5	95.3	0.2	2	2.5	2137	180684	0.0165581145061561
Lacwillk	Lachnellula willkommii (ascomycetes)	215461	Lachnellula willkommii	CFIA_Lawi_EG2017	GCA_007825375.1	215461	http://ftp.ncbi.nlm.nih.gov/genomes/all/GCA/007/825/375/GCA_007825375.1_CFIA_Lawi_EG2017	Ascomycota	Ascomycota	Leotiomycetes	Helotiales	Lachnaceae	Lachnellula	20879	51034129	41.97	2444.28	749	80405	200	8078	1668	8978	polymertroph	ascomycota	89.7	89.6	0.1	5.3	5	1706	11986883	0.234879740967069
Laesulph	Laetiporus sulphureus 93-53 (chicken-of-the-woods)	5630	Laetiporus sulphureus	Laesu1	GCA_001632365.1	1314785	http://ftp.ncbi.nlm.nih.gov/genomes/all/GCA/001/632/365/GCA_001632365.1_Laesu1	Basidiomycota	Basidiomycota	Agaricomycetes	Polyporales	Laetiporaceae	Laetiporus	399	39909705	51.477	100024.323	3615	2261102	1015	522580	22	13745	saprotroph	polyporales	98.4	97.4	1	0.4	1.2	4464	6071195	0.152123274276269
Laspustu	Lasallia pustulata (ascomycetes)	136370	Lasallia pustulata	Lasallia pustulata v1	GCA_900169345.1	136370	http://ftp.ncbi.nlm.nih.gov/genomes/all/GCA/900/169/345/GCA_900169345.1_Lasallia_pustulata_v1	Ascomycota	Ascomycota	Lecanoromycetes	Umbilicariales	Umbilicariaceae	Lasallia	3891	39229750	51.28	10082.177	894	790089	300	104297	96	8268	monomertroph	ascomycota	93.8	92.9	0.9	1.9	4.3	1706	8671416	0.221041836871252
Lastheob	Lasiodiplodia theobromae (ascomycetes)	45133	Lasiodiplodia theobromae	ASM1297184v1	GCF_012971845.1	45133	http://ftp.ncbi.nlm.nih.gov/genomes/all/GCA/012/971/845/GCA_012971845.1_ASM1297184v1	Ascomycota	Ascomycota	Dothideomycetes	Botryosphaeriales	Botryosphaeriaceae	Lasiodiplodia	296	43694574	54.732	147616.804	1970.5	1723604	201	876715	19	13054	mesotroph	dothideomycetes	99.3	98.8	0.5	0.3	0.4	3786	629741	0.0144123387036569
Lenedode	Lentinula edodes (shiitake mushroom)	5353	Lentinula edodes	Lened_assembly01	GCA_002003045.1	5353	http://ftp.ncbi.nlm.nih.gov/genomes/all/GCA/002/003/045/GCA_002003045.1_Lened_assembly01	Basidiomycota	Basidiomycota	Agaricomycetes	Agaricales	Omphalotaceae	Lentinula	1951	39922873	45.875	20462.774	2476	588761	182	102974	109	12051	saprotroph	agaricales	95.9	95.2	0.7	1.1	3	3870	3812144	0.095487717028782
Lenfluvi	Lentithecium fluviatile CBS 122367 (ascomycetes)	690899	Lentithecium fluviatile	Lenfl1	GCA_010405425.1	1168545	http://ftp.ncbi.nlm.nih.gov/genomes/all/GCA/010/405/425/GCA_010405425.1_Lenfl1	Ascomycota	Ascomycota	Dothideomycetes	Pleosporales	Lentitheciaceae	Lentithecium	195	54688705	47.96	280454.897	20048	2832977	1091	1053498	16	16713	mesotroph	pleosporales	92.6	92.3	0.3	0.9	6.5	6641	9856039	0.180220742107534
Lentigri	Lentinus tigrinus ALCF2SS1-6 (basidiomycetes)	5365	Lentinus tigrinus	Lenti6_1	GCA_003813205.1	1328759	http://ftp.ncbi.nlm.nih.gov/genomes/all/GCA/003/813/205/GCA_003813205.1_Lenti6_1	Basidiomycota	Basidiomycota	Agaricomycetes	Polyporales	Polyporaceae	Lentinus	286	39878053	56.113	139433.752	10665.5	2297577	1013	567385	20	15569	mesotroph	polyporales	98.9	97.8	1.1	0.5	0.6	4464	706469	0.0177157345169284
Lepmacul	Leptosphaeria maculans JN3 (blackleg of rapeseed fungus)	5022	Leptosphaeria maculans	ASM23037v1	GCF_000230375.1	985895	http://ftp.ncbi.nlm.nih.gov/genomes/all/GCA/000/230/375/GCA_000230375.1_ASM23037v1	Ascomycota	Ascomycota	Dothideomycetes	Pleosporales	Leptosphaeriaceae	Leptosphaeria	76	45124619	45.185	593744.987	29305.5	4258568	491	1769547	10	12609	polymertroph	pleosporales	94.4	94.4	0	0.9	4.7	6641	13668506	0.302905737553153
Leppalus	Lepidopterella palustris CBS 459.81 (ascomycetes)	741139	Lepidopterella palustris	Leppa1	GCA_001692735.1	1314670	http://ftp.ncbi.nlm.nih.gov/genomes/all/GCA/001/692/735/GCA_001692735.1_Leppa1	Ascomycota	Ascomycota	Dothideomycetes	Mytilinidiales	Argynnaceae	Lepidopterella	3371	45668136	46.238	13547.356	2880	320835	1000	51152	242	13861	saprotroph	dothideomycetes	98.3	97.8	0.5	0.4	1.3	3786	5922668	0.129689287077537
Letcolum	Letharia columbiana (ascomycetes)	112416	Letharia columbiana	Lecol_v1.0	GCF_014066305.1	112416	http://ftp.ncbi.nlm.nih.gov/genomes/all/GCA/014/066/305/GCA_014066305.1_Lecol_v1.0	Ascomycota	Ascomycota	Lecanoromycetes	Lecanorales	Parmeliaceae	Letharia	161	52265057	39.575	324627.683	163804	2188364	11026	666803	23	13312	saprotroph	ascomycota	95.8	92.7	3.1	1	3.2	1706	16035520	0.30681148974926
Letlupin	Letharia lupina (ascomycetes)	560253	Letharia lupina	Lelup_v1.1	GCF_014066315.1	560253	http://ftp.ncbi.nlm.nih.gov/genomes/all/GCA/014/066/315/GCA_014066315.1_Lelup_v1.1	Ascomycota	Ascomycota	Lecanoromycetes	Lecanorales	Parmeliaceae	Letharia	31	49238647	38.734	1588343.452	1679693	3031725	71706	2098233	10	11014	saprotroph	ascomycota	97.2	96.7	0.5	0.5	2.3	1706	14898635	0.302580105420037
Leucreat	Leucosporidium creatinivorum (basidiomycetes)	106004	Leucosporidium creatinivorum	Leucr1	GCA_002105055.1	106004	http://ftp.ncbi.nlm.nih.gov/genomes/all/GCA/002/105/055/GCA_002105055.1_Leucr1	Basidiomycota	Basidiomycota	Microbotryomycetes	Leucosporidiales	Leucosporidiaceae	Leucosporidium	177	26329764	58.565	148755.729	90250	1516574	1164	301033	27	9854	monomertroph	basidiomycota	92.9	92	0.9	1.6	5.5	1764	492708	0.0187129668158059
Leuleuco	Leucoagaricus leucothites (basidiomycetes)	201217	Leucoagaricus leucothites	LU_LEL_1.0	GCA_013368445.1	201217	http://ftp.ncbi.nlm.nih.gov/genomes/all/GCA/013/368/445/GCA_013368445.1_LU_LEL_1.0	Basidiomycota	Basidiomycota	Agaricomycetes	Agaricales	Agaricaceae	Leucoagaricus	144	47309141	47.268	328535.701	39696	3759449	803	2102411	9	11537	polymertroph	agaricales	97.1	94.9	2.2	0.9	2	3870	8207074	0.173477552678456
LeuSymCc	Leucoagaricus sp. SymC.cos (basidiomycetes)	1714833	Leucoagaricus sp. SymC.cos	ASM156373v1	GCA_001563735.1	1714833	http://ftp.ncbi.nlm.nih.gov/genomes/all/GCA/001/563/735/GCA_001563735.1_ASM156373v1	Basidiomycota	Basidiomycota	Agaricomycetes	Agaricales	Agaricaceae	Leucoagaricus	20457	119028496	44.418	5818.473	341	856993	200	116662	262	12834	polymertroph	agaricales	97.2	94.7	2.5	1	1.8	3870	54660841	0.459224831337867
Liccorym	Lichtheimia corymbifera JMRC:FSU:9682 (fungi)	42458	Lichtheimia corymbifera	454Minimus	GCA_000723665.1	1263082	http://ftp.ncbi.nlm.nih.gov/genomes/all/GCA/000/723/665/GCA_000723665.1_454Minimus	Mucoromycota	Mucoromycota	Mucoromycetes	Mucorales	Lichtheimiaceae	Lichtheimia	209	33531723	43.43	160438.866	55744	1313670	1558	367562	25	13404	monomertroph	mucorales	90.3	89.1	1.2	0.6	9.1	2449	2572858	0.0767290723474007
Licramos	Lichtheimia ramosa (fungi)	688394	Lichtheimia ramosa	Lramosa_hybrid_454_Illumina	GCA_000945115.1	688394	http://ftp.ncbi.nlm.nih.gov/genomes/all/GCA/000/945/115/GCA_000945115.1_Lramosa_hybrid_454_Illumina	Mucoromycota	Mucoromycota	Mucoromycetes	Mucorales	Lichtheimiaceae	Lichtheimia	74	30708998	41.228	414986.459	98746	3088551	2029	1220876	8	11542	monomertroph	mucorales	98	97.3	0.7	0.6	1.4	2449	1201062	0.03911107747638
Linelong	Linnemannia elongata AG-77 (fungi)	310910	Linnemannia elongata	Mortierella elongata AG-77 v2.0	GCA_001651415.1	1314771	http://ftp.ncbi.nlm.nih.gov/genomes/all/GCA/001/651/415/GCA_001651415.1_Mortierella_elongata_AG-77_v2.0	Mucoromycota	Mucoromycota	Mortierellomycetes	Mortierellales	Mortierellaceae	Linnemannia	472	49851634	48.054	105617.869	5319	1526291	1003	517143	31	14961	monomertroph	mucoromycota	97.4	95.4	2	0.3	2.3	1614	2062083	0.0413644014156086
Liningol	Lindgomyces ingoldianus (ascomycetes)	673940	Lindgomyces ingoldianus	Linin1	GCF_010093535.1	673940	http://ftp.ncbi.nlm.nih.gov/genomes/all/GCA/010/093/535/GCA_010093535.1_Linin1	Ascomycota	Ascomycota	Dothideomycetes	Pleosporales	Lindgomycetaceae	Lindgomyces	200	69030646	41.926	345153.23	12962	3533513	1012	1217903	19	15954	polymertroph	pleosporales	88.7	88.4	0.3	1.1	10.2	6641	25113430	0.36380117317749
Linpenni	Linderina pennispora (fungi)	61395	Linderina pennispora	Linpe1	GCA_002104995.1	61395	http://ftp.ncbi.nlm.nih.gov/genomes/all/GCA/002/104/995/GCA_002104995.1_Linpe1	Zoopagomycota	Zoopagomycota	Kickxellomycetes	Kickxellales	Kickxellaceae	Linderina	227	26202545	54.144	115429.714	31695	3302357	1143	908848	9	9350	monomertroph	fungi	81.1	58.7	22.4	3.6	15.3	758	1433708	0.0547163643836887
Linrhizo	Lineolata rhizophorae (ascomycetes)	578093	Lineolata rhizophorae	Linrh1	GCA_010093515.1	578093	http://ftp.ncbi.nlm.nih.gov/genomes/all/GCA/010/093/515/GCA_010093515.1_Linrh1	Ascomycota	Ascomycota	Dothideomycetes	Lineolatales	Lineolataceae	Lineolata	68	31143728	56.294	457996	214974.5	2156511	1127	1108205	11	10230	monomertroph	dothideomycetes	92.6	92.5	0.1	0.6	6.8	3786	361992	0.0116232713052207
Liparxi	Lipomyces arxii		Lipomyces arxii	NRRL Y-17921	yHMPu5000034754_lipomyces_arxii_160519		https://figshare.com/ndownloader/files/13092791	Ascomycota	Saccharomycota	Saccharomycetes	Saccharomycetales	Lipomycetaceae	Lipomyces	1357	19329961	46.909	14244.629	571	424910	78	103870	52	8351	monomertroph	saccharomycetes	87.7	86.9	0.8	3.9	8.4	2137	956808	0.0494987030755003
Lipdoore	Lipomyces doorenjongii		Lipomyces doorenjongii	NRRL Y-27504	yHMPu5000034757_lipomyces_doorenjongii_160519		https://figshare.com/ndownloader/files/13092791	Ascomycota	Saccharomycota	Saccharomycetes	Saccharomycetales	Lipomycetaceae	Lipomyces	568	12255567	44.071	21576.702	409	894220	96	435637	10	5910	monomertroph	saccharomycetes	83.6	83.4	0.2	4.9	11.5	2137	159290	0.0129973586697376
Lipjapon	Lipomyces japonicus		Lipomyces japonicus	NRRL Y-17848	yHMPu5000034758_lipomyces_japonicus_160519		https://figshare.com/ndownloader/files/13092791	Ascomycota	Saccharomycota	Saccharomycetes	Saccharomycetales	Lipomycetaceae	Lipomyces	690	13913255	41.933	20164.138	595	474651	200	143735	30	6513	monomertroph	saccharomycetes	80.3	79.9	0.4	5.1	14.6	2137	657585	0.0472632033266119
Lipkonon	Lipomyces kononenkoae		Lipomyces kononenkoae	NRRL Y-11553	yHMPu5000034760_lipomyces_kononenkoae_160519		https://figshare.com/ndownloader/files/13092791	Ascomycota	Saccharomycota	Saccharomycetes	Saccharomycetales	Lipomycetaceae	Lipomyces	754	17286122	46.77	22925.891	730	800456	118	191657	26	7718	monomertroph	saccharomycetes	87	86.3	0.7	4.1	8.9	2137	415299	0.0240249953112676
Liplipof	Lipomyces lipofer		Lipomyces lipofer	NRRL Y-11555	yHMPu5000034761_lipomyces_lipofer_160519		https://figshare.com/ndownloader/files/13092791	Ascomycota	Saccharomycota	Saccharomycetes	Saccharomycetales	Lipomycetaceae	Lipomyces	996	19856226	48.196	19935.97	804.5	483119	200	117313	51	7989	monomertroph	saccharomycetes	86.6	84.8	1.8	4.4	9	2137	835133	0.0420589995299207
Lipmesem	Lipomyces mesembrius		Lipomyces mesembrius	NRRL Y-27506	yHMPu5000034749_lipomyces_mesembrius_160519		https://figshare.com/ndownloader/files/13092791	Ascomycota	Saccharomycota	Saccharomycetes	Saccharomycetales	Lipomycetaceae	Lipomyces	547	17138379	47.008	31331.589	635	877097	118	258083	19	7511	monomertroph	saccharomycetes	87.6	86.9	0.7	3.8	8.6	2137	372669	0.0217447052606317
Lipoligo	Lipomyces oligophaga		Lipomyces oligophaga	NRRL Y-17247	yHMPu5000034748_lipomyces_oligophaga_160519		https://figshare.com/ndownloader/files/13092791	Ascomycota	Saccharomycota	Saccharomycetes	Saccharomycetales	Lipomycetaceae	Lipomyces	124	13644737	43.693	110038.202	434	2488267	108	1392634	4	5873	monomertroph	saccharomycetes	80.2	80	0.2	5.5	14.3	2137	28864	0.0021153943824641
Lipstark	Lipomyces starkeyi		Lipomyces starkeyi	NRRL Y-11557	lipomyces_starkeyi		https://figshare.com/ndownloader/files/13092791	Ascomycota	Saccharomycota	Saccharomycetes	Saccharomycetales	Lipomycetaceae	Lipomyces	117	21267709	46.92	181775.291	2801	2131963	2002	1341299	7	8889	monomertroph	saccharomycetes	88.1	87.5	0.6	3.7	8.2	2137	1630646	0.0766723862922894
Lipsuomi	Lipomyces suomiensis		Lipomyces suomiensis	NRRL Y-17356	yHMPu5000034742_lipomyces_suomiensis_160519		https://figshare.com/ndownloader/files/13092791	Ascomycota	Saccharomycota	Saccharomycetes	Saccharomycetales	Lipomycetaceae	Lipomyces	376	14093042	44.322	37481.495	140	933472	72	473546	11	6211	monomertroph	saccharomycetes	83.5	82.8	0.7	4.6	11.9	2137	72790	0.00516496012713224
Lizempir	Lizonia empirigonia (ascomycetes)	1496277	Lizonia empirigonia	Lizem1	GCA_009982855.1	1496277	http://ftp.ncbi.nlm.nih.gov/genomes/all/GCA/009/982/855/GCA_009982855.1_Lizem1	Ascomycota	Ascomycota	Dothideomycetes		Pseudoperisporiaceae	Lizonia	423	51521545	52.284	121800.343	15291	2002101	1743	901519	21	12467	polymertroph	pleosporales	94.7	94.3	0.4	0.8	4.5	6641	19987940	0.387953039839935
Lobtrans	Lobosporangium transversale (fungi)	64571	Lobosporangium transversale	Lobtra1	GCF_002105155.1	64571	http://ftp.ncbi.nlm.nih.gov/genomes/all/GCA/002/105/155/GCA_002105155.1_Lobtra1	Mucoromycota	Mucoromycota	Mortierellomycetes	Mortierellales	Mortierellaceae	Lobosporangium	138	42768949	41.574	309919.92	172699.5	1854208	1957	672590	22	11822	monomertroph	mucoromycota	95.4	93.9	1.5	0.6	4	1614	5247459	0.122693195009305
Lodelong	Lodderomyces elongisporus		Lodderomyces elongisporus	CBS 2605	lodderomyces_elongisporus		https://figshare.com/ndownloader/files/13092791	Ascomycota	Saccharomycota	Saccharomycetes	Saccharomycetales	Debaryomycetaceae	Lodderomyces	28	15547272	36.945	555259.714	14698	3549218	4566	2011058	3	5924	monomertroph	saccharomycetes	95.8	95.5	0.3	0.7	3.5	2137	244263	0.0157109877539931
Lomproli	Lomentospora prolificans (ascomycetes)	41688	Lomentospora prolificans	Lprolificans_pilon	GCA_002276285.1	41688	http://ftp.ncbi.nlm.nih.gov/genomes/all/GCA/002/276/285/GCA_002276285.1_Lprolificans_pilon	Ascomycota	Ascomycota	Sordariomycetes	Microascales	Microascaceae	Lomentospora	1625	37627092	51.463	23155.134	369	6579848	240	2796173	4	8560	polymertroph	sordariomycetes	97.4	96.9	0.5	0.6	2	3817	431884	0.0114780063258675
Lopmacro	Lophiostoma macrostomum CBS 122681 (ascomycetes)	372055	Lophiostoma macrostomum	Lopma1	GCA_010405375.1	1314788	http://ftp.ncbi.nlm.nih.gov/genomes/all/GCA/010/405/375/GCA_010405375.1_Lopma1	Ascomycota	Ascomycota	Dothideomycetes	Pleosporales	Lophiostomataceae	Lophiostoma	1281	42575690	50.837	33236.292	2339	919722	1002	160488	75	16140	mesotroph	pleosporales	89.3	88.9	0.4	1	9.7	6641	1760850	0.0413581083477449
Lopmytil	Lophium mytilinum (ascomycetes)	390894	Lophium mytilinum	Lopmy1	GCA_010093605.1	390894	http://ftp.ncbi.nlm.nih.gov/genomes/all/GCA/010/093/605/GCA_010093605.1_Lopmy1	Ascomycota	Ascomycota	Dothideomycetes	Mytilinidiales	Mytilinidiaceae	Lophium	49	43412209	50.059	885963.449	38408	3868745	1128	2039319	9	15150	polymertroph	dothideomycetes	98.6	98.4	0.2	0.2	1.2	3786	2858280	0.0658404643725916
Lopnucul	Lophiotrema nucula (ascomycetes)	690887	Lophiotrema nucula	Lopnu1	GCA_010015825.1	690887	http://ftp.ncbi.nlm.nih.gov/genomes/all/GCA/010/015/825/GCA_010015825.1_Lopnu1	Ascomycota	Ascomycota	Dothideomycetes	Pleosporales	Lophiotremataceae	Lophiotrema	187	48642237	49.409	260118.914	29384	2109007	1060	983663	18	18116	mesotroph	pleosporales	90.9	90.5	0.4	1.1	8	6641	2285429	0.0469844550940369
Macanomo	Macroventuria anomochaeta (ascomycetes)	301207	Macroventuria anomochaeta	Macan1	GCF_010093625.1	301207	http://ftp.ncbi.nlm.nih.gov/genomes/all/GCA/010/093/625/GCA_010093625.1_Macan1	Ascomycota	Ascomycota	Dothideomycetes	Pleosporales	Didymellaceae	Macroventuria	75	33336106	52.643	444481.413	378574	2240245	1077	658664	16	12954	polymertroph	pleosporales	97.1	97	0.1	0.3	2.6	6641	1247014	0.0374073084600823
Macphase	Macrophomina phaseolina MS6 (charcoal rot)	35725	Macrophomina phaseolina	MphMS6_1.0	GCA_000302655.1	1126212	http://ftp.ncbi.nlm.nih.gov/genomes/all/GCA/000/302/655/GCA_000302655.1_MphMS6_1.0	Ascomycota	Ascomycota	Dothideomycetes	Botryosphaeriales	Botryosphaeriaceae	Macrophomina	1506	48882845	52.329	32458.728	3340	1143446	200	150180	91	13806	mesotroph	dothideomycetes	99.5	98.9	0.6	0.2	0.3	3786	5889119	0.120474145889013
Madmycet	Madurella mycetomatis (ascomycetes)	100816	Madurella mycetomatis	ASM127576v2	GCA_001275765.2	100816	http://ftp.ncbi.nlm.nih.gov/genomes/all/GCA/001/275/765/GCA_001275765.2_ASM127576v2	Ascomycota	Ascomycota	Sordariomycetes	Sordariales		Madurella	804	36704944	54.862	45652.915	30099	582697	1020	81844	144	10707	polymertroph	sordariomycetes	89.6	80.1	9.5	0.7	9.7	3817	1921710	0.0523556172705236
Magpoa	Magnaporthiopsis poae ATCC 64411 (ascomycetes)	148304	Magnaporthiopsis poae	Mag_poae_ATCC_64411_V1	GCA_000193285.1	644358	http://ftp.ncbi.nlm.nih.gov/genomes/all/GCA/000/193/285/GCA_000193285.1_Mag_poae_ATCC_64411_V1	Ascomycota	Ascomycota	Sordariomycetes	Magnaporthales	Magnaporthaceae	Magnaporthiopsis	206	39641827	56.894	192436.053	5505.5	6150421	2136	3426601	5	12329	saprotroph	sordariomycetes	79.5	79.4	0.1	8.3	12.2	3817	459432	0.0115895768376165
Magtetra	Magnusiomyces tetraspermus		Magnusiomyces tetraspermus	NRRL Y-7288	yHMPu5000041818_magnusiomyces_tetrasperma_160928		https://figshare.com/ndownloader/files/13092791	Ascomycota	Saccharomycota	Saccharomycetes	Saccharomycetales	Dipodascaceae	Magnusiomyces	1083	25980888	38.215	23989.74	619	613821	200	140751	59	8711	monomertroph	saccharomycetes	87.4	71.8	15.6	2.9	9.7	2137	798928	0.0307506040594148
Malglobo	Malassezia globosa CBS 7966 (basidiomycetes)	76773	Malassezia globosa	ASM18169v1	GCF_000181695.1	425265	http://ftp.ncbi.nlm.nih.gov/genomes/all/GCA/000/181/695/GCA_000181695.1_ASM18169v1	Basidiomycota	Basidiomycota	Malasseziomycetes	Malasseziales	Malasseziaceae	Malassezia	67	8958118	52.06	133703.254	1781	1406286	318	654612	5	4286	monomertroph	basidiomycota	85.5	85.5	0	2.3	12.2	1764	0	0
Malpachy	Malassezia pachydermatis (basidiomycetes)	77020	Malassezia pachydermatis	MalaPachy	GCF_001278385.1	77020	http://ftp.ncbi.nlm.nih.gov/genomes/all/GCA/001/278/385/GCA_001278385.1_MalaPachy	Basidiomycota	Basidiomycota	Malasseziomycetes	Malasseziales	Malasseziaceae	Malassezia	91	8150648	55.066	89567.56	338	1489072	202	1303022	3	4202	monomertroph	basidiomycota	81.3	81.2	0.1	2.7	16	1764	0	0
Malrestr	Malassezia restricta (basidiomycetes)	76775	Malassezia restricta	ASM329048v1	GCF_003290485.1	76775	http://ftp.ncbi.nlm.nih.gov/genomes/all/GCA/003/290/485/GCA_003290485.1_ASM329048v1	Basidiomycota	Basidiomycota	Malasseziomycetes	Malasseziales	Malasseziaceae	Malassezia	10	7369627	55.659	736962.7	757153.5	1421705	38720	1222814	3	4406	monomertroph	basidiomycota	82.4	82.4	0	2.5	15.1	1764	7891	0.00107074618566177
Malsympo	Malassezia sympodialis ATCC 42132 (basidiomycetes)	76777	Malassezia sympodialis	ASM34930v2	GCF_000349305.1	1230383	http://ftp.ncbi.nlm.nih.gov/genomes/all/GCA/000/349/305/GCA_000349305.2_ASM34930v2	Basidiomycota	Basidiomycota	Malasseziomycetes	Malasseziales	Malasseziaceae	Malassezia	65	7669689	59.087	117995.215	4246	814907	501	513493	6	3318	monomertroph	basidiomycota	77.4	77.4	0	3.7	18.9	1764	25704	0.00335137448206831
Malvespe	Malassezia vespertilionis (basidiomycetes)	2020962	Malassezia vespertilionis	ASM281822v1	GCA_002818225.1	2020962	http://ftp.ncbi.nlm.nih.gov/genomes/all/GCA/002/818/225/GCA_002818225.1_ASM281822v1	Basidiomycota	Basidiomycota	Malasseziomycetes	Malasseziales	Malasseziaceae	Malassezia	14	7581597	56.615	541542.643	458011	1463471	1510	844276	4	3791	monomertroph	basidiomycota	81.5	81.5	0	2.3	16.2	1764	0	0
Marabies	Martiniozyma abiesophila		Martiniozyma abiesophila	NRRL Y-11514	yHMPu5000034631_martiniozyma_abiesophila_161215		https://figshare.com/ndownloader/files/13092791	Ascomycota	Saccharomycota	Saccharomycetes	Saccharomycetales	Pichiaceae	Martiniozyma	11816	16284914	28.605	1378.209	647	261886	76	2763	1152	12589	monomertroph	saccharomycetes	68.8	67.7	1.1	11.5	19.7	2137	161742	0.00993201437846095
Marbrunn	Marssonina brunnea f. sp. multigermtubi MB_m1 (ascomycetes)	698440	Marssonina brunnea	ASM29877v1	GCF_000298775.1	1072389	http://ftp.ncbi.nlm.nih.gov/genomes/all/GCA/000/298/775/GCA_000298775.1_ASM29877v1	Ascomycota	Ascomycota	Leotiomycetes	Helotiales	Dermateaceae	Marssonina	89	51949877	42.915	583706.483	148901	5185404	1006	1599552	11	10027	saprotroph	ascomycota	98.8	98.6	0.2	0.3	0.9	1706	19613999	0.377556216350618
Marcoron	Marssonina coronariae (ascomycetes)	503106	Marssonina coronariae	ASM220425v1	GCA_002204255.1	503106	http://ftp.ncbi.nlm.nih.gov/genomes/all/GCA/002/204/255/GCA_002204255.1_ASM220425v1	Ascomycota	Ascomycota	Leotiomycetes	Helotiales	Dermateaceae	Marssonina	589	50267101	44	85343.126	26291	1297304	300	231377	63	9355	saprotroph	ascomycota	98.8	98.8	0	0.2	1	1706	17153839	0.341253795399898
Maseburn	Massarina eburnea CBS 473.64 (ascomycetes)	45293	Massarina eburnea	Maseb1	GCA_010093635.1	1395130	http://ftp.ncbi.nlm.nih.gov/genomes/all/GCA/010/093/635/GCA_010093635.1_Maseb1	Ascomycota	Ascomycota	Dothideomycetes	Pleosporales	Massarinaceae	Massarina	233	38236937	49.711	164107.026	6488	2745299	1018	1569281	10	12935	polymertroph	pleosporales	89.4	89.2	0.2	0.9	9.7	6641	4550618	0.119011049446769
Masphaeo	Massariosphaeria phaeospora (ascomycetes)	100035	Massariosphaeria phaeospora	Masph1	GCA_011032825.1	100035	http://ftp.ncbi.nlm.nih.gov/genomes/all/GCA/011/032/825/GCA_011032825.1_Masph1	Ascomycota	Ascomycota	Dothideomycetes	Pleosporales		Massariosphaeria	57	42105601	50.335	738694.754	578537	2976207	2092	1343746	11	14021	polymertroph	pleosporales	87.3	87	0.3	1.1	11.6	6641	6713228	0.159437885710265
Meimilto	Meira miltonrushii (basidiomycetes)	1280837	Meira miltonrushii	Meimi1	GCF_003144205.1	1280837	http://ftp.ncbi.nlm.nih.gov/genomes/all/GCA/003/144/205/GCA_003144205.1_Meimi1	Basidiomycota	Basidiomycota	Exobasidiomycetes	Exobasidiales	Brachybasidiaceae	Meira	32	17383515	43.123	543234.844	26284	4959770	1039	4542697	2	7452	monomertroph	basidiomycota	89.5	89.3	0.2	1.2	9.3	1764	98717	0.0056787709505241
Mellapop	Melampsora larici-populina 98AG31 (rust fungi)	203908	Melampsora larici-populina	v1.0	GCF_000204055.1	747676	http://ftp.ncbi.nlm.nih.gov/genomes/all/GCA/000/204/055/GCA_000204055.1_v1.0	Basidiomycota	Basidiomycota	Pucciniomycetes	Pucciniales	Melampsoraceae	Melampsora	462	101129028	41.002	218894	12957	4071029	1091	1146214	27	16372	monomertroph	basidiomycota	91.1	89.6	1.5	0.8	8.1	1764	26657575	0.263599636298294
Melpupyr	Melanomma pulvis-pyrius CBS 109.77 (ascomycetes)	100047	Melanomma pulvis-pyrius	Melpu1	GCA_010093585.1	1314802	http://ftp.ncbi.nlm.nih.gov/genomes/all/GCA/010/093/585/GCA_010093585.1_Melpu1	Ascomycota	Ascomycota	Dothideomycetes	Pleosporales	Melanommataceae	Melanomma	1754	42094923	50.749	23999.386	7276	279762	1001	64290	205	15835	vasculartroph	pleosporales	90.9	90.7	0.2	1.2	7.9	6641	1010713	0.0240103301768719
Metaberd	Metschnikowia aberdeeniae		Metschnikowia aberdeeniae	SUB 05-213.1	metschnikowia_aberdeeniae		https://figshare.com/ndownloader/files/13092791	Ascomycota	Saccharomycota	Saccharomycetes	Saccharomycetales	Metschnikowiaceae	Metschnikowia	191	10686963	48.524	55952.686	431	1284926	200	895266	5	4807	monomertroph	saccharomycetes	97.6	97.6	0	0.8	1.6	2137	52077	0.00487294659857997
Metacrid	Metarhizium acridum CQMa 102 (ascomycetes)	92637	Metarhizium acridum	MetAcr_May2010	GCF_000187405.1	655827	http://ftp.ncbi.nlm.nih.gov/genomes/all/GCA/000/187/405/GCA_000187405.1_MetAcr_May2010	Ascomycota	Ascomycota	Sordariomycetes	Hypocreales	Clavicipitaceae	Metarhizium	241	39422329	49.912	163578.129	98137	1836718	1003	329480	36	9849	saprotroph	hypocreales	99.3	99.1	0.2	0.2	0.5	4494	1122208	0.0284663039568261
Metalbu	Metarhizium album ARSEF 1941 (ascomycetes)	92629	Metarhizium album	MAM 1.0 for version 1 of the Metarhizium album genome	GCA_000804445.1	1081103	http://ftp.ncbi.nlm.nih.gov/genomes/all/GCA/000/804/445/GCA_000804445.1_MAM_1.0_for_version_1_of_the_Metarhizium_album_genome	Ascomycota	Ascomycota	Sordariomycetes	Hypocreales	Clavicipitaceae	Metarhizium	257	30449065	52.798	118478.852	2530	3946332	1001	1086596	9	8472	monomertroph	hypocreales	99.2	99	0.2	0.2	0.6	4494	1963695	0.0644911428314794
Metaniso	Metarhizium anisopliae (ascomycetes)	5530	Metarhizium anisopliae	ASM1330549v1	GCA_013305495.1	5530	http://ftp.ncbi.nlm.nih.gov/genomes/all/GCA/013/305/495/GCA_013305495.1_ASM1330549v1	Ascomycota	Ascomycota	Sordariomycetes	Hypocreales	Clavicipitaceae	Metarhizium	18	42848098	50.897	2380449.889	560060.5	10418148	9890	6254943	3	13650	saprotroph	hypocreales	99.6	99	0.6	0.1	0.3	4494	3381708	0.0789231764733174
Metarizo	Metschnikowia arizonensis		Metschnikowia arizonensis	UWOPS 99-103.4	metschnikowia_arizonensis		https://figshare.com/ndownloader/files/13092791	Ascomycota	Saccharomycota	Saccharomycetes	Saccharomycetales	Metschnikowiaceae	Metschnikowia	1012	16315752	41.657	16122.285	1035	862237	200	82625	38	5892	monomertroph	saccharomycetes	96.8	96.8	0	1.1	2.1	2137	2476806	0.151804587370536
Metbibic	Metschnikowia bicuspidata var. bicuspidata		Metschnikowia bicuspidata var. bicuspidata	NRRL YB-4993	metschnikowia_bicuspidata		https://figshare.com/ndownloader/files/13092791	Ascomycota	Saccharomycota	Saccharomycetes	Saccharomycetales	Metschnikowiaceae	Metschnikowia	48	16055203	47.853	334483.396	2939	5390915	2018	2544904	3	5241	monomertroph	saccharomycetes	97.5	97.2	0.3	0.7	1.8	2137	245457	0.0152883149468742
Metborea	Metschnikowia borealis		Metschnikowia borealis	SUB 99-207.1	metschnikowia_borealis		https://figshare.com/ndownloader/files/13092791	Ascomycota	Saccharomycota	Saccharomycetes	Saccharomycetales	Metschnikowiaceae	Metschnikowia	839	20333103	43.078	24234.926	9822	282500	1001	59745	91	6574	monomertroph	saccharomycetes	96.5	96.5	0	1.6	1.9	2137	2054547	0.101044439700128
Metbowle	Metschnikowia bowlesiae		Metschnikowia bowlesiae	UWOPS 12-619.1	metschnikowia_bowlesiae		https://figshare.com/ndownloader/files/13092791	Ascomycota	Saccharomycota	Saccharomycetes	Saccharomycetales	Metschnikowiaceae	Metschnikowia	2171	17565573	48.534	8091.006	359	509154	200	123506	42	5826	monomertroph	saccharomycetes	96.8	96.8	0	1	2.2	2137	1642036	0.0934803550103376
Metbrunn	Metarhizium brunneum ARSEF 3297 (ascomycetes)	500148	Metarhizium brunneum	MBR_1.0	GCF_000814965.1	1276141	http://ftp.ncbi.nlm.nih.gov/genomes/all/GCA/000/814/965/GCA_000814965.1_MBR_1.0	Ascomycota	Ascomycota	Sordariomycetes	Hypocreales	Clavicipitaceae	Metarhizium	92	37066166	51.516	402893.109	53982	7151295	1008	1825569	6	10689	saprotroph	hypocreales	99.6	99.2	0.4	0.1	0.3	4494	690678	0.0186336509689187
Metcerra	Metschnikowia cerradonensis		Metschnikowia cerradonensis	UFMG 03-T67.1	metschnikowia_cerradonensis		https://figshare.com/ndownloader/files/13092791	Ascomycota	Saccharomycota	Saccharomycetes	Saccharomycetales	Metschnikowiaceae	Metschnikowia	2263	21032656	42.87	9294.148	448	607285	200	67722	77	6801	monomertroph	saccharomycetes	97.2	97.2	0	0.9	1.9	2137	3776417	0.179550171885091
Metconti	Metschnikowia continentalis		Metschnikowia continentalis	UWOPS 95-402.1	metschnikowia_continentalis		https://figshare.com/ndownloader/files/13092791	Ascomycota	Saccharomycota	Saccharomycetes	Saccharomycetales	Metschnikowiaceae	Metschnikowia	802	21835504	42.331	27226.314	11114	541862	1005	68808	75	6668	monomertroph	saccharomycetes	97.5	97.5	0	0.9	1.6	2137	4144022	0.189783666088037
Metdekor	Metschnikowia dekortorum		Metschnikowia dekortorum	UWOPS 01-142b3	metschnikowia_dekortum		https://figshare.com/ndownloader/files/13092791	Ascomycota	Saccharomycota	Saccharomycetes	Saccharomycetales	Metschnikowiaceae	Metschnikowia	159	16312347	48.732	102593.377	16490	1350817	1025	533934	10	5408	monomertroph	saccharomycetes	97.3	97.2	0.1	0.9	1.8	2137	1059460	0.0649483486343198
Metdrake	Metschnikowia drakensbergensis		Metschnikowia drakensbergensis	EBD-CdVSA10-2A	metschnikowia_drakensbergensis		https://figshare.com/ndownloader/files/13092791	Ascomycota	Saccharomycota	Saccharomycetes	Saccharomycetales	Metschnikowiaceae	Metschnikowia	564	11968805	48.164	21221.285	383	1046088	200	439824	10	5078	monomertroph	saccharomycetes	97.5	97.5	0	0.9	1.6	2137	249770	0.0208684158527104
Metguizh	Metarhizium guizhouense ARSEF 977 (ascomycetes)	169041	Metarhizium guizhouense	MGU_1.0	GCA_000814955.1	1276136	http://ftp.ncbi.nlm.nih.gov/genomes/all/GCA/000/814/955/GCA_000814955.1_MGU_1.0	Ascomycota	Ascomycota	Sordariomycetes	Hypocreales	Clavicipitaceae	Metarhizium	563	43465197	49.654	77202.837	8285	2695598	1016	554408	20	11787	saprotroph	hypocreales	99.5	98.9	0.6	0.1	0.4	4494	2026283	0.0466185164190099
Methamak	Metschnikowia hamakuensis		Metschnikowia hamakuensis	UWOPS 04-199.1	metschnikowia_hamakuensis		https://figshare.com/ndownloader/files/13092791	Ascomycota	Saccharomycota	Saccharomycetes	Saccharomycetales	Metschnikowiaceae	Metschnikowia	2097	19049992	43.844	9084.402	470	577275	200	73113	63	6342	monomertroph	saccharomycetes	97.1	97.1	0	0.8	2.1	2137	1394442	0.0731990858578838
Methawai	Metschnikowia hawaiiensis		Metschnikowia hawaiiensis	UWOPS 87-2203.2	metschnikowia_hawaiiensis		https://figshare.com/ndownloader/files/13092791	Ascomycota	Saccharomycota	Saccharomycetes	Saccharomycetales	Metschnikowiaceae	Metschnikowia	1714	18614590	44.455	10860.321	486	579852	200	95979	49	6220	monomertroph	saccharomycetes	97.2	97.2	0	1	1.8	2137	1241085	0.066672701359525
Methibis	Metschnikowia hibisci		Metschnikowia hibisci	UWOPS 95-797.2	metschnikowia_hibisci		https://figshare.com/ndownloader/files/13092791	Ascomycota	Saccharomycota	Saccharomycetes	Saccharomycetales	Metschnikowiaceae	Metschnikowia	86	11317242	42.177	131595.837	1864.5	1997914	1020	934225	4	5119	monomertroph	saccharomycetes	96.5	96.5	0	1	2.5	2137	100104	0.00884526459715185
Metipomo	Metschnikowia ipomoeae		Metschnikowia ipomoeae	UWOPS 99-324.1	metschnikowia_ipomoeae		https://figshare.com/ndownloader/files/13092791	Ascomycota	Saccharomycota	Saccharomycetes	Saccharomycetales	Metschnikowiaceae	Metschnikowia	549	18900759	43.584	34427.612	10925	596051	1000	93808	49	6107	monomertroph	saccharomycetes	97.6	97.6	0	0.7	1.7	2137	2487804	0.131624555394839
MetJCM3	Metschnikowia sp. JCM 33374 (budding yeasts)	2562755	Metschnikowia sp. JCM 33374	Metsp_1.0	GCA_005406065.1	2562755	http://ftp.ncbi.nlm.nih.gov/genomes/all/GCA/005/406/065/GCA_005406065.1_Metsp_1.0	Ascomycota	Saccharomycota	Saccharomycetes	Saccharomycetales	Metschnikowiaceae	Metschnikowia	165	20114833	43.443	121908.079	79480	1028286	2894	208628	27	6658	monomertroph	saccharomycetes	90.8	90.7	0.1	1.6	7.6	2137	851012	0.0423076840856695
Metkamak	Metschnikowia kamakouana		Metschnikowia kamakouana	UWOPS 04-112.5	metschnikowia_kamakouana		https://figshare.com/ndownloader/files/13092791	Ascomycota	Saccharomycota	Saccharomycetes	Saccharomycetales	Metschnikowiaceae	Metschnikowia	235	15649791	44.833	66594.855	4161	2093484	1000	431929	10	5586	monomertroph	saccharomycetes	97.7	97.7	0	0.5	1.8	2137	414581	0.0264911525016532
Metkipuk	Metschnikowia kipukae		Metschnikowia kipukae	UWOPS 00-669.2	metschnikowia_kipukae		https://figshare.com/ndownloader/files/13092791	Ascomycota	Saccharomycota	Saccharomycetes	Saccharomycetales	Metschnikowiaceae	Metschnikowia	158	11256265	45.127	71242.184	512	2122534	200	857426	5	5084	monomertroph	saccharomycetes	97.5	97.5	0	0.9	1.6	2137	97576	0.00866859477810801
Metlochh	Metschnikowia lochheadii		Metschnikowia lochheadii	UWOPS 99-661.1	metschnikowia_lockheadii		https://figshare.com/ndownloader/files/13092791	Ascomycota	Saccharomycota	Saccharomycetes	Saccharomycetales	Metschnikowiaceae	Metschnikowia	2140	20094425	42.147	9389.918	409	619338	200	73966	66	6718	monomertroph	saccharomycetes	97.4	97.4	0	1	1.6	2137	2641619	0.131460293091243
Metmaju	Metarhizium majus ARSEF 297 (ascomycetes)	1650735	Metarhizium majus	MAJ_1.0	GCF_000814945.1	1276143	http://ftp.ncbi.nlm.nih.gov/genomes/all/GCA/000/814/945/GCA_000814945.1_MAJ_1.0	Ascomycota	Ascomycota	Sordariomycetes	Hypocreales	Clavicipitaceae	Metarhizium	1134	42062993	50.982	37092.586	2900	2024915	1000	364403	27	11535	saprotroph	hypocreales	99.5	98.5	1	0.1	0.4	4494	1432615	0.0340587984312006
Metmamar	Metschnikowia matae var. maris		Metschnikowia matae var. maris	UFMG-CM-Y397	metschnikowia_matae_maris		https://figshare.com/ndownloader/files/13092791	Ascomycota	Saccharomycota	Saccharomycetes	Saccharomycetales	Metschnikowiaceae	Metschnikowia	2377	21578388	41.165	9077.992	369	551267	200	122594	48	7336	monomertroph	saccharomycetes	97.1	97.1	0	0.9	2	2137	3017291	0.139829305136232
Metmamat	Metschnikowia matae var. matae		Metschnikowia matae var. matae	UFMG-CM-Y391	metschnikowia_matae		https://figshare.com/ndownloader/files/13092791	Ascomycota	Saccharomycota	Saccharomycetes	Saccharomycetales	Metschnikowiaceae	Metschnikowia	2664	21760885	40.889	8168.5	398.5	501358	200	77361	71	7279	monomertroph	saccharomycetes	97	97	0	1.2	1.8	2137	2893456	0.132965915678521
Metmauin	Metschnikowia mauinuiana		Metschnikowia mauinuiana	UWOPS 04-190.1	metschnikowia_mauinuiana		https://figshare.com/ndownloader/files/13092791	Ascomycota	Saccharomycota	Saccharomycetes	Saccharomycetales	Metschnikowiaceae	Metschnikowia	270	17273017	43.895	63974.137	15296	789725	1008	210934	26	6060	monomertroph	saccharomycetes	97.6	97.6	0	0.8	1.6	2137	646413	0.037423282799988
Metpersi	Metschnikowia persimmonesis (budding yeasts)	2053757	Metschnikowia persimmonesis	ASM1490579v1	GCA_014905795.1	2053757	http://ftp.ncbi.nlm.nih.gov/genomes/all/GCA/014/905/795/GCA_014905795.1_ASM1490579v1	Ascomycota	Saccharomycota	Saccharomycetes	Saccharomycetales	Metschnikowiaceae	Metschnikowia	16	16473584	45.807	1029599	1080250	2532630	17888	1981760	4	6939	monomertroph	saccharomycetes	94.3	90.1	4.2	2.6	3.1	2137	432637	0.0262624696605183
Metprote	Metschnikowia proteae		Metschnikowia proteae	EBD-T1Y1	metschnikowia_proteae		https://figshare.com/ndownloader/files/13092791	Ascomycota	Saccharomycota	Saccharomycetes	Saccharomycetales	Metschnikowiaceae	Metschnikowia	731	12525497	48.473	17134.743	350	914388	200	414643	10	5184	monomertroph	saccharomycetes	97.8	97.8	0	0.7	1.5	2137	557137	0.0444802310040073
Metpulch	Metschnikowia aff. pulcherrima (budding yeasts)	2163413	Metschnikowia aff. pulcherrima	ASM421770v1	GCA_004217705.1	2163413	http://ftp.ncbi.nlm.nih.gov/genomes/all/GCA/004/217/705/GCA_004217705.1_ASM421770v1	Ascomycota	Saccharomycota	Saccharomycetes	Saccharomycetales	Metschnikowiaceae	Metschnikowia	7	15801215	45.878	2257316.429	2153693	3664182	687369	2688662	3	5800	monomertroph	saccharomycetes	97.8	97.8	0	0.7	1.5	2137	389309	0.0246379155020674
Metriley	Metarhizium rileyi (ascomycetes)	1649241	Metarhizium rileyi	ASM786632v1	GCA_007866325.1	1649241	http://ftp.ncbi.nlm.nih.gov/genomes/all/GCA/007/866/325/GCA_007866325.1_ASM786632v1	Ascomycota	Ascomycota	Sordariomycetes	Hypocreales	Clavicipitaceae	Metarhizium	249	31808756	51.304	127746.008	8463	2535063	919	815204	10	8944	monomertroph	hypocreales	99.3	99.2	0.1	0.1	0.6	4494	557323	0.0175210561519602
Metrober	Metarhizium robertsii ARSEF 23 (ascomycetes)	568076	Metarhizium robertsii	MAA 2.0	GCF_000187425.2	655844	http://ftp.ncbi.nlm.nih.gov/genomes/all/GCA/000/187/425/GCA_000187425.2_MAA_2.0	Ascomycota	Ascomycota	Sordariomycetes	Hypocreales	Clavicipitaceae	Metarhizium	90	41656800	51.515	462853.333	23642	7409503	1177	4491770	4	11688	saprotroph	hypocreales	99.5	99	0.5	0.2	0.3	4494	911557	0.0218825497877897
Metsanta	Metschnikowia santaceciliae		Metschnikowia santaceciliae	UWOPS 01-517a1	metschnikowia_santaceciliae		https://figshare.com/ndownloader/files/13092791	Ascomycota	Saccharomycota	Saccharomycetes	Saccharomycetales	Metschnikowiaceae	Metschnikowia	704	20387451	43.338	28959.447	11312.5	682310	1008	75181	72	6489	monomertroph	saccharomycetes	97.4	97.4	0	0.8	1.8	2137	3487953	0.171083329642337
Metshivo	Metschnikowia shivogae		Metschnikowia shivogae	UWOPS 04-310.1	metschnikowia_shivogae		https://figshare.com/ndownloader/files/13092791	Ascomycota	Saccharomycota	Saccharomycetes	Saccharomycetales	Metschnikowiaceae	Metschnikowia	93	10722219	49.932	115292.677	2547	1312457	1006	536006	7	4902	monomertroph	saccharomycetes	97.5	97.5	0	0.7	1.8	2137	47578	0.00443732775836793
Metsimil	Metschnikowia similis		Metschnikowia similis	UWOPS 03-133.4	metschnikowia_similis		https://figshare.com/ndownloader/files/13092791	Ascomycota	Saccharomycota	Saccharomycetes	Saccharomycetales	Metschnikowiaceae	Metschnikowia	1440	17474979	48.663	12135.402	454.5	400154	200	109374	50	5654	monomertroph	saccharomycetes	97	97	0	1.2	1.8	2137	1477127	0.0845281130237696
Meycarib	Meyerozyma caribbica		Meyerozyma caribbica	NRRL Y-27274	yHMPu5000035662_meyerozyma_caribbica_160613		https://figshare.com/ndownloader/files/13092791	Ascomycota	Saccharomycota	Saccharomycetes	Saccharomycetales	Debaryomycetaceae	Meyerozyma	295	10509558	47.011	35625.62	431	1511766	120	847748	5	5027	monomertroph	saccharomycetes	98.8	98.7	0.1	0.5	0.7	2137	953	0.0000906793606353379
Meyguill	Meyerozyma guilliermondii		Meyerozyma guilliermondii	ATCC 6260	meyerozyma_guilliermondii		https://figshare.com/ndownloader/files/13092791	Ascomycota	Saccharomycota	Saccharomycetes	Saccharomycetales	Debaryomycetaceae	Meyerozyma	9	10609954	43.763	1178883.778	1224156	2092950	23890	1701016	3	5010	monomertroph	saccharomycetes	96.8	96.7	0.1	1	2.2	2137	10998	0.00103657376836884
MeyJA9	Meyerozyma sp. JA9 (budding yeasts)	2028340	Meyerozyma sp. JA9	ASM367601v1	GCA_003676015.1	2028340	http://ftp.ncbi.nlm.nih.gov/genomes/all/GCA/003/676/015/GCA_003676015.1_ASM367601v1	Ascomycota	Saccharomycota	Saccharomycetes	Saccharomycetales	Debaryomycetaceae	Meyerozyma	25	10345630	47.262	413825.2	60758	1509235	2002	1257365	4	5016	monomertroph	saccharomycetes	99	98.9	0.1	0.3	0.7	2137	2096	0.000202597618511391
Micbolle	Microdochium bolleyi (ascomycetes)	196109	Microdochium bolleyi	Microdochium bolleyi v1.0	GCA_001566295.1	196109	http://ftp.ncbi.nlm.nih.gov/genomes/all/GCA/001/566/295/GCA_001566295.1_Microdochium_bolleyi_v1.0	Ascomycota	Ascomycota	Sordariomycetes	Xylariales	Microdochiaceae	Microdochium	173	38835037	57.095	224479.983	14772	4328376	1024	1332594	6	13165	mesotroph	sordariomycetes	99.4	99.1	0.3	0.2	0.4	3817	124256	0.00319958495211425
Miccani	Microsporum canis CBS 113480 (ascomycetes)	63405	Microsporum canis	ASM15114v1	GCF_000151145.1	554155	http://ftp.ncbi.nlm.nih.gov/genomes/all/GCA/000/151/145/GCA_000151145.1_ASM15114v1	Ascomycota	Ascomycota	Eurotiomycetes	Onygenales	Arthrodermataceae	Microsporum	17	23263091	47.497	1368417.118	611025	3830334	7026	2919762	4	8765	monomertroph	onygenales	98.4	98.3	0.1	0.5	1.1	4862	282810	0.0121570259085519
Micinter	Microbotryum intermedium (basidiomycetes)	269621	Microbotryum intermedium	Microbotrium Intermedium Assembly	GCA_900096595.1	269621	http://ftp.ncbi.nlm.nih.gov/genomes/all/GCA/900/096/595/GCA_900096595.1_Microbotrium_Intermedium_Assembly	Basidiomycota	Basidiomycota	Microbotryomycetes	Microbotryales	Microbotryaceae	Microbotryum	24	23461035	55.668	977543.125	1004486	2982376	16897	1644950	6	8142	monomertroph	basidiomycota	96.3	96.2	0.1	0.5	3.2	1764	1269892	0.054127705789621
Micmicro	Microthyrium microscopicum (ascomycetes)	703497	Microthyrium microscopicum	Micmi1	GCA_010405405.1	703497	http://ftp.ncbi.nlm.nih.gov/genomes/all/GCA/010/405/405/GCA_010405405.1_Micmi1	Ascomycota	Ascomycota	Dothideomycetes	Microthyriales	Microthyriaceae	Microthyrium	58	37120677	43.751	640011.672	2171	4545044	1003	2506003	6	12493	mesotroph	dothideomycetes	86.3	85.8	0.5	1.3	12.4	3786	2321756	0.0625461653083536
Micsapon	Microbotryum saponariae (basidiomycetes)	289078	Microbotryum saponariae	MvSof1	GCA_900102585.1	289078	http://ftp.ncbi.nlm.nih.gov/genomes/all/GCA/900/102/585/GCA_900102585.1_MvSof1	Basidiomycota	Basidiomycota	Microbotryomycetes	Microbotryales	Microbotryaceae	Microbotryum	72	28653577	56.491	397966.347	35381.5	2733711	9639	1443984	9	10587	monomertroph	basidiomycota	96.1	95.5	0.6	0.4	3.5	1764	5446881	0.19009427688557
Micsidio	Microbotryum silenes-dioicae (basidiomycetes)	796604	Microbotryum silenes-dioicae	MsdSdi1	GCA_900120095.1	796604	http://ftp.ncbi.nlm.nih.gov/genomes/all/GCA/900/120/095/GCA_900120095.1_MsdSdi1	Basidiomycota	Basidiomycota	Microbotryomycetes	Microbotryales	Microbotryaceae	Microbotryum	143	33586740	55.886	234872.308	32868	2425171	8879	936137	12	13241	monomertroph	basidiomycota	95.9	94.7	1.2	0.6	3.5	1764	9733658	0.289806572474733
Midtepa	Middelhovenomyces tepae		Middelhovenomyces tepae	NRRL Y-17670	yHMPu5000035665_middelhovenomyces_tepae_160613		https://figshare.com/ndownloader/files/13092791	Ascomycota	Saccharomycota	Saccharomycetes	Saccharomycetales		Middelhovenomyces	317	15078393	40.842	47565.909	415	1691314	122	1060276	6	6443	monomertroph	saccharomycetes	87.1	86.9	0.2	2.7	10.2	2137	76428	0.00506870990827736
Milacaci	Millerozyma acaciae		Millerozyma acaciae	JCM 10732	millerozyma_acaciae		https://figshare.com/ndownloader/files/13092791	Ascomycota	Saccharomycota	Saccharomycetes	Saccharomycetales	Debaryomycetaceae	Millerozyma	10	11065882	41.435	1106588.2	1251456	2045646	4443	1450032	4	4893	monomertroph	saccharomycetes	97.8	97.8	0	0.4	1.8	2137	810	0.0000731979610843492
Mixosmun	Mixia osmundae IAM 14324 (basidiomycetes)	34349	Mixia osmundae	Mixia osmundae v1.0	GCF_000708205.1	764103	http://ftp.ncbi.nlm.nih.gov/genomes/all/GCA/000/708/205/GCA_000708205.1_Mixia_osmundae_v1.0	Basidiomycota	Basidiomycota	Mixiomycetes	Mixiales	Mixiaceae	Mixia	156	13634488	55.521	87400.564	285.5	2325249	200	1194905	5	6858	monomertroph	basidiomycota	90	88.9	1.1	1.7	8.3	1764	83040	0.00609043771940685
Moeantar	Moesziomyces antarcticus (smut fungi)	84753	Moesziomyces antarcticus	ASM74776v1	GCF_000747765.1	84753	http://ftp.ncbi.nlm.nih.gov/genomes/all/GCA/000/747/765/GCA_000747765.1_ASM74776v1	Basidiomycota	Basidiomycota	Ustilaginomycetes	Ustilaginales	Ustilaginaceae	Moesziomyces	197	18111965	60.9	91938.909	8186	2397122	972	701213	8	6766	monomertroph	basidiomycota	99.1	99	0.1	0.2	0.7	1764	10237	0.000565206480909167
Moeaphid	Moesziomyces aphidis DSM 70725 (smut fungi)	84754	Moesziomyces aphidis	PseuAph1.0	GCA_000517465.1	1391700	http://ftp.ncbi.nlm.nih.gov/genomes/all/GCA/000/517/465/GCA_000517465.1_PseuAph1.0	Basidiomycota	Basidiomycota	Ustilaginomycetes	Ustilaginales	Ustilaginaceae	Moesziomyces	42	17921702	61.154	426707.19	411690.5	2380867	1116	713260	7	6011	monomertroph	basidiomycota	98.5	98.5	0	0.3	1.2	1764	6539	0.000364864899550277
Moeliber	Moelleriella libera RCEF 2490 (ascomycetes)	324773	Moelleriella libera	AAL 1.0	GCA_001636675.1	1081109	http://ftp.ncbi.nlm.nih.gov/genomes/all/GCA/001/636/675/GCA_001636675.1_AAL_1.0	Ascomycota	Ascomycota	Sordariomycetes	Hypocreales	Clavicipitaceae	Moelleriella	97	30871875	53.911	318266.753	10395	4538731	1010	1278960	8	8461	monomertroph	hypocreales	98.3	98.2	0.1	0.5	1.2	4494	208368	0.00674944427573641
Mon5C6A	Monosporascus sp. 5C6A (ascomycetes)	2211642	Monosporascus sp. 5C6A	ASM415503v1	GCA_004155035.1	2211642	http://ftp.ncbi.nlm.nih.gov/genomes/all/GCA/004/155/035/GCA_004155035.1_ASM415503v1	Ascomycota	Ascomycota	Sordariomycetes	Xylariales		Monosporascus	820	75226582	43.232	91739.734	31217.5	1099805	511	246621	98	12534	polymertroph	sordariomycetes	99.3	99	0.3	0.3	0.4	3817	26729075	0.355314229217539
Moncanno	Monosporascus cannonballus (ascomycetes)	155416	Monosporascus cannonballus	ASM415589v1	GCA_004155895.1	155416	http://ftp.ncbi.nlm.nih.gov/genomes/all/GCA/004/155/895/GCA_004155895.1_ASM415589v1	Ascomycota	Ascomycota	Sordariomycetes	Xylariales		Monosporascus	755	91021308	36.975	120558.024	64631	839676	516	248352	114	11582	polymertroph	sordariomycetes	98.9	98.6	0.3	0.5	0.6	3817	44256743	0.486223983948901
MonCRB8	Monosporascus sp. CRB-8-3 (ascomycetes)	2211644	Monosporascus sp. CRB-8-3	ASM415505v1	GCA_004155055.1	2211644	http://ftp.ncbi.nlm.nih.gov/genomes/all/GCA/004/155/055/GCA_004155055.1_ASM415505v1	Ascomycota	Ascomycota	Sordariomycetes	Xylariales		Monosporascus	2382	102960773	35.735	43224.506	23479.5	516623	502	93740	347	11774	polymertroph	sordariomycetes	98.5	98.2	0.3	0.7	0.8	3817	60941420	0.591889689872472
MonCRB9	Monosporascus sp. CRB-9-2 (ascomycetes)	2211643	Monosporascus sp. CRB-9-2	ASM415591v1	GCA_004155915.1	2211643	http://ftp.ncbi.nlm.nih.gov/genomes/all/GCA/004/155/915/GCA_004155915.1_ASM415591v1	Ascomycota	Ascomycota	Sordariomycetes	Xylariales		Monosporascus	2346	76100226	40.001	32438.289	10632.5	396980	501	88305	247	11998	polymertroph	sordariomycetes	98.9	98.5	0.4	0.7	0.4	3817	30427004	0.399828037304383
Monfruct1	Monilinia fructicola (ascomycetes)	38448	Monilinia fructicola	ASM869222v1	GCA_008692225.1	38448	http://ftp.ncbi.nlm.nih.gov/genomes/all/GCA/008/692/225/GCA_008692225.1_ASM869222v1	Ascomycota	Ascomycota	Leotiomycetes	Helotiales	Sclerotiniaceae	Monilinia	20	44047900	40.791	2202395	2388803	4238823	28364	2592823	7	13749	polymertroph	ascomycota	85.5	85.4	0.1	4.3	10.2	1706	2656387	0.0603067796648648
Monfruct2	Monilinia fructigena (ascomycetes)	38457	Monilinia fructigena	ASM326056v1	GCA_003260565.1	38457	http://ftp.ncbi.nlm.nih.gov/genomes/all/GCA/003/260/565/GCA_003260565.1_ASM326056v1	Ascomycota	Ascomycota	Leotiomycetes	Helotiales	Sclerotiniaceae	Monilinia	131	43125165	42.125	329199.733	139226	1863841	4999	767732	20	10800	saprotroph	ascomycota	62.6	62.4	0.2	10.2	27.2	1706	3811706	0.0883870473307175
MonGIB2	Monosporascus sp. GIB2 (ascomycetes)	2211647	Monosporascus sp. GIB2	ASM415593v1	GCA_004155935.1	2211647	http://ftp.ncbi.nlm.nih.gov/genomes/all/GCA/004/155/935/GCA_004155935.1_ASM415593v1	Ascomycota	Ascomycota	Sordariomycetes	Xylariales		Monosporascus	935	70593928	42.386	75501.527	48536	762611	510	138727	149	11774	polymertroph	sordariomycetes	99.2	98.8	0.4	0.4	0.4	3817	23213656	0.328833607332347
Moniberi	Monosporascus ibericus (ascomycetes)	155417	Monosporascus ibericus	ASM415491v1	GCA_004154915.1	155417	http://ftp.ncbi.nlm.nih.gov/genomes/all/GCA/004/154/915/GCA_004154915.1_ASM415491v1	Ascomycota	Ascomycota	Sordariomycetes	Xylariales		Monosporascus	1612	87248235	40.597	54124.215	31730	506912	505	104428	253	11060	polymertroph	sordariomycetes	98.7	98.5	0.2	0.6	0.7	3817	42978183	0.492596589489747
Monlax	Monilinia laxa (ascomycetes)	61186	Monilinia laxa	ASM929945v1	GCA_009299455.1	61186	http://ftp.ncbi.nlm.nih.gov/genomes/all/GCA/009/299/455/GCA_009299455.1_ASM929945v1	Ascomycota	Ascomycota	Leotiomycetes	Helotiales	Sclerotiniaceae	Monilinia	49	42814844	39.815	873772.327	233785	3307454	5295	2449422	8	12424	polymertroph	ascomycota	97.3	97	0.3	0.8	1.9	1706	2365023	0.0552383888167384
MonMC13	Monosporascus sp. MC13-8B (ascomycetes)	2211646	Monosporascus sp. MC13-8B	ASM415497v1	GCA_004154975.1	2211646	http://ftp.ncbi.nlm.nih.gov/genomes/all/GCA/004/154/975/GCA_004154975.1_ASM415497v1	Ascomycota	Ascomycota	Sordariomycetes	Xylariales		Monosporascus	1441	89294579	36.634	61967.092	27406	647179	504	151284	185	10638	monomertroph	sordariomycetes	99.1	98.8	0.3	0.3	0.6	3817	43646071	0.488787466034192
MonMG133	Monosporascus sp. MG133 (ascomycetes)	2211645	Monosporascus sp. MG133	ASM415592v1	GCA_004155925.1	2211645	http://ftp.ncbi.nlm.nih.gov/genomes/all/GCA/004/155/925/GCA_004155925.1_ASM415592v1	Ascomycota	Ascomycota	Sordariomycetes	Xylariales		Monosporascus	768	71873001	40.762	93584.637	61034.5	739845	505	166637	129	11567	polymertroph	sordariomycetes	99	98.7	0.3	0.5	0.5	3817	24837400	0.345573437235493
Monmg162	Monosporascus sp. mg162 (ascomycetes)	1081914	Monosporascus sp. mg162	ASM415594v1	GCA_004155945.1	1081914	http://ftp.ncbi.nlm.nih.gov/genomes/all/GCA/004/155/945/GCA_004155945.1_ASM415594v1	Ascomycota	Ascomycota	Sordariomycetes	Xylariales		Monosporascus	1320	89458944	42.37	67771.927	41547.5	607953	501	134088	212	11878	polymertroph	sordariomycetes	99	98.7	0.3	0.3	0.7	3817	41299519	0.461658914730762
Monpurpu	Monascus purpureus (ascomycetes)	5098	Monascus purpureus	ASM654248v1	GCA_006542485.1	5098	http://ftp.ncbi.nlm.nih.gov/genomes/all/GCA/006/542/485/GCA_006542485.1_ASM654248v1	Ascomycota	Ascomycota	Eurotiomycetes	Eurotiales	Aspergillaceae	Monascus	579	23216963	49.049	40098.382	18047	429414	501	90089	77	8095	monomertroph	eurotiales	94.2	93.7	0.5	0.9	4.9	4191	653661	0.0281544575834488
Monrorer	Moniliophthora roreri MCA 2997 (basidiomycetes)	221103	Moniliophthora roreri	M_roreri_MCA_2997_v1	GCF_000488995.1	1381753	http://ftp.ncbi.nlm.nih.gov/genomes/all/GCA/000/488/995/GCA_000488995.1_M_roreri_MCA_2997_v1	Basidiomycota	Basidiomycota	Agaricomycetes	Agaricales	Marasmiaceae	Moniliophthora	3280	52204869	46.922	15916.119	5457	571142	367	48176	273	17910	vasculartroph	agaricales	97.2	96.3	0.9	1.1	1.7	3870	5903027	0.113074261329915
Morconic	Morchella conica CCBAS932 (ascomycetes)	5194	Morchella conica	Morco1	GCA_003790465.1	1392247	http://ftp.ncbi.nlm.nih.gov/genomes/all/GCA/003/790/465/GCA_003790465.1_Morco1	Ascomycota	Ascomycota	Pezizomycetes	Pezizales	Morchellaceae	Morchella	540	48213273	47.167	89283.839	6226.5	1455510	1005	597558	29	11593	saprotroph	ascomycota	93.5	92.8	0.7	2.3	4.2	1706	3453630	0.0716323490421403
Mucambig	Mucor ambiguus (fungi)	91626	Mucor ambiguus	ASM95059v1	GCA_000950595.1	91626	http://ftp.ncbi.nlm.nih.gov/genomes/all/GCA/000/950/595/GCA_000950595.1_ASM95059v1	Mucoromycota	Mucoromycota	Mucoromycetes	Mucorales	Mucoraceae	Mucor	1283	40737472	40.657	31751.732	4184	539271	1002	114399	111	11343	monomertroph	mucorales	98.8	98.6	0.2	0.3	0.9	2449	4177594	0.102549171436068
Muccirci	Mucor circinelloides 1006PhL (fungi)	36080	Mucor circinelloides	Muco_sp_1006Ph_V1	GCA_000401635.1	1220926	http://ftp.ncbi.nlm.nih.gov/genomes/all/GCA/000/401/635/GCA_000401635.1_Muco_sp_1006Ph_V1	Mucoromycota	Mucoromycota	Mucoromycetes	Mucorales	Mucoraceae	Mucor	470	36348485	39.488	77337.202	53180	664271	1019	140649	82	12227	monomertroph	mucorales	98.5	98.3	0.2	0.1	1.4	2449	4641229	0.127686999884589
Muclusit	Mucor lusitanicus (fungi)	29924	Mucor lusitanicus	Muccir1_3	GCA_010203745.1	29924	http://ftp.ncbi.nlm.nih.gov/genomes/all/GCA/010/203/745/GCA_010203745.1_Muccir1_3	Mucoromycota	Mucoromycota	Mucoromycetes	Mucorales	Mucoraceae	Mucor	24	36817399	42.185	1534058.292	792837.5	5640055	3101	4574267	4	11838	monomertroph	mucorales	99.1	98.7	0.4	0.2	0.7	2449	6778151	0.184101842718439
Mycchlor	Mycena chlorophos (basidiomycetes)	658473	Mycena chlorophos	ASM1446111v1	GCA_014461115.1	658473	http://ftp.ncbi.nlm.nih.gov/genomes/all/GCA/014/461/115/GCA_014461115.1_ASM1446111v1	Basidiomycota	Basidiomycota	Agaricomycetes	Agaricales	Mycenaceae	Mycena	80	50883660	55.6	636045.75	126901	4180748	588	2002699	9	13505	mesotroph	agaricales	92.2	87.4	4.8	1.7	6.1	3870	2529022	0.0497020458040951
Mycgalop	Mycena galopus ATCC 62051 (basidiomycetes)	41248	Mycena galopus	Mycgal1	GCA_014925785.1	1314675	http://ftp.ncbi.nlm.nih.gov/genomes/all/GCA/014/925/785/GCA_014925785.1_Mycgal1	Basidiomycota	Basidiomycota	Agaricomycetes	Agaricales	Mycenaceae	Mycena	1364	211361780	51.039	154957.317	38758.5	3646584	1247	490861	110	49684	vasculartroph	agaricomycetes	94.1	70	24.1	1.8	4.1	2898	70505170	0.333575777039728
Mycindig	Mycena indigotica (basidiomycetes)	2126181	Mycena indigotica	ASM1446113v1	GCF_014461135.1	2126181	http://ftp.ncbi.nlm.nih.gov/genomes/all/GCA/014/461/135/GCA_014461135.1_ASM1446113v1	Basidiomycota	Basidiomycota	Agaricomycetes	Agaricales	Mycenaceae	Mycena	30	72886219	51.23	2429540.633	1473004.5	6537710	2152	5077951	7	13735	polymertroph	agaricales	91.5	89.6	1.9	2.1	6.4	3870	18741784	0.257137552985153
Myckenti	Mycena kentingensis (basidiomycetes)	1325293	Mycena kentingensis	ASM1446112v1	GCA_014461125.1	1325293	http://ftp.ncbi.nlm.nih.gov/genomes/all/GCA/014/461/125/GCA_014461125.1_ASM1446112v1	Basidiomycota	Basidiomycota	Agaricomycetes	Agaricales	Mycenaceae	Mycena	61	65015191	54.55	1065822.803	208272	5940114	2140	3039429	8	14271	mesotroph	agaricales	92.3	88	4.3	1.6	6.1	3870	8788306	0.135173116695143
Mycsangu	Mycena sanguinolenta (basidiomycetes)	230812	Mycena sanguinolenta	ASM1446267v1	GCA_014462675.1	230812	http://ftp.ncbi.nlm.nih.gov/genomes/all/GCA/014/462/675/GCA_014462675.1_ASM1446267v1	Basidiomycota	Basidiomycota	Agaricomycetes	Agaricales	Mycenaceae	Mycena	155	167179886	50.186	1078579.91	148296	17789092	1059	5446331	10	24024	vasculartroph	agaricales	90.4	87	3.4	3	6.6	3870	50789667	0.30380249810674
Mycvenu	Mycena venus (basidiomycetes)	2733690	Mycena venus	ASM1446265v1	GCA_014462655.1	2733690	http://ftp.ncbi.nlm.nih.gov/genomes/all/GCA/014/462/655/GCA_014462655.1_ASM1446265v1	Basidiomycota	Basidiomycota	Agaricomycetes	Agaricales	Mycenaceae	Mycena	77	162187722	49.706	2106334.052	682696	12026201	2450	5480052	10	24874	vasculartroph	agaricales	90.5	86.3	4.2	3.1	6.4	3870	44406682	0.273798049891841
Myrduria	Myriangium duriaei CBS 260.36 (ascomycetes)	147570	Myriangium duriaei	Myrdu1	GCA_010093895.1	1168546	http://ftp.ncbi.nlm.nih.gov/genomes/all/GCA/010/093/895/GCA_010093895.1_Myrdu1	Ascomycota	Ascomycota	Dothideomycetes	Myriangiales	Myriangiaceae	Myriangium	16	25685045	52.209	1605315.312	1481718	4229277	89342	1862757	5	10675	saprotroph	dothideomycetes	93.8	93.5	0.3	0.9	5.3	3786	102575	0.00399356902041636
Mytresin	Mytilinidion resinicola (ascomycetes)	574789	Mytilinidion resinicola	Mytre1	GCF_010093595.1	574789	http://ftp.ncbi.nlm.nih.gov/genomes/all/GCA/010/093/595/GCA_010093595.1_Mytre1	Ascomycota	Ascomycota	Dothideomycetes	Mytilinidiales	Mytilinidiaceae	Mytilinidion	73	47275052	50.504	647603.452	362046	3453937	1040	1675696	10	16792	mesotroph	dothideomycetes	98.5	98.3	0.2	0.3	1.2	3786	4383940	0.0927326320021816
Nadfuful	Nadsonia fulvescens var. fulvescens		Nadsonia fulvescens var. fulvescens	NRRL Y-12810	yHMPu5000034635_nadsonia_fulvescens_160519		https://figshare.com/ndownloader/files/13092791	Ascomycota	Saccharomycota	Saccharomycetes	Saccharomycetales		Nadsonia	14721	17772825	36.838	1207.311	205	904542	200	158542	31	7096	monomertroph	saccharomycetes	91.9	89.1	2.8	1.4	6.7	2137	1276213	0.0718069862275693
Nadfulve	Nadsonia fulvescens var. elongata DSM 6958 (budding yeasts)	45786	Nadsonia fulvescens	Nadfu1	GCA_001661315.1	857566	http://ftp.ncbi.nlm.nih.gov/genomes/all/GCA/001/661/315/GCA_001661315.1_Nadfu1	Ascomycota	Saccharomycota	Saccharomycetes	Saccharomycetales		Nadsonia	20	13746944	39.253	687347.2	514989.5	2480304	1040	1627684	4	5649	monomertroph	saccharomycetes	91.7	89.5	2.2	1.5	6.8	2137	25672	0.00186746959906144
Naeencep	Naematelia encephala (basidiomycetes)	71784	Naematelia encephala	Treen1	GCA_002105065.1	71784	http://ftp.ncbi.nlm.nih.gov/genomes/all/GCA/002/105/065/GCA_002105065.1_Treen1	Basidiomycota	Basidiomycota	Tremellomycetes	Tremellales	Naemateliaceae	Naematelia	151	19786307	49.303	131035.146	87377	1646047	1872	209500	27	7964	monomertroph	tremellomycetes	90.7	90.5	0.2	2.4	6.9	4284	97185	0.00491173011719671
Nakbacil	Nakaseomyces bacillisporus		Nakaseomyces bacillisporus	CBS 7720	nakaseomyces_bacillisporus		https://figshare.com/ndownloader/files/13092791	Ascomycota	Saccharomycota	Saccharomycetes	Saccharomycetales	Saccharomycetaceae	Nakaseomyces	37	11106681	36.593	300180.568	11052	1222136	2065	811560	6	4844	monomertroph	saccharomycetes	95.3	94.6	0.7	0.7	4	2137	42720	0.00384633357165836
Nakdelph	Nakaseomyces delphensis		Nakaseomyces delphensis	CBS 2170	nakaseomyces_delphensis		https://figshare.com/ndownloader/files/13092791	Ascomycota	Saccharomycota	Saccharomycetes	Saccharomycetales	Saccharomycetaceae	Nakaseomyces	30	10969104	38.871	365636.8	82165.5	1336565	1534	1014225	5	5105	monomertroph	saccharomycetes	97.1	96.3	0.8	0.6	2.3	2137	102030	0.00930158014729371
Nakholst	Nakazawaea holstii		Nakazawaea holstii	NRRL Y-2155	yHMPu5000034918_nakazawaea_holstii_160519		https://figshare.com/ndownloader/files/13092791	Ascomycota	Saccharomycota	Saccharomycetes	Saccharomycetales	Pichiaceae	Nakazawaea	699	13538229	35.349	19367.996	464	389225	200	121789	35	6206	monomertroph	saccharomycetes	93.3	92.9	0.4	0.9	5.8	2137	164699	0.0121654760013293
Nakpelta	Nakazawaea peltata		Nakazawaea peltata	JCM 9829	nakazawaea_peltata		https://figshare.com/ndownloader/files/13092791	Ascomycota	Saccharomycota	Saccharomycetes	Saccharomycetales	Pichiaceae	Nakazawaea	11	11653826	40.613	1059438.727	860876	2934271	187661	1221263	4	5458	monomertroph	saccharomycetes	92.5	92.4	0.1	2	5.5	2137	73975	0.00634770074651878
Nangypse	Nannizzia gypsea CBS 118893 (ascomycetes)	63402	Nannizzia gypsea	MS_CBS118893	GCF_000150975.2	535722	http://ftp.ncbi.nlm.nih.gov/genomes/all/GCA/000/150/975/GCA_000150975.2_MS_CBS118893	Ascomycota	Ascomycota	Eurotiomycetes	Onygenales	Arthrodermataceae	Nannizzia	19	23272942	48.458	1224891.684	719413	5365613	2855	3227799	3	8921	monomertroph	onygenales	98.1	98.1	0	0.8	1.1	4862	18467	0.000793496585004165
Naucaste	Naumovozyma castellii		Naumovozyma castellii	CBS 4309	naumovozyma_castellii		https://figshare.com/ndownloader/files/13092791	Ascomycota	Saccharomycota	Saccharomycetes	Saccharomycetales	Saccharomycetaceae	Naumovozyma	10	11219539	36.764	1121953.9	832072.5	3019861	468474	1245273	3	5264	monomertroph	saccharomycetes	98.6	96.4	2.2	0.1	1.3	2137	10374	0.000924636921356573
Naudaire	Naumovozyma dairenensis		Naumovozyma dairenensis	CBS 421	naumovozyma_dairenensis		https://figshare.com/ndownloader/files/13092791	Ascomycota	Saccharomycota	Saccharomycetes	Saccharomycetales	Saccharomycetaceae	Naumovozyma	11	13527580	34.146	1229780	1184459	2054635	696134	1230053	5	5651	monomertroph	saccharomycetes	98.3	97.1	1.2	0.2	1.5	2137	349921	0.0258672282847339
Nechaema	Nectria haematococca		Nectria haematococca		GCA_000151355.1		http://ftp.ncbi.nlm.nih.gov/genomes/all/GCA/000/151/355/GCA_000151355.1_v2.0	Ascomycota	Ascomycota	Sordariomycetes	Hypocreales	Nectriaceae	Fusarium	209	51286497	50.786	245389.938	37492	4937060	865	1255602	10	15708	vasculartroph	hypocreales	99.6	98.9	0.7	0.1	0.3	4494	1881675	0.0366894818337856
Neo37M	Neopestalotiopsis sp. 37M (ascomycetes)	2572875	Neopestalotiopsis sp. 37M	ASM1105887v1	GCA_011058875.1	2572875	http://ftp.ncbi.nlm.nih.gov/genomes/all/GCA/011/058/875/GCA_011058875.1_ASM1105887v1	Ascomycota	Ascomycota	Sordariomycetes	Xylariales	Sporocadaceae	Neopestalotiopsis	229	50504522	50.129	220543.764	119643	1995630	1040	505214	32	14867	vasculartroph	sordariomycetes	99.4	99	0.4	0.2	0.4	3817	308004	0.00609854301759355
Neoacido	Neohortaea acidophila (ascomycetes)	245834	Neohortaea acidophila	Horac1	GCF_010093505.1	245834	http://ftp.ncbi.nlm.nih.gov/genomes/all/GCA/010/093/505/GCA_010093505.1_Horac1	Ascomycota	Ascomycota	Dothideomycetes	Mycosphaerellales	Teratosphaeriaceae	Neohortaea	39	20432448	56.55	523908.923	14979	2725783	1060	1943569	5	9830	saprotroph	capnodiales	89.9	89.7	0.2	1.5	8.6	3578	11095	0.000543008845538234
Neoclavi	Neopestalotiopsis clavispora (ascomycetes)	289240	Neopestalotiopsis clavispora	ASM1462143v1	GCA_014621435.1	289240	http://ftp.ncbi.nlm.nih.gov/genomes/all/GCA/014/621/435/GCA_014621435.1_ASM1462143v1	Ascomycota	Ascomycota	Sordariomycetes	Xylariales	Sporocadaceae	Neopestalotiopsis	661	50463625	50.228	76344.365	48422	606264	1115	135634	116	15199	vasculartroph	sordariomycetes	96.6	96.1	0.5	1.5	1.9	3817	135223	0.00267961328580735
Neoditis	Neonectria ditissima (ascomycetes)	78410	Neonectria ditissima	R0905_v2.0	GCA_001306435.1	78410	http://ftp.ncbi.nlm.nih.gov/genomes/all/GCA/001/306/435/GCA_001306435.1_R0905_v2.0	Ascomycota	Ascomycota	Sordariomycetes	Hypocreales	Nectriaceae	Neonectria	677	45719213	50.838	67532.072	29809	687738	503	153409	95	12685	vasculartroph	hypocreales	99.4	98.8	0.6	0.2	0.4	4494	4334293	0.0948024411531318
Neolepid	Neolentinus lepideus HHB14362 ss-1 (train wrecker)	38799	Neolentinus lepideus	Neole1	GCA_001632425.1	1314782	http://ftp.ncbi.nlm.nih.gov/genomes/all/GCA/001/632/425/GCA_001632425.1_Neole1	Basidiomycota	Basidiomycota	Agaricomycetes	Gloeophyllales	Gloeophyllaceae	Neolentinus	331	35640188	50.877	107674.284	20805	1528150	1008	361006	30	13157	saprotroph	agaricomycetes	98.5	97.9	0.6	0.6	0.9	2898	3311316	0.0929096109145103
Neoparvu	Neofusicoccum parvum UCRNP2 (ascomycetes)	310453	Neofusicoccum parvum	UCRNP2V3	GCF_000385595.1	1287680	http://ftp.ncbi.nlm.nih.gov/genomes/all/GCA/000/385/595/GCA_000385595.1_UCRNP2V3	Ascomycota	Ascomycota	Dothideomycetes	Botryosphaeriales	Botryosphaeriaceae	Neofusicoccum	1297	42592847	56.763	32839.512	13170	480852	202	83561	149	10366	mesotroph	dothideomycetes	98.5	98	0.5	0.4	1.1	3786	581915	0.0136622705685769
Neucrass	Neurospora crassa OR74A (ascomycetes)	5141	Neurospora crassa	NC12	GCF_000182925.2	367110	http://ftp.ncbi.nlm.nih.gov/genomes/all/GCA/000/182/925/GCA_000182925.2_NC12	Ascomycota	Ascomycota	Sordariomycetes	Sordariales	Sordariaceae	Neurospora	21	41102378	48.233	1957256.095	64840	9798893	1646	6000761	3	10813	saprotroph	sordariomycetes	99.1	99	0.1	0.2	0.7	3817	3551471	0.086405487293217
Neutetra	Neurospora tetrasperma FGSC 2508 (ascomycetes)	40127	Neurospora tetrasperma	v2.0	GCF_000213175.1	510951	http://ftp.ncbi.nlm.nih.gov/genomes/all/GCA/000/213/175/GCA_000213175.1_v2.0	Ascomycota	Ascomycota	Sordariomycetes	Sordariales	Sordariaceae	Neurospora	81	39146333	49.415	483288.062	4250	9915204	2087	5681182	3	10380	saprotroph	sordariomycetes	98.9	98.8	0.1	0.3	0.8	3817	1434703	0.0366497418800377
Obbrivul	Obba rivulosa (basidiomycetes)	1052685	Obba rivulosa	Obbri1	GCA_001687445.1	1052685	http://ftp.ncbi.nlm.nih.gov/genomes/all/GCA/001/687/445/GCA_001687445.1_Obbri1	Basidiomycota	Basidiomycota	Agaricomycetes	Polyporales	Gelatoporiaceae	Obba	712	34037596	53.608	47805.612	19114	721539	1010	118366	85	13198	saprotroph	polyporales	99	98.6	0.4	0.3	0.7	4464	832738	0.0244652413172775
Ogagluco	Ogataea glucozyma		Ogataea glucozyma	NRRL YB-2185	yHMPu5000034897_ogataea_glucozyma_160519		https://figshare.com/ndownloader/files/13092791	Ascomycota	Saccharomycota	Saccharomycetes	Saccharomycetales	Pichiaceae	Ogataea	533	13866424	47.96	26015.805	417	857514	200	292959	15	5858	monomertroph	saccharomycetes	98	97.6	0.4	0.5	1.5	2137	478292	0.0344928151627269
Ogahenri	Ogataea henricii		Ogataea henricii	NRRL YB-2194	yHMPu5000026124_ogataea_henricii_160519		https://figshare.com/ndownloader/files/13092791	Ascomycota	Saccharomycota	Saccharomycetes	Saccharomycetales	Pichiaceae	Ogataea	497	12604709	49.268	25361.588	557	789719	200	287072	15	5567	monomertroph	saccharomycetes	98.4	98.3	0.1	0.4	1.2	2137	261231	0.0207248735373423
Ogakodam	Ogataea kodamae		Ogataea kodamae	NRRL Y-17234	yHMPu5000034899_ogataea_kodamae_160519		https://figshare.com/ndownloader/files/13092791	Ascomycota	Saccharomycota	Saccharomycetes	Saccharomycetales	Pichiaceae	Ogataea	408	8701465	44.652	21327.12	103	978802	62	545341	7	4551	monomertroph	saccharomycetes	95.2	95.2	0	1.4	3.4	2137	46001	0.00528658105273078
Ogametha	Ogataea methanolica		Ogataea methanolica	JCM 10240	ogataea_methanolica		https://figshare.com/ndownloader/files/13092791	Ascomycota	Saccharomycota	Saccharomycetes	Saccharomycetales	Pichiaceae	Ogataea	32	15086366	36.976	471448.938	32586	3681944	1788	1590249	3	5855	monomertroph	saccharomycetes	95.9	95.4	0.5	0.6	3.5	2137	515371	0.0341613745815261
Ogamethy	Ogataea methylivora		Ogataea methylivora	NRRL Y-17250	yHMPu5000034901_ogataea_methylivora_160519		https://figshare.com/ndownloader/files/13092791	Ascomycota	Saccharomycota	Saccharomycetes	Saccharomycetales	Pichiaceae	Ogataea	181	12846970	33.666	70977.735	2076	1232401	200	227353	17	6089	monomertroph	saccharomycetes	95.1	94.7	0.4	0.7	4.2	2137	57811	0.00449997158863141
Ogaminut	Ogataea minuta		Ogataea minuta	NRRL Y-411	yHMPu5000034902_ogataea_minuta_160519		https://figshare.com/ndownloader/files/13092791	Ascomycota	Saccharomycota	Saccharomycetes	Saccharomycetales	Pichiaceae	Ogataea	180	9133187	45.822	50739.928	391	1541352	92	1228431	4	4457	monomertroph	saccharomycetes	96.8	96.7	0.1	1	2.2	2137	90248	0.0098813262008103
Oganagan	Ogataea naganishii		Ogataea naganishii	NRRL Y-7654	yHMPu5000034903_ogataea_naganishii_160519		https://figshare.com/ndownloader/files/13092791	Ascomycota	Saccharomycota	Saccharomycetes	Saccharomycetales	Pichiaceae	Ogataea	256	12020319	44.873	46954.371	191	1633205	96	679996	7	5340	monomertroph	saccharomycetes	97.2	97.2	0	0.8	2	2137	84695	0.00704598605078617
Oganitra	Ogataea nitratoaversa		Ogataea nitratoaversa	NRRL Y-48449	yHMPu5000034636_ogataea_nitratoaversa_160519		https://figshare.com/ndownloader/files/13092791	Ascomycota	Saccharomycota	Saccharomycetes	Saccharomycetales	Pichiaceae	Ogataea	910	14344126	34.715	15762.776	365.5	691215	200	183889	25	5880	monomertroph	saccharomycetes	95.8	95.6	0.2	0.4	3.8	2137	385793	0.0268955389822984
Oganonfe	Ogataea nonfermentans		Ogataea nonfermentans	NRRL YB-2203	yHMPu5000034904_ogataea_nonfermentans_160519		https://figshare.com/ndownloader/files/13092791	Ascomycota	Saccharomycota	Saccharomycetes	Saccharomycetales	Pichiaceae	Ogataea	57	10823021	43.967	189877.561	5242	3217440	200	1346603	3	5798	monomertroph	saccharomycetes	96.4	96.3	0.1	1.3	2.3	2137	63312	0.00584975304030178
Ogaparap	Ogataea parapolymorpha		Ogataea parapolymorpha	DL-1	ogataea_parapolymorpha		https://figshare.com/ndownloader/files/13092791	Ascomycota	Saccharomycota	Saccharomycetes	Saccharomycetales	Pichiaceae	Ogataea	7	8874589	47.86	1267798.429	1293628	1515570	955766	1293628	4	4518	monomertroph	saccharomycetes	96.9	96.9	0	0.8	2.3	2137	8592	0.000968157511294326
Ogaphilo	Ogataea philodendri		Ogataea philodendri	NRRL Y-7210	yHMPu5000034893_ogataea_philodendra_160519		https://figshare.com/ndownloader/files/13092791	Ascomycota	Saccharomycota	Saccharomycetes	Saccharomycetales	Pichiaceae	Ogataea	197	8882715	47.847	45089.924	195	1278667	56	450359	7	4715	monomertroph	saccharomycetes	96.7	96.6	0.1	0.8	2.5	2137	20392	0.00229569450331346
Ogapilis	Ogataea pilisensis		Ogataea pilisensis	NRRL Y-27598	yHMPu5000034892_ogataea_pilisensis_160519		https://figshare.com/ndownloader/files/13092791	Ascomycota	Saccharomycota	Saccharomycetes	Saccharomycetales	Pichiaceae	Ogataea	1431	14405693	36.456	10066.871	120	513538	56	170189	28	5782	monomertroph	saccharomycetes	95.6	95.4	0.2	0.8	3.6	2137	164315	0.011406254457873
Ogapin	Ogataea pini		Ogataea pini	NRRL Y-11528	yHMPu5000034891_ogataea_pini_160519		https://figshare.com/ndownloader/files/13092791	Ascomycota	Saccharomycota	Saccharomycetes	Saccharomycetales	Pichiaceae	Ogataea	118	11571877	42.706	98066.754	909.5	1522243	114	558977	8	5407	monomertroph	saccharomycetes	97.1	96.9	0.2	0.9	2	2137	51650	0.00446340727610568
Ogapolym	Ogataea polymorpha		Ogataea polymorpha	NCYC 495 leu1.1	ogataea_polymorpha		https://figshare.com/ndownloader/files/13092791	Ascomycota	Saccharomycota	Saccharomycetes	Saccharomycetales	Pichiaceae	Ogataea	7	8974850	47.86	1282121.429	1302532	1541475	988507	1302532	4	4289	monomertroph	saccharomycetes	97	97	0	0.7	2.3	2137	29251	0.00325921881702758
Ogapopul	Ogataea populialbae		Ogataea populialbae	NRRL Y-48632	yHMPu5000034637_ogataea_populiabae_160519		https://figshare.com/ndownloader/files/13092791	Ascomycota	Saccharomycota	Saccharomycetes	Saccharomycetales	Pichiaceae	Ogataea	366	11802454	42.241	32247.142	359.5	1154972	76	745218	7	5489	monomertroph	saccharomycetes	96.1	95.9	0.2	1	2.9	2137	118425	0.0100339302317976
Ogaramen	Ogataea ramenticola		Ogataea ramenticola	NRRL YB-1985	yHMPu5000034890_ogataea_ramenticola_160519		https://figshare.com/ndownloader/files/13092791	Ascomycota	Saccharomycota	Saccharomycetes	Saccharomycetales	Pichiaceae	Ogataea	802	13049329	32.326	16270.984	366	936193	102	468069	11	5890	monomertroph	saccharomycetes	93.1	93.1	0	0.6	6.3	2137	188340	0.0144329260148165
Ogatreha1	Ogataea trehaloabstinens		Ogataea trehaloabstinens	NRRL Y-27595	yHMPu5000034887_ogataea_trehaloabstinens_160519		https://figshare.com/ndownloader/files/13092791	Ascomycota	Saccharomycota	Saccharomycetes	Saccharomycetales	Pichiaceae	Ogataea	527	11332404	41.406	21503.613	135	1805010	70	890716	5	5641	monomertroph	saccharomycetes	95.1	94.9	0.2	0.8	4.1	2137	42259	0.00372904107548584
Ogatreha2	Ogataea trehalophila		Ogataea trehalophila	NRRL Y-6781	yHMPu5000034886_ogataea_trehalophila_160519		https://figshare.com/ndownloader/files/13092791	Ascomycota	Saccharomycota	Saccharomycetes	Saccharomycetales	Pichiaceae	Ogataea	522	14167188	34.921	27140.207	503	559938	57	189896	23	5807	monomertroph	saccharomycetes	95.9	95.8	0.1	0.7	3.4	2137	274320	0.0193630521455634
Ogazsolt	Ogataea zsoltii		Ogataea zsoltii	NRRL Y-27601	yHMPu5000034885_ogataea_zsoltii_160519		https://figshare.com/ndownloader/files/13092791	Ascomycota	Saccharomycota	Saccharomycetes	Saccharomycetales	Pichiaceae	Ogataea	409	11719984	47.687	28655.218	672	742912	88	268365	15	5466	monomertroph	saccharomycetes	98.4	98.3	0.1	0.5	1.1	2137	213706	0.0182343252345737
Oidmaiu	Oidiodendron maius Zn (ascomycetes)	78148	Oidiodendron maius	Oidiodendron maius Zn v1.0	GCA_000827325.1	913774	http://ftp.ncbi.nlm.nih.gov/genomes/all/GCA/000/827/325/GCA_000827325.1_Oidiodendron_maius_Zn_v1.0	Ascomycota	Ascomycota	Leotiomycetes		Myxotrichaceae	Oidiodendron	100	46426256	47.111	464262.56	38769.5	6606482	2028	1952282	8	16702	vasculartroph	ascomycota	98.4	97.6	0.8	0.4	1.2	1706	2700422	0.0581658361596076
Oidneoly	Oidium neolycopersici (ascomycetes)	212602	Oidium neolycopersici	ASM361085v1	GCA_003610855.1	212602	http://ftp.ncbi.nlm.nih.gov/genomes/all/GCA/003/610/855/GCA_003610855.1_ASM361085v1	Ascomycota	Ascomycota	Leotiomycetes	Erysiphales	Erysiphaceae	Oidium	10900	41983253	38.474	3851.675	2053	50729	385	7255	1710	6851	monomertroph	ascomycota	94.5	94.4	0.1	0.8	4.7	1706	11946349	0.284550342013755
Ophaustr	Ophiocordyceps australis (ascomycetes)	1399860	Ophiocordyceps australis	OphauB2	GCA_002591415.1	1399860	http://ftp.ncbi.nlm.nih.gov/genomes/all/GCA/002/591/415/GCA_002591415.1_OphauB2	Ascomycota	Ascomycota	Sordariomycetes	Hypocreales	Ophiocordycipitaceae	Ophiocordyceps	594	23324075	53.132	39266.12	8581	427808	1005	112405	59	8171	monomertroph	hypocreales	97	97	0	0.9	2.1	4494	168975	0.00724466029199443
Ophcaflo	Ophiocordyceps camponoti-floridani (ascomycetes)	2030778	Ophiocordyceps camponoti-floridani	Ophcf2	GCA_012980515.1	2030778	http://ftp.ncbi.nlm.nih.gov/genomes/all/GCA/012/980/515/GCA_012980515.1_Ophcf2	Ascomycota	Ascomycota	Sordariomycetes	Hypocreales	Ophiocordycipitaceae	Ophiocordyceps	13	30465672	48.443	2343513.231	2468927	5595695	49144	3776764	4	7455	monomertroph	hypocreales	94.6	94	0.6	1.3	4.1	4494	8140852	0.267213931798386
Ophcaleo	Ophiocordyceps camponoti-leonardi (nom. inval.) (ascomycetes)	2039875	Ophiocordyceps camponoti-leonardi (nom. inval.)	ASM333945v1	GCA_003339455.1	2039875	http://ftp.ncbi.nlm.nih.gov/genomes/all/GCA/003/339/455/GCA_003339455.1_ASM333945v1	Ascomycota	Ascomycota	Sordariomycetes	Hypocreales	Ophiocordycipitaceae	Ophiocordyceps	531	37909978	45.904	71393.556	40552	574159	1001	139473	77	7046	monomertroph	hypocreales	95.9	95.7	0.2	0.8	3.3	4494	12339450	0.325493462433558
Ophcaruf	Ophiocordyceps camponoti-rufipedis (ascomycetes)	2004952	Ophiocordyceps camponoti-rufipedis	Ophun1	GCA_002591395.1	2004952	http://ftp.ncbi.nlm.nih.gov/genomes/all/GCA/002/591/395/GCA_002591395.1_Ophun1	Ascomycota	Ascomycota	Sordariomycetes	Hypocreales	Ophiocordycipitaceae	Ophiocordyceps	2205	21899844	56.108	9931.902	4081	146677	1000	23109	279	7618	monomertroph	hypocreales	92	91.8	0.2	3.2	4.8	4494	907979	0.0414605236457392
Ophcasau	Ophiocordyceps camponoti-saundersi (nom. inval.) (ascomycetes)	2039874	Ophiocordyceps camponoti-saundersi (nom. inval.)	ASM333941v1	GCA_003339415.1	2039874	http://ftp.ncbi.nlm.nih.gov/genomes/all/GCA/003/339/415/GCA_003339415.1_ASM333941v1	Ascomycota	Ascomycota	Sordariomycetes	Hypocreales	Ophiocordycipitaceae	Ophiocordyceps	1700	49265285	40.024	28979.579	7165.5	755065	1001	107245	110	6946	monomertroph	hypocreales	95.9	95.7	0.2	0.7	3.4	4494	23456502	0.476126383923284
Ophdisse	Ophiobolus disseminans (ascomycetes)	1469910	Ophiobolus disseminans	Ophdi1	GCA_010093685.1	1469910	http://ftp.ncbi.nlm.nih.gov/genomes/all/GCA/010/093/685/GCA_010093685.1_Ophdi1	Ascomycota	Ascomycota	Dothideomycetes	Pleosporales	Leptosphaeriaceae	Ophiobolus	72	41683814	51.724	578941.861	246026	3205111	1060	1308939	12	16026	mesotroph	pleosporales	97.1	97	0.1	0.6	2.3	6641	2823531	0.0677368678403565
Ophfurca	Ophiocordyceps polyrhachis-furcata BCC 54312 (ascomycetes)	1330020	Ophiocordyceps polyrhachis-furcata	OPF BCC54312 improved	GCA_001633055.2	1330021	http://ftp.ncbi.nlm.nih.gov/genomes/all/GCA/001/633/055/GCA_001633055.2_OPF_BCC54312_improved	Ascomycota	Ascomycota	Sordariomycetes	Hypocreales	Ophiocordycipitaceae	Ophiocordyceps	68	43252821	45.034	636070.897	46796.5	5280523	1028	2977708	6	10146	monomertroph	hypocreales	95.6	95.4	0.2	0.8	3.6	4494	19728246	0.45611466590815
Ophpicea	Ophiostoma piceae UAMH 11346 (ascomycetes)	61273	Ophiostoma piceae	Opiceae_UAMHv01	GCA_000410735.1	1262450	http://ftp.ncbi.nlm.nih.gov/genomes/all/GCA/000/410/735/GCA_000410735.1_Opiceae_UAMHv01	Ascomycota	Ascomycota	Sordariomycetes	Ophiostomatales	Ophiostomataceae	Ophiostoma	45	32840360	53.354	729785.778	414159	4381405	10530	1451997	8	8884	saprotroph	sordariomycetes	97.8	97.6	0.2	0.3	1.9	3817	153370	0.00467016804931493
Ophsinen	Ophiocordyceps sinensis (ascomycetes)	72228	Ophiocordyceps sinensis	ASM1293428v1	GCA_012934285.1	72228	http://ftp.ncbi.nlm.nih.gov/genomes/all/GCA/012/934/285/GCA_012934285.1_ASM1293428v1	Ascomycota	Ascomycota	Sordariomycetes	Hypocreales	Ophiocordycipitaceae	Ophiocordyceps	23	110880992	45.102	4820912.696	652132	23284981	1768	18163664	3	9961	monomertroph	hypocreales	97.9	97	0.9	0.4	1.7	4494	81615626	0.736065077772753
Ophunila	Ophiocordyceps unilateralis (ascomycetes)	268505	Ophiocordyceps unilateralis	ASM127257v2	GCA_001272575.2	268505	http://ftp.ncbi.nlm.nih.gov/genomes/all/GCA/001/272/575/GCA_001272575.2_ASM127257v2	Ascomycota	Ascomycota	Sordariomycetes	Hypocreales	Ophiocordycipitaceae	Ophiocordyceps	2536	23913698	55.922	9429.692	2520	167401	499	27475	251	8577	monomertroph	hypocreales	97.1	96.9	0.2	0.7	2.2	4494	847284	0.0354309065875131
Pancyane	Panaeolus cyanescens (basidiomycetes)	181874	Panaeolus cyanescens	ASM293835v1	GCA_002938355.1	181874	http://ftp.ncbi.nlm.nih.gov/genomes/all/GCA/002/938/355/GCA_002938355.1_ASM293835v1	Basidiomycota	Basidiomycota	Agaricomycetes	Agaricales	Bolbitiaceae	Panaeolus	6137	44310526	46.289	7220.226	1069	335722	201	33214	347	13420	polymertroph	agaricales	96.8	96.4	0.4	1	2.2	3870	1213761	0.0273921595965708
Parbrasi	Paracoccidioides brasiliensis Pb18 (ascomycetes)	121759	Paracoccidioides brasiliensis	Paracocci_br_Pb18_V2	GCF_000150735.1	502780	http://ftp.ncbi.nlm.nih.gov/genomes/all/GCA/000/150/735/GCA_000150735.2_Paracocci_br_Pb18_V2	Ascomycota	Ascomycota	Eurotiomycetes	Onygenales		Paracoccidioides	57	29952540	44.35	525483.158	103950	3931613	2271	2149514	5	8390	monomertroph	onygenales	97	97	0	0.6	2.4	4862	3347598	0.111763409714168
Parlutzi	Paracoccidioides lutzii Pb01 (ascomycetes)	1048829	Paracoccidioides lutzii	Paracocci_br_Pb01_V2	GCF_000150705.2	502779	http://ftp.ncbi.nlm.nih.gov/genomes/all/GCA/000/150/705/GCA_000150705.2_Paracocci_br_Pb01_V2	Ascomycota	Ascomycota	Eurotiomycetes	Onygenales		Paracoccidioides	110	32925248	42.819	299320.436	77617.5	2221074	4883	1028461	12	8826	monomertroph	onygenales	97.3	97.2	0.1	0.7	2	4862	6124520	0.186012873767876
Parnodor	Parastagonospora nodorum SN15 (ascomycetes)	13684	Parastagonospora nodorum	ASM14691v2	GCF_000146915.1	321614	http://ftp.ncbi.nlm.nih.gov/genomes/all/GCA/000/146/915/GCA_000146915.2_ASM14691v2	Ascomycota	Ascomycota	Dothideomycetes	Pleosporales	Phaeosphaeriaceae	Parastagonospora	108	37213987	50.434	344573.954	35117	2531949	2005	1045363	13	16002	mesotroph	pleosporales	97.3	97.3	0	1.2	1.5	6641	482976	0.0129783460181249
Parparas	Parasitella parasitica (fungi)	35722	Parasitella parasitica	PP.v1	GCA_000938895.1	35722	http://ftp.ncbi.nlm.nih.gov/genomes/all/GCA/000/938/895/GCA_000938895.1_PP.v1	Mucoromycota	Mucoromycota	Mucoromycetes	Mucorales	Mucoraceae	Parasitella	15637	44910645	38.951	2872.076	183	2293163	121	162779	73	13408	monomertroph	mucorales	97.9	97.7	0.2	0.4	1.7	2449	9303010	0.207144876231459
Parsporu	Paraphaeosphaeria sporulosa (ascomycetes)	1460663	Paraphaeosphaeria sporulosa	Parsp1	GCF_001642045.1	1460663	http://ftp.ncbi.nlm.nih.gov/genomes/all/GCA/001/642/045/GCA_001642045.1_Parsp1	Ascomycota	Ascomycota	Dothideomycetes	Pleosporales	Didymosphaeriaceae	Paraphaeosphaeria	61	38464024	53.356	630557.77	15872	5402283	1010	3130344	5	14734	vasculartroph	pleosporales	96.2	96	0.2	0.4	3.4	6641	772565	0.0200853920016273
Patatrat	Patellaria atrata CBS 101060 (ascomycetes)	703506	Patellaria atrata	Patat1	GCA_010093705.1	1346257	http://ftp.ncbi.nlm.nih.gov/genomes/all/GCA/010/093/705/GCA_010093705.1_Patat1	Ascomycota	Ascomycota	Dothideomycetes	Patellariales	Patellariaceae	Patellaria	127	28693344	46.179	225931.843	4539	3585016	1086	1466072	8	9780	saprotroph	dothideomycetes	94.2	94	0.2	1.4	4.4	3786	1210445	0.0421855674960716
Paxinvol	Paxillus involutus ATCC 200175 (basidiomycetes)	71150	Paxillus involutus	Paxillus involutus ATCC 200175 v1.0	GCA_000827475.1	664439	http://ftp.ncbi.nlm.nih.gov/genomes/all/GCA/000/827/475/GCA_000827475.1_Paxillus_involutus_ATCC_200175_v1.0	Basidiomycota	Basidiomycota	Agaricomycetes	Boletales	Paxillaceae	Paxillus	2681	58300722	50.187	21745.887	3387	2811131	1993	381094	29	17984	saprotroph	boletales	95	92.9	2.1	2	3	4878	10680867	0.183202997040071
Paxrubic	Paxillus rubicundulus Ve08.2h10 (basidiomycetes)	463315	Paxillus rubicundulus	Paxillus rubicundulus Ve08.2h10 v1.0	GCA_000827395.1	930991	http://ftp.ncbi.nlm.nih.gov/genomes/all/GCA/000/827/395/GCA_000827395.1_Paxillus_rubicundulus_Ve08.2h10_v1.0	Basidiomycota	Basidiomycota	Agaricomycetes	Boletales	Paxillaceae	Paxillus	6945	53011005	47.986	7632.974	3707	235740	1000	14940	847	22036	monomertroph	boletales	95.9	95.7	0.2	0.7	3.4	4878	20098310	0.379134672130815
Pelfruct	Peltaster fructicola (ascomycetes)	286661	Peltaster fructicola	ASM159280v2	GCA_001592805.2	286661	http://ftp.ncbi.nlm.nih.gov/genomes/all/GCA/001/592/805/GCA_001592805.2_ASM159280v2	Ascomycota	Ascomycota	Dothideomycetes			Peltaster	5	18987130	51.954	3797426	3676293	4890228	2770634	3676293	3	8072	monomertroph	capnodiales	83.9	83.8	0.1	1.6	14.5	3578	17495	0.000921413610166465
Penantar	Penicillium antarcticum (ascomycetes)	416450	Penicillium antarcticum	ASM207234v1	GCA_002072345.1	416450	http://ftp.ncbi.nlm.nih.gov/genomes/all/GCA/002/072/345/GCA_002072345.1_ASM207234v1	Ascomycota	Ascomycota	Eurotiomycetes	Eurotiales	Aspergillaceae	Penicillium	700	31454985	48.818	44935.693	2300	2159518	200	594148	16	11514	mesotroph	eurotiales	99.7	99.2	0.5	0	0.3	4191	1121073	0.035640551092299
Penarizo	Penicillium arizonense (ascomycetes)	1835702	Penicillium arizonense	ASM177332v1	GCF_001773325.1	1835702	http://ftp.ncbi.nlm.nih.gov/genomes/all/GCA/001/773/325/GCA_001773325.1_ASM177332v1	Ascomycota	Ascomycota	Eurotiomycetes	Eurotiales	Aspergillaceae	Penicillium	396	33729052	49.124	85174.374	5100	2696425	202	1033882	10	12253	mesotroph	eurotiales	99.8	99.1	0.7	0	0.2	4191	1416786	0.0420049161180101
Penbrasi	Penicillium brasilianum (ascomycetes)	104259	Penicillium brasilianum	ASM201655v1	GCA_002016555.1	104259	http://ftp.ncbi.nlm.nih.gov/genomes/all/GCA/002/016/555/GCA_002016555.1_ASM201655v1	Ascomycota	Ascomycota	Eurotiomycetes	Eurotiales	Aspergillaceae	Penicillium	248	32945979	50.006	132846.69	78612.5	1033152	501	292589	35	10352	mesotroph	eurotiales	99.3	99.1	0.2	0.2	0.5	4191	999908	0.0303499252518798
Pencamem	Penicillium camemberti FM 013 (ascomycetes)	5075	Penicillium camemberti	PCAMFM013_20131106	GCA_000513335.1	1429867	http://ftp.ncbi.nlm.nih.gov/genomes/all/GCA/000/513/335/GCA_000513335.1_PCAMFM013_20131106	Ascomycota	Ascomycota	Eurotiomycetes	Eurotiales	Aspergillaceae	Penicillium	180	35011981	48.215	194511.006	18438	2612452	1054	947716	11	14418	mesotroph	eurotiales	99.8	99.6	0.2	0.1	0.1	4191	776417	0.0221757517805119
PenCBMAI	Peniophora sp. CBMAI 1063 (basidiomycetes)	718367	Peniophora sp. CBMAI 1063	Peniophora sp. CBMAI1063	GCA_900536885.1	718367	http://ftp.ncbi.nlm.nih.gov/genomes/all/GCA/900/536/885/GCA_900536885.1_Peniophora_sp._CBMAI1063	Basidiomycota	Basidiomycota	Agaricomycetes	Russulales	Peniophoraceae	Peniophora	833	46982497	55.208	56401.557	20416	1115204	964	155805	84	17692	mesotroph	agaricomycetes	97.7	96.7	1	0.4	1.9	2898	752216	0.016010558144664
Penchrys	Penicillium chrysogenum (ascomycetes)	5076	Penicillium chrysogenum	ASM71027v1	GCA_000710275.1	5076	http://ftp.ncbi.nlm.nih.gov/genomes/all/GCA/000/710/275/GCA_000710275.1_ASM71027v1	Ascomycota	Ascomycota	Eurotiomycetes	Eurotiales	Aspergillaceae	Penicillium	5	32525541	48.948	6505108.2	5401029	13597520	27017	10455807	2	11198	mesotroph	eurotiales	99.8	99.7	0.1	0	0.2	4191	1995577	0.0613541524182488
PenCONT	Peniophora sp. CONT (basidiomycetes)	1314672	Peniophora sp. CONT	Ricme1	GCA_001632445.1	1314672	http://ftp.ncbi.nlm.nih.gov/genomes/all/GCA/001/632/445/GCA_001632445.1_Ricme1	Basidiomycota	Basidiomycota	Agaricomycetes	Russulales	Peniophoraceae	Peniophora	1092	46030792	54.297	42152.74	9612.5	847827	1000	128407	105	18945	mesotroph	agaricomycetes	98.2	97.4	0.8	0.4	1.4	2898	490050	0.0106461344397463
Pencopro	Penicillium coprophilum (ascomycetes)	36646	Penicillium coprophilum	ASM207240v1	GCA_002072405.1	36646	http://ftp.ncbi.nlm.nih.gov/genomes/all/GCA/002/072/405/GCA_002072405.1_ASM207240v1	Ascomycota	Ascomycota	Eurotiomycetes	Eurotiales	Aspergillaceae	Penicillium	91	28360408	48.338	311652.835	4491	5488300	202	2122312	5	8999	saprotroph	eurotiales	99.8	99.6	0.2	0	0.2	4191	427535	0.0150750652106274
Pencrust	Penicillium crustosum (ascomycetes)	36656	Penicillium crustosum	ASM1462137v1	GCA_014621375.1	36656	http://ftp.ncbi.nlm.nih.gov/genomes/all/GCA/014/621/375/GCA_014621375.1_ASM1462137v1	Ascomycota	Ascomycota	Eurotiomycetes	Eurotiales	Aspergillaceae	Penicillium	434	31342850	47.974	72218.548	11773	845405	501	208953	49	10577	mesotroph	eurotiales	99.8	99.6	0.2	0	0.2	4191	525690	0.0167722463017881
Pendecum	Penicillium decumbens (ascomycetes)	69771	Penicillium decumbens	ASM207224v1	GCA_002072245.1	69771	http://ftp.ncbi.nlm.nih.gov/genomes/all/GCA/002/072/245/GCA_002072245.1_ASM207224v1	Ascomycota	Ascomycota	Eurotiomycetes	Eurotiales	Aspergillaceae	Penicillium	403	23940802	50.265	59406.457	952	1870422	200	656951	11	7149	monomertroph	eurotiales	99	98.8	0.2	0.1	0.9	4191	665084	0.0277803558961809
Pendigit	Penicillium digitatum Pd1 (ascomycetes)	36651	Penicillium digitatum	PdigPd1_v1	GCF_000315645.1	1170230	http://ftp.ncbi.nlm.nih.gov/genomes/all/GCA/000/315/645/GCA_000315645.2_PdigPd1_v1	Ascomycota	Ascomycota	Eurotiomycetes	Eurotiales	Aspergillaceae	Penicillium	54	26082141	48.909	483002.611	78913	5708466	2038	1533507	5	8961	monomertroph	eurotiales	99	98.9	0.1	0.2	0.8	4191	323997	0.0124221780719612
Penexpan	Penicillium expansum (ascomycetes)	27334	Penicillium expansum	ASM76974v1	GCF_000769745.1	27334	http://ftp.ncbi.nlm.nih.gov/genomes/all/GCA/000/769/745/GCA_000769745.1_ASM76974v1	Ascomycota	Ascomycota	Eurotiomycetes	Eurotiales	Aspergillaceae	Penicillium	382	32356048	47.515	84701.696	7920.5	1004373	372	301353	33	11060	mesotroph	eurotiales	99.9	99.7	0.2	0	0.1	4191	983687	0.0304019514373325
Penflavi	Penicillium flavigenum (ascomycetes)	254877	Penicillium flavigenum	ASM207236v1	GCA_002072365.1	254877	http://ftp.ncbi.nlm.nih.gov/genomes/all/GCA/002/072/365/GCA_002072365.1_ASM207236v1	Ascomycota	Ascomycota	Eurotiomycetes	Eurotiales	Aspergillaceae	Penicillium	260	32903267	48.468	126551.027	14579.5	2003574	200	607994	17	10994	polymertroph	eurotiales	99.9	99.6	0.3	0	0.1	4191	1515480	0.0460586482187316
Penfrei	Penicillium freii (ascomycetes)	48697	Penicillium freii	ASM151392v1	GCA_001513925.1	48697	http://ftp.ncbi.nlm.nih.gov/genomes/all/GCA/001/513/925/GCA_001513925.1_ASM151392v1	Ascomycota	Ascomycota	Eurotiomycetes	Eurotiales	Aspergillaceae	Penicillium	1923	33546389	47.411	17444.82	3777	325200	1000	61797	167	11739	saprotroph	eurotiales	99.4	99	0.4	0.4	0.2	4191	2636746	0.0785999947714194
Pengrise	Penicillium griseofulvum (ascomycetes)	5078	Penicillium griseofulvum	ASM156193v1	GCA_001561935.1	5078	http://ftp.ncbi.nlm.nih.gov/genomes/all/GCA/001/561/935/GCA_001561935.1_ASM156193v1	Ascomycota	Ascomycota	Eurotiomycetes	Eurotiales	Aspergillaceae	Penicillium	92	29140916	47.285	316749.087	4615.5	6463649	1009	2267136	4	9630	polymertroph	eurotiales	99.7	99.5	0.2	0	0.3	4191	885660	0.0303923184844292
Penitali	Penicillium italicum (ascomycetes)	40296	Penicillium italicum	ASM76976v1	GCA_000769765.1	40296	http://ftp.ncbi.nlm.nih.gov/genomes/all/GCA/000/769/765/GCA_000769765.1_ASM76976v1	Ascomycota	Ascomycota	Eurotiomycetes	Eurotiales	Aspergillaceae	Penicillium	1632	30164421	47.26	18483.101	902.5	422577	201	121461	82	9996	saprotroph	eurotiales	99.5	99.1	0.4	0.3	0.2	4191	1363529	0.045203221371297
Pennalgi	Penicillium nalgiovense (ascomycetes)	60175	Penicillium nalgiovense	ASM207242v1	GCA_002072425.1	60175	http://ftp.ncbi.nlm.nih.gov/genomes/all/GCA/002/072/425/GCA_002072425.1_ASM207242v1	Ascomycota	Ascomycota	Eurotiomycetes	Eurotiales	Aspergillaceae	Penicillium	1956	33006161	48.466	16874.315	1121	2017533	200	358239	26	11853	polymertroph	eurotiales	99.8	99.5	0.3	0	0.2	4191	1774684	0.0537682646582255
Pennordi	Penicillium nordicum (ascomycetes)	229535	Penicillium nordicum	ASM127859v1	GCA_001278595.1	229535	http://ftp.ncbi.nlm.nih.gov/genomes/all/GCA/001/278/595/GCA_001278595.1_ASM127859v1	Ascomycota	Ascomycota	Eurotiomycetes	Eurotiales	Aspergillaceae	Penicillium	996	30844022	47.807	30967.894	6558	391229	1000	92327	105	12959	saprotroph	eurotiales	99.7	99.5	0.2	0.1	0.2	4191	986548	0.0319850634265531
Penoccit1	Penicillium occitanis		Penicillium occitanis		GCA_002382855.1		http://ftp.ncbi.nlm.nih.gov/genomes/all/GCA/002/382/855/GCA_002382855.1_ASM238285v1	Ascomycota	Ascomycota	Eurotiomycetes	Eurotiales	Aspergillaceae	Penicillium	1591	36251488	46.883	22785.348	6472	300597	1004	67126	166	11231	vasculartroph	eurotiales	96.9	96.3	0.6	0.7	2.4	4191	440271	0.0121449083690027
Penoxali	Penicillium oxalicum 114-2 (ascomycetes)	69781	Penicillium oxalicum	pde_v1.0	GCA_000346795.1	933388	http://ftp.ncbi.nlm.nih.gov/genomes/all/GCA/000/346/795/GCA_000346795.1_pde_v1.0	Ascomycota	Ascomycota	Eurotiomycetes	Eurotiales	Aspergillaceae	Penicillium	9	30177368	50.656	3353040.889	3634442	5959152	26362	3855354	4	9979	saprotroph	eurotiales	98.9	98.7	0.2	0.2	0.9	4191	713025	0.0236278061095321
Penpolon	Penicillium polonicum (ascomycetes)	60169	Penicillium polonicum	ASM207226v1	GCA_002072265.1	60169	http://ftp.ncbi.nlm.nih.gov/genomes/all/GCA/002/072/265/GCA_002072265.1_ASM207226v1	Ascomycota	Ascomycota	Eurotiomycetes	Eurotiales	Aspergillaceae	Penicillium	75	32404688	47.474	432062.507	53695	5008156	411	1891852	6	10694	saprotroph	eurotiales	99.9	99.3	0.6	0	0.1	4191	1449170	0.0447209983938126
Penrolfs	Penicillium rolfsii (ascomycetes)	69785	Penicillium rolfsii	CTC_F1880_1.0	GCA_011392555.1	69785	http://ftp.ncbi.nlm.nih.gov/genomes/all/GCA/011/392/555/GCA_011392555.1_CTC_F1880_1.0	Ascomycota	Ascomycota	Eurotiomycetes	Eurotiales	Aspergillaceae	Penicillium	27	32363941	49.809	1198664.481	342177	5082153	11766	3147738	4	9955	mesotroph	eurotiales	99.5	99.3	0.2	0.1	0.4	4191	881762	0.0272451985992682
Penruben	Penicillium rubens (ascomycetes)	1108849	Penicillium rubens	ASM1105888v1	GCA_011058885.1	1108849	http://ftp.ncbi.nlm.nih.gov/genomes/all/GCA/011/058/885/GCA_011058885.1_ASM1105888v1	Ascomycota	Ascomycota	Eurotiomycetes	Eurotiales	Aspergillaceae	Penicillium	466	33386079	48.827	71643.946	7212	1966757	1007	593969	18	11469	polymertroph	eurotiales	99.9	99.6	0.3	0	0.1	4191	1713319	0.0513183653582081
PenS1M29	Penicillium sp. S1M29 (ascomycetes)	2660643	Penicillium sp. S1M29	UCS_PECM_1.0	GCA_014839625.1	2660643	http://ftp.ncbi.nlm.nih.gov/genomes/all/GCA/014/839/625/GCA_014839625.1_UCS_PECM_1.0	Ascomycota	Ascomycota	Eurotiomycetes	Eurotiales	Aspergillaceae	Penicillium	673	30406053	50.302	45179.871	5211	802811	502	185175	50	8173	saprotroph	eurotiales	98.3	98.2	0.1	0.4	1.3	4191	1183348	0.0389181719837165
Pensolit	Penicillium solitum (ascomycetes)	60172	Penicillium solitum	ASM207223v1	GCA_002072235.1	60172	http://ftp.ncbi.nlm.nih.gov/genomes/all/GCA/002/072/235/GCA_002072235.1_ASM207223v1	Ascomycota	Ascomycota	Eurotiomycetes	Eurotiales	Aspergillaceae	Penicillium	598	33213390	47.925	55540.786	2221	3081676	200	438764	22	11889	mesotroph	eurotiales	99.9	99.7	0.2	0	0.1	4191	1429900	0.0430519137010706
Pensteck	Penicillium steckii (ascomycetes)	303698	Penicillium steckii	ASM207237v1	GCA_002072375.1	303698	http://ftp.ncbi.nlm.nih.gov/genomes/all/GCA/002/072/375/GCA_002072375.1_ASM207237v1	Ascomycota	Ascomycota	Eurotiomycetes	Eurotiales	Aspergillaceae	Penicillium	84	32109558	45.163	382256.643	75763.5	3516887	226	1379532	8	10362	mesotroph	eurotiales	99.2	98.8	0.4	0.1	0.7	4191	400099	0.0124604331208795
Penstr	Penicillium sp. str. diese12 (ascomycetes)	2720512	Penicillium sp. str. diese12	ASM1313803v1	GCA_013138035.1	2720512	http://ftp.ncbi.nlm.nih.gov/genomes/all/GCA/013/138/035/GCA_013138035.1_ASM1313803v1	Ascomycota	Ascomycota	Eurotiomycetes	Eurotiales	Aspergillaceae	Penicillium	51	38013791	48.224	745368.451	67186	8590838	7726	2900369	4	13098	mesotroph	eurotiales	98.5	98	0.5	0.6	0.9	4191	3460529	0.0910335146526165
Pensubru	Penicillium subrubescens (ascomycetes)	1316194	Penicillium subrubescens	ASM190812v1	GCA_001908125.1	1316194	http://ftp.ncbi.nlm.nih.gov/genomes/all/GCA/001/908/125/GCA_001908125.1_ASM190812v1	Ascomycota	Ascomycota	Eurotiomycetes	Eurotiales	Aspergillaceae	Penicillium	776	39803164	49.21	51292.737	6138.5	984881	201	322902	36	14177	mesotroph	eurotiales	99.7	99.3	0.4	0.1	0.2	4191	2681171	0.0673607505172202
Penvulpi	Penicillium vulpinum (ascomycetes)	29845	Penicillium vulpinum	ASM207225v1	GCA_002072255.1	29845	http://ftp.ncbi.nlm.nih.gov/genomes/all/GCA/002/072/255/GCA_002072255.1_ASM207225v1	Ascomycota	Ascomycota	Eurotiomycetes	Eurotiales	Aspergillaceae	Penicillium	660	31061096	47.463	47062.267	1308.5	2036226	200	527732	18	10278	mesotroph	eurotiales	99.8	99.7	0.1	0.1	0.1	4191	644226	0.0207406074788861
Penzonat	Penicilliopsis zonata CBS 506.65 (ascomycetes)	41063	Penicilliopsis zonata	Aspzo1	GCF_001890105.1	1073090	http://ftp.ncbi.nlm.nih.gov/genomes/all/GCA/001/890/105/GCA_001890105.1_Aspzo1	Ascomycota	Ascomycota	Eurotiomycetes	Eurotiales	Aspergillaceae	Penicilliopsis	246	26088231	49.945	106049.72	3403	3522795	1064	1215459	7	9870	mesotroph	eurotiales	98.2	98	0.2	0.4	1.4	4191	1089877	0.0417765773386475
Pereffu	Peronospora effusa (oomycetes)	542832	Peronospora effusa	ASM384389v1	GCA_003843895.1	542832	http://ftp.ncbi.nlm.nih.gov/genomes/all/GCA/003/843/895/GCA_003843895.1_ASM384389v1	Oomycota	Oomycota	Oomycetes	Peronosporales	Peronosporaceae	Phytophthora	784	32162939	47.493	41024.157	27026	363714	1052	72179	139	8603	monomertroph	stramenopiles	96	95	1	1	3	100	9347989	0.290644738654014
Permacro	Periconia macrospinosa (ascomycetes)	97972	Periconia macrospinosa	Perma1	GCA_003073855.1	97972	http://ftp.ncbi.nlm.nih.gov/genomes/all/GCA/003/073/855/GCA_003073855.1_Perma1	Ascomycota	Ascomycota	Dothideomycetes	Pleosporales	Periconiaceae	Periconia	1566	54992973	47.245	35116.841	6300.5	1324167	1000	140954	101	18735	vasculartroph	pleosporales	88.8	88	0.8	1	10.2	6641	3765346	0.0684695842867051
Pesfic	Pestalotiopsis fici W106-1 (ascomycetes)	393283	Pestalotiopsis fici	PFICI	GCF_000516985.1	1229662	http://ftp.ncbi.nlm.nih.gov/genomes/all/GCA/000/516/985/GCA_000516985.1_PFICI	Ascomycota	Ascomycota	Sordariomycetes	Xylariales	Sporocadaceae	Pestalotiopsis	39	51910726	48.734	1331044.256	40221	7233875	2040	4007484	5	15413	vasculartroph	sordariomycetes	99.6	99.4	0.2	0.1	0.3	3817	1202758	0.0231697395255077
Pettolet	Peterozyma toletana		Peterozyma toletana	NRRL YB-4247	yHMPu5000034884_peterozyma_toletana_160519		https://figshare.com/ndownloader/files/13092791	Ascomycota	Saccharomycota	Saccharomycetes	Saccharomycetales	Debaryomycetaceae	Peterozyma	422	13669850	38.031	32393.009	456.5	933844	200	363362	11	6276	monomertroph	saccharomycetes	95.3	94.7	0.6	0.8	3.9	2137	278144	0.0203472605771095
Petxylos	Peterozyma xylosa		Peterozyma xylosa	NRRL Y-12939	yHMPu5000034883_peterozyma_xylosa_160519		https://figshare.com/ndownloader/files/13092791	Ascomycota	Saccharomycota	Saccharomycetes	Saccharomycetales	Debaryomycetaceae	Peterozyma	234	12957929	38.109	55375.765	512.5	1221071	200	621758	8	5982	monomertroph	saccharomycetes	95	94.8	0.2	0.6	4.4	2137	14759	0.00113899373889145
Pezerica	Pezoloma ericae (ascomycetes)	1745343	Pezoloma ericae	Rhier1	GCA_002865625.1	1745343	http://ftp.ncbi.nlm.nih.gov/genomes/all/GCA/002/865/625/GCA_002865625.1_Rhier1	Ascomycota	Ascomycota	Leotiomycetes	Helotiales	Leotiaceae	Pezoloma	267	57408471	41.521	215013	26642	1934267	1008	700593	26	16783	mesotroph	ascomycota	98.3	98.1	0.2	0.3	1.4	1706	10906533	0.189981248586119
Phaantil	Phaffomyces antillensis		Phaffomyces antillensis	NRRL Y-12881	yHMPu5000035671_phaffomyces_antillensis_160613		https://figshare.com/ndownloader/files/13092791	Ascomycota	Saccharomycota	Saccharomycetes	Saccharomycetales	Phaffomycetaceae	Phaffomyces	1461	12301330	31.893	8419.802	290	583213	200	207511	19	5931	monomertroph	saccharomycetes	93.5	93.4	0.1	0.6	5.9	2137	453417	0.0368591851450209
Phacarno	Phanerochaete carnosa HHB-10118-sp (basidiomycetes)	231932	Phanerochaete carnosa	Phanerochaete carnosa HHB-10118-Sp v1.0	GCF_000300595.1	650164	http://ftp.ncbi.nlm.nih.gov/genomes/all/GCA/000/300/595/GCA_000300595.1_Phanerochaete_carnosa_HHB-10118-Sp_v1.0	Basidiomycota	Basidiomycota	Agaricomycetes	Polyporales	Phanerochaetaceae	Phanerochaete	1137	46293325	53.149	40715.325	3026	5865343	1992	3534421	6	13925	saprotroph	polyporales	97.1	95.9	1.2	1	1.9	4464	6086588	0.131478739105476
Phachlam	Phaeomoniella chlamydospora (ascomycetes)	158046	Phaeomoniella chlamydospora	UCRPA7V1.0	GCA_001006345.1	158046	http://ftp.ncbi.nlm.nih.gov/genomes/all/GCA/001/006/345/GCA_001006345.1_UCRPA7V1.0	Ascomycota	Ascomycota	Eurotiomycetes	Phaeomoniellales	Phaeomoniellaceae	Phaeomoniella	702	27513354	47.041	39192.812	1370.5	648486	225	178620	50	6907	monomertroph	eurotiomycetes	93.9	93.8	0.1	1	5.1	3546	213052	0.0077435851695871
Phaminim	Phaeoacremonium minimum UCRPA7 (ascomycetes)	223192	Phaeoacremonium minimum	UCRPA7V03	GCF_000392275.1	1286976	http://ftp.ncbi.nlm.nih.gov/genomes/all/GCA/000/392/275/GCA_000392275.1_UCRPA7V03	Ascomycota	Ascomycota	Sordariomycetes	Togniniales	Togniniaceae	Phaeoacremonium	624	47465449	49.658	76066.425	6481.5	1628638	202	334554	45	8834	polymertroph	sordariomycetes	99.5	99.2	0.3	0.3	0.2	3817	1309905	0.0275970211511114
Phaopunt	Phaffomyces opuntiae		Phaffomyces opuntiae	NRRL Y-11707	yHMPu5000035670_phaffomyces_opuntiae_160613		https://figshare.com/ndownloader/files/13092791	Ascomycota	Saccharomycota	Saccharomycetes	Saccharomycetales	Phaffomycetaceae	Phaffomyces	986	13277281	31.748	13465.802	271.5	473280	122	113091	35	5913	monomertroph	saccharomycetes	94.5	94.2	0.3	0.4	5.1	2137	349258	0.0263049339695379
Phatherm	Phaffomyces thermotolerans		Phaffomyces thermotolerans	NRRL Y-11709	yHMPu5000035672_phaffomyces_thermotolerans_160613		https://figshare.com/ndownloader/files/13092791	Ascomycota	Saccharomycota	Saccharomycetes	Saccharomycetales	Phaffomycetaceae	Phaffomyces	630	11427259	31.123	18138.506	322	1307545	200	254343	13	5625	monomertroph	saccharomycetes	94.7	94.6	0.1	0.5	4.8	2137	131802	0.0115339995356717
Phepouza	Phellinidium pouzarii (basidiomycetes)	167371	Phellinidium pouzarii	ASM480269v1	GCA_004802695.1	167371	http://ftp.ncbi.nlm.nih.gov/genomes/all/GCA/004/802/695/GCA_004802695.1_ASM480269v1	Basidiomycota	Basidiomycota	Agaricomycetes	Hymenochaetales	Hymenochaetaceae	Phellinidium	1776	28590294	47.146	16098.139	5862.5	261793	387	41383	204	8701	saprotroph	agaricomycetes	90.2	90.1	0.1	3.7	6.1	2898	3269392	0.114353213716515
Phiameri	Phialophora americana (ascomycetes)	5601	Phialophora americana	Capr_semi_CBS27337_V1	GCA_000835435.1	5601	http://ftp.ncbi.nlm.nih.gov/genomes/all/GCA/000/835/435/GCA_000835435.1_Capr_semi_CBS27337_V1	Ascomycota	Ascomycota	Eurotiomycetes	Chaetothyriales	Herpotrichiellaceae	Phialophora	13	31616172	53.721	2432013.231	1905218	6061779	1187	4945454	3	11909	saprotroph	chaetothyriales	99.5	99.4	0.1	0.1	0.4	6265	6768	0.000214067661322187
Phiattin	Phialophora attinorum (ascomycetes)	1664694	Phialophora attinorum	ASM129925v1	GCF_001299255.1	1664694	http://ftp.ncbi.nlm.nih.gov/genomes/all/GCA/001/299/255/GCA_001299255.1_ASM129925v1	Ascomycota	Ascomycota	Eurotiomycetes	Chaetothyriales	Herpotrichiellaceae	Phialophora	131	30363635	53.556	231783.473	22204	1935678	511	959784	12	11848	mesotroph	chaetothyriales	92.6	92.2	0.4	1.9	5.5	6265	141684	0.00466623973051975
Phicurva	Phialemoniopsis curvata (ascomycetes)	1093900	Phialemoniopsis curvata	ASM435304v1	GCF_004353045.1	1093900	http://ftp.ncbi.nlm.nih.gov/genomes/all/GCA/004/353/045/GCA_004353045.1_ASM435304v1	Ascomycota	Ascomycota	Sordariomycetes	Xylariales		Phialemoniopsis	359	40366568	54.805	112441.694	9016	1224711	200	377547	36	12456	mesotroph	sordariomycetes	99.3	98.7	0.6	0.2	0.5	3817	771539	0.0191133167427065
Phiscopi	Phialocephala scopiformis (ascomycetes)	149040	Phialocephala scopiformis	Phisc1	GCF_001500285.1	149040	http://ftp.ncbi.nlm.nih.gov/genomes/all/GCA/001/500/285/GCA_001500285.1_Phisc1	Ascomycota	Ascomycota	Leotiomycetes	Helotiales	Mollisiaceae	Phialocephala	71	48876257	47.584	688397.986	585617	2762476	1033	1331786	15	18567	vasculartroph	ascomycota	98.9	98.5	0.4	0.1	1	1706	815231	0.0166794891842884
Phisubal	Phialocephala subalpina (ascomycetes)	576137	Phialocephala subalpina	PAC_version_1	GCA_900073065.1	576137	http://ftp.ncbi.nlm.nih.gov/genomes/all/GCA/900/073/065/GCA_900073065.1_PAC_version_1	Ascomycota	Ascomycota	Leotiomycetes	Helotiales	Mollisiaceae	Phialocephala	205	69693031	45.895	339966.005	57959	3933241	2010	1433508	17	20173	vasculartroph	ascomycota	98.9	98.2	0.7	0.2	0.9	1706	3887648	0.0557824497545529
Phlcentr	Phlebia centrifuga (basidiomycetes)	98765	Phlebia centrifuga	ASM480266v1	GCA_004802665.1	98765	http://ftp.ncbi.nlm.nih.gov/genomes/all/GCA/004/802/665/GCA_004802665.1_ASM480266v1	Basidiomycota	Basidiomycota	Agaricomycetes	Polyporales	Meruliaceae	Phlebia	1328	36879476	48.712	27770.69	12226	384982	567	62389	168	8473	saprotroph	polyporales	94.7	93.5	1.2	1.5	3.8	4464	2543088	0.0689567281270482
Phlgigan	Phlebiopsis gigantea 11061_1 CR5-6 (basidiomycetes)	82310	Phlebiopsis gigantea	Phlgi1	GCA_000832265.1	745531	http://ftp.ncbi.nlm.nih.gov/genomes/all/GCA/000/832/265/GCA_000832265.1_Phlgi1	Basidiomycota	Basidiomycota	Agaricomycetes	Polyporales	Phanerochaetaceae	Phlebiopsis	573	30143925	54.821	52607.199	25892	612519	959	120609	72	11855	saprotroph	polyporales	97.5	97.1	0.4	0.9	1.6	4464	90606	0.00300577977154601
Phyblake	Phycomyces blakesleeanus NRRL 1555(-) (fungi)	4837	Phycomyces blakesleeanus	Phybl2	GCF_001638985.1	763407	http://ftp.ncbi.nlm.nih.gov/genomes/all/GCA/001/638/985/GCA_001638985.2_Phybl2	Mucoromycota	Mucoromycota	Mucoromycetes	Mucorales	Phycomycetaceae	Phycomyces	80	53939167	35.782	674239.588	368746.5	4452461	2964	1515579	11	16543	monomertroph	mucorales	97	95.9	1.1	0.6	2.4	2449	13292583	0.246436564361478
Phyfrag	Phytophthora fragariae (oomycetes)	53985	Phytophthora fragariae	ASM973312v1	GCA_009733125.1	53985	http://ftp.ncbi.nlm.nih.gov/genomes/all/GCA/009/733/125/GCA_009733125.1_ASM973312v1	Oomycota	Oomycota	Oomycetes	Peronosporales	Peronosporaceae	Phytophthora	13321	78804247	53.387	5915.791	1575	154708	500	18925	1101	34376	monomertroph	stramenopiles	100	99	1	0	0	100	21797513	0.276603277485793
Phyinfe	Phytophthora infestans (potato late blight agent)	4787	Phytophthora infestans	ASM1255232v1	GCA_012552325.1	4787	http://ftp.ncbi.nlm.nih.gov/genomes/all/GCA/012/552/325/GCA_012552325.1_ASM1255232v1	Oomycota	Oomycota	Oomycetes	Peronosporales	Peronosporaceae	Bremia	3344	230945478	51.735	69062.643	30288	1781277	1789	154690	343	23771	monomertroph	stramenopiles	100	89	11	0	0	100	150266441	0.650657645697657
Phykern	Phytophthora kernoviae 00238/432 (oomycetes)	325452	Phytophthora kernoviae	PhyKer238_432v3	GCA_000333075.3	1284355	http://ftp.ncbi.nlm.nih.gov/genomes/all/GCA/000/333/075/GCA_000333075.3_PhyKer238_432v3	Oomycota	Oomycota	Oomycetes	Albuginales	Albuginaceae	Albugo	2301	42518343	49.725	18478.202	4452	1399912	580	60436	169	11684	monomertroph	stramenopiles	100	100	0	0	0	100	1689143	0.0397273948328607
Phymega	Phytophthora megakarya (oomycetes)	4795	Phytophthora megakarya	ASM221536v1	GCA_002215365.1	4795	http://ftp.ncbi.nlm.nih.gov/genomes/all/GCA/002/215/365/GCA_002215365.1_ASM221536v1	Oomycota	Oomycota	Oomycetes	Pythiales	Pythiaceae	Pythium	24039	101504516	48.921	4222.493	2199	128069	1000	7094	3400	34804	monomertroph	stramenopiles	99	99	0	0	1	100	36058535	0.355240696876974
Phypara	Phytophthora parasitica P10297 (oomycetes)	4792	Phytophthora parasitica	Phyt_para_P10297_V1	GCA_000367145.1	1317064	http://ftp.ncbi.nlm.nih.gov/genomes/all/GCA/000/367/145/GCA_000367145.1_Phyt_para_P10297_V1	Oomycota	Oomycota	Oomycetes	Saprolegniales	Saprolegniaceae	Aphanomyces	5827	54574294	49.569	9365.762	3435	324849	200	23769	610	27956	monomertroph	stramenopiles	100	100	0	0	0	100	6129622	0.112317018704814
Phyrubi	Phytophthora rubi (oomycetes)	129364	Phytophthora rubi	ASM973314v1	GCA_009733145.1	129364	http://ftp.ncbi.nlm.nih.gov/genomes/all/GCA/009/733/145/GCA_009733145.1_ASM973314v1	Oomycota	Oomycota	Oomycetes	Peronosporales	Peronosporaceae	Phytophthora	13679	77817047	53.426	5688.796	1682	139907	500	16946	1210	35524	monomertroph	stramenopiles	100	99	1	0	0	100	21435255	0.275457060199162
Physoja	Phytophthora sojae (oomycetes)	67593	Phytophthora sojae	P.sojae V3.0	GCF_000149755.1	67593	http://ftp.ncbi.nlm.nih.gov/genomes/all/GCA/000/149/755/GCA_000149755.2_P.sojae_V3.0	Oomycota	Oomycota	Oomycetes	Saprolegniales	Saprolegniaceae	Saprolegnia	82	82597641	54.607	1007288.305	21058	13391543	2035	7609242	4	26489	monomertroph	stramenopiles	100	99	1	0	0	100	19873063	0.240600854448131
Picexigu	Pichia exigua		Pichia exigua	NRRL Y-10920	yHMPu5000034629_pichia_exigua_160519		https://figshare.com/ndownloader/files/13092791	Ascomycota	Saccharomycota	Saccharomycetes	Saccharomycetales	Pichiaceae	Pichia	1055	11263787	31.127	10676.575	312	632194	200	197274	17	5064	monomertroph	saccharomycetes	90.1	90.1	0	1.2	8.7	2137	243686	0.0216344645011487
Picheedi	Pichia heedii		Pichia heedii	NRRL Y-10967	yHMPu5000034627_pichia_heedii_160519		https://figshare.com/ndownloader/files/13092791	Ascomycota	Saccharomycota	Saccharomycetes	Saccharomycetales	Pichiaceae	Pichia	1086	10776783	30.262	9923.373	314	612800	82	112959	29	5208	monomertroph	saccharomycetes	87.7	87.5	0.2	0.8	11.5	2137	218580	0.0202824906096745
Pickudri	Pichia kudriavzevii		Pichia kudriavzevii	NRRL Y-5396	yHMPu5000034625_pichia_kudriavzevii_160519		https://figshare.com/ndownloader/files/13092791	Ascomycota	Saccharomycota	Saccharomycetes	Saccharomycetales	Pichiaceae	Pichia	1082	11673292	38.229	10788.625	610	524995	213	162342	23	5217	monomertroph	saccharomycetes	93	91.2	1.8	1.3	5.7	2137	324349	0.0277855638323791
Picmembr	Pichia membranifaciens		Pichia membranifaciens	CBS 107	pichia_membranifaciens		https://figshare.com/ndownloader/files/13092791	Ascomycota	Saccharomycota	Saccharomycetes	Saccharomycetales	Pichiaceae	Pichia	11	11584685	45.12	1053153.182	628204	2697971	2535	1676949	3	4969	monomertroph	saccharomycetes	95.5	95.3	0.2	0.8	3.7	2137	153222	0.0132262551808703
Picnakas	Pichia nakasei		Pichia nakasei	NRRL Y-7686	yHMPu5000034624_pichia_nakasei_160519		https://figshare.com/ndownloader/files/13092791	Ascomycota	Saccharomycota	Saccharomycetes	Saccharomycetales	Pichiaceae	Pichia	347	10430795	33.291	30059.928	328	1112387	76	350369	9	4358	monomertroph	saccharomycetes	87.7	87.5	0.2	1.8	10.5	2137	24553	0.00235389536463903
Picnorve	Pichia norvegensis		Pichia norvegensis	NRRL Y-7687	yHMPu5000034623_pichia_norvegensis_160519		https://figshare.com/ndownloader/files/13092791	Ascomycota	Saccharomycota	Saccharomycetes	Saccharomycetales	Pichiaceae	Pichia	856	10269774	35.949	11997.4	622	330799	200	138389	25	5054	monomertroph	saccharomycetes	87.7	86.2	1.5	2	10.3	2137	211603	0.0206044456285017
Picoccid	Pichia occidentalis		Pichia occidentalis	NRRL Y-7552	yHMPu5000034622_pichia_occidentalis_160519		https://figshare.com/ndownloader/files/13092791	Ascomycota	Saccharomycota	Saccharomycetes	Saccharomycetales	Pichiaceae	Pichia	880	12048800	40.081	13691.818	496	588352	122	166511	22	5456	monomertroph	saccharomycetes	93.4	92.8	0.6	1.6	5	2137	148235	0.0123028849345993
Picterri	Pichia terricola		Pichia terricola	NRRL YB-4310	yHMPu5000035301_pichia_terricola_160928		https://figshare.com/ndownloader/files/13092791	Ascomycota	Saccharomycota	Saccharomycetes	Saccharomycetales	Pichiaceae	Pichia	390	12280907	36.314	31489.505	433	1348442	96	195790	17	5195	monomertroph	saccharomycetes	89.6	89.5	0.1	1.3	9.1	2137	163570	0.0133190488292111
Piehorta	Piedraia hortae CBS 480.64 (ascomycetes)	147573	Piedraia hortae	Pieho1_1	GCA_010093745.1	1314780	http://ftp.ncbi.nlm.nih.gov/genomes/all/GCA/010/093/745/GCA_010093745.1_Pieho1_1	Ascomycota	Ascomycota	Dothideomycetes	Capnodiales	Piedraiaceae	Piedraia	132	16946159	52.151	128379.992	74085	726567	1659	260314	22	7559	monomertroph	capnodiales	64.6	64.2	0.4	1.5	33.9	3578	752233	0.0443895870444742
Pilcroce	Piloderma croceum F 1598 (basidiomycetes)	80663	Piloderma croceum	Piloderma croceum F 1598 v1.0	GCA_000827315.1	765440	http://ftp.ncbi.nlm.nih.gov/genomes/all/GCA/000/827/315/GCA_000827315.1_Piloderma_croceum_F_1598_v1.0	Basidiomycota	Basidiomycota	Agaricomycetes	Atheliales	Atheliaceae	Piloderma	715	59326866	46.284	82974.638	7382	1656816	1014	529349	33	21524	saprotroph	agaricomycetes	97	96.3	0.7	1.2	1.8	2898	7682387	0.129492547271922
Pirfinni	Piromyces finnis (chytrids)	1754191	Piromyces finnis	Piromyces sp. finnis v3.0	GCA_002104945.1	1754191	http://ftp.ncbi.nlm.nih.gov/genomes/all/GCA/002/104/945/GCA_002104945.1_Piromyces_sp._finnis_v3.0	Chytridiomycota	Chytridiomycota	Neocallimastigomycetes	Neocallimastigales	Neocallimastigaceae	Piromyces	232	56455805	21.179	243343.987	38613.5	2625575	7030	749539	25	10978	saprotroph	fungi	75.2	73.5	1.7	1.2	23.6	758	10603465	0.1878188611428
Pismicro	Pisolithus microcarpus 441 (basidiomycetes)	178872	Pisolithus microcarpus	Pisolithus microcarpus 441 v1.0	GCA_000827275.1	765257	http://ftp.ncbi.nlm.nih.gov/genomes/all/GCA/000/827/275/GCA_000827275.1_Pisolithus_microcarpus_441_v1.0	Basidiomycota	Basidiomycota	Agaricomycetes	Boletales	Pisolithaceae	Pisolithus	1064	53027657	48.96	49838.023	13706	947096	1007	151941	89	20982	monomertroph	boletales	93.1	90.3	2.8	1.5	5.4	4878	15116088	0.285060454396467
Pistinct	Pisolithus tinctorius Marx 270 (basidiomycetes)	37468	Pisolithus tinctorius	Pisolithus tinctorius Marx 270 v1.0	GCA_000827335.1	870435	http://ftp.ncbi.nlm.nih.gov/genomes/all/GCA/000/827/335/GCA_000827335.1_Pisolithus_tinctorius_Marx_270_v1.0	Basidiomycota	Basidiomycota	Agaricomycetes	Boletales	Pisolithaceae	Pisolithus	610	71007534	48.921	116405.793	10341	2369842	1003	491489	36	22653	monomertroph	boletales	95.1	91.4	3.7	0.8	4.1	4878	26275956	0.37004462089896
Pleostre2	Pleurotus ostreatus (oyster mushroom)	5322	Pleurotus ostreatus	ASM1446616v1	GCF_014466165.1	5322	http://ftp.ncbi.nlm.nih.gov/genomes/all/GCA/014/466/165/GCA_014466165.1_ASM1446616v1	Basidiomycota	Basidiomycota	Agaricomycetes	Agaricales	Pleurotaceae	Pleurotus	17	35032978	50.792	2060763.412	2134864	4859873	9086	3500734	5	11693	polymertroph	agaricales	97.6	96.6	1	0.4	2	3870	1654141	0.0472166825212518
Plepulmo	Pleurotus pulmonarius (basidiomycetes)	28995	Pleurotus pulmonarius	ASM1298053v1	GCA_012980535.1	28995	http://ftp.ncbi.nlm.nih.gov/genomes/all/GCA/012/980/535/GCA_012980535.1_ASM1298053v1	Basidiomycota	Basidiomycota	Agaricomycetes	Agaricales	Pleurotaceae	Pleurotus	23	39866212	51.037	1733313.565	866283	5063380	21250	3374720	5	10953	polymertroph	agaricales	98.4	97.3	1.1	0.5	1.1	3870	2188035	0.0548844470099141
Plesipar	Pleomassaria siparia CBS 279.74 (ascomycetes)	100044	Pleomassaria siparia	Plesi1	GCA_010093715.1	1314801	http://ftp.ncbi.nlm.nih.gov/genomes/all/GCA/010/093/715/GCA_010093715.1_Plesi1	Ascomycota	Ascomycota	Dothideomycetes	Pleosporales	Pleomassariaceae	Pleomassaria	193	43176591	47.402	223712.907	4871	4558380	1034	1889306	8	13455	mesotroph	pleosporales	89	88.9	0.1	0.8	10.2	6641	7164999	0.165946380528282
Pletrach	Plenodomus tracheiphilus IPT5 (ascomycetes)	1077377	Plenodomus tracheiphilus	Photr1	GCA_010093695.1	1408161	http://ftp.ncbi.nlm.nih.gov/genomes/all/GCA/010/093/695/GCA_010093695.1_Photr1	Ascomycota	Ascomycota	Dothideomycetes	Pleosporales	Leptosphaeriaceae	Plenodomus	273	34242632	51.396	125430.886	13876	1522370	1096	532795	20	13204	mesotroph	pleosporales	97.4	97.2	0.2	0.5	2.1	6641	1061084	0.0309872208421362
Plicrisp	Plicaturopsis crispa FD-325 SS-3 (basidiomycetes)	139390	Plicaturopsis crispa	Plicr1	GCA_000827205.1	944288	http://ftp.ncbi.nlm.nih.gov/genomes/all/GCA/000/827/205/GCA_000827205.1_Plicr1	Basidiomycota	Basidiomycota	Agaricomycetes	Amylocorticiales	Amylocorticiaceae	Plicaturopsis	316	34498066	53.704	109171.095	2775.5	4119651	1849	1834389	7	13617	saprotroph	agaricomycetes	99.1	98.5	0.6	0.1	0.8	2898	1038375	0.0300995134046065
Plucervi	Pluteus cervinus (basidiomycetes)	181527	Pluteus cervinus	Plucer1	GCA_004369065.1	181527	http://ftp.ncbi.nlm.nih.gov/genomes/all/GCA/004/369/065/GCA_004369065.1_Plucer1	Basidiomycota	Basidiomycota	Agaricomycetes	Agaricales	Pluteaceae	Pluteus	1887	52193021	48.751	27659.259	6170	2181652	1000	102970	119	19812	saprotroph	agaricales	95.9	94.9	1	1	3.1	3870	2007846	0.0384696260444476
Pnecarin	Pneumocystis carinii B80 (ascomycetes)	4754	Pneumocystis carinii	Pneu_cari_B80_V3	GCF_001477545.1	1408658	http://ftp.ncbi.nlm.nih.gov/genomes/all/GCA/001/477/545/GCA_001477545.1_Pneu_cari_B80_V3	Ascomycota	Taphrinomycota	Pneumocystidomycetes	Pneumocystidales	Pneumocystidaceae	Pneumocystis	62	7661456	27.756	123571.871	3488	635418	1125	465149	7	3646	monomertroph	ascomycota	57.8	57.7	0.1	1.6	40.6	1706	352538	0.0460144912403073
Pnejirov	Pneumocystis jirovecii RU7 (ascomycetes)	42068	Pneumocystis jirovecii	Pneu_jiro_RU7_V2	GCF_001477535.1	1408657	http://ftp.ncbi.nlm.nih.gov/genomes/all/GCA/001/477/535/GCA_001477535.1_Pneu_jiro_RU7_V2	Ascomycota	Taphrinomycota	Pneumocystidomycetes	Pneumocystidales	Pneumocystidaceae	Pneumocystis	70	8396240	28.659	119946.286	7251.5	635195	2237	454558	8	3761	monomertroph	ascomycota	56.2	56.1	0.1	2.3	41.5	1706	502238	0.0598170133297762
Pnemurin	Pneumocystis murina B123 (ascomycetes)	263815	Pneumocystis murina	Pneumo_murina_B123_V4	GCF_000349005.2	1069680	http://ftp.ncbi.nlm.nih.gov/genomes/all/GCA/000/349/005/GCA_000349005.2_Pneumo_murina_B123_V4	Ascomycota	Taphrinomycota	Pneumocystidomycetes	Pneumocystidales	Pneumocystidaceae	Pneumocystis	20	7501343	26.962	375067.15	400901.5	588088	3384	492849	7	3623	monomertroph	ascomycota	56.9	56.9	0	1.9	41.2	1706	144520	0.0192658834558025
Pocchlam	Pochonia chlamydosporia 170 (ascomycetes)	280754	Pochonia chlamydosporia	ASM165323v2	GCF_001653235.2	1380566	http://ftp.ncbi.nlm.nih.gov/genomes/all/GCA/001/653/235/GCA_001653235.2_ASM165323v2	Ascomycota	Ascomycota	Sordariomycetes	Hypocreales	Clavicipitaceae	Pochonia	49	44215803	49.519	902363.327	97483	8615222	1745	5359152	4	14204	mesotroph	hypocreales	99.7	98.9	0.8	0.2	0.1	4494	1309976	0.0296268734506529
Podanser	Podospora anserina		Podospora anserina		GCA_000226545.1		http://ftp.ncbi.nlm.nih.gov/genomes/all/GCA/000/226/545/GCA_000226545.1_ASM22654v1	Ascomycota	Ascomycota	Sordariomycetes	Sordariales	Chaetomiaceae	Podospora	33	34718894	52.234	1052087.697	511053	4657536	43301	2427336	6	10548	polymertroph	sordariomycetes	96.2	96	0.2	1.4	2.4	3817	726241	0.020917745824507
Podcomat	Podospora comata (ascomycetes)	48703	Podospora comata	version1	GCA_900290415.1	48703	http://ftp.ncbi.nlm.nih.gov/genomes/all/GCA/900/290/415/GCA_900290415.1_version1	Ascomycota	Ascomycota	Sordariomycetes	Sordariales	Chaetomiaceae	Podospora	8	34385490	52.417	4298186.25	4036353.5	8726108	82766	4662433	3	10448	polymertroph	sordariomycetes	98.7	98.5	0.2	0.2	1.1	3817	395142	0.0114915332019407
Podverti	Podila verticillata NRRL 6337 (fungi)	78898	Podila verticillata	Mort_vert_NRRL_6337_V1	GCA_000739165.1	1069443	http://ftp.ncbi.nlm.nih.gov/genomes/all/GCA/000/739/165/GCA_000739165.1_Mort_vert_NRRL_6337_V1	Mucoromycota	Mucoromycota	Mortierellomycetes	Mortierellales	Mortierellaceae	Podila	56	41912894	48.875	748444.536	16417	5074928	5293	2912254	6	12595	monomertroph	mucoromycota	97.6	95.7	1.9	0.3	2.1	1614	1154203	0.0275381365934788
Polarcul	Polyporus arcularius HHB13444 (basidiomycetes)	5639	Polyporus arcularius	Polar1	GCA_004369055.1	1314778	http://ftp.ncbi.nlm.nih.gov/genomes/all/GCA/004/369/055/GCA_004369055.1_Polar1	Basidiomycota	Basidiomycota	Agaricomycetes	Polyporales	Polyporaceae	Polyporus	2540	43452342	57.033	17107.221	5195	307382	1000	48819	244	17496	mesotroph	polyporales	97.7	96.7	1	1	1.3	4464	807668	0.0185874446077038
Polbruma	Polyporus brumalis (basidiomycetes)	139420	Polyporus brumalis	Polbr1	GCA_003367725.1	139420	http://ftp.ncbi.nlm.nih.gov/genomes/all/GCA/003/367/725/GCA_003367725.1_Polbr1	Basidiomycota	Basidiomycota	Agaricomycetes	Polyporales	Polyporaceae	Polyporus	621	45718144	57.065	73620.2	5710	1624028	1013	360043	34	18242	mesotroph	polyporales	98.6	97.3	1.3	0.5	0.9	4464	1107861	0.024232414159245
Polcitr	Polychaeton citri CBS 116435 (ascomycetes)	705562	Polychaeton citri	Polci1	GCA_010093785.1	1314669	http://ftp.ncbi.nlm.nih.gov/genomes/all/GCA/010/093/785/GCA_010093785.1_Polci1	Ascomycota	Ascomycota	Dothideomycetes	Capnodiales	Capnodiaceae	Polychaeton	416	27207581	51.542	65402.839	3997	882825	1002	280913	30	10579	monomertroph	capnodiales	89.7	89.4	0.3	1.3	9	3578	451234	0.0165848628733293
Polfusc	Polyplosphaeria fusca (ascomycetes)	682080	Polyplosphaeria fusca	Polfu1	GCA_010093805.1	682080	http://ftp.ncbi.nlm.nih.gov/genomes/all/GCA/010/093/805/GCA_010093805.1_Polfu1	Ascomycota	Ascomycota	Dothideomycetes	Pleosporales	Tetraplosphaeriaceae	Polyplosphaeria	468	37009770	53.282	79080.705	38223	868073	1002	180826	58	15194	mesotroph	pleosporales	88.2	88	0.2	1	10.8	6641	1060164	0.0286455171161561
Polhystr	Polytolypa hystricis UAMH7299 (ascomycetes)	221428	Polytolypa hystricis	Poly_hyst_7299_V1	GCA_002573605.1	1447883	http://ftp.ncbi.nlm.nih.gov/genomes/all/GCA/002/573/605/GCA_002573605.1_Poly_hyst_7299_V1	Ascomycota	Ascomycota	Eurotiomycetes	Onygenales	Ajellomycetaceae	Polytolypa	641	34692036	45.627	54121.741	20856	685179	1000	135694	79	9934	saprotroph	onygenales	98.9	98.8	0.1	0.3	0.8	4862	3814232	0.109945464140531
Posplace	Postia placenta MAD-698-R-SB12 (basidiomycetes)	104341	Postia placenta	PosplRSB12_1	GCF_002117355.1	670580	http://ftp.ncbi.nlm.nih.gov/genomes/all/GCA/002/117/355/GCA_002117355.1_PosplRSB12_1	Basidiomycota	Basidiomycota	Agaricomycetes	Polyporales	Dacryobolaceae	Postia	549	42452888	53.807	77327.665	2611	4334814	2002	2104516	8	12539	saprotroph	polyporales	99	98.6	0.4	0.3	0.7	4464	6274940	0.14780949649409
Powhirtu	Powellomyces hirtus (chytrids)	109895	Powellomyces hirtus	ASM653600v1	GCA_006536005.1	109895	http://ftp.ncbi.nlm.nih.gov/genomes/all/GCA/006/536/005/GCA_006536005.1_ASM653600v1	Chytridiomycota	Chytridiomycota	Chytridiomycetes	Spizellomycetales	Powellomycetaceae	Powellomyces	482	26238698	51.473	54437.133	12715.5	764225	2011	157542	47	6536	monomertroph	fungi	91.3	89.6	1.7	0.9	7.8	758	810424	0.030886593534481
Pricarso	Priceomyces carsonii		Priceomyces carsonii	NRRL YB-4275	yHMPu5000035296_priceomyces_carsonii_160928		https://figshare.com/ndownloader/files/13092791	Ascomycota	Saccharomycota	Saccharomycetes	Saccharomycetales	Debaryomycetaceae	Priceomyces	215	11729577	37.072	54556.172	345	1816623	92	610485	7	5670	monomertroph	saccharomycetes	97.2	97.2	0	0.3	2.5	2137	61263	0.00522295049514573
Pricasti	Priceomyces castillae		Priceomyces castillae	NRRL Y-7501	yHMPu5000035297_priceomyces_castillae_160928		https://figshare.com/ndownloader/files/13092791	Ascomycota	Saccharomycota	Saccharomycetes	Saccharomycetales	Debaryomycetaceae	Priceomyces	597	10856769	36.84	18185.543	106	841916	56	340584	12	5158	monomertroph	saccharomycetes	96.3	96.3	0	0.4	3.3	2137	45687	0.00420815806249539
Prihaplo	Priceomyces haplophilus		Priceomyces haplophilus	JCM 1635	priceomyces_haplophilus		https://figshare.com/ndownloader/files/13092791	Ascomycota	Saccharomycota	Saccharomycetes	Saccharomycetales	Debaryomycetaceae	Priceomyces	9	10517128	41.143	1168569.778	1138348	1903380	1355	1142060	4	4983	monomertroph	saccharomycetes	97.3	97.3	0	0.2	2.5	2137	1643	0.000156221356248588
Primediu	Priceomyces medius		Priceomyces medius	NRRL Y-7122	yHMPu5000034606_priceomyces_medius_160519		https://figshare.com/ndownloader/files/13092791	Ascomycota	Saccharomycota	Saccharomycetes	Saccharomycetales	Debaryomycetaceae	Priceomyces	176	11083848	36.84	62976.409	388	1534310	200	970097	5	5280	monomertroph	saccharomycetes	97.2	97.2	0	0.3	2.5	2137	56606	0.00510707111826146
Prolactu	Protomyces lactucaedebilis (ascomycetes)	56484	Protomyces lactucaedebilis	Prola1	GCA_002105105.1	56484	http://ftp.ncbi.nlm.nih.gov/genomes/all/GCA/002/105/105/GCA_002105105.1_Prola1	Ascomycota	Taphrinomycota	Taphrinomycetes	Taphrinales	Protomycetaceae	Protomyces	44	12928838	51.245	293837.227	211453.5	872887	1859	565986	10	6725	monomertroph	ascomycota	84	83.9	0.1	1.2	14.8	1706	527711	0.0408165838260175
Psaaberd	Psathyrella aberdarensis (basidiomycetes)	2316362	Psathyrella aberdarensis	ASM412641v1	GCA_004126415.1	2316362	http://ftp.ncbi.nlm.nih.gov/genomes/all/GCA/004/126/415/GCA_004126415.1_ASM412641v1	Basidiomycota	Basidiomycota	Agaricomycetes	Agaricales	Psathyrellaceae	Psathyrella	2303	60609341	50.285	26317.56	12121	354805	980	57370	297	14703	polymertroph	agaricales	96.3	93.9	2.4	1.2	2.5	3870	6341747	0.104633162073153
Pse03VT0	Pseudogymnoascus sp. 03VT05 (ascomycetes)	1622148	Pseudogymnoascus sp. 03VT05	ASM166264v1	GCA_001662645.1	1622148	http://ftp.ncbi.nlm.nih.gov/genomes/all/GCA/001/662/645/GCA_001662645.1_ASM166264v1	Ascomycota	Ascomycota	Leotiomycetes		Pseudeurotiaceae	Pseudogymnoascus	856	33292581	49.203	38893.202	10611	361480	522	115508	94	10252	polymertroph	ascomycota	98.3	97.8	0.5	0.2	1.5	1706	4513240	0.13556293517766
Pse05NY0	Pseudogymnoascus sp. 05NY08 (ascomycetes)	1622149	Pseudogymnoascus sp. 05NY08	ASM166260v1	GCA_001662605.1	1622149	http://ftp.ncbi.nlm.nih.gov/genomes/all/GCA/001/662/605/GCA_001662605.1_ASM166260v1	Ascomycota	Ascomycota	Leotiomycetes		Pseudeurotiaceae	Pseudogymnoascus	571	32206309	49.808	56403.343	7744	867888	484	205172	51	10514	polymertroph	ascomycota	98.5	98.1	0.4	0.2	1.3	1706	2342887	0.0727462125510874
Pse23342	Pseudogymnoascus sp. 23342-1-I1 (ascomycetes)	1524831	Pseudogymnoascus sp. 23342-1-I1	ASM166257v1	GCA_001662575.1	1524831	http://ftp.ncbi.nlm.nih.gov/genomes/all/GCA/001/662/575/GCA_001662575.1_ASM166257v1	Ascomycota	Ascomycota	Leotiomycetes		Pseudeurotiaceae	Pseudogymnoascus	978	32900320	50.003	33640.409	2879.5	990412	506	289626	36	10762	polymertroph	ascomycota	98.7	98	0.7	0.1	1.2	1706	1687804	0.0513005344628867
Pse24MN1	Pseudogymnoascus sp. 24MN13 (ascomycetes)	1622150	Pseudogymnoascus sp. 24MN13	ASM166259v1	GCA_001662595.1	1622150	http://ftp.ncbi.nlm.nih.gov/genomes/all/GCA/001/662/595/GCA_001662595.1_ASM166259v1	Ascomycota	Ascomycota	Leotiomycetes		Pseudeurotiaceae	Pseudogymnoascus	2827	30179533	50.291	10675.463	5026	129019	505	24078	369	10269	mesotroph	ascomycota	86.3	85.9	0.4	5.2	8.5	1706	595472	0.0197309878850677
Psedestr	Pseudogymnoascus destructans (ascomycetes)	655981	Pseudogymnoascus destructans	ASM164126v1	GCF_001641265.1	655981	http://ftp.ncbi.nlm.nih.gov/genomes/all/GCA/001/641/265/GCA_001641265.1_ASM164126v1	Ascomycota	Ascomycota	Leotiomycetes		Pseudeurotiaceae	Pseudogymnoascus	83	35818201	49.25	431544.59	88216	2552699	6345	1168637	11	9405	monomertroph	ascomycota	98.4	97.5	0.9	0.3	1.3	1706	12520161	0.349547454937784
Pseeumus	Pseudocercospora eumusae (ascomycetes)	321146	Pseudocercospora eumusae	ASM157823v1	GCA_001578235.1	321146	http://ftp.ncbi.nlm.nih.gov/genomes/all/GCA/001/578/235/GCA_001578235.1_ASM157823v1	Ascomycota	Ascomycota	Dothideomycetes	Mycosphaerellales	Mycosphaerellaceae	Pseudocercospora	2626	47119461	47.919	17943.435	2573	849494	500	112124	114	12632	mesotroph	capnodiales	99.5	99.4	0.1	0.3	0.2	3578	12472810	0.264706126413458
Psefijie	Pseudocercospora fijiensis CIRAD86 (ascomycetes)	1873960	Pseudocercospora fijiensis	Mycfi2	GCF_000340215.1	383855	http://ftp.ncbi.nlm.nih.gov/genomes/all/GCA/000/340/215/GCA_000340215.1_Mycfi2	Ascomycota	Ascomycota	Dothideomycetes	Mycosphaerellales	Mycosphaerellaceae	Pseudocercospora	56	74141167	45.169	1323949.411	52497	11880248	3094	5901819	5	13066	polymertroph	capnodiales	99.4	99.4	0	0.3	0.3	3578	34916894	0.470951502557277
Psefulig	Pseudocercospora fuligena (ascomycetes)	685502	Pseudocercospora fuligena	ASM1429803v1	GCA_014298035.1	685502	http://ftp.ncbi.nlm.nih.gov/genomes/all/GCA/014/298/035/GCA_014298035.1_ASM1429803v1	Ascomycota	Ascomycota	Dothideomycetes	Mycosphaerellales	Mycosphaerellaceae	Pseudocercospora	348	50525800	46.267	145189.08	49167.5	1460984	1112	407608	41	13764	mesotroph	capnodiales	99.2	98.9	0.3	0.3	0.5	3578	8342062	0.165104995863499
Psegluco	Pseudomicrostroma glucosiphilum (basidiomycetes)	1684307	Pseudomicrostroma glucosiphilum	Rhodsp1	GCF_003144135.1	1684307	http://ftp.ncbi.nlm.nih.gov/genomes/all/GCA/003/144/135/GCA_003144135.1_Rhodsp1	Basidiomycota	Basidiomycota	Exobasidiomycetes	Microstromatales		Pseudomicrostroma	30	17184282	56.358	572809.4	468256	2136441	1137	970444	6	6681	monomertroph	basidiomycota	90.5	90.4	0.1	1.1	8.4	1764	10228	0.000595195074196292
Psehubei	Pseudozyma hubeiensis SY62 (smut fungi)	327079	Pseudozyma hubeiensis	ASM40351v1	GCF_000403515.1	1305764	http://ftp.ncbi.nlm.nih.gov/genomes/all/GCA/000/403/515/GCA_000403515.1_ASM40351v1	Basidiomycota	Basidiomycota	Ustilaginomycetes	Ustilaginales	Ustilaginaceae	Pseudozyma	74	18442938	56.509	249228.892	145504.5	1398671	121	445580	13	7472	monomertroph	basidiomycota	99.1	99	0.1	0.1	0.8	1764	11776	0.000638509981435713
Psehyper	Pseudovirgaria hyperparasitica (ascomycetes)	470096	Pseudovirgaria hyperparasitica	Psehy1	GCF_010093815.1	470096	http://ftp.ncbi.nlm.nih.gov/genomes/all/GCA/010/093/815/GCA_010093815.1_Psehy1	Ascomycota	Ascomycota	Dothideomycetes	Acrospermales	Acrospermaceae	Pseudovirgaria	122	35440147	47.451	290493.008	11186	3437217	1003	1577359	9	11229	saprotroph	ascomycota	97.7	97.4	0.3	0.4	1.9	1706	5571582	0.157211029626937
Psemusa	Pseudocercospora musae (ascomycetes)	113226	Pseudocercospora musae	ASM157822v1	GCA_001578225.1	113226	http://ftp.ncbi.nlm.nih.gov/genomes/all/GCA/001/578/225/GCA_001578225.1_ASM157822v1	Ascomycota	Ascomycota	Dothideomycetes	Mycosphaerellales	Mycosphaerellaceae	Pseudocercospora	3331	60439160	44.012	18144.449	7374	283715	554	43667	361	13129	polymertroph	capnodiales	94.8	94.5	0.3	0.2	5	3578	28600558	0.473212367610668
Pseverru	Pseudogymnoascus verrucosus (ascomycetes)	342668	Pseudogymnoascus verrucosus	ASM166265v1	GCF_001662655.1	342668	http://ftp.ncbi.nlm.nih.gov/genomes/all/GCA/001/662/655/GCA_001662655.1_ASM166265v1	Ascomycota	Ascomycota	Leotiomycetes		Pseudeurotiaceae	Pseudogymnoascus	151	30174856	50.389	199833.483	123702	1768408	804	446342	22	10685	mesotroph	ascomycota	98.5	98.4	0.1	0.2	1.3	1706	829906	0.0275032298414282
Psevexat	Pseudomassariella vexata (ascomycetes)	1141098	Pseudomassariella vexata	Pseve2	GCA_002105095.1	1141098	http://ftp.ncbi.nlm.nih.gov/genomes/all/GCA/002/105/095/GCA_002105095.1_Pseve2	Ascomycota	Ascomycota	Sordariomycetes	Xylariales	Pseudomassariaceae	Pseudomassariella	37	44711451	50.561	1208417.595	670903	4509802	3387	2561820	7	12565	mesotroph	sordariomycetes	99	98.7	0.3	0.2	0.8	3817	4514298	0.100965142016975
PseVKMF1	Pseudogymnoascus sp. VKM F-103 (ascomycetes)	1420912	Pseudogymnoascus sp. VKM F-103	DG30	GCA_000750895.1	1420912	http://ftp.ncbi.nlm.nih.gov/genomes/all/GCA/000/750/895/GCA_000750895.1_DG30	Ascomycota	Ascomycota	Leotiomycetes		Pseudeurotiaceae	Pseudogymnoascus	1794	30255792	50.377	16864.99	6023.5	199047	501	45274	205	9802	mesotroph	ascomycota	95.5	95.4	0.1	1.5	3	1706	544392	0.0179929846159704
PseVKMF10	Pseudogymnoascus sp. VKM F-4516 (FW-969) (ascomycetes)	1420910	Pseudogymnoascus sp. VKM F-4516 (FW-969)	DG11	GCA_000750815.1	1420910	http://ftp.ncbi.nlm.nih.gov/genomes/all/GCA/000/750/815/GCA_000750815.1_DG11	Ascomycota	Ascomycota	Leotiomycetes		Pseudeurotiaceae	Pseudogymnoascus	1601	27599203	50.412	17238.728	4117	182372	501	55154	153	9363	polymertroph	ascomycota	96.5	96.2	0.3	1.5	2	1706	123995	0.00449270219868306
PseVKMF11	Pseudogymnoascus sp. VKM F-4517 (FW-2822) (ascomycetes)	1420911	Pseudogymnoascus sp. VKM F-4517 (FW-2822)	DG13	GCA_000750875.1	1420911	http://ftp.ncbi.nlm.nih.gov/genomes/all/GCA/000/750/875/GCA_000750875.1_DG13	Ascomycota	Ascomycota	Leotiomycetes		Pseudeurotiaceae	Pseudogymnoascus	5738	32880410	50.157	5730.291	1430	157037	501	23970	359	10744	polymertroph	ascomycota	93.7	93.3	0.4	3.2	3.1	1706	1427745	0.0434223600009854
PseVKMF12	Pseudogymnoascus sp. VKM F-4518 (FW-2643) (ascomycetes)	1420913	Pseudogymnoascus sp. VKM F-4518 (FW-2643)	DG36	GCA_000750925.1	1420913	http://ftp.ncbi.nlm.nih.gov/genomes/all/GCA/000/750/925/GCA_000750925.1_DG36	Ascomycota	Ascomycota	Leotiomycetes		Pseudeurotiaceae	Pseudogymnoascus	3669	35479399	50.183	9670.046	3182	183656	501	27334	372	11619	mesotroph	ascomycota	95.3	94.9	0.4	1.8	2.9	1706	1652756	0.0465835399297491
PseVKMF13	Pseudogymnoascus sp. VKM F-4519 (FW-2642) (ascomycetes)	1420914	Pseudogymnoascus sp. VKM F-4519 (FW-2642)	DG38	GCA_000750935.1	1420914	http://ftp.ncbi.nlm.nih.gov/genomes/all/GCA/000/750/935/GCA_000750935.1_DG38	Ascomycota	Ascomycota	Leotiomycetes		Pseudeurotiaceae	Pseudogymnoascus	3348	32578210	50.233	9730.648	3838	133253	501	24539	372	10630	mesotroph	ascomycota	94.9	94.4	0.5	2	3.1	1706	921885	0.0282975952331328
PseVKMF14	Pseudogymnoascus sp. VKM F-4520 (FW-2644) (ascomycetes)	1420915	Pseudogymnoascus sp. VKM F-4520 (FW-2644)	DG39	GCA_000750995.1	1420915	http://ftp.ncbi.nlm.nih.gov/genomes/all/GCA/000/750/995/GCA_000750995.1_DG39	Ascomycota	Ascomycota	Leotiomycetes		Pseudeurotiaceae	Pseudogymnoascus	4294	34096352	50.427	7940.464	3077	131519	501	19903	471	11551	mesotroph	ascomycota	94.3	93.8	0.5	2.2	3.5	1706	1084750	0.0318142539119728
PseVKMF2	Pseudogymnoascus sp. VKM F-3557 (ascomycetes)	1437433	Pseudogymnoascus sp. VKM F-3557	DG3	GCA_000750665.1	1437433	http://ftp.ncbi.nlm.nih.gov/genomes/all/GCA/000/750/665/GCA_000750665.1_DG3	Ascomycota	Ascomycota	Leotiomycetes		Pseudeurotiaceae	Pseudogymnoascus	3339	27649855	50.214	8280.879	3618	110154	501	19956	388	9482	polymertroph	ascomycota	86.7	86.5	0.2	6.7	6.6	1706	113414	0.00410179366220908
PseVKMF3	Pseudogymnoascus sp. VKM F-3775 (ascomycetes)	1420901	Pseudogymnoascus sp. VKM F-3775	DG4	GCA_000750715.1	1420901	http://ftp.ncbi.nlm.nih.gov/genomes/all/GCA/000/750/715/GCA_000750715.1_DG4	Ascomycota	Ascomycota	Leotiomycetes		Pseudeurotiaceae	Pseudogymnoascus	6880	28506885	48.956	4143.443	2034.5	65475	501	8235	925	9472	polymertroph	ascomycota	71.3	70.8	0.5	13	15.7	1706	513222	0.0180034402215465
PseVKMF4	Pseudogymnoascus sp. VKM F-3808 (ascomycetes)	1391699	Pseudogymnoascus sp. VKM F-3808	DG1	GCA_000750675.1	1391699	http://ftp.ncbi.nlm.nih.gov/genomes/all/GCA/000/750/675/GCA_000750675.1_DG1	Ascomycota	Ascomycota	Leotiomycetes		Pseudeurotiaceae	Pseudogymnoascus	3534	27778879	50.497	7860.464	3774.5	100437	502	17453	457	9929	polymertroph	ascomycota	89.9	89.7	0.2	5.2	4.9	1706	179946	0.00647779919412875
PseVKMF5	Pseudogymnoascus sp. VKM F-4246 (ascomycetes)	1420902	Pseudogymnoascus sp. VKM F-4246	DG5	GCA_000750735.1	1420902	http://ftp.ncbi.nlm.nih.gov/genomes/all/GCA/000/750/735/GCA_000750735.1_DG5	Ascomycota	Ascomycota	Leotiomycetes		Pseudeurotiaceae	Pseudogymnoascus	3685	25759859	51.019	6990.464	2447	109689	501	19521	380	8540	polymertroph	ascomycota	88.2	88	0.2	5.3	6.5	1706	115863	0.00449781188631506
PseVKMF6	Pseudogymnoascus sp. VKM F-4281 (FW-2241) (ascomycetes)	1420906	Pseudogymnoascus sp. VKM F-4281 (FW-2241)	DG6	GCA_000750745.1	1420906	http://ftp.ncbi.nlm.nih.gov/genomes/all/GCA/000/750/745/GCA_000750745.1_DG6	Ascomycota	Ascomycota	Leotiomycetes		Pseudeurotiaceae	Pseudogymnoascus	3783	26549613	50.588	7018.137	2529	103341	502	19037	395	8728	saprotroph	ascomycota	91.9	91.7	0.2	3.7	4.4	1706	393099	0.0148062045198173
PseVKMF7	Pseudogymnoascus sp. VKM F-4513 (FW-928) (ascomycetes)	1420907	Pseudogymnoascus sp. VKM F-4513 (FW-928)	DG7	GCA_000750755.1	1420907	http://ftp.ncbi.nlm.nih.gov/genomes/all/GCA/000/750/755/GCA_000750755.1_DG7	Ascomycota	Ascomycota	Leotiomycetes		Pseudeurotiaceae	Pseudogymnoascus	3425	26440682	50.903	7719.907	2663	123146	501	22824	339	8669	polymertroph	ascomycota	90.9	90.7	0.2	4.1	5	1706	190669	0.00721119825880437
PseVKMF8	Pseudogymnoascus sp. VKM F-4514 (FW-929) (ascomycetes)	1420908	Pseudogymnoascus sp. VKM F-4514 (FW-929)	DG8	GCA_000750795.1	1420908	http://ftp.ncbi.nlm.nih.gov/genomes/all/GCA/000/750/795/GCA_000750795.1_DG8	Ascomycota	Ascomycota	Leotiomycetes		Pseudeurotiaceae	Pseudogymnoascus	3211	27026992	50.483	8417.002	3576	136973	501	20782	360	8865	polymertroph	ascomycota	89.3	89	0.3	5	5.7	1706	85738	0.0031723101113139
PseVKMF9	Pseudogymnoascus sp. VKM F-4515 (FW-2607) (ascomycetes)	1420909	Pseudogymnoascus sp. VKM F-4515 (FW-2607)	DG10	GCA_000750805.1	1420909	http://ftp.ncbi.nlm.nih.gov/genomes/all/GCA/000/750/805/GCA_000750805.1_DG10	Ascomycota	Ascomycota	Leotiomycetes		Pseudeurotiaceae	Pseudogymnoascus	2437	32006932	50.212	13133.743	4388	204257	501	36636	267	10676	polymertroph	ascomycota	94.5	94.3	0.2	2	3.5	1706	1124175	0.0351228602603961
PseWSF3	Pseudogymnoascus sp. WSF 3629 (ascomycetes)	1622147	Pseudogymnoascus sp. WSF 3629	ASM166258v1	GCA_001662585.1	1622147	http://ftp.ncbi.nlm.nih.gov/genomes/all/GCA/001/662/585/GCA_001662585.1_ASM166258v1	Ascomycota	Ascomycota	Leotiomycetes		Pseudeurotiaceae	Pseudogymnoascus	409	35517105	48.903	86838.888	39177	741106	526	189864	55	11033	mesotroph	ascomycota	98.6	98.2	0.4	0.2	1.2	1706	3355795	0.0944839113435625
Psicyane	Psilocybe cyanescens (basidiomycetes)	93625	Psilocybe cyanescens	Psicy2	GCA_002938375.1	93625	http://ftp.ncbi.nlm.nih.gov/genomes/all/GCA/002/938/375/GCA_002938375.1_Psicy2	Basidiomycota	Basidiomycota	Agaricomycetes	Agaricales	Strophariaceae	Psilocybe	3976	47465408	46.23	11937.98	2599.5	429265	1000	55055	208	15936	polymertroph	agaricales	98.7	98	0.7	0.4	0.9	3870	4435415	0.0934452096145471
Psisubvi	Psilocybe cf. subviscida (basidiomycetes)	2480587	Psilocybe cf. subviscida	LU_PSS_1.0	GCA_013368295.1	2480587	http://ftp.ncbi.nlm.nih.gov/genomes/all/GCA/013/368/295/GCA_013368295.1_LU_PSS_1.0	Basidiomycota	Basidiomycota	Agaricomycetes	Agaricales	Strophariaceae	Psilocybe	68	53019196	49.186	779694.059	33217	7646089	3123	2904075	6	13686	polymertroph	agaricales	97.4	96.3	1.1	0.7	1.9	3870	3877214	0.0731284948191217
Ptegraci	Pterula gracilis (basidiomycetes)	1884261	Pterula gracilis	Ptegra1	GCA_004369125.1	1884261	http://ftp.ncbi.nlm.nih.gov/genomes/all/GCA/004/369/125/GCA_004369125.1_Ptegra1	Basidiomycota	Basidiomycota	Agaricomycetes	Agaricales	Pterulaceae	Pterula	221	34769099	52.637	157326.24	16592	2658661	1007	639293	13	12872	saprotroph	agaricomycetes	96.7	96	0.7	0.7	2.6	2898	2184613	0.0628320279452741
Pucgrami	Puccinia graminis f. sp. tritici CRL 75-36-700-3 (rust fungi)	5297	Puccinia graminis	ASM14992v1	GCF_000149925.1	418459	http://ftp.ncbi.nlm.nih.gov/genomes/all/GCA/000/149/925/GCA_000149925.1_ASM14992v1	Basidiomycota	Basidiomycota	Pucciniomycetes	Pucciniales	Pucciniaceae	Puccinia	393	88724376	43.349	225761.771	20131	3081398	2878	964966	30	15979	monomertroph	basidiomycota	88.2	82.4	5.8	1.4	10.4	1764	26138617	0.294604686766126
Pucsorgh	Puccinia sorghi (rust fungi)	27349	Puccinia sorghi	ASM126337v1	GCA_001263375.1	27349	http://ftp.ncbi.nlm.nih.gov/genomes/all/GCA/001/263/375/GCA_001263375.1_ASM126337v1	Basidiomycota	Basidiomycota	Pucciniomycetes	Pucciniales	Pucciniaceae	Puccinia	15715	99534058	43.15	6333.698	1323	159699	400	19078	1530	21078	monomertroph	basidiomycota	89.7	89.4	0.3	2.3	8	1764	33397845	0.335541880549068
Pucstrii	Puccinia striiformis (rust fungi)	27350	Puccinia striiformis	ASM292020v1	GCA_002920205.1	27350	http://ftp.ncbi.nlm.nih.gov/genomes/all/GCA/002/920/205/GCA_002920205.1_ASM292020v1	Basidiomycota	Basidiomycota	Pucciniomycetes	Pucciniales	Pucciniaceae	Puccinia	562	77368122	44.4	137665.698	91767.5	806024	11514	218468	110	14629	monomertroph	basidiomycota	75.1	70.5	4.6	4.6	20.3	1764	23604477	0.305093058869905
Puctriti	Puccinia triticina 1-1 BBBD Race 1 (wheat leaf rust)	208348	Puccinia triticina	P_triticina_1_1_V2	GCA_000151525.2	630390	http://ftp.ncbi.nlm.nih.gov/genomes/all/GCA/000/151/525/GCA_000151525.2_P_triticina_1_1_V2	Basidiomycota	Basidiomycota	Pucciniomycetes	Pucciniales	Pucciniaceae	Puccinia	14818	135343689	46.718	9133.735	937	3059345	500	544256	68	15685	monomertroph	basidiomycota	89.2	86.6	2.6	2.7	8.1	1764	53972404	0.398780352440371
Punstrig	Punctularia strigosozonata HHB-11173 SS5 (basidiomycetes)	202698	Punctularia strigosozonata	Punctularia strigosozonata v1.0	GCF_000264995.1	741275	http://ftp.ncbi.nlm.nih.gov/genomes/all/GCA/000/264/995/GCA_000264995.1_Punctularia_strigosozonata_v1.0	Basidiomycota	Basidiomycota	Agaricomycetes	Corticiales	Punctulariaceae	Punctularia	195	34171901	55.155	175240.518	3005	4675683	2001	2122796	6	11540	saprotroph	agaricomycetes	97.9	97.8	0.1	0.6	1.5	2898	1426514	0.0417452338984594
Purlilac	Purpureocillium lilacinum (ascomycetes)	33203	Purpureocillium lilacinum	ASM165326v1	GCF_001653265.1	33203	http://ftp.ncbi.nlm.nih.gov/genomes/all/GCA/001/653/265/GCA_001653265.1_ASM165326v1	Ascomycota	Ascomycota	Sordariomycetes	Hypocreales	Ophiocordycipitaceae	Purpureocillium	163	38534601	58.396	236408.595	17508	5703399	1058	3199228	5	11763	saprotroph	hypocreales	99.6	99	0.6	0.1	0.3	4494	747846	0.0194071297118141
PyrCBS1	Pyricularia sp. CBS 133598 (ascomycetes)	403063	Pyricularia sp. CBS 133598	PspLS	GCA_004337975.1	403063	http://ftp.ncbi.nlm.nih.gov/genomes/all/GCA/004/337/975/GCA_004337975.1_PspLS	Ascomycota	Ascomycota	Sordariomycetes	Magnaporthales	Pyriculariaceae	Pyricularia	51	41493134	50.511	813590.863	205843	5749113	1645	3201778	5	12078	monomertroph	sordariomycetes	98.7	98	0.7	0.3	1	3817	2555619	0.0615913707554604
PyrDS3sA	Pyrenochaeta sp. DS3sAY3a (ascomycetes)	765867	Pyrenochaeta sp. DS3sAY3a	Pyrsp1	GCA_001644535.1	765867	http://ftp.ncbi.nlm.nih.gov/genomes/all/GCA/001/644/535/GCA_001644535.1_Pyrsp1	Ascomycota	Ascomycota	Dothideomycetes	Pleosporales	Cucurbitariaceae	Pyrenochaeta	69	38501010	51.155	557985.652	266919	3419696	1148	1273050	10	14990	vasculartroph	pleosporales	98.5	98.1	0.4	0.2	1.3	6641	225120	0.00584711933531094
Pyrgrise	Pyricularia grisea (ascomycetes)	148305	Pyricularia grisea	ASM435590v1	GCF_004355905.1	148305	http://ftp.ncbi.nlm.nih.gov/genomes/all/GCA/004/355/905/GCA_004355905.1_PgNI	Ascomycota	Ascomycota	Sordariomycetes	Magnaporthales	Pyriculariaceae	Pyricularia	43	44557582	47.898	1036222.837	8821	8694435	1144	5912490	3	12452	polymertroph	sordariomycetes	98.9	98.7	0.2	0.3	0.8	3817	3811302	0.0855365535768974
Pyrnoxiu	Pyrrhoderma noxium (basidiomycetes)	2282107	Pyrrhoderma noxium	ASM228747v2	GCA_002287475.2	2282107	http://ftp.ncbi.nlm.nih.gov/genomes/all/GCA/002/287/475/GCA_002287475.2_ASM228747v2	Basidiomycota	Basidiomycota	Agaricomycetes	Hymenochaetales	Hymenochaetaceae	Pyrrhoderma	13	31607963	41.571	2431381.769	2646273	4533208	163449	2736193	5	9930	saprotroph	agaricomycetes	95.5	95.1	0.4	0.7	3.8	2898	2568318	0.0812554102268469
Pyrompha	Pyronema omphalodes CBS 100304 (ascomycetes)	337075	Pyronema omphalodes	Pcon_v1	GCA_000981605.1	1076935	http://ftp.ncbi.nlm.nih.gov/genomes/all/GCA/000/981/605/GCA_000981605.1_Pcon_v1	Ascomycota	Ascomycota	Pezizomycetes	Pezizales	Pyronemataceae	Pyronema	1588	50026054	47.817	31502.553	5231.5	603142	1003	135140	111	13367	monomertroph	ascomycota	95.9	95.1	0.8	1	3.1	1706	6139819	0.122732426587154
Pyroryza	Pyricularia oryzae 70-15 (rice blast fungus)	318829	Pyricularia oryzae	MG8	GCF_000002495.2	242507	http://ftp.ncbi.nlm.nih.gov/genomes/all/GCA/000/002/495/GCA_000002495.2_MG8	Ascomycota	Ascomycota	Sordariomycetes	Magnaporthales	Pyriculariaceae	Pyricularia	53	40979121	51.608	773190.962	1206	8319966	255	6606598	3	12989	polymertroph	sordariomycetes	98.9	98.7	0.2	0.3	0.8	3817	4132461	0.100843085433677
Pyrpenni	Pyricularia pennisetigena (ascomycetes)	1578925	Pyricularia pennisetigena	ASM433798v1	GCF_004337985.1	1578925	http://ftp.ncbi.nlm.nih.gov/genomes/all/GCA/004/337/985/GCA_004337985.1_PpBr36	Ascomycota	Ascomycota	Sordariomycetes	Magnaporthales	Pyriculariaceae	Pyricularia	108	49117040	47.481	454787.407	2875	8478873	1045	5438480	4	11430	polymertroph	sordariomycetes	98.6	98.3	0.3	0.3	1.1	3817	10365896	0.211044802374084
Pyrsemin	Pyrenophora seminiperda CCB06 (ascomycetes)	91370	Pyrenophora seminiperda	Pysem1.0	GCA_000465215.2	1302712	http://ftp.ncbi.nlm.nih.gov/genomes/all/GCA/000/465/215/GCA_000465215.2_Pysem1.0	Ascomycota	Ascomycota	Dothideomycetes	Pleosporales	Pleosporaceae	Pyrenophora	54	32539172	49.879	602577.259	221617	2679305	2314	1473690	8	8711	polymertroph	pleosporales	97.1	97	0.1	0.5	2.4	6641	1855443	0.0570218258780525
Pyrtere	Pyrenophora teres f. teres (barley net-spot blotch disease agent)	53485	Pyrenophora teres	ERZ370274	GCA_900232045.2	97479	http://ftp.ncbi.nlm.nih.gov/genomes/all/GCA/900/232/045/GCA_900232045.2_ERZ370274	Ascomycota	Ascomycota	Dothideomycetes	Pleosporales	Pleosporaceae	Pyrenophora	57	53080698	45.21	931240.316	44281	7266427	18745	4720583	5	11561	polymertroph	pleosporales	99.4	99.3	0.1	0.2	0.4	6641	19526072	0.367856353358428
Pyrtrrep	Pyrenophora tritici-repentis Pt-1C-BFP (ascomycetes)	45151	Pyrenophora tritici-repentis	ASM14998v1	GCF_000149985.1	426418	http://ftp.ncbi.nlm.nih.gov/genomes/all/GCA/000/149/985/GCA_000149985.1_ASM14998v1	Ascomycota	Ascomycota	Dothideomycetes	Pleosporales	Pleosporaceae	Pyrenophora	48	37997465	50.889	791613.854	167315	6767051	6041	1986450	6	12169	polymertroph	pleosporales	98.7	98.5	0.2	0.4	0.9	6641	4906736	0.129133246125761
Pytbras	Pythium brassicum (oomycetes)	1485010	Pythium brassicum	ASM827159v1	GCA_008271595.1	1485010	http://ftp.ncbi.nlm.nih.gov/genomes/all/GCA/008/271/595/GCA_008271595.1_ASM827159v1	Oomycota	Oomycota	Oomycetes	Peronosporales	Peronosporaceae	Phytophthora	4434	50069394	59.583	11292.15	3840	168309	200	30302	483	13005	monomertroph	stramenopiles	100	99	1	0	0	100	7558504	0.150960564851254
Pytolig	Pythium oligandrum (oomycetes)	41045	Pythium oligandrum	ASM596654v1	GCA_005966545.1	41045	http://ftp.ncbi.nlm.nih.gov/genomes/all/GCA/005/966/545/GCA_005966545.1_ASM596654v1	Oomycota	Oomycota	Oomycetes	Peronosporales	Peronosporaceae	Phytophthora	179	41968875	51.929	234462.989	28794	2697281	2251	1292773	12	14954	monomertroph	stramenopiles	100	100	0	0	0	100	2750514	0.0655369961668022
Ramcocyn	Ramularia collo-cygni (ascomycetes)	112498	Ramularia collo-cygni	version 1	GCF_900074925.1	112498	http://ftp.ncbi.nlm.nih.gov/genomes/all/GCA/900/074/925/GCA_900074925.1_version_1	Ascomycota	Ascomycota	Dothideomycetes	Mycosphaerellales	Mycosphaerellaceae	Ramularia	78	32254922	50.976	413524.641	8618	4741806	1303	1485682	8	11622	saprotroph	capnodiales	99.3	99.3	0	0.2	0.5	3578	1471909	0.0456336245364351
Rasemers	Rasamsonia emersonii CBS 393.64 (ascomycetes)	68825	Rasamsonia emersonii	ASM96859v1	GCF_000968595.1	1408163	http://ftp.ncbi.nlm.nih.gov/genomes/all/GCA/000/968/595/GCA_000968595.1_ASM96859v1	Ascomycota	Ascomycota	Eurotiomycetes	Eurotiales	Trichocomaceae	Rasamsonia	862	28248805	50.55	32771.235	17815.5	269344	1005	65650	128	9843	saprotroph	eurotiales	96.5	96.4	0.1	1.6	1.9	4191	269615	0.00954429753754185
Rhiazygo	Rhizopus azygosporus (fungi)	86630	Rhizopus azygosporus	Razy_CA	GCA_003325435.1	86630	http://ftp.ncbi.nlm.nih.gov/genomes/all/GCA/003/325/435/GCA_003325435.1_Razy_CA	Mucoromycota	Mucoromycota	Mucoromycetes	Mucorales	Rhizopodaceae	Rhizopus	5775	39022965	37.124	6757.223	4067	56677	480	12571	957	15894	monomertroph	mucorales	93.8	59.9	33.9	2.1	4.1	2449	3167120	0.0811604141304998
Rhiclaru	Rhizophagus clarus (glomeromycetes)	94130	Rhizophagus clarus	RclarusHR1_1.0	GCA_003203555.1	94130	http://ftp.ncbi.nlm.nih.gov/genomes/all/GCA/003/203/555/GCA_003203555.1_RclarusHR1_1.0	Mucoromycota	Mucoromycota	Glomeromycetes	Glomerales	Glomeraceae	Rhizophagus	4424	116418735	27.335	26315.266	12169.5	391138	1005	59940	576	27761	monomertroph	fungi	84	82.8	1.2	1.6	14.4	758	34991665	0.300567301302492
Rhidelem	Rhizopus delemar RA 99-880 (fungi)	936053	Rhizopus delemar	RO3	GCA_000149305.1	246409	http://ftp.ncbi.nlm.nih.gov/genomes/all/GCA/000/149/305/GCA_000149305.1_RO3	Mucoromycota	Mucoromycota	Mucoromycetes	Mucorales	Rhizopodaceae	Rhizopus	83	46148878	35.59	556010.578	15409	5735491	4433	3104119	6	17459	monomertroph	mucorales	97.3	91.6	5.7	0.5	2.2	2449	11311694	0.245113088123183
Rhiirreg	Rhizophagus irregularis DAOM 181602=DAOM 197198 (glomeromycetes)	588596	Rhizophagus irregularis	ASM43914v3	GCF_000439145.1	747089	http://ftp.ncbi.nlm.nih.gov/genomes/all/GCA/000/439/145/GCA_000439145.3_ASM43914v3	Mucoromycota	Mucoromycota	Glomeromycetes	Glomerales	Glomeraceae	Rhizophagus	1111	136726313	27.519	123065.988	49418	1375864	960	336373	129	26147	monomertroph	fungi	84.7	83.8	0.9	1.1	14.2	758	36539162	0.26724308729074
[truncated: 271 more rows]
