# Supplementary material for: Phylogenomic signatures of repeat-induced point mutations across the fungal kingdom
Source: PLoS Biol. 2025 Oct 15;23(10):e3003433. doi: 10.1371/journal.pbio.3003433 (PMC12543289; doi:10.1371/journal.pbio.3003433)
Supplement: S2 Table — (XLSX) [file pbio.3003433.s025.xlsx]

## Sheet: Sheet1
Supplementary Table S2 : Repeat summaries for all 1,239 genome assemblies analysed in the study.
shortID	TE_familfy	repeatBases	totalBases
Aaoarxi	Unknown	112910	38901049
Aaoarxi	DNA	0	38901049
Aaoarxi	LTR	0	38901049
Aaoarxi	RC	0	38901049
Aaoarxi	LINE	0	38901049
Aaoarxi	SINE	0	38901049
Absglauc	Unknown	6827854	48746359
Absglauc	DNA	7414100	48746359
Absglauc	LTR	333142	48746359
Absglauc	RC	51929	48746359
Absglauc	LINE	148785	48746359
Absglauc	SINE	70529	48746359
Absrepen	Unknown	6374467	47422896
Absrepen	DNA	418021	47422896
Absrepen	LTR	1312745	47422896
Absrepen	RC	145547	47422896
Absrepen	LINE	129893	47422896
Absrepen	SINE	0	47422896
Acaingol	Unknown	64682	19330111
Acaingol	DNA	0	19330111
Acaingol	LTR	7168	19330111
Acaingol	RC	0	19330111
Acaingol	LINE	0	19330111
Acaingol	SINE	0	19330111
Achhypo	Unknown	1142999	43398470
Achhypo	DNA	842735	43398470
Achhypo	LTR	567797	43398470
Achhypo	RC	0	43398470
Achhypo	LINE	172294	43398470
Achhypo	SINE	0	43398470
Aciacule	Unknown	951770	18270442
Aciacule	DNA	0	18270442
Aciacule	LTR	227106	18270442
Aciacule	RC	20699	18270442
Aciacule	LINE	15597	18270442
Aciacule	SINE	0	18270442
Acirichm	Unknown	687915	29881346
Acirichm	DNA	867554	29881346
Acirichm	LTR	966689	29881346
Acirichm	RC	96695	29881346
Acirichm	LINE	837620	29881346
Acirichm	SINE	0	29881346
Acrchrys	Unknown	96328	28590524
Acrchrys	DNA	54709	28590524
Acrchrys	LTR	1613491	28590524
Acrchrys	RC	0	28590524
Acrchrys	LINE	0	28590524
Acrchrys	SINE	0	28590524
Agabispo	Unknown	1191939	32614392
Agabispo	DNA	94824	32614392
Agabispo	LTR	1624923	32614392
Agabispo	RC	0	32614392
Agabispo	LINE	1047522	32614392
Agabispo	SINE	0	32614392
Agraeger	Unknown	1326492	44790776
Agraeger	DNA	67754	44790776
Agraeger	LTR	258650	44790776
Agraeger	RC	87880	44790776
Agraeger	LINE	824165	44790776
Agraeger	SINE	0	44790776
Agrpedia	Unknown	2361803	45149591
Agrpedia	DNA	297910	45149591
Agrpedia	LTR	843238	45149591
Agrpedia	RC	0	45149591
Agrpedia	LINE	251151	45149591
Agrpedia	SINE	0	45149591
Akalecan	Unknown	906497	32603708
Akalecan	DNA	26838	32603708
Akalecan	LTR	253194	32603708
Akalecan	RC	0	32603708
Akalecan	LINE	0	32603708
Akalecan	SINE	0	32603708
Allhylec	Unknown	774684	24815695
Allhylec	DNA	486346	24815695
Allhylec	LTR	67032	24815695
Allhylec	RC	0	24815695
Allhylec	LINE	42663	24815695
Allhylec	SINE	0	24815695
Altalter	Unknown	67478	32990834
Altalter	DNA	28693	32990834
Altalter	LTR	0	32990834
Altalter	RC	0	32990834
Altalter	LINE	0	32990834
Altalter	SINE	0	32990834
Altarbor	Unknown	53392	33943449
Altarbor	DNA	222656	33943449
Altarbor	LTR	107123	33943449
Altarbor	RC	0	33943449
Altarbor	LINE	0	33943449
Altarbor	SINE	0	33943449
Altgaise	Unknown	96763	34346950
Altgaise	DNA	107596	34346950
Altgaise	LTR	105615	34346950
Altgaise	RC	0	34346950
Altgaise	LINE	0	34346950
Altgaise	SINE	0	34346950
AltMG1	Unknown	352636	34695644
AltMG1	DNA	12784	34695644
AltMG1	LTR	0	34695644
AltMG1	RC	0	34695644
AltMG1	LINE	0	34695644
AltMG1	SINE	0	34695644
Alttenui	Unknown	438515	36064554
Alttenui	DNA	139881	36064554
Alttenui	LTR	108472	36064554
Alttenui	RC	0	36064554
Alttenui	LINE	0	36064554
Alttenui	SINE	0	36064554
Amamusca	Unknown	4073473	40699759
Amamusca	DNA	49129	40699759
Amamusca	LTR	1315334	40699759
Amamusca	RC	0	40699759
Amamusca	LINE	239209	40699759
Amamusca	SINE	0	40699759
Amathier	Unknown	1659740	33689220
Amathier	DNA	0	33689220
Amathier	LTR	5149910	33689220
Amathier	RC	0	33689220
Amathier	LINE	938322	33689220
Amathier	SINE	0	33689220
Ambambro	Unknown	19339	14868748
Ambambro	DNA	0	14868748
Ambambro	LTR	0	14868748
Ambambro	RC	0	14868748
Ambambro	LINE	0	14868748
Ambambro	SINE	0	14868748
Ambkashi	Unknown	17935	12320962
Ambkashi	DNA	0	12320962
Ambkashi	LTR	0	12320962
Ambkashi	RC	0	12320962
Ambkashi	LINE	0	12320962
Ambkashi	SINE	0	12320962
Ambmalee	Unknown	37462	12751984
Ambmalee	DNA	0	12751984
Ambmalee	LTR	56600	12751984
Ambmalee	RC	0	12751984
Ambmalee	LINE	0	12751984
Ambmalee	SINE	0	12751984
Ambmonos	Unknown	524497	24978438
Ambmonos	DNA	0	24978438
Ambmonos	LTR	16678	24978438
Ambmonos	RC	0	24978438
Ambmonos	LINE	166360	24978438
Ambmonos	SINE	0	24978438
Amborego	Unknown	206900	15395101
Amborego	DNA	0	15395101
Amborego	LTR	178121	15395101
Amborego	RC	0	15395101
Amborego	LINE	0	15395101
Amborego	SINE	0	15395101
Ambphile	Unknown	22528	17710905
Ambphile	DNA	56541	17710905
Ambphile	LTR	0	17710905
Ambphile	RC	0	17710905
Ambphile	LINE	0	17710905
Ambphile	SINE	0	17710905
Ambpseud	Unknown	51272	14456618
Ambpseud	DNA	6792	14456618
Ambpseud	LTR	21603	14456618
Ambpseud	RC	0	14456618
Ambpseud	LINE	0	14456618
Ambpseud	SINE	0	14456618
Ambvande	Unknown	1053518	15665411
Ambvande	DNA	0	15665411
Ambvande	LTR	0	15665411
Ambvande	RC	8235	15665411
Ambvande	LINE	0	15665411
Ambvande	SINE	0	15665411
Amnligni	Unknown	2327046	49576578
Amnligni	DNA	1304105	49576578
Amnligni	LTR	3290526	49576578
Amnligni	RC	0	49576578
Amnligni	LINE	0	49576578
Amnligni	SINE	0	49576578
Amoresin	Unknown	455089	28632918
Amoresin	DNA	89802	28632918
Amoresin	LTR	1232049	28632918
Amoresin	RC	0	28632918
Amoresin	LINE	1133153	28632918
Amoresin	SINE	0	28632918
Ampquisq	Unknown	654249	36811257
Ampquisq	DNA	183758	36811257
Ampquisq	LTR	7035287	36811257
Ampquisq	RC	0	36811257
Ampquisq	LINE	0	36811257
Ampquisq	SINE	0	36811257
Anarobus	Unknown	3145229	71685009
Anarobus	DNA	215781	71685009
Anarobus	LTR	2127655	71685009
Anarobus	RC	230965	71685009
Anarobus	LINE	1651947	71685009
Anarobus	SINE	0	71685009
Antcitri	Unknown	528597	33017182
Antcitri	DNA	26874	33017182
Antcitri	LTR	308433	33017182
Antcitri	RC	0	33017182
Antcitri	LINE	59074	33017182
Antcitri	SINE	0	33017182
Antflocc	Unknown	106426	23305380
Antflocc	DNA	0	23305380
Antflocc	LTR	0	23305380
Antflocc	RC	0	23305380
Antflocc	LINE	0	23305380
Antflocc	SINE	0	23305380
Apheute	Unknown	3514196	56904627
Apheute	DNA	815537	56904627
Apheute	LTR	1324276	56904627
Apheute	RC	143445	56904627
Apheute	LINE	14304	56904627
Apheute	SINE	0	56904627
Aphinva	Unknown	2030050	52164269
Aphinva	DNA	3700607	52164269
Aphinva	LTR	1855954	52164269
Aphinva	RC	0	52164269
Aphinva	LINE	387052	52164269
Aphinva	SINE	0	52164269
Aphstel	Unknown	6156947	62115503
Aphstel	DNA	922691	62115503
Aphstel	LTR	550100	62115503
Aphstel	RC	15557	62115503
Aphstel	LINE	177691	62115503
Aphstel	SINE	0	62115503
Apiporos	Unknown	15966	25479456
Apiporos	DNA	0	25479456
Apiporos	LTR	0	25479456
Apiporos	RC	0	25479456
Apiporos	LINE	22811	25479456
Apiporos	SINE	0	25479456
Aplpruni	Unknown	310382	32818685
Aplpruni	DNA	85298	32818685
Aplpruni	LTR	201343	32818685
Aplpruni	RC	0	32818685
Aplpruni	LINE	78171	32818685
Aplpruni	SINE	0	32818685
Apoossif	Unknown	1550677	34079843
Apoossif	DNA	504849	34079843
Apoossif	LTR	193225	34079843
Apoossif	RC	18811	34079843
Apoossif	LINE	61328	34079843
Apoossif	SINE	0	34079843
Armgalli	Unknown	10566060	85336812
Armgalli	DNA	128626	85336812
Armgalli	LTR	5095408	85336812
Armgalli	RC	279900	85336812
Armgalli	LINE	163135	85336812
Armgalli	SINE	0	85336812
Armostoy	Unknown	5400023	60106801
Armostoy	DNA	0	60106801
Armostoy	LTR	3008715	60106801
Armostoy	RC	0	60106801
Armostoy	LINE	159350	60106801
Armostoy	SINE	0	60106801
Armsolid	Unknown	3966492	58009494
Armsolid	DNA	172202	58009494
Armsolid	LTR	1006988	58009494
Armsolid	RC	0	58009494
Armsolid	LINE	94522	58009494
Armsolid	SINE	0	58009494
Artentom	Unknown	59583	38379124
Artentom	DNA	0	38379124
Artentom	LTR	0	38379124
Artentom	RC	0	38379124
Artentom	LINE	0	38379124
Artentom	SINE	0	38379124
Artflagr	Unknown	299225	36645795
Artflagr	DNA	175083	36645795
Artflagr	LTR	745273	36645795
Artflagr	RC	0	36645795
Artflagr	LINE	424341	36645795
Artflagr	SINE	0	36645795
Artoligo	Unknown	146948	40072829
Artoligo	DNA	5703	40072829
Artoligo	LTR	558851	40072829
Artoligo	RC	0	40072829
Artoligo	LINE	0	40072829
Artoligo	SINE	0	40072829
Artuncin	Unknown	271771	23563256
Artuncin	DNA	72543	23563256
Artuncin	LTR	179825	23563256
Artuncin	RC	0	23563256
Artuncin	LINE	44806	23563256
Artuncin	SINE	0	23563256
Ascapi	Unknown	22210	20313079
Ascapi	DNA	28023	20313079
Ascapi	LTR	0	20313079
Ascapi	RC	0	20313079
Ascapi	LINE	0	20313079
Ascapi	SINE	0	20313079
Ascasiat	Unknown	168389	20313720
Ascasiat	DNA	91101	20313720
Ascasiat	LTR	273229	20313720
Ascasiat	RC	8876	20313720
Ascasiat	LINE	0	20313720
Ascasiat	SINE	0	20313720
Ascimmer	Unknown	348827	59529874
Ascimmer	DNA	49295	59529874
Ascimmer	LTR	675563	59529874
Ascimmer	RC	17251	59529874
Ascimmer	LINE	114011	59529874
Ascimmer	SINE	21989	59529874
Ascnigri	Unknown	341499	27385218
Ascnigri	DNA	1507	27385218
Ascnigri	LTR	0	27385218
Ascnigri	RC	3118	27385218
Ascnigri	LINE	547805	27385218
Ascnigri	SINE	0	27385218
Ascrabie	Unknown	221356	34658250
Ascrabie	DNA	537067	34658250
Ascrabie	LTR	2105209	34658250
Ascrabie	RC	0	34658250
Ascrabie	LINE	192476	34658250
Ascrabie	SINE	0	34658250
Ascrubes	Unknown	36943	17503998
Ascrubes	DNA	0	17503998
Ascrubes	LTR	508182	17503998
Ascrubes	RC	0	17503998
Ascrubes	LINE	9024	17503998
Ascrubes	SINE	0	17503998
Ashacer	Unknown	11844	8894523
Ashacer	DNA	0	8894523
Ashacer	LTR	0	8894523
Ashacer	RC	0	8894523
Ashacer	LINE	0	8894523
Ashacer	SINE	707	8894523
Aspacule1	Unknown	868290	36471649
Aspacule1	DNA	0	36471649
Aspacule1	LTR	650092	36471649
Aspacule1	RC	0	36471649
Aspacule1	LINE	0	36471649
Aspacule1	SINE	3254	36471649
Aspacule2	Unknown	270405	35424414
Aspacule2	DNA	228921	35424414
Aspacule2	LTR	371551	35424414
Aspacule2	RC	0	35424414
Aspacule2	LINE	0	35424414
Aspacule2	SINE	4710	35424414
Aspallia	Unknown	327212	40168528
Aspallia	DNA	449487	40168528
Aspallia	LTR	653557	40168528
Aspallia	RC	0	40168528
Aspallia	LINE	133031	40168528
Aspallia	SINE	1960	40168528
Asparach	Unknown	149988	39764385
Asparach	DNA	156091	39764385
Asparach	LTR	44781	39764385
Asparach	RC	0	39764385
Asparach	LINE	87220	39764385
Asparach	SINE	0	39764385
Aspavena	Unknown	318120	33765472
Aspavena	DNA	0	33765472
Aspavena	LTR	1752453	33765472
Aspavena	RC	0	33765472
Aspavena	LINE	6172	33765472
Aspavena	SINE	0	33765472
Aspawamo	Unknown	155757	38597812
Aspawamo	DNA	151826	38597812
Aspawamo	LTR	56700	38597812
Aspawamo	RC	0	38597812
Aspawamo	LINE	264836	38597812
Aspawamo	SINE	3315	38597812
Aspberth	Unknown	269530	37014000
Aspberth	DNA	106551	37014000
Aspberth	LTR	0	37014000
Aspberth	RC	0	37014000
Aspberth	LINE	42336	37014000
Aspberth	SINE	0	37014000
Aspbomby	Unknown	98697	37474605
Aspbomby	DNA	36226	37474605
Aspbomby	LTR	0	37474605
Aspbomby	RC	0	37474605
Aspbomby	LINE	0	37474605
Aspbomby	SINE	0	37474605
Aspbrasi	Unknown	56358	35804080
Aspbrasi	DNA	0	35804080
Aspbrasi	LTR	20404	35804080
Aspbrasi	RC	1861	35804080
Aspbrasi	LINE	0	35804080
Aspbrasi	SINE	3782	35804080
Aspbrunn	Unknown	810424	37477200
Aspbrunn	DNA	0	37477200
Aspbrunn	LTR	997742	37477200
Aspbrunn	RC	0	37477200
Aspbrunn	LINE	0	37477200
Aspbrunn	SINE	0	37477200
Aspburne	Unknown	620965	41001558
Aspburne	DNA	452179	41001558
Aspburne	LTR	754050	41001558
Aspburne	RC	0	41001558
Aspburne	LINE	274681	41001558
Aspburne	SINE	912	41001558
Aspcaela	Unknown	219889	40016351
Aspcaela	DNA	139250	40016351
Aspcaela	LTR	54540	40016351
Aspcaela	RC	0	40016351
Aspcaela	LINE	49855	40016351
Aspcaela	SINE	0	40016351
Aspcalid	Unknown	398664	41102685
Aspcalid	DNA	95050	41102685
Aspcalid	LTR	775051	41102685
Aspcalid	RC	0	41102685
Aspcalid	LINE	0	41102685
Aspcalid	SINE	0	41102685
Aspcampe	Unknown	66656	28257496
Aspcampe	DNA	0	28257496
Aspcampe	LTR	0	28257496
Aspcampe	RC	0	28257496
Aspcampe	LINE	309247	28257496
Aspcampe	SINE	0	28257496
Aspcandi	Unknown	175996	27317772
Aspcandi	DNA	0	27317772
Aspcandi	LTR	0	27317772
Aspcandi	RC	0	27317772
Aspcandi	LINE	0	27317772
Aspcandi	SINE	0	27317772
Aspcarbo	Unknown	175493	36149134
Aspcarbo	DNA	0	36149134
Aspcarbo	LTR	13759	36149134
Aspcarbo	RC	0	36149134
Aspcarbo	LINE	10720	36149134
Aspcarbo	SINE	0	36149134
Aspclava	Unknown	3498	27859441
Aspclava	DNA	0	27859441
Aspclava	LTR	0	27859441
Aspclava	RC	0	27859441
Aspclava	LINE	0	27859441
Aspclava	SINE	0	27859441
Aspcorem	Unknown	3608591	30132285
Aspcorem	DNA	393366	30132285
Aspcorem	LTR	1246312	30132285
Aspcorem	RC	0	30132285
Aspcorem	LINE	5004	30132285
Aspcorem	SINE	0	30132285
Aspcosta1	Unknown	275593	36947918
Aspcosta1	DNA	0	36947918
Aspcosta1	LTR	1037362	36947918
Aspcosta1	RC	0	36947918
Aspcosta1	LINE	75729	36947918
Aspcosta1	SINE	0	36947918
Aspcrist	Unknown	382802	28454192
Aspcrist	DNA	256734	28454192
Aspcrist	LTR	221348	28454192
Aspcrist	RC	0	28454192
Aspcrist	LINE	580239	28454192
Aspcrist	SINE	0	28454192
Aspellip	Unknown	786567	42866077
Aspellip	DNA	589670	42866077
Aspellip	LTR	2894073	42866077
Aspellip	RC	2258	42866077
Aspellip	LINE	0	42866077
Aspellip	SINE	2694	42866077
Aspeucal	Unknown	453992	34792412
Aspeucal	DNA	0	34792412
Aspeucal	LTR	227869	34792412
Aspeucal	RC	0	34792412
Aspeucal	LINE	12467	34792412
Aspeucal	SINE	0	34792412
Aspfeli	Unknown	169571	32414721
Aspfeli	DNA	219163	32414721
Aspfeli	LTR	205854	32414721
Aspfeli	RC	0	32414721
Aspfeli	LINE	38831	32414721
Aspfeli	SINE	0	32414721
Aspfijie	Unknown	1062527	36513906
Aspfijie	DNA	0	36513906
Aspfijie	LTR	0	36513906
Aspfijie	RC	0	36513906
Aspfijie	LINE	0	36513906
Aspfijie	SINE	0	36513906
Aspfisch	Unknown	185565	31665876
Aspfisch	DNA	278132	31665876
Aspfisch	LTR	102685	31665876
Aspfisch	RC	0	31665876
Aspfisch	LINE	0	31665876
Aspfisch	SINE	0	31665876
Aspflavu	Unknown	49363	37438924
Aspflavu	DNA	0	37438924
Aspflavu	LTR	5346	37438924
Aspflavu	RC	0	37438924
Aspflavu	LINE	7593	37438924
Aspflavu	SINE	0	37438924
Aspfumig1	Unknown	311630	34147479
Aspfumig1	DNA	76765	34147479
Aspfumig1	LTR	279031	34147479
Aspfumig1	RC	0	34147479
Aspfumig1	LINE	19544	34147479
Aspfumig1	SINE	0	34147479
Aspfumig2	Unknown	17427	29384958
Aspfumig2	DNA	149748	29384958
Aspfumig2	LTR	144251	29384958
Aspfumig2	RC	0	29384958
Aspfumig2	LINE	0	29384958
Aspfumig2	SINE	0	29384958
Aspglauc	Unknown	292226	27993362
Aspglauc	DNA	179006	27993362
Aspglauc	LTR	54170	27993362
Aspglauc	RC	2169	27993362
Aspglauc	LINE	167915	27993362
Aspglauc	SINE	0	27993362
Asphanco	Unknown	286952	39691269
Asphanco	DNA	391515	39691269
Asphanco	LTR	246698	39691269
Asphanco	RC	0	39691269
Asphanco	LINE	504472	39691269
Asphanco	SINE	1990	39691269
Aspheter	Unknown	2656888	35607567
Aspheter	DNA	727133	35607567
Aspheter	LTR	710836	35607567
Aspheter	RC	0	35607567
Aspheter	LINE	0	35607567
Aspheter	SINE	0	35607567
AspHF37	Unknown	501150	21931985
AspHF37	DNA	103464	21931985
AspHF37	LTR	204653	21931985
AspHF37	RC	0	21931985
AspHF37	LINE	0	21931985
AspHF37	SINE	0	21931985
Asphirat	Unknown	131888	29891732
Asphirat	DNA	24006	29891732
Asphirat	LTR	0	29891732
Asphirat	RC	19465	29891732
Asphirat	LINE	36780	29891732
Asphirat	SINE	0	29891732
Asphomom	Unknown	353973	34054866
Asphomom	DNA	0	34054866
Asphomom	LTR	0	34054866
Asphomom	RC	0	34054866
Asphomom	LINE	0	34054866
Asphomom	SINE	0	34054866
Aspiberi	Unknown	593506	33437983
Aspiberi	DNA	0	33437983
Aspiberi	LTR	800324	33437983
Aspiberi	RC	0	33437983
Aspiberi	LINE	0	33437983
Aspiberi	SINE	0	33437983
Aspindol	Unknown	2240733	38592838
Aspindol	DNA	0	38592838
Aspindol	LTR	0	38592838
Aspindol	RC	0	38592838
Aspindol	LINE	790889	38592838
Aspindol	SINE	0	38592838
Aspjapon	Unknown	28657	36099954
Aspjapon	DNA	0	36099954
Aspjapon	LTR	777504	36099954
Aspjapon	RC	2026	36099954
Aspjapon	LINE	0	36099954
Aspjapon	SINE	2536	36099954
Aspkawac	Unknown	257221	37113202
Aspkawac	DNA	15424	37113202
Aspkawac	LTR	89993	37113202
Aspkawac	RC	0	37113202
Aspkawac	LINE	118274	37113202
Aspkawac	SINE	0	37113202
Asplentu	Unknown	63581	30229310
Asplentu	DNA	0	30229310
Asplentu	LTR	41631	30229310
Asplentu	RC	0	30229310
Asplentu	LINE	0	30229310
Asplentu	SINE	0	30229310
Asplepor	Unknown	431994	39425861
Asplepor	DNA	510772	39425861
Asplepor	LTR	248603	39425861
Asplepor	RC	0	39425861
Asplepor	LINE	808656	39425861
Asplepor	SINE	0	39425861
Aspluchu	Unknown	647080	37452972
Aspluchu	DNA	208462	37452972
Aspluchu	LTR	0	37452972
Aspluchu	RC	0	37452972
Aspluchu	LINE	116514	37452972
Aspluchu	SINE	0	37452972
Aspminis	Unknown	27819	37064162
Aspminis	DNA	70265	37064162
Aspminis	LTR	54657	37064162
Aspminis	RC	0	37064162
Aspminis	LINE	5879	37064162
Aspminis	SINE	0	37064162
Aspmulun	Unknown	2451424	45341896
Aspmulun	DNA	0	45341896
Aspmulun	LTR	6161518	45341896
Aspmulun	RC	0	45341896
Aspmulun	LINE	0	45341896
Aspmulun	SINE	0	45341896
Aspneoni	Unknown	55710	35416444
Aspneoni	DNA	307066	35416444
Aspneoni	LTR	116761	35416444
Aspneoni	RC	0	35416444
Aspneoni	LINE	12474	35416444
Aspneoni	SINE	0	35416444
Aspnidul	Unknown	146633	30275969
Aspnidul	DNA	80150	30275969
Aspnidul	LTR	163550	30275969
Aspnidul	RC	0	30275969
Aspnidul	LINE	130333	30275969
Aspnidul	SINE	0	30275969
Aspnige	Unknown	26688	35853610
Aspnige	DNA	1810	35853610
Aspnige	LTR	27292	35853610
Aspnige	RC	0	35853610
Aspnige	LINE	34422	35853610
Aspnige	SINE	2429	35853610
Aspnomiu	Unknown	62457	36138823
Aspnomiu	DNA	13952	36138823
Aspnomiu	LTR	0	36138823
Aspnomiu	RC	0	36138823
Aspnomiu	LINE	8692	36138823
Aspnomiu	SINE	0	36138823
Aspnovof	Unknown	270004	32440129
Aspnovof	DNA	414275	32440129
Aspnovof	LTR	1028321	32440129
Aspnovof	RC	0	32440129
Aspnovof	LINE	33848	32440129
Aspnovof	SINE	0	32440129
Aspnovop	Unknown	200390	40857493
Aspnovop	DNA	180353	40857493
Aspnovop	LTR	0	40857493
Aspnovop	RC	0	40857493
Aspnovop	LINE	134666	40857493
Aspnovop	SINE	0	40857493
Aspochra	Unknown	2079779	27718211
Aspochra	DNA	60830	27718211
Aspochra	LTR	1426824	27718211
Aspochra	RC	0	27718211
Aspochra	LINE	0	27718211
Aspochra	SINE	0	27718211
Asporyza	Unknown	39746	37912014
Asporyza	DNA	134259	37912014
Asporyza	LTR	56138	37912014
Asporyza	RC	0	37912014
Asporyza	LINE	6996	37912014
Asporyza	SINE	0	37912014
Aspparas	Unknown	99075	38390758
Aspparas	DNA	36022	38390758
Aspparas	LTR	0	38390758
Aspparas	RC	0	38390758
Aspparas	LINE	0	38390758
Aspparas	SINE	0	38390758
Aspphoen	Unknown	227121	35753538
Aspphoen	DNA	0	35753538
Aspphoen	LTR	0	35753538
Aspphoen	RC	0	35753538
Aspphoen	LINE	15003	35753538
Aspphoen	SINE	2494	35753538
Asppiper	Unknown	20849	35280331
Asppiper	DNA	0	35280331
Asppiper	LTR	0	35280331
Asppiper	RC	0	35280331
Asppiper	LINE	11038	35280331
Asppiper	SINE	0	35280331
Asppseud1	Unknown	66241	39651556
Asppseud1	DNA	123216	39651556
Asppseud1	LTR	159523	39651556
Asppseud1	RC	0	39651556
Asppseud1	LINE	10748	39651556
Asppseud1	SINE	2594	39651556
Asppseud2	Unknown	93877	37780514
Asppseud2	DNA	73065	37780514
Asppseud2	LTR	0	37780514
Asppseud2	RC	0	37780514
Asppseud2	LINE	12650	37780514
Asppseud2	SINE	0	37780514
Asppseud3	Unknown	175034	38243929
Asppseud3	DNA	63212	38243929
Asppseud3	LTR	10663	38243929
Asppseud3	RC	0	38243929
Asppseud3	LINE	14781	38243929
Asppseud3	SINE	0	38243929
Asprambe	Unknown	736172	26435630
Asprambe	DNA	117383	26435630
Asprambe	LTR	2316258	26435630
Asprambe	RC	0	26435630
Asprambe	LINE	0	26435630
Asprambe	SINE	0	26435630
Asprube	Unknown	277662	26209327
Asprube	DNA	193486	26209327
Asprube	LTR	39732	26209327
Asprube	RC	0	26209327
Asprube	LINE	88787	26209327
Asprube	SINE	2323	26209327
Aspsacch	Unknown	412492	31096189
Aspsacch	DNA	0	31096189
Aspsacch	LTR	70085	31096189
Aspsacch	RC	0	31096189
Aspsacch	LINE	0	31096189
Aspsacch	SINE	0	31096189
Aspscler1	Unknown	35891	27975818
Aspscler1	DNA	171187	27975818
Aspscler1	LTR	202147	27975818
Aspscler1	RC	0	27975818
Aspscler1	LINE	20230	27975818
Aspscler1	SINE	0	27975818
Aspscler2	Unknown	1562151	37621264
Aspscler2	DNA	0	37621264
Aspscler2	LTR	2028004	37621264
Aspscler2	RC	0	37621264
Aspscler2	LINE	0	37621264
Aspscler2	SINE	4176	37621264
Aspscler3	Unknown	282127	36720365
Aspscler3	DNA	686352	36720365
Aspscler3	LTR	2027583	36720365
Aspscler3	RC	2560	36720365
Aspscler3	LINE	12501	36720365
Aspscler3	SINE	0	36720365
Aspsergi	Unknown	82047	38325693
Aspsergi	DNA	0	38325693
Aspsergi	LTR	0	38325693
Aspsergi	RC	0	38325693
Aspsergi	LINE	26364	38325693
Aspsergi	SINE	0	38325693
Aspsteyn	Unknown	221767	37847960
Aspsteyn	DNA	42259	37847960
Aspsteyn	LTR	2296848	37847960
Aspsteyn	RC	1632	37847960
Aspsteyn	LINE	22635	37847960
Aspsteyn	SINE	2916	37847960
Aspsydow	Unknown	65859	34381026
Aspsydow	DNA	58308	34381026
Aspsydow	LTR	349513	34381026
Aspsydow	RC	0	34381026
Aspsydow	LINE	0	34381026
Aspsydow	SINE	0	34381026
Asptaich	Unknown	43530	27121736
Asptaich	DNA	0	27121736
Asptaich	LTR	188399	27121736
Asptaich	RC	0	27121736
Asptaich	LINE	0	27121736
Asptaich	SINE	0	27121736
Asptamar	Unknown	141943	38511287
Asptamar	DNA	148879	38511287
Asptamar	LTR	51830	38511287
Asptamar	RC	0	38511287
Asptamar	LINE	206016	38511287
Asptamar	SINE	0	38511287
Asptanne	Unknown	1300757	38719388
Asptanne	DNA	1014203	38719388
Asptanne	LTR	733882	38719388
Asptanne	RC	0	38719388
Asptanne	LINE	340757	38719388
Asptanne	SINE	0	38719388
Aspterre	Unknown	6907	29364022
Aspterre	DNA	39173	29364022
Aspterre	LTR	0	29364022
Aspterre	RC	0	29364022
Aspterre	LINE	13726	29364022
Aspterre	SINE	0	29364022
Asptherm	Unknown	107145	30945974
Asptherm	DNA	142912	30945974
Asptherm	LTR	95640	30945974
Asptherm	RC	0	30945974
Asptherm	LINE	41048	30945974
Asptherm	SINE	0	30945974
Asptrans	Unknown	83819	39338775
Asptrans	DNA	52858	39338775
Asptrans	LTR	0	39338775
Asptrans	RC	0	39338775
Asptrans	LINE	43151	39338775
Asptrans	SINE	0	39338775
Asptubin	Unknown	21047	35047229
Asptubin	DNA	0	35047229
Asptubin	LTR	0	35047229
Asptubin	RC	2590	35047229
Asptubin	LINE	10202	35047229
Asptubin	SINE	0	35047229
Aspturco	Unknown	848376	34076230
Aspturco	DNA	0	34076230
Aspturco	LTR	3660544	34076230
Aspturco	RC	0	34076230
Aspturco	LINE	0	34076230
Aspturco	SINE	0	34076230
Aspudaga	Unknown	31545	31222906
Aspudaga	DNA	38198	31222906
Aspudaga	LTR	0	31222906
Aspudaga	RC	0	31222906
Aspudaga	LINE	0	31222906
Aspudaga	SINE	0	31222906
Aspustu	Unknown	170482	38351268
Aspustu	DNA	24514	38351268
Aspustu	LTR	114604	38351268
Aspustu	RC	0	38351268
Aspustu	LINE	25721	38351268
Aspustu	SINE	0	38351268
Aspuvaru	Unknown	194316	35850703
Aspuvaru	DNA	0	35850703
Aspuvaru	LTR	323174	35850703
Aspuvaru	RC	0	35850703
Aspuvaru	LINE	6573	35850703
Aspuvaru	SINE	2662	35850703
Aspvaden	Unknown	305274	35663374
Aspvaden	DNA	0	35663374
Aspvaden	LTR	223020	35663374
Aspvaden	RC	0	35663374
Aspvaden	LINE	30238	35663374
Aspvaden	SINE	0	35663374
Aspversi	Unknown	452125	33126810
Aspversi	DNA	0	33126810
Aspversi	LTR	0	33126810
Aspversi	RC	0	33126810
Aspversi	LINE	0	33126810
Aspversi	SINE	0	33126810
Aspviola	Unknown	14260	36012865
Aspviola	DNA	0	36012865
Aspviola	LTR	239646	36012865
Aspviola	RC	0	36012865
Aspviola	LINE	11569	36012865
Aspviola	SINE	2786	36012865
Aspwelwi	Unknown	228559	37511876
Aspwelwi	DNA	31688	37511876
Aspwelwi	LTR	285422	37511876
Aspwelwi	RC	0	37511876
Aspwelwi	LINE	113422	37511876
Aspwelwi	SINE	2311	37511876
Aspwenti	Unknown	277500	31350635
Aspwenti	DNA	0	31350635
Aspwenti	LTR	0	31350635
Aspwenti	RC	0	31350635
Aspwenti	LINE	0	31350635
Aspwenti	SINE	1950	31350635
Aulheder	Unknown	419414	31983478
Aulheder	DNA	113245	31983478
Aulheder	LTR	122627	31983478
Aulheder	RC	0	31983478
Aulheder	LINE	101877	31983478
Aulheder	SINE	0	31983478
Aurampl	Unknown	1022554	49873921
Aurampl	DNA	0	49873921
Aurampl	LTR	547180	49873921
Aurampl	RC	0	49873921
Aurampl	LINE	0	49873921
Aurampl	SINE	0	49873921
Aurmelan	Unknown	87995	26203324
Aurmelan	DNA	0	26203324
Aurmelan	LTR	0	26203324
Aurmelan	RC	0	26203324
Aurmelan	LINE	0	26203324
Aurmelan	SINE	0	26203324
Aurnamib	Unknown	131418	25428601
Aurnamib	DNA	0	25428601
Aurnamib	LTR	0	25428601
Aurnamib	RC	0	25428601
Aurnamib	LINE	0	25428601
Aurnamib	SINE	0	25428601
Aurpullu	Unknown	233523	29621078
Aurpullu	DNA	0	29621078
Aurpullu	LTR	0	29621078
Aurpullu	RC	0	29621078
Aurpullu	LINE	0	29621078
Aurpullu	SINE	0	29621078
Aursubgl1	Unknown	64536	25796716
Aursubgl1	DNA	0	25796716
Aursubgl1	LTR	0	25796716
Aursubgl1	RC	0	25796716
Aursubgl1	LINE	0	25796716
Aursubgl1	SINE	0	25796716
Aursubgl2	Unknown	3656711	74920202
Aursubgl2	DNA	169938	74920202
Aursubgl2	LTR	1133014	74920202
Aursubgl2	RC	0	74920202
Aursubgl2	LINE	384407	74920202
Aursubgl2	SINE	0	74920202
Babinosi	Unknown	80337	15221050
Babinosi	DNA	0	15221050
Babinosi	LTR	0	15221050
Babinosi	RC	0	15221050
Babinosi	LINE	0	15221050
Babinosi	SINE	0	15221050
Barcalif	Unknown	128680	11899360
Barcalif	DNA	46019	11899360
Barcalif	LTR	0	11899360
Barcalif	RC	0	11899360
Barcalif	LINE	0	11899360
Barcalif	SINE	0	11899360
Barhawai	Unknown	1501	10617442
Barhawai	DNA	0	10617442
Barhawai	LTR	0	10617442
Barhawai	RC	0	10617442
Barhawai	LINE	0	10617442
Barhawai	SINE	0	10617442
Barpopul	Unknown	84842	11533356
Barpopul	DNA	0	11533356
Barpopul	LTR	0	11533356
Barpopul	RC	0	11533356
Barpopul	LINE	0	11533356
Barpopul	SINE	0	11533356
Barprate	Unknown	101140	12622213
Barprate	DNA	31761	12622213
Barprate	LTR	0	12622213
Barprate	RC	0	12622213
Barprate	LINE	0	12622213
Barprate	SINE	0	12622213
Barsalic	Unknown	120851	11010013
Barsalic	DNA	0	11010013
Barsalic	LTR	0	11010013
Barsalic	RC	0	11010013
Barsalic	LINE	0	11010013
Barsalic	SINE	0	11010013
Basmeris	Unknown	6288025	89489060
Basmeris	DNA	5204403	89489060
Basmeris	LTR	30274855	89489060
Basmeris	RC	0	89489060
Basmeris	LINE	1951384	89489060
Basmeris	SINE	0	89489060
Batdendr	Unknown	2263011	24315081
Batdendr	DNA	1409796	24315081
Batdendr	LTR	75825	24315081
Batdendr	RC	0	24315081
Batdendr	LINE	0	24315081
Batdendr	SINE	0	24315081
Batsalam	Unknown	4410132	32636440
Batsalam	DNA	697467	32636440
Batsalam	LTR	245463	32636440
Batsalam	RC	0	32636440
Batsalam	LINE	132653	32636440
Batsalam	SINE	12000	32636440
Baupanam	Unknown	18874	21875620
Baupanam	DNA	0	21875620
Baupanam	LTR	0	21875620
Baupanam	RC	0	21875620
Baupanam	LINE	0	21875620
Baupanam	SINE	0	21875620
Beabassi	Unknown	178955	33697794
Beabassi	DNA	0	33697794
Beabassi	LTR	4753	33697794
Beabassi	RC	0	33697794
Beabassi	LINE	51211	33697794
Beabassi	SINE	0	33697794
Bifadela	Unknown	15207	19478880
Bifadela	DNA	21565	19478880
Bifadela	LTR	0	19478880
Bifadela	RC	0	19478880
Bifadela	LINE	0	19478880
Bifadela	SINE	0	19478880
Bimnozel	Unknown	4338872	78183505
Bimnozel	DNA	10228625	78183505
Bimnozel	LTR	18842444	78183505
Bimnozel	RC	0	78183505
Bimnozel	LINE	841107	78183505
Bimnozel	SINE	0	78183505
Bipmaydi	Unknown	157028	32929167
Bipmaydi	DNA	31289	32929167
Bipmaydi	LTR	0	32929167
Bipmaydi	RC	0	32929167
Bipmaydi	LINE	0	32929167
Bipmaydi	SINE	0	32929167
Biporyza	Unknown	248977	31362097
Biporyza	DNA	79461	31362097
Biporyza	LTR	6424	31362097
Biporyza	RC	0	31362097
Biporyza	LINE	0	31362097
Biporyza	SINE	0	31362097
Bipsorok	Unknown	271961	34409167
Bipsorok	DNA	566313	34409167
Bipsorok	LTR	1249216	34409167
Bipsorok	RC	0	34409167
Bipsorok	LINE	198192	34409167
Bipsorok	SINE	0	34409167
Bipvicto	Unknown	385522	32829575
Bipvicto	DNA	202994	32829575
Bipvicto	LTR	213454	32829575
Bipvicto	RC	0	32829575
Bipvicto	LINE	52806	32829575
Bipvicto	SINE	0	32829575
Bipzeico	Unknown	145284	31267936
Bipzeico	DNA	106568	31267936
Bipzeico	LTR	16324	31267936
Bipzeico	RC	0	31267936
Bipzeico	LINE	8664	31267936
Bipzeico	SINE	0	31267936
Blaadeni	Unknown	130292	11804616
Blaadeni	DNA	0	11804616
Blaadeni	LTR	1597	11804616
Blaadeni	RC	0	11804616
Blaadeni	LINE	0	11804616
Blaadeni	SINE	0	11804616
Blaameri	Unknown	19144	12598369
Blaameri	DNA	2840	12598369
Blaameri	LTR	0	12598369
Blaameri	RC	0	12598369
Blaameri	LINE	0	12598369
Blaameri	SINE	0	12598369
Bladerma	Unknown	3786092	71515325
Bladerma	DNA	4117541	71515325
Bladerma	LTR	25505750	71515325
Bladerma	RC	114370	71515325
Bladerma	LINE	5605021	71515325
Bladerma	SINE	0	71515325
Blagilch	Unknown	3129399	75404732
Blagilch	DNA	252948	75404732
Blagilch	LTR	30906676	75404732
Blagilch	RC	166411	75404732
Blagilch	LINE	8940374	75404732
Blagilch	SINE	0	75404732
Blamokoe	Unknown	202472	13798552
Blamokoe	DNA	0	13798552
Blamokoe	LTR	112371	13798552
Blamokoe	RC	0	13798552
Blamokoe	LINE	93834	13798552
Blamokoe	SINE	0	13798552
Blamusci	Unknown	270188	14881377
Blamusci	DNA	0	14881377
Blamusci	LTR	0	14881377
Blamusci	RC	0	14881377
Blamusci	LINE	9139	14881377
Blamusci	SINE	11721	14881377
Blanive	Unknown	433884	15589204
Blanive	DNA	12945	15589204
Blanive	LTR	12784	15589204
Blanive	RC	0	15589204
Blanive	LINE	0	15589204
Blanive	SINE	0	15589204
Blaparvu	Unknown	70806	27837035
Blaparvu	DNA	0	27837035
Blaparvu	LTR	494624	27837035
Blaparvu	RC	0	27837035
Blaparvu	LINE	23821	27837035
Blaparvu	SINE	0	27837035
Blapeori	Unknown	76376	14179073
Blapeori	DNA	0	14179073
Blapeori	LTR	0	14179073
Blapeori	RC	0	14179073
Blapeori	LINE	0	14179073
Blapeori	SINE	0	14179073
Blapercu	Unknown	985303	32310953
Blapercu	DNA	1091289	32310953
Blapercu	LTR	377949	32310953
Blapercu	RC	0	32310953
Blapercu	LINE	379018	32310953
Blapercu	SINE	0	32310953
Blaproli	Unknown	184685	14685634
Blaproli	DNA	11815	14685634
Blaproli	LTR	7552	14685634
Blaproli	RC	0	14685634
Blaproli	LINE	10877	14685634
Blaproli	SINE	0	14685634
Blaraffi	Unknown	14750	12458252
Blaraffi	DNA	0	12458252
Blaraffi	LTR	0	12458252
Blaraffi	RC	0	12458252
Blaraffi	LINE	9540	12458252
Blaraffi	SINE	0	12458252
Blaserpe	Unknown	121210	13890435
Blaserpe	DNA	1488	13890435
Blaserpe	LTR	0	13890435
Blaserpe	RC	0	13890435
Blaserpe	LINE	107046	13890435
Blaserpe	SINE	0	13890435
Blasilve	Unknown	560288	30969503
Blasilve	DNA	0	30969503
Blasilve	LTR	1550589	30969503
Blasilve	RC	0	30969503
Blasilve	LINE	345444	30969503
Blasilve	SINE	0	30969503
Blugrami	Unknown	33229193	140802721
Blugrami	DNA	1698016	140802721
Blugrami	LTR	24806382	140802721
Blugrami	RC	0	140802721
Blugrami	LINE	42724763	140802721
Blugrami	SINE	0	140802721
Bonmesen	Unknown	1467349	36721587
Bonmesen	DNA	244713	36721587
Bonmesen	LTR	1011126	36721587
Bonmesen	RC	175338	36721587
Bonmesen	LINE	38585	36721587
Bonmesen	SINE	0	36721587
Botaclad	Unknown	953229	48314413
Botaclad	DNA	1277164	48314413
Botaclad	LTR	3773874	48314413
Botaclad	RC	0	48314413
Botaclad	LINE	986470	48314413
Botaclad	SINE	0	48314413
Botbotry	Unknown	2683245	46674321
Botbotry	DNA	293162	46674321
Botbotry	LTR	401907	46674321
Botbotry	RC	0	46674321
Botbotry	LINE	1418059	46674321
Botbotry	SINE	0	46674321
Botbysso	Unknown	1029129	42981876
Botbysso	DNA	278019	42981876
Botbysso	LTR	0	42981876
Botbysso	RC	0	42981876
Botbysso	LINE	0	42981876
Botbysso	SINE	0	42981876
Botcalth	Unknown	716565	47446406
Botcalth	DNA	287010	47446406
Botcalth	LTR	5100034	47446406
Botcalth	RC	0	47446406
Botcalth	LINE	1070655	47446406
Botcalth	SINE	0	47446406
Botciner	Unknown	332834	42630066
Botciner	DNA	0	42630066
Botciner	LTR	556566	42630066
Botciner	RC	0	42630066
Botciner	LINE	0	42630066
Botciner	SINE	0	42630066
Botconvo	Unknown	831642	45284057
Botconvo	DNA	1314362	45284057
Botconvo	LTR	2301428	45284057
Botconvo	RC	0	45284057
Botconvo	LINE	0	45284057
Botconvo	SINE	0	45284057
Botdewey	Unknown	794835	44366920
Botdewey	DNA	0	44366920
Botdewey	LTR	995241	44366920
Botdewey	RC	0	44366920
Botdewey	LINE	0	44366920
Botdewey	SINE	0	44366920
Botdothi	Unknown	711131	51758482
Botdothi	DNA	203692	51758482
Botdothi	LTR	3060293	51758482
Botdothi	RC	0	51758482
Botdothi	LINE	2355930	51758482
Botdothi	SINE	0	51758482
Botellip	Unknown	939450	47665151
Botellip	DNA	97309	47665151
Botellip	LTR	3622741	47665151
Botellip	RC	0	47665151
Botellip	LINE	0	47665151
Botellip	SINE	0	47665151
Botfraga	Unknown	91742	41923773
Botfraga	DNA	0	41923773
Botfraga	LTR	0	41923773
Botfraga	RC	0	41923773
Botfraga	LINE	0	41923773
Botfraga	SINE	0	41923773
Botgalan	Unknown	1065497	43865366
Botgalan	DNA	31602	43865366
Botgalan	LTR	1034991	43865366
Botgalan	RC	0	43865366
Botgalan	LINE	0	43865366
Botgalan	SINE	0	43865366
Botglobo	Unknown	2326825	45684854
Botglobo	DNA	0	45684854
Botglobo	LTR	1731680	45684854
Botglobo	RC	0	45684854
Botglobo	LINE	0	45684854
Botglobo	SINE	0	45684854
Bothyaci	Unknown	518152	43819774
Bothyaci	DNA	381564	43819774
Bothyaci	LTR	2305219	43819774
Bothyaci	RC	0	43819774
Bothyaci	LINE	673175	43819774
Bothyaci	SINE	0	43819774
Botnarci	Unknown	2602075	54765806
Botnarci	DNA	678296	54765806
Botnarci	LTR	5942049	54765806
Botnarci	RC	0	54765806
Botnarci	LINE	5444457	54765806
Botnarci	SINE	0	54765806
Botnemat	Unknown	1443401	18790024
Botnemat	DNA	359528	18790024
Botnemat	LTR	290382	18790024
Botnemat	RC	0	18790024
Botnemat	LINE	192733	18790024
Botnemat	SINE	0	18790024
Botpaeon	Unknown	817883	46245472
Botpaeon	DNA	461563	46245472
Botpaeon	LTR	3369673	46245472
Botpaeon	RC	0	46245472
Botpaeon	LINE	1912628	46245472
Botpaeon	SINE	0	46245472
Botporr	Unknown	2764671	46789968
Botporr	DNA	1454932	46789968
Botporr	LTR	1751673	46789968
Botporr	RC	0	46789968
Botporr	LINE	387696	46789968
Botporr	SINE	0	46789968
Botsinoa	Unknown	4455587	61289320
Botsinoa	DNA	882873	61289320
Botsinoa	LTR	8930013	61289320
Botsinoa	RC	0	61289320
Botsinoa	LINE	5916219	61289320
Botsinoa	SINE	0	61289320
Botsquam	Unknown	1805105	54602207
Botsquam	DNA	392886	54602207
Botsquam	LTR	7291324	54602207
Botsquam	RC	0	54602207
Botsquam	LINE	1976704	54602207
Botsquam	SINE	0	54602207
Bottulip	Unknown	1263212	45321145
Bottulip	DNA	97692	45321145
Bottulip	LTR	1061385	45321145
Bottulip	RC	0	45321145
Bottulip	LINE	0	45321145
Bottulip	SINE	0	45321145
Breanoma	Unknown	227306	12880761
Breanoma	DNA	0	12880761
Breanoma	LTR	0	12880761
Breanoma	RC	0	12880761
Breanoma	LINE	0	12880761
Breanoma	SINE	0	12880761
Brebruxe	Unknown	167117	13385232
Brebruxe	DNA	0	13385232
Brebruxe	LTR	0	13385232
Brebruxe	RC	0	13385232
Brebruxe	LINE	0	13385232
Brebruxe	SINE	0	13385232
Brecuste	Unknown	100178	10457826
Brecuste	DNA	0	10457826
Brecuste	LTR	0	10457826
Brecuste	RC	0	10457826
Brecuste	LINE	0	10457826
Brecuste	SINE	0	10457826
Brenaard	Unknown	46860	11283072
Brenaard	DNA	19464	11283072
Brenaard	LTR	2780	11283072
Brenaard	RC	0	11283072
Brenaard	LINE	0	11283072
Brenaard	SINE	0	11283072
Byscirci	Unknown	2351872	49288729
Byscirci	DNA	1688982	49288729
Byscirci	LTR	2676172	49288729
Byscirci	RC	44390	49288729
Byscirci	LINE	0	49288729
Byscirci	SINE	0	49288729
Bysspect	Unknown	88647	30105809
Bysspect	DNA	42516	30105809
Bysspect	LTR	1591719	30105809
Bysspect	RC	0	30105809
Bysspect	LINE	0	30105809
Bysspect	SINE	0	30105809
CadDSE10	Unknown	1451269	70459101
CadDSE10	DNA	1376159	70459101
CadDSE10	LTR	5568508	70459101
CadDSE10	RC	0	70459101
CadDSE10	LINE	211076	70459101
CadDSE10	SINE	0	70459101
Calcorne	Unknown	566370	33244933
Calcorne	DNA	207466	33244933
Calcorne	LTR	257670	33244933
Calcorne	RC	30196	33244933
Calcorne	LINE	0	33244933
Calcorne	SINE	0	33244933
Calvisco	Unknown	308840	29097227
Calvisco	DNA	24477	29097227
Calvisco	LTR	76470	29097227
Calvisco	RC	0	29097227
Calvisco	LINE	0	29097227
Calvisco	SINE	0	29097227
Canalbic	Unknown	17975	14323546
Canalbic	DNA	0	14323546
Canalbic	LTR	0	14323546
Canalbic	RC	0	14323546
Canalbic	LINE	0	14323546
Canalbic	SINE	0	14323546
Canarabi	Unknown	173018	13234078
Canarabi	DNA	6346	13234078
Canarabi	LTR	76251	13234078
Canarabi	RC	0	13234078
Canarabi	LINE	55639	13234078
Canarabi	SINE	0	13234078
Canascal	Unknown	44753	10739842
Canascal	DNA	0	10739842
Canascal	LTR	0	10739842
Canascal	RC	0	10739842
Canascal	LINE	0	10739842
Canascal	SINE	5983	10739842
Canathen	Unknown	1608	9665742
Canathen	DNA	0	9665742
Canathen	LTR	0	9665742
Canathen	RC	0	9665742
Canathen	LINE	0	9665742
Canathen	SINE	778	9665742
Canauri	Unknown	7178	12498763
Canauri	DNA	0	12498763
Canauri	LTR	0	12498763
Canauri	RC	0	12498763
Canauri	LINE	0	12498763
Canauri	SINE	0	12498763
Canblatt	Unknown	43691	12290805
Canblatt	DNA	0	12290805
Canblatt	LTR	0	12290805
Canblatt	RC	0	12290805
Canblatt	LINE	0	12290805
Canblatt	SINE	0	12290805
Canboidi	Unknown	15976	19377211
Canboidi	DNA	0	19377211
Canboidi	LTR	4612	19377211
Canboidi	RC	0	19377211
Canboidi	LINE	0	19377211
Canboidi	SINE	0	19377211
Canbraca	Unknown	36187	12413499
Canbraca	DNA	0	12413499
Canbraca	LTR	0	12413499
Canbraca	RC	0	12413499
Canbraca	LINE	0	12413499
Canbraca	SINE	0	12413499
Cancarpo	Unknown	2732	10242926
Cancarpo	DNA	0	10242926
Cancarpo	LTR	0	10242926
Cancarpo	RC	0	10242926
Cancarpo	LINE	0	10242926
Cancarpo	SINE	0	10242926
Cancaste	Unknown	12453	10286478
Cancaste	DNA	0	10286478
Cancaste	LTR	0	10286478
Cancaste	RC	0	10286478
Cancaste	LINE	0	10286478
Cancaste	SINE	0	10286478
Cancoryd	Unknown	129239	11657245
Cancoryd	DNA	0	11657245
Cancoryd	LTR	0	11657245
Cancoryd	RC	0	11657245
Cancoryd	LINE	8900	11657245
Cancoryd	SINE	0	11657245
Candubli	Unknown	36516	14618422
Candubli	DNA	0	14618422
Candubli	LTR	0	14618422
Candubli	RC	0	14618422
Candubli	LINE	0	14618422
Candubli	SINE	0	14618422
Canduobu	Unknown	15148	12580400
Canduobu	DNA	0	12580400
Canduobu	LTR	0	12580400
Canduobu	RC	0	12580400
Canduobu	LINE	0	12580400
Canduobu	SINE	0	12580400
Canfrag	Unknown	55776	12105387
Canfrag	DNA	0	12105387
Canfrag	LTR	0	12105387
Canfrag	RC	0	12105387
Canfrag	LINE	0	12105387
Canfrag	SINE	0	12105387
Canfreys	Unknown	62851	10982976
Canfreys	DNA	0	10982976
Canfreys	LTR	0	10982976
Canfreys	RC	0	10982976
Canfreys	LINE	0	10982976
Canfreys	SINE	0	10982976
Canfruct	Unknown	47034	11442680
Canfruct	DNA	0	11442680
Canfruct	LTR	0	11442680
Canfruct	RC	0	11442680
Canfruct	LINE	0	11442680
Canfruct	SINE	0	11442680
Canglabr	Unknown	68488	12318245
Canglabr	DNA	0	12318245
Canglabr	LTR	0	12318245
Canglabr	RC	0	12318245
Canglabr	LINE	0	12318245
Canglabr	SINE	0	12318245
Cangolub	Unknown	467666	14937814
Cangolub	DNA	47758	14937814
Cangolub	LTR	0	14937814
Cangolub	RC	0	14937814
Cangolub	LINE	52566	14937814
Cangolub	SINE	0	14937814
Cangorga	Unknown	23633	11363463
Cangorga	DNA	5418	11363463
Cangorga	LTR	0	11363463
Cangorga	RC	0	11363463
Cangorga	LINE	0	11363463
Cangorga	SINE	0	11363463
Cangoto	Unknown	108794	13358213
Cangoto	DNA	0	13358213
Cangoto	LTR	0	13358213
Cangoto	RC	0	13358213
Cangoto	LINE	0	13358213
Cangoto	SINE	0	13358213
Canhaemu	Unknown	122282	13314323
Canhaemu	DNA	0	13314323
Canhaemu	LTR	36006	13314323
Canhaemu	RC	1484	13314323
Canhaemu	LINE	0	13314323
Canhaemu	SINE	0	13314323
Canhawai	Unknown	73426	11909429
Canhawai	DNA	0	11909429
Canhawai	LTR	0	11909429
Canhawai	RC	0	11909429
Canhawai	LINE	0	11909429
Canhawai	SINE	0	11909429
Canhevei	Unknown	20546	13075526
Canhevei	DNA	0	13075526
Canhevei	LTR	0	13075526
Canhevei	RC	0	13075526
Canhevei	LINE	0	13075526
Canhevei	SINE	0	13075526
Canhispa	Unknown	100053	10692747
Canhispa	DNA	0	10692747
Canhispa	LTR	0	10692747
Canhispa	RC	1696	10692747
Canhispa	LINE	0	10692747
Canhispa	SINE	0	10692747
Canincom	Unknown	78581	12142731
Canincom	DNA	0	12142731
Canincom	LTR	0	12142731
Canincom	RC	0	12142731
Canincom	LINE	0	12142731
Canincom	SINE	0	12142731
Canincon	Unknown	58430	10335074
Canincon	DNA	0	10335074
Canincon	LTR	0	10335074
Canincon	RC	0	10335074
Canincon	LINE	0	10335074
Canincon	SINE	0	10335074
Caninter	Unknown	21431	13027022
Caninter	DNA	0	13027022
Caninter	LTR	0	13027022
Caninter	RC	0	13027022
Caninter	LINE	0	13027022
Caninter	SINE	0	13027022
Canmalto	Unknown	60922	12826280
Canmalto	DNA	11245	12826280
Canmalto	LTR	0	12826280
Canmalto	RC	0	12826280
Canmalto	LINE	0	12826280
Canmalto	SINE	0	12826280
Canmonta	Unknown	5241	12551108
Canmonta	DNA	0	12551108
Canmonta	LTR	0	12551108
Canmonta	RC	0	12551108
Canmonta	LINE	0	12551108
Canmonta	SINE	0	12551108
Canmycet	Unknown	85794	12161848
Canmycet	DNA	0	12161848
Canmycet	LTR	0	12161848
Canmycet	RC	0	12161848
Canmycet	LINE	0	12161848
Canmycet	SINE	0	12161848
Cannivar	Unknown	31727	11687903
Cannivar	DNA	0	11687903
Cannivar	LTR	0	11687903
Cannivar	RC	0	11687903
Cannivar	LINE	0	11687903
Cannivar	SINE	0	11687903
Canorb	Unknown	61159	11580103
Canorb	DNA	0	11580103
Canorb	LTR	0	11580103
Canorb	RC	0	11580103
Canorb	LINE	0	11580103
Canorb	SINE	0	11580103
Canorego	Unknown	71143	10987101
Canorego	DNA	0	10987101
Canorego	LTR	29018	10987101
Canorego	RC	0	10987101
Canorego	LINE	0	10987101
Canorego	SINE	0	10987101
Canortho	Unknown	975	12659401
Canortho	DNA	15111	12659401
Canortho	LTR	0	12659401
Canortho	RC	0	12659401
Canortho	LINE	0	12659401
Canortho	SINE	0	12659401
Canparap	Unknown	37155	12998393
Canparap	DNA	0	12998393
Canparap	LTR	4302	12998393
Canparap	RC	0	12998393
Canparap	LINE	0	12998393
Canparap	SINE	0	12998393
Canponde	Unknown	249953	14862131
Canponde	DNA	8337	14862131
Canponde	LTR	0	14862131
Canponde	RC	0	14862131
Canponde	LINE	0	14862131
Canponde	SINE	0	14862131
Canpseud	Unknown	25522	12591275
Canpseud	DNA	0	12591275
Canpseud	LTR	0	12591275
Canpseud	RC	1438	12591275
Canpseud	LINE	0	12591275
Canpseud	SINE	0	12591275
Canresti	Unknown	54973	13987553
Canresti	DNA	0	13987553
Canresti	LTR	0	13987553
Canresti	RC	0	13987553
Canresti	LINE	0	13987553
Canresti	SINE	0	13987553
Canrhagi	Unknown	66216	12462493
Canrhagi	DNA	0	12462493
Canrhagi	LTR	0	12462493
Canrhagi	RC	0	12462493
Canrhagi	LINE	0	12462493
Canrhagi	SINE	0	12462493
Canschat	Unknown	100858	13749826
Canschat	DNA	0	13749826
Canschat	LTR	13134	13749826
Canschat	RC	0	13749826
Canschat	LINE	0	13749826
Canschat	SINE	0	13749826
Cansoja	Unknown	91767	11747307
Cansoja	DNA	3794	11747307
Cansoja	LTR	0	11747307
Cansoja	RC	0	11747307
Cansoja	LINE	0	11747307
Cansoja	SINE	0	11747307
Cansorbo	Unknown	41236	10714862
Cansorbo	DNA	0	10714862
Cansorbo	LTR	0	10714862
Cansorbo	RC	0	10714862
Cansorbo	LINE	0	10714862
Cansorbo	SINE	0	10714862
Canstell	Unknown	68745	10858432
Canstell	DNA	0	10858432
Canstell	LTR	0	10858432
Canstell	RC	0	10858432
Canstell	LINE	0	10858432
Canstell	SINE	0	10858432
Cansucci	Unknown	98255	12149879
Cansucci	DNA	0	12149879
Cansucci	LTR	10938	12149879
Cansucci	RC	0	12149879
Cansucci	LINE	0	12149879
Cansucci	SINE	0	12149879
Cantamma	Unknown	13766	10827769
Cantamma	DNA	0	10827769
Cantamma	LTR	0	10827769
Cantamma	RC	0	10827769
Cantamma	LINE	0	10827769
Cantamma	SINE	0	10827769
Cantropi	Unknown	97447	14630139
Cantropi	DNA	1566	14630139
Cantropi	LTR	0	14630139
Cantropi	RC	0	14630139
Cantropi	LINE	0	14630139
Cantropi	SINE	0	14630139
Canvarti	Unknown	3565	11254085
Canvarti	DNA	0	11254085
Canvarti	LTR	0	11254085
Canvarti	RC	0	11254085
Canvarti	LINE	0	11254085
Canvarti	SINE	0	11254085
Canwanch	Unknown	8275	10375075
Canwanch	DNA	0	10375075
Canwanch	LTR	0	10375075
Canwanch	RC	0	10375075
Canwanch	LINE	0	10375075
Canwanch	SINE	0	10375075
Capcoron	Unknown	22389	25807613
Capcoron	DNA	0	25807613
Capcoron	LTR	0	25807613
Capcoron	RC	0	25807613
Capcoron	LINE	0	25807613
Capcoron	SINE	0	25807613
Capepimy	Unknown	73226	28889638
Capepimy	DNA	29605	28889638
Capepimy	LTR	0	28889638
Capepimy	RC	0	28889638
Capepimy	LINE	0	28889638
Capepimy	SINE	0	28889638
Cauproto	Unknown	630704	21796879
Cauproto	DNA	0	21796879
Cauproto	LTR	13291	21796879
Cauproto	RC	0	21796879
Cauproto	LINE	0	21796879
Cauproto	SINE	0	21796879
Cengeoph	Unknown	29804119	177557160
Cengeoph	DNA	12317358	177557160
Cengeoph	LTR	78273950	177557160
Cengeoph	RC	2652994	177557160
Cengeoph	LINE	6129073	177557160
Cengeoph	SINE	0	177557160
Cepalbid	Unknown	579862	16590907
Cepalbid	DNA	0	16590907
Cepalbid	LTR	24105	16590907
Cepalbid	RC	0	16590907
Cepalbid	LINE	311316	16590907
Cepalbid	SINE	0	16590907
Cepfragr	Unknown	16416	13760617
Cepfragr	DNA	0	13760617
Cepfragr	LTR	0	13760617
Cepfragr	RC	0	13760617
Cepfragr	LINE	0	13760617
Cepfragr	SINE	0	13760617
Cerberte	Unknown	335890	33892839
Cerberte	DNA	4475	33892839
Cerberte	LTR	74112	33892839
Cerberte	RC	0	33892839
Cerberte	LINE	0	33892839
Cerberte	SINE	0	33892839
Cerbetic	Unknown	151097	37057033
Cerbetic	DNA	0	37057033
Cerbetic	LTR	6416	37057033
Cerbetic	RC	0	37057033
Cerbetic	LINE	0	37057033
Cerbetic	SINE	0	37057033
Cerbomba	Unknown	86547	26090089
Cerbomba	DNA	45541	26090089
Cerbomba	LTR	0	26090089
Cerbomba	RC	0	26090089
Cerbomba	LINE	0	26090089
Cerbomba	SINE	0	26090089
Cerfimbr	Unknown	1268076	30159987
Cerfimbr	DNA	718218	30159987
Cerfimbr	LTR	1010599	30159987
Cerfimbr	RC	0	30159987
Cerfimbr	LINE	350647	30159987
Cerfimbr	SINE	2135	30159987
Cerguame	Unknown	5416	24148100
Cerguame	DNA	0	24148100
Cerguame	LTR	0	24148100
Cerguame	RC	0	24148100
Cerguame	LINE	0	24148100
Cerguame	SINE	0	24148100
Cerplata	Unknown	989580	29181415
Cerplata	DNA	546214	29181415
Cerplata	LTR	513811	29181415
Cerplata	RC	0	29181415
Cerplata	LINE	341366	29181415
Cerplata	SINE	0	29181415
Certheob	Unknown	984689	31201167
Certheob	DNA	16793	31201167
Certheob	LTR	253433	31201167
Certheob	RC	23946	31201167
Certheob	LINE	269774	31201167
Certheob	SINE	0	31201167
Cerzein	Unknown	4924942	40755333
Cerzein	DNA	183606	40755333
Cerzein	LTR	2247231	40755333
Cerzein	RC	0	40755333
Cerzein	LINE	383352	40755333
Cerzein	SINE	0	40755333
Cerzemay	Unknown	1717762	46606234
Cerzemay	DNA	1447602	46606234
Cerzemay	LTR	7788450	46606234
Cerzemay	RC	0	46606234
Cerzemay	LINE	389585	46606234
Cerzemay	SINE	0	46606234
ChaCBS11	Unknown	314257	22913932
ChaCBS11	DNA	53259	22913932
ChaCBS11	LTR	35271	22913932
ChaCBS11	RC	0	22913932
ChaCBS11	LINE	0	22913932
ChaCBS11	SINE	0	22913932
ChaCBS12	Unknown	1281550	26420947
ChaCBS12	DNA	353573	26420947
ChaCBS12	LTR	1918059	26420947
ChaCBS12	RC	40157	26420947
ChaCBS12	LINE	122594	26420947
ChaCBS12	SINE	0	26420947
ChaCBS13	Unknown	299604	20748077
ChaCBS13	DNA	0	20748077
ChaCBS13	LTR	669590	20748077
ChaCBS13	RC	13084	20748077
ChaCBS13	LINE	70160	20748077
ChaCBS13	SINE	0	20748077
ChaCBS14	Unknown	91516	20738693
ChaCBS14	DNA	139119	20738693
ChaCBS14	LTR	783667	20738693
ChaCBS14	RC	0	20738693
ChaCBS14	LINE	77772	20738693
ChaCBS14	SINE	0	20738693
Chaglobo	Unknown	737120	34886939
Chaglobo	DNA	103782	34886939
Chaglobo	LTR	0	34886939
Chaglobo	RC	161021	34886939
Chaglobo	LINE	627051	34886939
Chaglobo	SINE	0	34886939
Chalongi	Unknown	414092	52432785
Chalongi	DNA	0	52432785
Chalongi	LTR	144199	52432785
Chalongi	RC	0	52432785
Chalongi	LINE	0	52432785
Chalongi	SINE	0	52432785
Chatherm	Unknown	337449	28322806
Chatherm	DNA	0	28322806
Chatherm	LTR	0	28322806
Chatherm	RC	0	28322806
Chatherm	LINE	235742	28322806
Chatherm	SINE	0	28322806
Chlaerug	Unknown	439778	33056518
Chlaerug	DNA	0	33056518
Chlaerug	LTR	2680372	33056518
Chlaerug	RC	0	33056518
Chlaerug	LINE	0	33056518
Chlaerug	SINE	0	33056518
Chocucur	Unknown	620888	29096908
Chocucur	DNA	307895	29096908
Chocucur	LTR	31863	29096908
Chocucur	RC	83638	29096908
Chocucur	LINE	105163	29096908
Chocucur	SINE	0	29096908
Chovenos	Unknown	31759682	126035033
Chovenos	DNA	8440883	126035033
Chovenos	LTR	20030618	126035033
Chovenos	RC	1399472	126035033
Chovenos	LINE	5428471	126035033
Chovenos	SINE	0	126035033
Chyconfe	Unknown	558783	35973405
Chyconfe	DNA	59980	35973405
Chyconfe	LTR	178192	35973405
Chyconfe	RC	0	35973405
Chyconfe	LINE	49394	35973405
Chyconfe	SINE	0	35973405
Cithawai	Unknown	3103625	19639324
Cithawai	DNA	278640	19639324
Cithawai	LTR	136199	19639324
Cithawai	RC	0	19639324
Cithawai	LINE	295692	19639324
Cithawai	SINE	0	19639324
Citmatri	Unknown	3267534	20321446
Citmatri	DNA	166650	20321446
Citmatri	LTR	61504	20321446
Citmatri	RC	239269	20321446
Citmatri	LINE	163375	20321446
Citmatri	SINE	0	20321446
Citsiame	Unknown	2000184	25257042
Citsiame	DNA	42395	25257042
Citsiame	LTR	1784336	25257042
Citsiame	RC	0	25257042
Citsiame	LINE	680867	25257042
Citsiame	SINE	0	25257042
Clabanti	Unknown	641460	36722552
Clabanti	DNA	26390	36722552
Clabanti	LTR	521326	36722552
Clabanti	RC	0	36722552
Clabanti	LINE	0	36722552
Clabanti	SINE	0	36722552
Clacarri	Unknown	31339	28991111
Clacarri	DNA	0	28991111
Clacarri	LTR	41640	28991111
Clacarri	RC	0	28991111
Clacarri	LINE	0	28991111
Clacarri	SINE	0	28991111
Claelyna	Unknown	1802115	37388950
Claelyna	DNA	1396440	37388950
Claelyna	LTR	409192	37388950
Claelyna	RC	0	37388950
Claelyna	LINE	179959	37388950
Claelyna	SINE	0	37388950
Claimmun	Unknown	133675	43029152
Claimmun	DNA	35507	43029152
Claimmun	LTR	361778	43029152
Claimmun	RC	0	43029152
Claimmun	LINE	0	43029152
Claimmun	SINE	0	43029152
Clalusit	Unknown	20416	12114892
Clalusit	DNA	0	12114892
Clalusit	LTR	0	12114892
Clalusit	RC	0	12114892
Clalusit	LINE	0	12114892
Clalusit	SINE	0	12114892
ClaPMI_3	Unknown	1226782	41628453
ClaPMI_3	DNA	0	41628453
ClaPMI_3	LTR	82381	41628453
ClaPMI_3	RC	0	41628453
ClaPMI_3	LINE	33239	41628453
ClaPMI_3	SINE	0	41628453
Clapsamm	Unknown	1264509	39420127
Clapsamm	DNA	26729	39420127
Clapsamm	LTR	1036585	39420127
Clapsamm	RC	0	39420127
Clapsamm	LINE	0	39420127
Clapsamm	SINE	0	39420127
Clapurpu	Unknown	1824519	32091443
Clapurpu	DNA	295285	32091443
Clapurpu	LTR	228746	32091443
Clapurpu	RC	61746	32091443
Clapurpu	LINE	57046	32091443
Clapurpu	SINE	0	32091443
Clayegre	Unknown	25579	27898422
Clayegre	DNA	0	27898422
Clayegre	LTR	104220	27898422
Clayegre	RC	0	27898422
Clayegre	LINE	0	27898422
Clayegre	SINE	0	27898422
Cloaquat	Unknown	2249531	49677730
Cloaquat	DNA	781142	49677730
Cloaquat	LTR	2184670	49677730
Cloaquat	RC	0	49677730
Cloaquat	LINE	910848	49677730
Cloaquat	SINE	0	49677730
Cocimmit	Unknown	1104169	29016019
Cocimmit	DNA	379496	29016019
Cocimmit	LTR	2672808	29016019
Cocimmit	RC	0	29016019
Cocimmit	LINE	400788	29016019
Cocimmit	SINE	0	29016019
Cocposad	Unknown	549079	27013412
Cocposad	DNA	543382	27013412
Cocposad	LTR	2002493	27013412
Cocposad	RC	0	27013412
Cocposad	LINE	0	27013412
Cocposad	SINE	0	27013412
Coerever	Unknown	1294440	21837878
Coerever	DNA	202702	21837878
Coerever	LTR	1905010	21837878
Coerever	RC	96960	21837878
Coerever	LINE	39083	21837878
Coerever	SINE	0	21837878
Colaenig	Unknown	952927	59189926
Colaenig	DNA	809156	59189926
Colaenig	LTR	950808	59189926
Colaenig	RC	0	59189926
Colaenig	LINE	314141	59189926
Colaenig	SINE	0	59189926
Colasian	Unknown	1029721	64731264
Colasian	DNA	0	64731264
Colasian	LTR	5790265	64731264
Colasian	RC	0	64731264
Colasian	LINE	0	64731264
Colasian	SINE	0	64731264
Colchlor	Unknown	911539	52387045
Colchlor	DNA	73452	52387045
Colchlor	LTR	3465210	52387045
Colchlor	RC	0	52387045
Colchlor	LINE	83183	52387045
Colchlor	SINE	0	52387045
Colcrate	Unknown	144727	40652013
Colcrate	DNA	136188	40652013
Colcrate	LTR	415173	40652013
Colcrate	RC	0	40652013
Colcrate	LINE	14582	40652013
Colcrate	SINE	0	40652013
Colcylin	Unknown	215695	42480816
Colcylin	DNA	56868	42480816
Colcylin	LTR	127613	42480816
Colcylin	RC	0	42480816
Colcylin	LINE	0	42480816
Colcylin	SINE	0	42480816
Colfiori	Unknown	74339	49002765
Colfiori	DNA	0	49002765
Colfiori	LTR	84871	49002765
Colfiori	RC	0	49002765
Colfiori	LINE	0	49002765
Colfiori	SINE	0	49002765
Colfruct	Unknown	331593	58056435
Colfruct	DNA	299632	58056435
Colfruct	LTR	138462	58056435
Colfruct	RC	0	58056435
Colfruct	LINE	135040	58056435
Colfruct	SINE	0	58056435
Colgloeo	Unknown	1181481	61904035
Colgloeo	DNA	110159	61904035
Colgloeo	LTR	1980067	61904035
Colgloeo	RC	0	61904035
Colgloeo	LINE	0	61904035
Colgloeo	SINE	0	61904035
Colgrami	Unknown	2402272	51644307
Colgrami	DNA	1018054	51644307
Colgrami	LTR	3568516	51644307
Colgrami	RC	0	51644307
Colgrami	LINE	75680	51644307
Colgrami	SINE	0	51644307
Colhiggi	Unknown	358819	50716103
Colhiggi	DNA	1010607	50716103
Colhiggi	LTR	951519	50716103
Colhiggi	RC	0	50716103
Colhiggi	LINE	100148	50716103
Colhiggi	SINE	0	50716103
Colincan	Unknown	210539	53254579
Colincan	DNA	305872	53254579
Colincan	LTR	1235379	53254579
Colincan	RC	0	53254579
Colincan	LINE	167473	53254579
Colincan	SINE	0	53254579
Colmusic	Unknown	458714	52725698
Colmusic	DNA	1299289	52725698
Colmusic	LTR	856383	52725698
Colmusic	RC	0	52725698
Colmusic	LINE	297935	52725698
Colmusic	SINE	4698	52725698
Colnymph	Unknown	112159	49956273
Colnymph	DNA	0	49956273
Colnymph	LTR	139133	49956273
Colnymph	RC	0	49956273
Colnymph	LINE	14354	49956273
Colnymph	SINE	0	49956273
Colorbic	Unknown	13509001	89748316
Colorbic	DNA	1545132	89748316
Colorbic	LTR	25545709	89748316
Colorbic	RC	0	89748316
Colorbic	LINE	0	89748316
Colorbic	SINE	0	89748316
Colorchi	Unknown	76744	48556462
Colorchi	DNA	509838	48556462
Colorchi	LTR	1445810	48556462
Colorchi	RC	0	48556462
Colorchi	LINE	0	48556462
Colorchi	SINE	5337	48556462
Colpluri	Unknown	482499	49703650
Colpluri	DNA	240390	49703650
Colpluri	LTR	0	49703650
Colpluri	RC	0	49703650
Colpluri	LINE	24087	49703650
Colpluri	SINE	0	49703650
Colsalic	Unknown	347440	48373413
Colsalic	DNA	137215	48373413
Colsalic	LTR	11032	48373413
Colsalic	RC	0	48373413
Colsalic	LINE	25829	48373413
Colsalic	SINE	0	48373413
Colscovi	Unknown	681494	52032179
Colscovi	DNA	321443	52032179
Colscovi	LTR	681205	52032179
Colscovi	RC	0	52032179
Colscovi	LINE	0	52032179
Colscovi	SINE	4102	52032179
Colshiso	Unknown	10835714	69667657
Colshiso	DNA	2264654	69667657
Colshiso	LTR	9783713	69667657
Colshiso	RC	0	69667657
Colshiso	LINE	0	69667657
Colshiso	SINE	0	69667657
Colsiame	Unknown	1278478	62936415
Colsiame	DNA	548097	62936415
Colsiame	LTR	666536	62936415
Colsiame	RC	0	62936415
Colsiame	LINE	0	62936415
Colsiame	SINE	0	62936415
Colsida	Unknown	18792459	86827816
Colsida	DNA	1198346	86827816
Colsida	LTR	24211674	86827816
Colsida	RC	0	86827816
Colsida	LINE	504943	86827816
Colsida	SINE	0	86827816
Colsimmo	Unknown	659684	50474234
Colsimmo	DNA	0	50474234
Colsimmo	LTR	505122	50474234
Colsimmo	RC	0	50474234
Colsimmo	LINE	0	50474234
Colsimmo	SINE	0	50474234
Colsoja	Unknown	373311	49351125
Colsoja	DNA	310896	49351125
Colsoja	LTR	0	49351125
Colsoja	RC	0	49351125
Colsoja	LINE	16810	49351125
Colsoja	SINE	0	49351125
Colspino	Unknown	17252618	82734851
Colspino	DNA	1632121	82734851
Colspino	LTR	21751857	82734851
Colspino	RC	0	82734851
Colspino	LINE	0	82734851
Colspino	SINE	0	82734851
Colsubli	Unknown	350320	46755813
Colsubli	DNA	56104	46755813
Colsubli	LTR	33186	46755813
Colsubli	RC	0	46755813
Colsubli	LINE	35367	46755813
Colsubli	SINE	0	46755813
Coltanac	Unknown	2324294	57912474
Coltanac	DNA	492311	57912474
Coltanac	LTR	8058389	57912474
Coltanac	RC	0	57912474
Coltanac	LINE	174376	57912474
Coltanac	SINE	0	57912474
Coltofie	Unknown	356177	52836184
Coltofie	DNA	215543	52836184
Coltofie	LTR	713817	52836184
Coltofie	RC	0	52836184
Coltofie	LINE	12107	52836184
Coltofie	SINE	0	52836184
Coltrifo	Unknown	30073656	109659959
Coltrifo	DNA	59749	109659959
Coltrifo	LTR	31699284	109659959
Coltrifo	RC	2174	109659959
Coltrifo	LINE	270204	109659959
Coltrifo	SINE	0	109659959
Coltropi	Unknown	803937	55848179
Coltropi	DNA	0	55848179
Coltropi	LTR	1003424	55848179
Coltropi	RC	0	55848179
Coltropi	LINE	0	55848179
Coltropi	SINE	0	55848179
Coltrunc	Unknown	699031	56102516
Coltrunc	DNA	781649	56102516
Coltrunc	LTR	2194141	56102516
Coltrunc	RC	147691	56102516
Coltrunc	LINE	46414	56102516
Coltrunc	SINE	0	56102516
Colvinif	Unknown	5192480	68452207
Colvinif	DNA	1156141	68452207
Colvinif	LTR	5405685	68452207
Colvinif	RC	33344	68452207
Colvinif	LINE	85690	68452207
Colvinif	SINE	0	68452207
Conapoll	Unknown	209106	28645321
Conapoll	DNA	0	28645321
Conapoll	LTR	1172732	28645321
Conapoll	RC	0	28645321
Conapoll	LINE	0	28645321
Conapoll	SINE	0	28645321
Concoron	Unknown	2286544	39903661
Concoron	DNA	0	39903661
Concoron	LTR	277076	39903661
Concoron	RC	0	39903661
Concoron	LINE	0	39903661
Concoron	SINE	0	39903661
Conligni	Unknown	638177	42382780
Conligni	DNA	23336	42382780
Conligni	LTR	1705097	42382780
Conligni	RC	0	42382780
Conligni	LINE	0	42382780
Conligni	SINE	0	42382780
Conlustr	Unknown	63134	36564510
Conlustr	DNA	0	36564510
Conlustr	LTR	1075365	36564510
Conlustr	RC	0	36564510
Conlustr	LINE	0	36564510
Conlustr	SINE	0	36564510
Conpulve	Unknown	46722	30020651
Conpulve	DNA	6994	30020651
Conpulve	LTR	1263218	30020651
Conpulve	RC	0	30020651
Conpulve	LINE	81295	30020651
Conpulve	SINE	10523	30020651
Conputea	Unknown	969005	42968544
Conputea	DNA	62257	42968544
Conputea	LTR	253229	42968544
Conputea	RC	0	42968544
Conputea	LINE	73574	42968544
Conputea	SINE	0	42968544
[truncated: 5,437 more rows]
