# Supplementary material for: Phylogenomic signatures of repeat-induced point mutations across the fungal kingdom
Source: PLoS Biol. 2025 Oct 15;23(10):e3003433. doi: 10.1371/journal.pbio.3003433 (PMC12543289; doi:10.1371/journal.pbio.3003433)
Supplement: S3 Table — Columns denote the number of across different sequence length (<100, < 1, < 5 kb or >10 kb). (XLSX) [file pbio.3003433.s026.xlsx]

## Sheet: Sheet1
Supplementary Table S3 : Number of identified sequences sharing 80-95% or 95-100% identity across the 1,239 genome assemblies analysed in the study. Columns denote the number of across different sequence length (<100 bp, <1 kb, <5 kb or >10 kb)
shortID	n_100bp	n_1kb	n_5kb	n_10kb	total_hits	identity
Aaoarxi	330	4	0	0	4289	95-100
Aaoarxi	1465	10	0	0	4289	80-95
Absglauc	16226	399	0	0	409195	95-100
Absglauc	233604	23200	0	0	409195	80-95
Absrepen	8531	1549	284	0	161141	95-100
Absrepen	70830	3412	78	16	161141	80-95
Acaingol	8	3	0	0	1944	95-100
Acaingol	331	70	0	0	1944	80-95
Achhypo	1553	26	0	0	42164	95-100
Achhypo	14249	719	2	0	42164	80-95
Aciacule	4311	153	0	0	80508	95-100
Aciacule	16075	867	10	0	80508	80-95
Acirichm	12762	1406	2	0	43771	95-100
Acirichm	19367	3528	170	0	43771	80-95
Acrchrys	282	5	2	0	20299	95-100
Acrchrys	12551	4868	769	0	20299	80-95
Agabispo	14100	1793	0	0	45344	95-100
Agabispo	13819	5294	0	0	45344	80-95
Agraeger	4720	1080	1	0	43146	95-100
Agraeger	18427	4863	77	0	43146	80-95
Agrpedia	4340	1553	164	36	41977	95-100
Agrpedia	13819	2470	20	0	41977	80-95
Akalecan	598	0	0	0	31078	95-100
Akalecan	18407	193	0	0	31078	80-95
Allhylec	653	10	2	0	38743	95-100
Allhylec	6675	178	4	0	38743	80-95
Altalter	66	3	0	0	4181	95-100
Altalter	741	82	0	0	4181	80-95
Altarbor	403	104	0	0	7582	95-100
Altarbor	2199	764	10	0	7582	80-95
Altgaise	310	166	90	0	6153	95-100
Altgaise	1342	264	9	0	6153	80-95
AltMG1	30	2	0	0	10870	95-100
AltMG1	1838	38	2	0	10870	80-95
Alttenui	206	5	0	0	15616	95-100
Alttenui	4205	391	7	0	15616	80-95
Amamusca	4367	299	4	0	71403	95-100
Amamusca	30140	8132	22	0	71403	80-95
Amathier	5592	226	28	0	72190	95-100
Amathier	44203	9086	1085	0	72190	80-95
Ambambro	211	0	0	0	2011	95-100
Ambambro	609	0	0	0	2011	80-95
Ambkashi	108	0	0	0	942	95-100
Ambkashi	67	0	0	0	942	80-95
Ambmalee	408	4	0	0	8170	95-100
Ambmalee	3285	112	0	0	8170	80-95
Ambmonos	1533	109	0	0	17013	95-100
Ambmonos	5906	211	0	0	17013	80-95
Amborego	2735	77	0	0	12870	95-100
Amborego	4245	26	0	0	12870	80-95
Ambphile	385	4	0	0	25937	95-100
Ambphile	7452	785	0	0	25937	80-95
Ambpseud	373	2	0	0	11731	95-100
Ambpseud	3093	5	0	0	11731	80-95
Ambvande	2824	15	0	0	6004	95-100
Ambvande	805	298	0	0	6004	80-95
Amnligni	5011	845	2	0	74039	95-100
Amnligni	31409	12920	1986	34	74039	80-95
Amoresin	335	12	0	0	64781	95-100
Amoresin	15654	6138	1671	0	64781	80-95
Ampquisq	1254	50	2	0	83870	95-100
Ampquisq	32972	11041	3943	343	83870	80-95
Anarobus	15618	6724	590	2	150510	95-100
Anarobus	26588	2578	38	0	150510	80-95
Antcitri	3067	340	21	0	14599	95-100
Antcitri	4318	656	12	0	14599	80-95
Antflocc	43	0	0	0	7305	95-100
Antflocc	1329	0	0	0	7305	80-95
Apheute	10910	1211	76	0	83366	95-100
Apheute	29245	1703	66	0	83366	80-95
Aphinva	14868	735	2	0	108333	95-100
Aphinva	52980	4389	3	0	108333	80-95
Aphstel	14923	986	24	21	118205	95-100
Aphstel	42161	3091	2	0	118205	80-95
Apiporos	177	37	0	0	729	95-100
Apiporos	95	0	0	0	729	80-95
Aplpruni	1052	22	0	0	18119	95-100
Aplpruni	6112	319	83	0	18119	80-95
Apoossif	1530	36	0	0	42236	95-100
Apoossif	18108	1275	1	0	42236	80-95
Armgalli	8215	1035	16	0	164728	95-100
Armgalli	78837	22000	1873	2	164728	80-95
Armostoy	6771	4073	402	0	75945	95-100
Armostoy	29741	9781	1081	2	75945	80-95
Armsolid	4150	959	2	0	61943	95-100
Armsolid	23146	5803	103	2	61943	80-95
Artentom	0	0	0	0	3076	95-100
Artentom	176	0	0	0	3076	80-95
Artflagr	1415	154	23	2	26355	95-100
Artflagr	8930	3298	783	0	26355	80-95
Artoligo	11	0	0	0	10630	95-100
Artoligo	3424	1086	170	2	10630	80-95
Artuncin	444	169	49	0	5698	95-100
Artuncin	2477	522	218	0	5698	80-95
Ascapi	243	2	0	0	1342	95-100
Ascapi	191	4	0	0	1342	80-95
Ascasiat	391	60	2	0	5993	95-100
Ascasiat	2658	666	76	2	5993	80-95
Ascimmer	1622	180	3	0	32016	95-100
Ascimmer	7710	642	45	0	32016	80-95
Ascnigri	1990	87	0	0	17057	95-100
Ascnigri	6422	853	0	0	17057	80-95
Ascrabie	919	4	0	0	39457	95-100
Ascrabie	18997	5385	207	0	39457	80-95
Ascrubes	12	0	0	0	5185	95-100
Ascrubes	322	0	0	0	5185	80-95
Ashacer	21	0	0	0	402	95-100
Ashacer	172	0	0	0	402	80-95
Aspacule1	40	4	0	0	27372	95-100
Aspacule1	4669	2180	673	0	27372	80-95
Aspacule2	474	14	0	0	19541	95-100
Aspacule2	4578	1266	67	0	19541	80-95
Aspallia	1242	15	0	0	32536	95-100
Aspallia	12324	1354	111	0	32536	80-95
Asparach	295	8	0	0	10934	95-100
Asparach	2417	253	3	1	10934	80-95
Aspavena	152	2	0	0	46648	95-100
Aspavena	16238	6175	93	0	46648	80-95
Aspawamo	286	84	41	20	7984	95-100
Aspawamo	2114	210	25	0	7984	80-95
Aspberth	950	2	0	0	8800	95-100
Aspberth	2839	293	0	0	8800	80-95
Aspbomby	44	0	0	0	5642	95-100
Aspbomby	1138	40	0	0	5642	80-95
Aspbrasi	365	1	0	0	4220	95-100
Aspbrasi	644	9	0	0	4220	80-95
Aspbrunn	68	2	2	1	44561	95-100
Aspbrunn	10091	4119	524	0	44561	80-95
Aspburne	589	5	0	0	32989	95-100
Aspburne	14397	2925	178	0	32989	80-95
Aspcaela	453	4	0	0	11164	95-100
Aspcaela	2902	403	13	0	11164	80-95
Aspcalid	688	117	4	0	22484	95-100
Aspcalid	6624	1830	209	0	22484	80-95
Aspcampe	65	26	0	0	12156	95-100
Aspcampe	1810	475	69	0	12156	80-95
Aspcandi	1	0	0	0	8299	95-100
Aspcandi	1150	191	0	0	8299	80-95
Aspcarbo	38	2	0	0	6750	95-100
Aspcarbo	2088	2	0	0	6750	80-95
Aspclava	0	0	0	0	345	95-100
Aspclava	0	0	0	0	345	80-95
Aspcorem	593	0	0	0	97744	95-100
Aspcorem	42758	6231	0	0	97744	80-95
Aspcosta1	26	0	0	0	52133	95-100
Aspcosta1	8765	2113	990	0	52133	80-95
Aspcrist	2457	579	4	1	14829	95-100
Aspcrist	7101	1697	17	0	14829	80-95
Aspellip	1403	14	0	0	74819	95-100
Aspellip	22231	7149	2012	91	74819	80-95
Aspeucal	319	230	2	0	19105	95-100
Aspeucal	2737	609	164	0	19105	80-95
Aspfeli	720	47	1	0	14020	95-100
Aspfeli	4689	642	10	0	14020	80-95
Aspfijie	41	2	0	0	24072	95-100
Aspfijie	4023	1759	350	20	24072	80-95
Aspfisch	739	445	0	0	6978	95-100
Aspfisch	2221	876	40	0	6978	80-95
Aspflavu	7	0	0	0	3321	95-100
Aspflavu	188	0	0	0	3321	80-95
Aspfumig1	311	23	5	1	14376	95-100
Aspfumig1	4813	570	68	0	14376	80-95
Aspfumig2	200	88	0	0	5263	95-100
Aspfumig2	1362	487	29	0	5263	80-95
Aspglauc	1627	41	0	0	16088	95-100
Aspglauc	6855	340	0	0	16088	80-95
Asphanco	487	5	0	0	20967	95-100
Asphanco	8007	1867	98	0	20967	80-95
Aspheter	251	143	2	0	66580	95-100
Aspheter	19617	8372	866	1	66580	80-95
AspHF37	5232	0	0	0	15905	95-100
AspHF37	5419	249	0	0	15905	80-95
Asphirat	436	4	0	0	7054	95-100
Asphirat	1779	50	0	0	7054	80-95
Asphomom	43	0	0	0	8968	95-100
Asphomom	2045	466	60	0	8968	80-95
Aspiberi	89	0	0	0	42864	95-100
Aspiberi	6651	2095	551	0	42864	80-95
Aspindol	111	2	0	0	49959	95-100
Aspindol	10285	4235	999	9	49959	80-95
Aspjapon	88	0	0	0	23251	95-100
Aspjapon	4492	1708	283	0	23251	80-95
Aspkawac	136	18	0	0	9343	95-100
Aspkawac	2578	214	2	0	9343	80-95
Asplentu	11	0	0	0	4564	95-100
Asplentu	1448	24	0	0	4564	80-95
Asplepor	1967	37	0	0	31204	95-100
Asplepor	14990	2154	59	0	31204	80-95
Aspluchu	302	79	0	0	13679	95-100
Aspluchu	3672	1139	55	2	13679	80-95
Aspminis	89	0	0	0	9046	95-100
Aspminis	948	238	12	0	9046	80-95
Aspmulun	198	15	0	0	134396	95-100
Aspmulun	36638	13991	3906	290	134396	80-95
Aspneoni	308	0	0	0	17040	95-100
Aspneoni	2672	961	79	0	17040	80-95
Aspnidul	1074	314	106	0	6763	95-100
Aspnidul	1894	328	104	0	6763	80-95
Aspnige	146	0	0	0	3053	95-100
Aspnige	495	8	0	0	3053	80-95
Aspnomiu	6	0	0	0	3542	95-100
Aspnomiu	705	2	0	0	3542	80-95
Aspnovof	1209	379	93	12	39192	95-100
Aspnovof	9077	2051	660	1	39192	80-95
Aspnovop	352	4	0	0	11322	95-100
Aspnovop	3447	243	0	0	11322	80-95
Aspochra	668	46	28	0	62515	95-100
Aspochra	24205	7781	2272	2	62515	80-95
Asporyza	100	44	20	0	3914	95-100
Asporyza	638	78	0	0	3914	80-95
Aspparas	50	0	0	0	5232	95-100
Aspparas	660	27	0	0	5232	80-95
Aspphoen	63	0	0	0	9811	95-100
Aspphoen	2109	35	0	0	9811	80-95
Asppiper	0	0	0	0	1362	95-100
Asppiper	170	0	0	0	1362	80-95
Asppseud1	239	6	0	0	13899	95-100
Asppseud1	3220	513	17	0	13899	80-95
Asppseud2	58	4	0	0	3949	95-100
Asppseud2	557	88	0	0	3949	80-95
Asppseud3	133	0	0	0	10477	95-100
Asppseud3	2107	56	0	0	10477	80-95
Asprambe	832	3	0	0	61176	95-100
Asprambe	35391	5161	226	0	61176	80-95
Asprube	1304	49	0	0	10603	95-100
Asprube	4094	115	0	0	10603	80-95
Aspsacch	139	0	0	0	27292	95-100
Aspsacch	3969	689	103	0	27292	80-95
Aspscler1	140	2	0	0	8833	95-100
Aspscler1	2245	433	12	0	8833	80-95
Aspscler2	281	0	0	0	84982	95-100
Aspscler2	18170	8339	2511	1	84982	80-95
Aspscler3	1081	41	0	0	58515	95-100
Aspscler3	29311	7555	2523	2	58515	80-95
Aspsergi	27	0	0	0	3988	95-100
Aspsergi	686	8	0	0	3988	80-95
Aspsteyn	602	32	0	0	59819	95-100
Aspsteyn	10984	4651	885	5	59819	80-95
Aspsydow	437	18	9	0	12539	95-100
Aspsydow	2130	679	46	0	12539	80-95
Asptaich	94	0	0	0	7542	95-100
Asptaich	1233	88	36	0	7542	80-95
Asptamar	357	8	0	0	14848	95-100
Asptamar	3350	639	22	0	14848	80-95
Asptanne	4704	1128	271	7	79039	95-100
Asptanne	22780	1667	174	22	79039	80-95
Aspterre	34	29	0	0	1495	95-100
Aspterre	159	24	0	0	1495	80-95
Asptherm	483	78	9	0	7314	95-100
Asptherm	1951	422	34	0	7314	80-95
Asptrans	13	1	0	0	5539	95-100
Asptrans	549	38	2	0	5539	80-95
Asptubin	8	0	0	0	1369	95-100
Asptubin	133	0	0	0	1369	80-95
Aspturco	466	2	0	0	114359	95-100
Aspturco	54749	10251	1850	25	114359	80-95
Aspudaga	6	0	0	0	2515	95-100
Aspudaga	233	0	0	0	2515	80-95
Aspustu	63	0	0	0	9592	95-100
Aspustu	2033	245	0	0	9592	80-95
Aspuvaru	197	0	0	0	18890	95-100
Aspuvaru	4216	1005	195	0	18890	80-95
Aspvaden	39	0	0	0	19457	95-100
Aspvaden	1966	368	86	0	19457	80-95
Aspversi	242	0	0	0	14381	95-100
Aspversi	1915	732	58	0	14381	80-95
Aspviola	48	1	0	0	7668	95-100
Aspviola	1625	393	147	0	7668	80-95
Aspwelwi	221	11	0	0	13140	95-100
Aspwelwi	4318	450	44	0	13140	80-95
Aspwenti	365	3	1	1	9992	95-100
Aspwenti	2018	312	38	0	9992	80-95
Aulheder	2625	82	0	0	15593	95-100
Aulheder	3943	96	2	0	15593	80-95
Aurampl	2660	882	94	5	18709	95-100
Aurampl	4715	464	8	2	18709	80-95
Aurmelan	0	0	0	0	5144	95-100
Aurmelan	476	0	0	0	5144	80-95
Aurnamib	3	0	0	0	6832	95-100
Aurnamib	554	0	0	0	6832	80-95
Aurpullu	207	5	0	0	10339	95-100
Aurpullu	2225	173	0	0	10339	80-95
Aursubgl1	129	0	0	0	3256	95-100
Aursubgl1	372	0	0	0	3256	80-95
Aursubgl2	11906	809	1	0	81278	95-100
Aursubgl2	28190	2615	92	22	81278	80-95
Babinosi	44	0	0	0	2800	95-100
Babinosi	776	4	0	0	2800	80-95
Barcalif	847	39	0	0	4462	95-100
Barcalif	1094	101	0	0	4462	80-95
Barhawai	0	0	0	0	99	95-100
Barhawai	2	0	0	0	99	80-95
Barpopul	159	0	0	0	5544	95-100
Barpopul	831	9	0	0	5544	80-95
Barprate	1193	8	0	0	3840	95-100
Barprate	793	1	0	0	3840	80-95
Barsalic	2090	1	1	1	5622	95-100
Barsalic	1568	0	0	0	5622	80-95
Basmeris	71887	32129	1697	6	550790	95-100
Basmeris	259902	56851	944	0	550790	80-95
Batdendr	5133	1739	235	80	63970	95-100
Batdendr	15753	2775	175	17	63970	80-95
Batsalam	2229	28	0	0	86345	95-100
Batsalam	50010	10711	0	0	86345	80-95
Baupanam	0	0	0	0	709	95-100
Baupanam	2	0	0	0	709	80-95
Beabassi	76	1	0	0	10842	95-100
Beabassi	1792	64	2	0	10842	80-95
Bifadela	56	0	0	0	2341	95-100
Bifadela	459	17	0	0	2341	80-95
Bimnozel	19216	3994	32	0	251565	95-100
Bimnozel	132527	52257	10824	0	251565	80-95
Bipmaydi	83	0	0	0	7600	95-100
Bipmaydi	1240	4	0	0	7600	80-95
Biporyza	601	0	0	0	9260	95-100
Biporyza	2411	41	0	0	9260	80-95
Bipsorok	3166	222	11	0	28818	95-100
Bipsorok	10759	2844	399	0	28818	80-95
Bipvicto	372	4	0	0	19685	95-100
Bipvicto	6921	1043	2	0	19685	80-95
Bipzeico	576	0	0	0	8175	95-100
Bipzeico	1543	35	0	0	8175	80-95
Blaadeni	71	9	0	0	1913	95-100
Blaadeni	384	107	6	0	1913	80-95
Blaameri	12	0	0	0	8978	95-100
Blaameri	1918	2	0	0	8978	80-95
Bladerma	28055	10384	116	0	324089	95-100
Bladerma	172049	58608	14971	12	324089	80-95
Blagilch	11479	5572	1805	2	361353	95-100
Blagilch	207053	71763	18178	1	361353	80-95
Blamokoe	1443	46	0	0	7401	95-100
Blamokoe	2005	63	0	0	7401	80-95
Blamusci	327	7	0	0	4680	95-100
Blamusci	920	35	0	0	4680	80-95
Blanive	93	0	0	0	11397	95-100
Blanive	1675	17	0	0	11397	80-95
Blaparvu	164	7	0	0	8831	95-100
Blaparvu	2861	1417	154	2	8831	80-95
Blapeori	0	0	0	0	948	95-100
Blapeori	127	0	0	0	948	80-95
Blapercu	8788	260	0	0	51170	95-100
Blapercu	19932	2318	0	0	51170	80-95
Blaproli	77	0	0	0	12118	95-100
Blaproli	468	0	0	0	12118	80-95
Blaraffi	4	0	0	0	1326	95-100
Blaraffi	241	0	0	0	1326	80-95
Blaserpe	1797	4	0	0	3924	95-100
Blaserpe	818	31	0	0	3924	80-95
Blasilve	535	2	0	0	44313	95-100
Blasilve	24661	4589	10	0	44313	80-95
Blugrami	157478	64892	14970	94	631901	95-100
Blugrami	330114	57849	2380	103	631901	80-95
Bonmesen	2248	143	9	0	43153	95-100
Bonmesen	16191	3200	170	15	43153	80-95
Botaclad	4187	880	325	1	75433	95-100
Botaclad	27965	6809	1722	0	75433	80-95
Botbotry	7170	303	12	0	74521	95-100
Botbotry	27049	4308	760	0	74521	80-95
Botbysso	460	179	0	0	26327	95-100
Botbysso	9611	2706	191	0	26327	80-95
Botcalth	1553	0	0	0	69056	95-100
Botcalth	41436	15209	1573	0	69056	80-95
Botciner	625	142	128	0	24636	95-100
Botciner	8000	487	177	0	24636	80-95
Botconvo	1427	1	0	0	49821	95-100
Botconvo	22900	7745	1312	0	49821	80-95
Botdewey	581	17	9	0	39136	95-100
Botdewey	13549	1685	490	0	39136	80-95
Botdothi	8163	2792	1536	2	55337	95-100
Botdothi	22046	8217	1997	0	55337	80-95
Botellip	2069	167	156	0	73978	95-100
Botellip	27660	5655	2326	0	73978	80-95
Botfraga	1	0	0	0	5135	95-100
Botfraga	710	0	0	0	5135	80-95
Botgalan	604	0	0	0	44653	95-100
Botgalan	23176	2343	0	0	44653	80-95
Botglobo	1624	103	6	0	76356	95-100
Botglobo	33678	4674	1598	1	76356	80-95
Bothyaci	718	3	0	0	45068	95-100
Bothyaci	23114	7196	224	0	45068	80-95
Botnarci	1078	0	0	0	108509	95-100
Botnarci	74048	23078	360	0	108509	80-95
Botnemat	4507	183	7	2	63932	95-100
Botnemat	21569	29	0	0	63932	80-95
Botpaeon	1550	3	0	0	53840	95-100
Botpaeon	31152	12824	2498	0	53840	80-95
Botporr	7475	2697	1073	4	80995	95-100
Botporr	30107	5971	322	0	80995	80-95
Botsinoa	9205	1629	1053	2	102820	95-100
Botsinoa	55306	22645	7141	8	102820	80-95
Botsquam	3494	677	452	0	112006	95-100
Botsquam	44150	12667	4542	4	112006	80-95
Bottulip	972	2	0	0	49467	95-100
Bottulip	17005	3934	851	0	49467	80-95
Breanoma	380	101	5	0	4755	95-100
Breanoma	1026	2	0	0	4755	80-95
Brebruxe	590	0	0	0	4364	95-100
Brebruxe	1803	2	0	0	4364	80-95
Brecuste	146	0	0	0	1463	95-100
Brecuste	423	30	5	0	1463	80-95
Brenaard	7	0	0	0	1161	95-100
Brenaard	196	3	2	0	1161	80-95
Byscirci	6154	718	0	0	116577	95-100
Byscirci	40997	13314	855	36	116577	80-95
Bysspect	86	5	0	0	43732	95-100
Bysspect	8767	2976	637	30	43732	80-95
CadDSE10	3960	60	2	0	88072	95-100
CadDSE10	41450	12743	2537	32	88072	80-95
Calcorne	1949	152	0	0	18858	95-100
Calcorne	3609	341	10	0	18858	80-95
Calvisco	567	36	0	0	12207	95-100
Calvisco	2956	113	0	0	12207	80-95
Canalbic	27	0	0	0	732	95-100
Canalbic	134	0	0	0	732	80-95
Canarabi	509	4	0	0	8390	95-100
Canarabi	2893	51	0	0	8390	80-95
Canascal	94	0	0	0	2400	95-100
Canascal	659	0	0	0	2400	80-95
Canathen	0	0	0	0	132	95-100
Canathen	0	0	0	0	132	80-95
Canauri	0	0	0	0	467	95-100
Canauri	57	0	0	0	467	80-95
Canblatt	807	0	0	0	4633	95-100
Canblatt	1870	0	0	0	4633	80-95
Canboidi	0	0	0	0	1256	95-100
Canboidi	1	0	0	0	1256	80-95
Canbraca	4	0	0	0	2818	95-100
Canbraca	278	2	0	0	2818	80-95
Cancarpo	0	0	0	0	114	95-100
Cancarpo	5	0	0	0	114	80-95
Cancaste	7	0	0	0	358	95-100
Cancaste	152	0	0	0	358	80-95
Cancoryd	148	1	1	1	1627	95-100
Cancoryd	349	3	0	0	1627	80-95
Candubli	91	0	0	0	3868	95-100
Candubli	673	14	0	0	3868	80-95
Canduobu	30	0	0	0	847	95-100
Canduobu	302	0	0	0	847	80-95
Canfrag	688	0	0	0	1933	95-100
Canfrag	139	0	0	0	1933	80-95
Canfruct	139	0	0	0	2298	95-100
Canfruct	673	0	0	0	2298	80-95
Canglabr	354	2	0	0	4531	95-100
Canglabr	1377	100	0	0	4531	80-95
Cangolub	2837	50	0	0	17428	95-100
Cangolub	6323	200	0	0	17428	80-95
Cangorga	209	0	0	0	2046	95-100
Cangorga	504	10	0	0	2046	80-95
Cangoto	154	0	0	0	3497	95-100
Cangoto	967	100	0	0	3497	80-95
Canhaemu	142	46	46	2	1295	95-100
Canhaemu	187	17	1	0	1295	80-95
Canhawai	895	0	0	0	7485	95-100
Canhawai	4046	263	0	0	7485	80-95
Canhevei	52	0	0	0	1400	95-100
Canhevei	140	0	0	0	1400	80-95
Canhispa	1583	1	0	0	13757	95-100
Canhispa	7182	375	0	0	13757	80-95
Canincom	476	10	0	0	8752	95-100
Canincom	1694	62	0	0	8752	80-95
Canincon	376	0	0	0	2198	95-100
Canincon	581	0	0	0	2198	80-95
Caninter	60	0	0	0	870	95-100
Caninter	217	0	0	0	870	80-95
Canmonta	0	0	0	0	416	95-100
Canmonta	2	0	0	0	416	80-95
Canmycet	488	0	0	0	31234	95-100
Canmycet	4860	68	0	0	31234	80-95
Cannivar	28	0	0	0	1002	95-100
Cannivar	204	0	0	0	1002	80-95
Canorb	662	0	0	0	3459	95-100
Canorb	511	0	0	0	3459	80-95
Canorego	851	0	0	0	16196	95-100
Canorego	5913	2	0	0	16196	80-95
Canortho	2	0	0	0	574	95-100
Canortho	73	2	0	0	574	80-95
Canparap	29	0	0	0	969	95-100
Canparap	321	25	0	0	969	80-95
Canponde	2519	0	0	0	14850	95-100
Canponde	4562	126	0	0	14850	80-95
Canpseud	11	0	0	0	3650	95-100
Canpseud	174	6	0	0	3650	80-95
Canresti	253	0	0	0	2219	95-100
Canresti	744	0	0	0	2219	80-95
Canrhagi	842	0	0	0	5812	95-100
Canrhagi	3030	161	0	0	5812	80-95
Canschat	331	4	0	0	7100	95-100
Canschat	1151	148	0	0	7100	80-95
Cansoja	59	2	0	0	3124	95-100
Cansoja	1007	17	0	0	3124	80-95
Cansorbo	19	0	0	0	1256	95-100
Cansorbo	209	0	0	0	1256	80-95
Canstell	819	0	0	0	6171	95-100
Canstell	1461	0	0	0	6171	80-95
Cansucci	17	0	0	0	5657	95-100
Cansucci	1470	161	0	0	5657	80-95
Cantamma	0	0	0	0	327	95-100
Cantamma	1	0	0	0	327	80-95
Cantropi	33	0	0	0	1679	95-100
Cantropi	690	267	0	0	1679	80-95
Canvarti	56	0	0	0	104	95-100
Canvarti	4	0	0	0	104	80-95
Canwanch	110	0	0	0	3812	95-100
Canwanch	1245	7	0	0	3812	80-95
Capcoron	20	0	0	0	1717	95-100
Capcoron	407	0	0	0	1717	80-95
Capepimy	203	37	0	0	6094	95-100
Capepimy	2115	62	0	0	6094	80-95
Cauproto	290	0	0	0	17957	95-100
Cauproto	7294	76	0	0	17957	80-95
Cengeoph	22546	1362	19	0	1639020	95-100
Cengeoph	952752	194311	56257	933	1639020	80-95
Cepalbid	6675	337	0	0	16534	95-100
Cepalbid	3833	460	0	0	16534	80-95
Cepfragr	115	0	0	0	1393	95-100
Cepfragr	193	0	0	0	1393	80-95
Cerberte	80	0	0	0	13706	95-100
Cerberte	5755	41	2	0	13706	80-95
Cerbetic	55	0	0	0	5934	95-100
Cerbetic	1756	32	0	0	5934	80-95
Cerbomba	274	24	0	0	12425	95-100
Cerbomba	2501	36	0	0	12425	80-95
Cerfimbr	3761	89	0	0	53857	95-100
Cerfimbr	26533	3907	133	0	53857	80-95
Cerguame	9	0	0	0	147	95-100
Cerguame	16	0	0	0	147	80-95
Cerplata	2053	60	0	0	44939	95-100
Cerplata	22049	2169	14	0	44939	80-95
Certheob	358	6	0	0	23989	95-100
Certheob	7644	1146	75	0	23989	80-95
Cerzein	8059	10	0	0	140471	95-100
Cerzein	88477	4899	0	0	140471	80-95
Cerzemay	6032	1259	111	0	111659	95-100
Cerzemay	47274	19569	4732	245	111659	80-95
ChaCBS11	429	0	0	0	20302	95-100
ChaCBS11	6010	21	10	0	20302	80-95
ChaCBS12	5573	129	0	0	52331	95-100
ChaCBS12	21763	5216	803	0	52331	80-95
ChaCBS13	774	15	0	0	11314	95-100
ChaCBS13	5335	1740	301	0	11314	80-95
ChaCBS14	113	16	0	0	43733	95-100
ChaCBS14	11927	2352	626	4	43733	80-95
Chaglobo	5377	1536	222	34	17661	95-100
Chaglobo	4528	740	6	0	17661	80-95
Chalongi	160	0	0	0	21432	95-100
Chalongi	5405	274	104	0	21432	80-95
Chatherm	184	11	0	0	11831	95-100
Chatherm	6787	314	0	0	11831	80-95
Chlaerug	508	2	0	0	52498	95-100
Chlaerug	15867	4543	290	0	52498	80-95
Chocucur	823	3	0	0	26682	95-100
Chocucur	9117	196	0	0	26682	80-95
Chovenos	44467	13610	308	16	815658	95-100
Chovenos	463608	112055	14018	897	815658	80-95
Chyconfe	454	37	0	0	14032	95-100
Chyconfe	4499	504	7	0	14032	80-95
Cithawai	5988	178	0	0	91064	95-100
Cithawai	35641	738	0	0	91064	80-95
Citmatri	13312	394	0	0	115041	95-100
Citmatri	51506	2007	0	0	115041	80-95
Citsiame	7855	376	0	0	93173	95-100
Citsiame	39977	2116	0	0	93173	80-95
Clabanti	651	30	0	0	14850	95-100
Clabanti	7029	1830	322	40	14850	80-95
Clacarri	49	0	0	0	2705	95-100
Clacarri	536	44	4	0	2705	80-95
Claelyna	7241	341	0	0	92087	95-100
Claelyna	38080	1213	0	0	92087	80-95
Claimmun	179	0	0	0	12663	95-100
Claimmun	3310	700	111	40	12663	80-95
Clalusit	5	0	0	0	1565	95-100
Clalusit	139	0	0	0	1565	80-95
ClaPMI_3	822	24	0	0	25648	95-100
ClaPMI_3	9223	657	4	0	25648	80-95
Clapsamm	1145	8	0	0	29018	95-100
Clapsamm	11099	2727	854	284	29018	80-95
Clapurpu	3184	36	0	0	55914	95-100
Clapurpu	16719	1211	0	0	55914	80-95
Clayegre	175	0	0	0	2003	95-100
Clayegre	621	115	45	0	2003	80-95
Cloaquat	9975	4085	395	0	80779	95-100
Cloaquat	28473	7876	481	0	80779	80-95
Cocimmit	488	119	26	0	44918	95-100
Cocimmit	20523	6956	2407	222	44918	80-95
Cocposad	874	207	7	0	24654	95-100
Cocposad	12623	4986	1595	291	24654	80-95
Coerever	8807	1980	31	0	40834	95-100
Coerever	15887	2690	146	0	40834	80-95
Colaenig	2992	802	412	103	28507	95-100
Colaenig	10792	3117	791	0	28507	80-95
Colasian	994	15	7	2	99242	95-100
Colasian	34908	11326	3015	299	99242	80-95
Colchlor	570	6	0	0	87799	95-100
Colchlor	31397	8433	330	20	87799	80-95
Colcrate	295	28	2	0	15153	95-100
Colcrate	5069	1279	125	0	15153	80-95
Colcylin	444	2	2	0	15079	95-100
Colcylin	4088	323	31	0	15079	80-95
Colfiori	52	0	0	0	6498	95-100
Colfiori	2696	18	0	0	6498	80-95
Colfruct	1720	453	2	0	14238	95-100
Colfruct	2825	229	1	0	14238	80-95
Colgloeo	482	19	0	0	303738	95-100
Colgloeo	61364	13819	1218	132	303738	80-95
Colgrami	2332	466	100	0	106531	95-100
Colgrami	35691	12243	1469	10	106531	80-95
Colhiggi	2497	1129	362	75	28856	95-100
Colhiggi	6630	1321	91	0	28856	80-95
Colincan	1065	2	0	0	35623	95-100
Colincan	16960	2511	14	0	35623	80-95
Colmusic	1287	12	0	0	53460	95-100
Colmusic	19097	5795	403	0	53460	80-95
Colnymph	96	0	0	0	9166	95-100
Colnymph	3650	247	2	0	9166	80-95
Colorbic	694	107	35	0	427518	95-100
Colorbic	182645	58663	10074	57	427518	80-95
Colorchi	205	0	0	0	41898	95-100
Colorchi	10564	4003	1126	1	41898	80-95
Colpluri	1310	5	0	0	28367	95-100
Colpluri	7720	191	0	0	28367	80-95
Colsalic	796	0	0	0	15893	95-100
Colsalic	7589	47	0	0	15893	80-95
Colscovi	2125	1534	233	2	28876	95-100
Colscovi	9621	1168	164	0	28876	80-95
Colshiso	17335	93	0	0	318710	95-100
Colshiso	207737	31028	16	0	318710	80-95
Colsiame	508	128	3	3	50832	95-100
Colsiame	12970	2793	536	0	50832	80-95
Colsida	1895	2	0	0	409519	95-100
Colsida	224980	67245	2391	15	409519	80-95
Colsimmo	46	0	0	0	31858	95-100
Colsimmo	11358	329	0	0	31858	80-95
Colsoja	1167	4	0	0	24690	95-100
Colsoja	6152	648	0	0	24690	80-95
Colspino	482	0	0	0	377390	95-100
Colspino	186636	55449	2818	15	377390	80-95
Colsubli	717	2	0	0	18594	95-100
Colsubli	3928	27	0	0	18594	80-95
Coltanac	10545	4480	494	2	117662	95-100
Coltanac	45539	12823	4676	37	117662	80-95
Coltofie	712	22	0	0	24963	95-100
Coltofie	8669	1838	95	0	24963	80-95
Coltrifo	13630	6991	711	31	648248	95-100
Coltrifo	340282	82014	5363	135	648248	80-95
Coltropi	266	3	0	0	47514	95-100
Coltropi	9729	2366	607	101	47514	80-95
Coltrunc	6085	3043	897	77	21024	95-100
Coltrunc	4683	1281	173	0	21024	80-95
Colvinif	1983	5	0	0	157667	95-100
Colvinif	78119	20654	2344	55	157667	80-95
Conapoll	177	19	0	0	28774	95-100
Conapoll	8475	1976	286	0	28774	80-95
Concoron	791	0	0	0	64376	95-100
Concoron	28853	555	0	0	64376	80-95
Conligni	380	6	0	0	40811	95-100
Conligni	13327	2487	884	393	40811	80-95
Conlustr	646	25	0	0	13701	95-100
Conlustr	7530	2562	262	1	13701	80-95
Conpulve	777	60	18	0	27105	95-100
Conpulve	10126	2437	1018	148	27105	80-95
Conputea	2405	215	0	0	20361	95-100
Conputea	6305	374	11	0	20361	80-95
Copciner	2188	732	171	2	10946	95-100
Copciner	3700	903	154	0	10946	80-95
Copmarce	1630	36	1	0	41620	95-100
Copmarce	14947	3024	314	0	41620	80-95
Copmicac	15824	5529	1591	42	61175	95-100
Copmicac	18825	4739	819	2	61175	80-95
Corbrong	162	19	0	0	13746	95-100
Corbrong	3950	391	2	0	13746	80-95
Corcassi	615	39	0	0	48411	95-100
Corcassi	14959	4802	666	0	48411	80-95
Corfumos	287	5	0	0	20610	95-100
Corfumos	7775	1958	4	0	20610	80-95
Corjavan	334	0	0	0	5600	95-100
Corjavan	1068	97	0	0	5600	80-95
Cormilit	742	6	1	0	80770	95-100
Cormilit	16383	3313	1311	0	80770	80-95
CorRAO2	24	0	0	0	11343	95-100
CorRAO2	1062	0	0	0	11343	80-95
Crafunar	3157	820	126	21	26445	95-100
Crafunar	8586	1141	38	0	26445	80-95
Crulaev	4571	144	0	0	93279	95-100
Crulaev	42510	4484	418	0	93279	80-95
Cryamylo	349	22	0	0	5899	95-100
Cryamylo	2612	126	0	0	5899	80-95
Crydepau	381	3	0	0	8799	95-100
Crydepau	3620	12	0	0	8799	80-95
Cryflori	444	0	0	0	3518	95-100
Cryflori	1303	10	0	0	3518	80-95
Crygatti	441	110	6	0	4945	95-100
Crygatti	1791	97	2	0	4945	80-95
Cryminte	7158	572	12	2	54672	95-100
Cryminte	16842	3344	194	0	54672	80-95
Cryneofo	890	167	3	0	5586	95-100
Cryneofo	1555	61	0	0	5586	80-95
Cryparas	1829	140	24	4	57422	95-100
Cryparas	32355	8708	3228	238	57422	80-95
Crywingf	436	9	0	0	4953	95-100
Crywingf	1773	57	0	0	4953	80-95
Cucberbe	207	5	0	0	46201	95-100
Cucberbe	9340	2783	358	134	46201	80-95
Cudacicu	4802	15	0	0	74025	95-100
Cudacicu	29129	1275	80	6	74025	80-95
Curkusan	75	10	0	0	14529	95-100
Curkusan	4521	842	26	0	14529	80-95
Cutoleag	36	0	0	0	964	95-100
Cutoleag	407	0	0	0	964	80-95
Cybameri	501	6	0	0	10055	95-100
Cybameri	2716	81	0	0	10055	80-95
Cybfabia	16	0	0	0	1873	95-100
Cybfabia	258	0	0	0	1873	80-95
Cybjadin	22	5	0	0	3724	95-100
Cybjadin	1352	388	2	0	3724	80-95
Cybmaclu	4429	20	0	0	21922	95-100
Cybmaclu	6303	55	0	0	21922	80-95
Cybmisum	985	8	0	0	13563	95-100
Cybmisum	4166	61	0	0	13563	80-95
Cybmraki	3588	162	0	0	21265	95-100
Cybmraki	10626	601	0	0	21265	80-95
Cybpeter	202	0	0	0	4956	95-100
Cybpeter	325	0	0	0	4956	80-95
Cybsatur	2381	118	0	0	12189	95-100
Cybsatur	4888	298	0	0	12189	80-95
Cybsuave	3380	31	0	0	24784	95-100
Cybsuave	13228	638	0	0	24784	80-95
Cybxylos	1742	3	3	3	6783	95-100
Cybxylos	1504	2	0	0	6783	80-95
Cylhubei	653	0	0	0	26507	95-100
Cylhubei	5151	401	154	52	26507	80-95
Cyltorre	468	0	0	0	6696	95-100
Cyltorre	1761	8	0	0	6696	80-95
Cypeurop	21	2	2	0	2653	95-100
Cypeurop	392	117	63	0	2653	80-95
Cytleuco	1067	5	0	0	31294	95-100
Cytleuco	11362	3040	574	42	31294	80-95
Dacciono	2	0	0	0	25801	95-100
Dacciono	2910	4	0	0	25801	80-95
Daccylin	1	0	0	0	2885	95-100
Daccylin	96	0	0	0	2885	80-95
Dachapto	180	0	0	0	24262	95-100
Dachapto	9268	3334	146	0	24262	80-95
Dacprimo	1481	40	1	0	14052	95-100
Dacprimo	5183	659	30	0	14052	80-95
Daequerc	2891	71	0	0	15474	95-100
Daequerc	6721	1753	116	0	15474	80-95
Dalchild	443	52	23	19	17280	95-100
Dalchild	5913	470	97	11	17280	80-95
DalEC12	427	0	0	0	12869	95-100
DalEC12	4340	793	4	0	12869	80-95
Deaindia	163	0	0	0	9299	95-100
Deaindia	4037	0	0	0	9299	80-95
Debfabry	532	0	0	0	1963	95-100
Debfabry	475	21	0	0	1963	80-95
Debhanse	462	172	0	0	2804	95-100
Debhanse	399	115	2	0	2804	80-95
Debmaram	276	6	0	0	2619	95-100
Debmaram	878	48	0	0	2619	80-95
Debnepal	99	2	0	0	1106	95-100
Debnepal	337	40	0	0	1106	80-95
Debproso	759	4	0	0	3111	95-100
Debproso	1152	96	0	0	3111	80-95
Debsubgl	29	0	0	0	944	95-100
Debsubgl	298	53	0	0	944	80-95
Decgaude	2067	45	0	0	21088	95-100
Decgaude	7097	899	17	0	21088	80-95
Delconfe	1897	8	0	0	31721	95-100
Delconfe	17249	475	0	0	31721	80-95
Delstrob	205	3	0	0	25521	95-100
Delstrob	7423	3145	801	11	25521	80-95
Denbispo	59811	12805	58	2	761690	95-100
Denbispo	411628	90829	671	6	761690	80-95
Denfragi	1320	58	0	0	9599	95-100
Denfragi	2334	181	1	0	9599	80-95
DenKUC86	3234	185	0	0	72673	95-100
DenKUC86	15697	991	16	0	72673	80-95
Diaampel	377	0	0	0	23784	95-100
Diaampel	8524	33	0	0	23784	80-95
Diahelia	1494	0	0	0	220644	95-100
Diahelia	114082	30819	2900	227	220644	80-95
Dicsqual	11230	924	0	0	40397	95-100
Dicsqual	12025	2384	4	0	40397	80-95
Didcaesi	692	26	0	0	7432	95-100
Didcaesi	1642	42	0	0	7432	80-95
Didenali	3136	96	0	0	226601	95-100
Didenali	102146	39155	6967	0	226601	80-95
Didexigu	7286	1890	42	0	57941	95-100
Didexigu	19013	6013	115	0	57941	80-95
Didheter	769	53	4	0	30496	95-100
Didheter	13011	4336	164	0	30496	80-95
Didkerat	965	44	2	0	37087	95-100
Didkerat	14449	5488	340	0	37087	80-95
Dimcrist	3376	5	0	0	43938	95-100
Dimcrist	23236	109	2	0	43938	80-95
Dipalbid	2249	6	0	0	6624	95-100
Dipalbid	1680	4	0	0	6624	80-95
Dipcorti	197	2	0	0	17568	95-100
Dipcorti	4369	877	342	0	17568	80-95
Dipgenic	235	13	0	0	2815	95-100
Dipgenic	647	1	0	0	2815	80-95
Dipseria	132	3	0	0	22008	95-100
Dipseria	4640	291	4	0	22008	80-95
Disacicu	611	68	0	0	4689	95-100
Disacicu	1094	209	0	0	4689	80-95
Diurugos	59	0	0	0	2739	95-100
Diurugos	434	37	0	0	2739	80-95
Divepiga	244434	55151	211	0	2313168	95-100
Divepiga	1256305	349839	27436	2410	2313168	80-95
Dotsepto	52	0	0	0	9278	95-100
Dotsepto	1247	423	265	122	9278	80-95
Dotsymph	909	114	1	0	67404	95-100
Dotsymph	16214	4478	1286	43	67404	80-95
Drebroch	0	0	0	0	4282	95-100
Drebroch	16	0	0	0	4282	80-95
Dreconio	3026	530	17	0	139942	95-100
Dreconio	29262	5661	678	0	139942	80-95
Dresteno	0	0	0	0	1537	95-100
Dresteno	4	0	0	0	1537	80-95
Elagranu	2151	39	0	0	198374	95-100
Elagranu	75230	3299	0	0	198374	80-95
Elsampel	2178	491	11	0	41327	95-100
Elsampel	13949	5449	1522	132	41327	80-95
Elsaustr	2042	159	0	0	26128	95-100
Elsaustr	7965	2964	97	0	26128	80-95
Elsfawce	10	0	0	0	1387	95-100
Elsfawce	339	56	0	0	1387	80-95
Emepaste	1746	30	0	0	40730	95-100
Emepaste	16799	5642	785	3	40730	80-95
EmmCAC2	242	0	0	0	46869	95-100
EmmCAC2	23221	10230	54	0	46869	80-95
Emmcresc	599	65	0	0	57359	95-100
Emmcresc	22977	10002	1823	27	57359	80-95
EndFLAS	36333	14359	196	4	727908	95-100
EndFLAS	410146	114212	20613	35	727908	80-95
Endpusil	2869	84	0	0	103586	95-100
Endpusil	51288	11657	108	0	103586	80-95
Epinigru	1532	91	8	0	36824	95-100
Epinigru	15729	4528	287	0	36824	80-95
Erebilat	1632	221	2	0	14250	95-100
Erebilat	5504	544	2	0	14250	80-95
Erecoryl	80	0	0	0	1892	95-100
Erecoryl	570	0	0	0	1892	80-95
Erecymba	253	0	0	0	3431	95-100
Erecymba	824	0	0	0	3431	80-95
Eregossy	0	0	0	0	38	95-100
Eregossy	0	0	0	0	38	80-95
Eresinec	61	44	4	0	3560	95-100
Eresinec	617	65	0	0	3560	80-95
Erynecat	28298	3320	31	0	227544	95-100
Erynecat	118832	11683	37	0	227544	80-95
Erypulch	34153	284	0	0	327726	95-100
Erypulch	147989	7340	0	0	327726	80-95
Escweber	257	0	0	0	24939	95-100
Escweber	6747	1166	110	0	24939	80-95
Eutlat	148	0	0	0	28202	95-100
Eutlat	7068	555	14	0	28202	80-95
Exigland	3357	248	10	7	43602	95-100
Exigland	13377	1193	12	0	43602	80-95
Exoaquam	1976	99	5	0	35274	95-100
Exoaquam	12453	3592	927	19	35274	80-95
Exoderma	28	0	0	0	6543	95-100
Exoderma	1299	524	85	0	6543	80-95
Exomesop	27	0	0	0	1799	95-100
Exomesop	425	0	0	0	1799	80-95
Exooligo	233	28	0	0	9018	95-100
Exooligo	2378	284	20	4	9018	80-95
Exosider	10	0	0	0	4136	95-100
Exosider	1081	125	0	0	4136	80-95
Exospini	149	8	3	0	6214	95-100
Exospini	2157	205	158	0	6214	80-95
Exoxenob	46	0	0	0	4277	95-100
Exoxenob	1006	90	63	0	4277	80-95
Exsturci	13998	4295	105	0	59740	95-100
Exsturci	18742	6735	568	0	59740	80-95
FibCBS1	16669	2984	20	4	321135	95-100
FibCBS1	152198	28195	408	2	321135	80-95
Fibradic	71	0	0	0	20661	95-100
Fibradic	9357	1061	2	0	20661	80-95
Fishepat	2028	241	6	0	36641	95-100
Fishepat	14358	3028	305	0	36641	80-95
Fommedit	16111	2154	9	0	200318	95-100
Fommedit	118284	50979	6374	106	200318	80-95
Fompinic	2819	184	2	0	26288	95-100
Fompinic	8113	1191	0	0	26288	80-95
Fomrose	2916	392	20	0	19124	95-100
Fomrose	5261	650	10	0	19124	80-95
Fonerect	319	0	0	0	8148	95-100
Fonerect	2425	13	0	0	8148	80-95
Fonmonop	421	87	1	0	4962	95-100
Fonmonop	1831	373	84	0	4962	80-95
Fonmulti	24	1	0	0	5298	95-100
Fonmulti	762	108	48	0	5298	80-95
Fonnubic	83	12	4	0	2774	95-100
Fonnubic	689	171	18	0	2774	80-95
Fonpedro	36	3	1	0	4277	95-100
Fonpedro	1274	121	71	0	4277	80-95
Frisimpl	2315	69	1	1	17742	95-100
Frisimpl	8679	2130	14	0	17742	80-95
Fusacuta	376	51	0	0	12765	95-100
Fusacuta	3967	358	0	0	12765	80-95
FusAF4	424	0	0	0	14549	95-100
FusAF4	3746	38	0	0	14549	80-95
FusAF6	256	0	0	0	11120	95-100
FusAF6	1581	2	0	0	11120	80-95
FusAF8	465	0	0	0	15530	95-100
FusAF8	4840	33	0	0	15530	80-95
Fusagapa	179	0	0	0	15491	95-100
Fusagapa	4285	0	0	0	15491	80-95
Fusalbos	738	0	0	0	24406	95-100
Fusalbos	7917	34	0	0	24406	80-95
Fusambro	499	0	0	0	14932	95-100
Fusambro	3935	45	0	0	14932	80-95
Fusantho	171	0	0	0	14017	95-100
Fusantho	3970	35	12	0	14017	80-95
Fusaustr1	621	62	0	0	17040	95-100
Fusaustr1	5531	514	17	0	17040	80-95
Fusaustr2	393	0	0	0	12172	95-100
Fusaustr2	4148	10	0	0	12172	80-95
Fusavena	87	0	0	0	9348	95-100
Fusavena	1788	0	0	0	9348	80-95
Fusbeomi	936	30	0	0	20222	95-100
Fusbeomi	6012	282	0	0	20222	80-95
Fusbulbi	450	0	0	0	16326	95-100
Fusbulbi	5055	0	0	0	16326	80-95
Fuscirci	332	0	0	0	13801	95-100
Fuscirci	4089	115	18	0	13801	80-95
Fuscoffe	132	0	0	0	15573	95-100
Fuscoffe	1923	250	0	0	15573	80-95
Fuscoici	264	4	0	0	11458	95-100
Fuscoici	2493	33	0	0	11458	80-95
Fusculmo	424	91	73	0	26433	95-100
Fusculmo	8124	1965	201	0	26433	80-95
Fusdecem	209	0	0	0	16297	95-100
Fusdecem	4801	0	0	0	16297	80-95
Fusdenti	74	0	0	0	10817	95-100
Fusdenti	3041	0	0	0	10817	80-95
Fuseuwal	883	6	0	0	19648	95-100
Fuseuwal	5679	80	0	0	19648	80-95
Fusflage	282	9	0	0	15555	95-100
Fusflage	4723	189	19	0	15555	80-95
Fusflori	665	0	0	0	12910	95-100
Fusflori	3531	0	0	0	12910	80-95
Fusfujik	375	5	1	0	21260	95-100
Fusfujik	5882	1020	278	0	21260	80-95
Fusgadit	266	0	0	0	10098	95-100
Fusgadit	2431	0	0	0	10098	80-95
Fusglobo	298	0	0	0	13096	95-100
Fusglobo	3584	0	0	0	13096	80-95
Fusgrami	110	0	0	0	9087	95-100
Fusgrami	3680	8	0	0	9087	80-95
Fusheter	62	0	0	0	6226	95-100
Fusheter	1049	0	0	0	6226	80-95
Fuskuros	586	17	0	0	13354	95-100
Fuskuros	3629	10	0	0	13354	80-95
Fuslangs	862	2	0	0	18011	95-100
Fuslangs	4574	180	0	0	18011	80-95
Fuslongi	227	0	0	0	7791	95-100
Fuslongi	2039	0	0	0	7791	80-95
Fusmangi	145	2	0	0	19910	95-100
Fusmangi	6285	550	21	0	19910	80-95
Fusmexic	198	0	0	0	12338	95-100
Fusmexic	4038	1	0	0	12338	80-95
Fusmunda	589	61	1	0	22371	95-100
Fusmunda	8155	887	16	0	22371	80-95
Fusnapif	146	0	0	0	11549	95-100
Fusnapif	3178	0	0	0	11549	80-95
FusNRRL1	108	0	0	0	12342	95-100
FusNRRL1	3247	0	0	0	12342	80-95
FusNRRL2	163	0	0	0	36991	95-100
FusNRRL2	13660	1552	12	0	36991	80-95
FusNRRL3	56	0	0	0	3305	95-100
FusNRRL3	574	0	0	0	3305	80-95
Fusnygam	582	38	0	0	44237	95-100
Fusnygam	15624	2204	0	0	44237	80-95
Fusodora	644	29	0	0	38687	95-100
Fusodora	13804	2801	401	0	38687	80-95
Fusoxysp	515	7	1	0	32395	95-100
Fusoxysp	10339	1896	196	0	32395	80-95
Fusphyll	177	0	0	0	13673	95-100
Fusphyll	3979	186	0	0	13673	80-95
Fuspoa	9328	4421	605	26	45032	95-100
Fuspoa	13584	1901	218	0	45032	80-95
Fusproli	116	8	0	0	21895	95-100
Fusproli	6549	200	2	0	21895	80-95
Fuspseud1	145	0	0	0	12914	95-100
Fuspseud1	3420	0	0	0	12914	80-95
Fuspseud2	53	0	0	0	10561	95-100
Fuspseud2	2317	0	0	0	10561	80-95
Fuspseud3	306	0	0	0	11641	95-100
Fuspseud3	3763	602	0	0	11641	80-95
Fussarco	285	0	0	0	13237	95-100
Fussarco	2569	4	0	0	13237	80-95
Fussporo	382	0	0	0	10732	95-100
Fussporo	3182	0	0	0	10732	80-95
Fussubgl	266	0	0	0	24930	95-100
Fussubgl	9411	1077	55	0	24930	80-95
Fustjaet	221	0	0	0	11976	95-100
Fustjaet	3204	5	0	0	11976	80-95
Fusvenen	141	21	0	0	8028	95-100
Fusvenen	1641	278	2	0	8028	80-95
Fusverti	217	0	0	0	14160	95-100
Fusverti	3750	158	0	0	14160	80-95
Fuszeala	284	0	0	0	7693	95-100
Fuszeala	1343	0	0	0	7693	80-95
Gaetriti	1533	19	0	0	46007	95-100
Gaetriti	18833	4087	999	0	46007	80-95
Galmargi	4385	313	4	0	61808	95-100
Galmargi	20959	2225	47	0	61808	80-95
Galreess	2253	26	0	0	57881	95-100
Galreess	19531	1563	0	0	57881	80-95
Gansinen	3102	1161	83	0	20010	95-100
Gansinen	5297	918	56	0	20010	80-95
Gelsubve	2387	189	1	0	19027	95-100
Gelsubve	4263	479	4	0	19027	80-95
Geocandi	325	0	0	0	17057	95-100
Geocandi	1527	2	0	0	17057	80-95
Geomorbi	259	10	0	0	9545	95-100
Geomorbi	2569	0	0	0	9545	80-95
Gigmarga	698064	105745	2273	0	10088267	95-100
Gigmarga	6228116	606053	9914	109	10088267	80-95
Gigrose	547691	94876	5366	87	7482971	95-100
Gigrose	4508200	410757	5600	155	7482971	80-95
Glalozoy	539	32	2	0	21126	95-100
Glalozoy	6875	1199	281	0	21126	80-95
Glocereb	28554	348	2	0	1066082	95-100
Glocereb	577325	45527	448	18	1066082	80-95
Glostell	363	0	0	0	39396	95-100
Glostell	10204	0	0	0	39396	80-95
Glotrabe	10816	1196	1	0	33759	95-100
Glotrabe	10070	1530	0	0	33759	80-95
Golcicho	13356	205	0	0	379836	95-100
Golcicho	232668	14931	9	0	379836	80-95
Golmagni	91658	5490	20	0	569593	95-100
Golmagni	345082	35889	58	0	569593	80-95
Gonproli	3484	431	0	0	43426	95-100
Gonproli	11086	1301	10	0	43426	80-95
Grifrond	5805	2923	710	120	36791	95-100
Grifrond	12565	2621	324	0	36791	80-95
Groclavi	1732	187	3	0	36621	95-100
Groclavi	15790	4610	845	0	36621	80-95
Grosalma	267	0	0	0	7660	95-100
Grosalma	1558	0	0	0	7660	80-95
Gymandro	41404	6993	141	0	560952	95-100
Gymandro	277170	39374	601	2	560952	80-95
Gymconfl	24861	11762	3242	364	124325	95-100
Gymconfl	41421	10266	304	11	124325	80-95
Gymdilep	693	8	1	0	22143	95-100
Gymdilep	8143	85	0	0	22143	80-95
Gymluxur	9256	827	20	0	193973	95-100
Gymluxur	92558	12549	822	107	193973	80-95
Hanclerm	965	4	0	0	7876	95-100
Hanclerm	2531	45	0	0	7876	80-95
Hanhatya	65	0	0	0	1443	95-100
Hanhatya	7	0	0	0	1443	80-95
Hanopunt	166	7	0	0	1493	95-100
Hanopunt	452	48	0	0	1493	80-95
Hanosmop	625	0	0	0	4525	95-100
Hanosmop	216	0	0	0	4525	80-95
Hanpseud	2	0	0	0	175	95-100
Hanpseud	0	0	0	0	175	80-95
Hansingu	23	4	0	0	3608	95-100
Hansingu	109	2	0	0	3608	80-95
Hanuvaru	4317	2978	253	0	10659	95-100
Hanuvaru	2348	389	4	0	10659	80-95
Hanvalby	0	0	0	0	634	95-100
Hanvalby	0	0	0	0	634	80-95
Hanvinea	0	0	0	0	3	95-100
Hanvinea	0	0	0	0	3	80-95
Hebcylin	959	35	0	0	10089	95-100
Hebcylin	2185	242	0	0	10089	80-95
HelDMI_D	1120	50	0	0	24115	95-100
HelDMI_D	8507	2024	233	0	24115	80-95
Helgrise	1098	13	0	0	9634	95-100
Helgrise	2428	233	0	0	9634	80-95
Helsulca	1846	262	13	0	14127	95-100
Helsulca	5689	1689	41	0	14127	80-95
Heralpes	7046	67	0	0	43921	95-100
Heralpes	14176	624	0	0	43921	80-95
Hesvesic	4213	1431	43	0	44872	95-100
Hesvesic	17153	1063	0	0	44872	80-95
Hetirreg	4678	2290	650	51	79460	95-100
Hetirreg	25199	5014	692	50	79460	80-95
Hirminne	11190	2461	76	0	118011	95-100
Hirminne	55821	8331	423	10	118011	80-95
Hiscapsu	9774	3843	411	2	79510	95-100
Hiscapsu	25194	2856	28	0	79510	80-95
Horthail	65	14	10	0	3335	95-100
Horthail	292	63	31	0	3335	80-95
Hyabicol	6366	235	64	0	330754	95-100
Hyabicol	123320	34175	11649	802	330754	80-95
Hyavaria	535	1	1	0	27212	95-100
Hyavaria	7742	224	79	0	27212	80-95
Hydpinas	3057	232	2	0	33903	95-100
Hydpinas	14542	3230	4	0	33903	80-95
Hypburto	0	0	0	0	102	95-100
Hypburto	0	0	0	0	102	80-95
HypCI4A	121	0	0	0	15159	95-100
HypCI4A	7256	3530	167	0	15159	80-95
HypCO27	349	0	0	0	31370	95-100
HypCO27	9909	1634	576	340	31370	80-95
HypEC38	515	40	0	0	59622	95-100
HypEC38	17732	6309	2841	1156	59622	80-95
Hypheimi	0	0	0	0	6	95-100
Hypheimi	0	0	0	0	6	80-95
Hyphomil	0	0	0	0	28	95-100
Hyphomil	0	0	0	0	28	80-95
Hypmarmo	1415	390	7	0	26735	95-100
Hypmarmo	8658	1883	131	2	26735	80-95
Hypsubla	2467	44	1	0	20603	95-100
Hypsubla	6204	462	4	0	20603	80-95
Jaaargil	2678	148	0	0	45433	95-100
Jaaargil	21046	3491	502	0	45433	80-95
Jamrose	10	0	0	0	414	95-100
Jamrose	130	0	0	0	414	80-95
Jimflamm	77106	37472	274	0	1591402	95-100
Jimflamm	845184	311694	51642	778	1591402	80-95
Kalbrasi	24	0	0	0	1089	95-100
Kalbrasi	145	2	0	0	1089	80-95
Karrhodo	2599	40	4	0	128127	95-100
Karrhodo	39419	9800	2795	301	128127	80-95
Kazaerob	1161	95	2	0	17235	95-100
Kazaerob	5534	543	2	0	17235	80-95
Kazafric	0	0	0	0	639	95-100
Kazafric	6	2	0	0	639	80-95
Kazbrome	478	0	0	0	7912	95-100
Kazbrome	983	0	0	0	7912	80-95
Kazintes	0	0	0	0	29	95-100
Kazintes	0	0	0	0	29	80-95
Kazmarti	0	0	0	0	8	95-100
Kazmarti	0	0	0	0	8	80-95
Kaznagan	0	0	0	0	16	95-100
Kaznagan	0	0	0	0	16	80-95
Kazrosin	50	2	0	0	3645	95-100
Kazrosin	498	0	0	0	3645	80-95
Kazsaulg	390	0	0	0	2672	95-100
Kazsaulg	1045	0	0	0	2672	80-95
Kazsiame	0	0	0	0	682	95-100
Kazsiame	2	0	0	0	682	80-95
Kazsolic	0	0	0	0	679	95-100
Kazsolic	4	0	0	0	679	80-95
Kazspenc	44	4	0	0	1875	95-100
Kazspenc	8	0	0	0	1875	80-95
Kaztaian	168	0	0	0	5309	95-100
Kaztaian	208	0	0	0	5309	80-95
Kaztrans	10	0	0	0	655	95-100
Kaztrans	18	0	0	0	655	80-95
Kazturic	99	4	0	0	2214	95-100
Kazturic	90	0	0	0	2214	80-95
Kazunisp	76	0	0	0	1796	95-100
Kazunisp	40	0	0	0	1796	80-95
Kazvitic	1	0	0	0	683	95-100
Kazvitic	0	0	0	0	683	80-95
Kazyakus	12	0	0	0	2202	95-100
Kazyakus	9	0	0	0	2202	80-95
Kluaestu	529	10	0	0	3101	95-100
Kluaestu	794	27	0	0	3101	80-95
Kludobzh	809	0	0	0	5467	95-100
Kludobzh	2343	14	0	0	5467	80-95
Klulacti	37	0	0	0	578	95-100
Klulacti	244	0	0	0	578	80-95
Klumarxi	189	102	39	0	597	95-100
Klumarxi	79	0	0	0	597	80-95
Kocimper	75	0	0	0	1400	95-100
Kocimper	431	0	0	0	1400	80-95
Kodlaeti	63	0	0	0	722	95-100
Kodlaeti	123	0	0	0	722	80-95
Kodohmer	20	0	0	0	563	95-100
Kodohmer	107	0	0	0	563	80-95
Kompasto2	0	0	0	0	34	95-100
Kompasto2	0	0	0	0	34	80-95
Kompopul	936	0	0	0	4544	95-100
Kompopul	1923	0	0	0	4544	80-95
Kompseud	0	0	0	0	79	95-100
Kompseud	0	0	0	0	79	80-95
Kredelft	9565	5	0	0	38039	95-100
Kredelft	14723	251	0	0	38039	80-95
Krefluxu	5678	12	0	0	19893	95-100
Krefluxu	6535	91	0	0	19893	80-95
Kurcleri	14	0	0	0	335	95-100
Kurcleri	0	0	0	0	335	80-95
Kurmolis	101	0	0	0	567	95-100
Kurmolis	170	0	0	0	567	80-95
Kurogata	81	7	0	0	10812	95-100
Kurogata	1846	8	0	0	10812	80-95
Kwobesti	0	0	0	0	198	95-100
Kwobesti	49	0	0	0	198	80-95
Kwodejec	17	0	0	0	317	95-100
Kwodejec	171	0	0	0	317	80-95
Kwomangr	129	0	0	0	644	95-100
Kwomangr	314	0	0	0	644	80-95
Kwopin	0	0	0	0	250	95-100
Kwopin	57	12	0	0	250	80-95
Kwoshand	391	0	0	0	4001	95-100
Kwoshand	1705	0	0	0	4001	80-95
Lacameth	15125	474	0	0	277217	95-100
Lacameth	113169	7657	37	0	277217	80-95
Lacarid	2679	14	0	0	64446	95-100
Lacarid	23726	2037	8	0	64446	80-95
Lacbicol	33050	6955	30	0	515560	95-100
Lacbicol	268181	22775	42	0	515560	80-95
Laccervi	2942	91	0	0	209291	95-100
Laccervi	110123	22850	1089	0	209291	80-95
Laccidr	2	0	0	0	1184	95-100
Laccidr	263	63	0	0	1184	80-95
Lacdasie	166	0	0	0	4382	95-100
Lacdasie	733	0	0	0	4382	80-95
Lacfanta	101	39	0	0	2165	95-100
Lacfanta	292	19	0	0	2165	80-95
Lacferme	202	17	0	0	626	95-100
Lacferme	70	0	0	0	626	80-95
Lachyali	440	7	0	0	19288	95-100
Lachyali	5764	1106	73	0	19288	80-95
Lackluyv	824	2	0	0	3330	95-100
Lackluyv	894	0	0	0	3330	80-95
Laclanza	51	0	0	0	8126	95-100
Laclanza	788	0	0	0	8126	80-95
Lacmeyer	7	0	0	0	205	95-100
Lacmeyer	29	0	0	0	205	80-95
Lacmiran	92	0	0	0	2012	95-100
Lacmiran	619	0	0	0	2012	80-95
Lacnotho	27	0	0	0	5078	95-100
Lacnotho	314	0	0	0	5078	80-95
Lacoccid	2941	112	0	0	159834	95-100
Lacoccid	64927	19281	4341	498	159834	80-95
Lacquebe	114	0	0	0	1538	95-100
Lacquebe	472	0	0	0	1538	80-95
Lacquiet	70654	30279	8118	172	584009	95-100
Lacquiet	301175	87278	16069	15	584009	80-95
Lacsubti	653	33	0	0	19289	95-100
Lacsubti	5590	773	29	0	19289	80-95
Lacsueci	418	4	0	0	22325	95-100
Lacsueci	5472	395	0	0	22325	80-95
Lactherm	65	0	0	0	693	95-100
Lactherm	209	0	0	0	693	80-95
Lacwalti	941	377	57	0	13216	95-100
Lacwalti	3165	1000	4	0	13216	80-95
Lacwillk	12912	154	2	0	184784	95-100
Lacwillk	94087	19754	78	0	184784	80-95
Laesulph	5059	726	27	0	85861	95-100
Laesulph	32425	6849	1365	6	85861	80-95
Laspustu	20110	5104	210	0	265977	95-100
Laspustu	150945	14357	578	0	265977	80-95
Lastheob	99	0	0	0	28774	95-100
Lastheob	8363	273	62	0	28774	80-95
Lenedode	3523	17	2	0	85453	95-100
Lenedode	37774	1759	5	0	85453	80-95
Lenfluvi	2976	105	1	0	113399	95-100
Lenfluvi	62016	19725	2510	0	113399	80-95
Lentigri	1218	74	1	0	11782	95-100
Lentigri	3320	259	2	0	11782	80-95
Lepmacul	11651	6071	3192	276	119975	95-100
Lepmacul	59356	18824	7005	592	119975	80-95
Leppalus	2017	5	0	0	103296	95-100
Leppalus	51782	10965	55	0	103296	80-95
Letcolum	5761	218	74	18	344689	95-100
Letcolum	128737	20567	6430	670	344689	80-95
Letlupin	2264	11	2	0	285434	95-100
Letlupin	115005	17127	4244	110	285434	80-95
Leucreat	1059	428	24	0	6613	95-100
Leucreat	1378	337	0	0	6613	80-95
Leuleuco	6140	2387	699	10	52242	95-100
Leuleuco	28596	10310	1816	6	52242	80-95
LeuSymCc	16210	2389	64	0	409015	95-100
LeuSymCc	275472	72517	5513	79	409015	80-95
Liccorym	516	44	2	1	83075	95-100
Liccorym	25969	5176	0	0	83075	80-95
Licramos	345	19	0	0	23307	95-100
Licramos	8192	1054	72	4	23307	80-95
Linelong	2134	340	0	0	56729	95-100
Linelong	25349	2713	72	0	56729	80-95
Liningol	11338	843	8	0	331095	95-100
Liningol	165226	39359	9122	120	331095	80-95
Linpenni	4150	1160	28	2	24313	95-100
Linpenni	10779	1478	4	0	24313	80-95
Linrhizo	1073	1	0	0	10627	95-100
Linrhizo	2567	6	0	0	10627	80-95
Liparxi	2083	80	0	0	20889	95-100
Liparxi	5644	128	0	0	20889	80-95
Lipdoore	758	14	0	0	2458	95-100
Lipdoore	732	0	0	0	2458	80-95
Lipjapon	2505	114	0	0	12991	95-100
Lipjapon	4272	512	0	0	12991	80-95
Lipkonon	822	10	0	0	11010	95-100
Lipkonon	2433	139	0	0	11010	80-95
Liplipof	3245	51	0	0	24257	95-100
Liplipof	6517	126	0	0	24257	80-95
Lipmesem	505	36	0	0	11193	95-100
Lipmesem	2617	58	0	0	11193	80-95
Lipoligo	49	2	0	0	562	95-100
Lipoligo	82	13	0	0	562	80-95
Lipstark	3775	435	0	0	28946	95-100
Lipstark	8584	484	0	0	28946	80-95
Lipsuomi	3	0	0	0	1619	95-100
Lipsuomi	434	60	0	0	1619	80-95
Lizempir	50116	30900	4125	28	126426	95-100
Lizempir	14394	2424	301	0	126426	80-95
Lobtrans	10354	4146	247	0	61601	95-100
Lobtrans	16226	2183	223	0	61601	80-95
Lodelong	449	99	54	0	3663	95-100
Lodelong	306	15	0	0	3663	80-95
Lomproli	617	250	86	0	10411	95-100
Lomproli	3456	283	1	0	10411	80-95
Lopmacro	1151	5	0	0	38671	95-100
Lopmacro	18017	2244	0	0	38671	80-95
Lopmytil	527	44	1	0	64755	95-100
Lopmytil	15398	3320	793	73	64755	80-95
Lopnucul	359	2	0	0	71632	95-100
Lopnucul	15278	3955	961	98	71632	80-95
Macanomo	3146	69	0	0	34355	95-100
Macanomo	14069	252	0	0	34355	80-95
Macphase	2005	152	26	0	83074	95-100
Macphase	34669	9144	2318	160	83074	80-95
Madmycet	2565	41	5	5	26128	95-100
Madmycet	11798	2500	384	0	26128	80-95
Magpoa	362	10	0	0	12991	95-100
Magpoa	2875	78	2	0	12991	80-95
Magtetra	961	9	0	0	31647	95-100
Magtetra	16708	506	0	0	31647	80-95
Malrestr	1	0	0	0	393	95-100
Malrestr	0	0	0	0	393	80-95
Malsympo	26	9	0	0	472	95-100
Malsympo	96	17	0	0	472	80-95
Marabies	1342	4	0	0	4723	95-100
Marabies	1269	12	0	0	4723	80-95
Marbrunn	3377	151	6	0	301120	95-100
Marbrunn	112490	26227	9979	1901	301120	80-95
Marcoron	1823	113	17	0	245339	95-100
Marcoron	89556	29091	9473	1365	245339	80-95
Maseburn	1934	204	9	0	85987	95-100
Maseburn	35207	7898	1489	29	85987	80-95
Masphaeo	2597	833	33	0	94875	95-100
Masphaeo	33271	10850	1757	0	94875	80-95
Meimilto	125	2	0	0	5802	95-100
Meimilto	1582	54	0	0	5802	80-95
Mellapop	31815	6299	328	5	374027	95-100
Mellapop	126199	6633	58	0	374027	80-95
Melpupyr	446	2	0	0	24617	95-100
Melpupyr	7947	1764	6	0	24617	80-95
Metaberd	78	0	0	0	2103	95-100
Metaberd	734	0	0	0	2103	80-95
Metacrid	1735	28	0	0	37188	95-100
Metacrid	13267	379	0	0	37188	80-95
Metalbu	728	131	0	0	41692	95-100
Metalbu	13597	2891	41	0	41692	80-95
Metaniso	2672	788	503	2	29716	95-100
Metaniso	8434	578	96	2	29716	80-95
Metarizo	2315	0	0	0	92642	95-100
Metarizo	32617	72	0	0	92642	80-95
Metbibic	467	2	0	0	6950	95-100
Metbibic	2241	18	0	0	6950	80-95
Metborea	2562	18	0	0	80263	95-100
Metborea	29446	454	0	0	80263	80-95
Metbowle	2363	16	0	0	48254	95-100
Metbowle	20196	829	10	0	48254	80-95
Metbrunn	431	1	0	0	22686	95-100
Metbrunn	6360	238	89	0	22686	80-95
Metcerra	8505	12	0	0	140062	95-100
Metcerra	49941	296	0	0	140062	80-95
Metconti	6899	6	0	0	259473	95-100
Metconti	68698	61	0	0	259473	80-95
Metdekor	835	0	0	0	31095	95-100
Metdekor	10362	433	0	0	31095	80-95
Metdrake	361	2	0	0	9069	95-100
Metdrake	3891	105	0	0	9069	80-95
Metguizh	1415	249	9	0	38765	95-100
Metguizh	14799	936	8	0	38765	80-95
Methamak	2123	5	0	0	76806	95-100
Methamak	23069	242	0	0	76806	80-95
Methawai	1258	0	0	0	66218	95-100
Methawai	15542	92	0	0	66218	80-95
Methibis	48	4	0	0	3337	95-100
Methibis	641	2	0	0	3337	80-95
Metipomo	5011	4	0	0	81390	95-100
Metipomo	25948	236	0	0	81390	80-95
MetJCM3	661	42	0	0	21982	95-100
MetJCM3	7905	394	2	2	21982	80-95
Metkamak	180	2	0	0	15579	95-100
Metkamak	3394	2	0	0	15579	80-95
Metkipuk	125	0	0	0	3826	95-100
Metkipuk	857	31	0	0	3826	80-95
Metlochh	6381	4	0	0	99985	95-100
Metlochh	32685	176	0	0	99985	80-95
Metmaju	1236	224	14	0	28760	95-100
Metmaju	8985	139	4	0	28760	80-95
Metmamar	5133	3	0	0	120133	95-100
Metmamar	39973	139	0	0	120133	80-95
Metmamat	4796	2	0	0	118054	95-100
Metmamat	40494	167	0	0	118054	80-95
Metmauin	581	0	0	0	29018	95-100
Metmauin	7254	33	0	0	29018	80-95
Metpersi	815	43	0	0	10670	95-100
Metpersi	3518	199	26	2	10670	80-95
Metprote	904	2	0	0	23274	95-100
Metprote	10543	420	0	0	23274	80-95
Metpulch	826	37	0	0	9683	95-100
Metpulch	2812	50	4	2	9683	80-95
Metriley	181	6	0	0	13720	95-100
Metriley	5459	290	2	0	13720	80-95
Metrober	712	2	0	0	31915	95-100
Metrober	9408	31	0	0	31915	80-95
Metsanta	5297	12	0	0	130525	95-100
Metsanta	48581	163	0	0	130525	80-95
Metshivo	58	0	0	0	2240	95-100
Metshivo	705	0	0	0	2240	80-95
Metsimil	2074	0	0	0	42524	95-100
Metsimil	16325	276	0	0	42524	80-95
Meycarib	0	0	0	0	31	95-100
Meycarib	0	0	0	0	31	80-95
Meyguill	0	0	0	0	1015	95-100
Meyguill	13	0	0	0	1015	80-95
MeyJA9	1	0	0	0	146	95-100
MeyJA9	26	0	0	0	146	80-95
Micbolle	75	0	0	0	3090	95-100
Micbolle	1201	96	0	0	3090	80-95
Miccani	387	35	8	0	6938	95-100
Miccani	1605	431	124	0	6938	80-95
Micinter	3356	1367	400	27	13178	95-100
Micinter	3995	718	136	2	13178	80-95
Micmicro	207	15	2	0	47603	95-100
Micmicro	8524	3164	992	13	47603	80-95
Micsapon	12812	5714	1651	23	48775	95-100
Micsapon	12604	2348	29	0	48775	80-95
Micsidio	25264	11394	2389	22	97335	95-100
Micsidio	27697	4467	76	0	97335	80-95
Midtepa	135	2	0	0	7132	95-100
Midtepa	400	4	0	0	7132	80-95
Milacaci	0	0	0	0	13	95-100
Milacaci	0	0	0	0	13	80-95
Mixosmun	71	8	0	0	1385	95-100
Mixosmun	557	130	0	0	1385	80-95
Moeantar	166	0	0	0	441	95-100
Moeantar	66	0	0	0	441	80-95
Moeaphid	0	0	0	0	574	95-100
Moeaphid	6	0	0	0	574	80-95
Moeliber	9	0	0	0	9428	95-100
Moeliber	2492	253	28	6	9428	80-95
Mon5C6A	3427	24	0	0	232236	95-100
Mon5C6A	119489	23982	4604	18	232236	80-95
Moncanno	3372	8	0	0	307501	95-100
Moncanno	137545	26191	9971	149	307501	80-95
MonCRB8	4655	64	0	0	477633	95-100
MonCRB8	259682	54556	11041	831	477633	80-95
MonCRB9	3196	14	0	0	262822	95-100
MonCRB9	128851	31760	8671	1113	262822	80-95
Monfruct1	1560	39	0	0	83374	95-100
Monfruct1	27253	2723	363	0	83374	80-95
Monfruct2	14027	5708	597	2	37639	95-100
Monfruct2	10153	633	90	0	37639	80-95
MonGIB2	1807	24	0	0	203315	95-100
MonGIB2	82683	7373	651	20	203315	80-95
Moniberi	8032	38	0	0	281168	95-100
Moniberi	142196	38309	12210	1067	281168	80-95
Monlax	617	78	32	0	40489	95-100
Monlax	10331	3432	1197	0	40489	80-95
MonMC13	3601	14	0	0	294965	95-100
MonMC13	135746	26225	8992	14	294965	80-95
MonMG133	1966	1	0	0	242402	95-100
MonMG133	106074	21333	7606	116	242402	80-95
Monmg162	5499	39	0	0	322720	95-100
Monmg162	186987	51678	16190	1328	322720	80-95
Monpurpu	1162	0	0	0	18745	95-100
Monpurpu	6161	313	0	0	18745	80-95
Monrorer	1014	14	0	0	70815	95-100
Monrorer	32656	7175	704	0	70815	80-95
Morconic	7526	508	2	0	78253	95-100
Morconic	27593	2811	153	0	78253	80-95
Mucambig	2444	0	0	0	90710	95-100
Mucambig	46944	1399	0	0	90710	80-95
Muccirci	7258	222	0	0	70345	95-100
Muccirci	33219	4243	0	0	70345	80-95
Muclusit	5878	2598	795	77	77991	95-100
Muclusit	38850	13153	418	142	77991	80-95
Mycchlor	5417	2353	370	62	42301	95-100
Mycchlor	9062	1488	171	2	42301	80-95
Mycgalop	106794	30541	5691	311	999528	95-100
Mycgalop	497786	71586	2193	27	999528	80-95
Mycindig	45589	18043	4540	600	189600	95-100
Mycindig	66650	7142	504	60	189600	80-95
Myckenti	17391	4976	526	127	346271	95-100
Myckenti	168252	33080	409	17	346271	80-95
Mycsangu	52337	11592	1399	171	757749	95-100
Mycsangu	351045	46698	1117	13	757749	80-95
Mycvenu	48436	8877	1040	106	732425	95-100
Mycvenu	384603	51102	2726	23	732425	80-95
Myrduria	35	0	0	0	2532	95-100
Myrduria	39	0	0	0	2532	80-95
Mytresin	3474	221	0	0	83822	95-100
Mytresin	31556	4966	858	0	83822	80-95
Nadfuful	1579	0	0	0	3563	95-100
Nadfuful	99	0	0	0	3563	80-95
Nadfulve	64	0	0	0	1411	95-100
Nadfulve	84	0	0	0	1411	80-95
Naeencep	163	0	0	0	2890	95-100
Naeencep	985	0	0	0	2890	80-95
Nakbacil	98	0	0	0	2047	95-100
Nakbacil	996	0	0	0	2047	80-95
Nakdelph	12	0	0	0	6959	95-100
Nakdelph	1279	84	0	0	6959	80-95
Nakholst	1047	0	0	0	4735	95-100
Nakholst	1046	0	0	0	4735	80-95
Nakpelta	1	0	0	0	6671	95-100
Nakpelta	439	75	0	0	6671	80-95
Nangypse	0	0	0	0	1124	95-100
Nangypse	0	0	0	0	1124	80-95
Naucaste	38	0	0	0	234	95-100
Naucaste	36	0	0	0	234	80-95
Naudaire	837	122	0	0	8763	95-100
Naudaire	2882	90	0	0	8763	80-95
Nechaema	570	267	85	7	27861	95-100
Nechaema	8940	2571	261	36	27861	80-95
Neo37M	109	2	0	0	8491	95-100
Neo37M	2179	470	26	0	8491	80-95
Neoacido	2	0	0	0	613	95-100
Neoacido	252	0	0	0	613	80-95
Neoclavi	51	0	0	0	6053	95-100
Neoclavi	1045	3	0	0	6053	80-95
Neoditis	2377	929	127	0	78559	95-100
Neoditis	21326	7053	2068	0	78559	80-95
Neolepid	5368	734	2	0	45553	95-100
Neolepid	18369	5577	73	0	45553	80-95
Neoparvu	336	7	0	0	17729	95-100
Neoparvu	4426	403	1	0	17729	80-95
Neucrass	127	0	0	0	51817	95-100
Neucrass	11926	3873	837	23	51817	80-95
Neutetra	101	0	0	0	27557	95-100
Neutetra	5873	934	108	0	27557	80-95
Obbrivul	1390	34	0	0	14373	95-100
Obbrivul	4312	592	0	0	14373	80-95
Ogagluco	971	3	2	1	23749	95-100
Ogagluco	2948	230	0	0	23749	80-95
Ogahenri	727	27	0	0	10882	95-100
Ogahenri	1863	214	0	0	10882	80-95
Ogakodam	179	0	0	0	9306	95-100
Ogakodam	2576	0	0	0	9306	80-95
Ogametha	1393	59	0	0	15777	95-100
Ogametha	4834	179	0	0	15777	80-95
Ogamethy	260	6	0	0	1478	95-100
Ogamethy	417	0	0	0	1478	80-95
Ogaminut	10	0	0	0	2308	95-100
Ogaminut	272	2	0	0	2308	80-95
Oganagan	731	1	0	0	5257	95-100
Oganagan	1751	2	0	0	5257	80-95
Oganitra	1708	19	0	0	10357	95-100
Oganitra	2915	177	2	0	10357	80-95
Oganonfe	61	0	0	0	1659	95-100
Oganonfe	675	0	0	0	1659	80-95
Ogaparap	36	0	0	0	282	95-100
Ogaparap	160	0	0	0	282	80-95
Ogaphilo	6	0	0	0	828	95-100
Ogaphilo	332	0	0	0	828	80-95
Ogapilis	293	0	0	0	6773	95-100
Ogapilis	1170	0	0	0	6773	80-95
Ogapin	241	9	0	0	4838	95-100
Ogapin	591	4	0	0	4838	80-95
Ogapolym	76	11	0	0	300	95-100
Ogapolym	122	0	0	0	300	80-95
Ogapopul	551	47	0	0	5344	95-100
Ogapopul	773	50	0	0	5344	80-95
Ogaramen	1519	15	0	0	14384	95-100
Ogaramen	5788	116	0	0	14384	80-95
Ogatreha1	45	0	0	0	945	95-100
Ogatreha1	148	1	0	0	945	80-95
Ogatreha2	1207	25	0	0	9432	95-100
Ogatreha2	3001	15	0	0	9432	80-95
Ogazsolt	390	55	0	0	83875	95-100
Ogazsolt	15909	136	0	0	83875	80-95
Oidmaiu	2310	41	0	0	56613	95-100
Oidmaiu	17321	3297	611	0	56613	80-95
Oidneoly	4153	202	0	0	175099	95-100
Oidneoly	76152	3885	0	0	175099	80-95
Ophaustr	90	0	0	0	12894	95-100
Ophaustr	1590	8	0	0	12894	80-95
Ophcaflo	357	13	12	6	134018	95-100
Ophcaflo	56384	13119	3401	0	134018	80-95
Ophcaleo	2121	157	19	0	108535	95-100
Ophcaleo	47704	16890	5884	53	108535	80-95
Ophcaruf	92	10	0	0	12959	95-100
Ophcaruf	5057	2409	33	0	12959	80-95
Ophcasau	6818	2370	116	16	715530	95-100
Ophcasau	347747	49635	8685	1104	715530	80-95
Ophdisse	3165	599	26	0	45148	95-100
Ophdisse	18953	3432	341	0	45148	80-95
Ophfurca	10827	2099	194	0	261001	95-100
Ophfurca	145925	30265	8457	2	261001	80-95
Ophpicea	99	0	0	0	6597	95-100
Ophpicea	1195	43	0	0	6597	80-95
Ophsinen	18187	3751	1298	17	965800	95-100
Ophsinen	391445	97158	34920	252	965800	80-95
Ophunila	165	2	0	0	16841	95-100
Ophunila	6878	1157	0	0	16841	80-95
Pancyane	1008	5	0	0	26764	95-100
Pancyane	7634	258	4	0	26764	80-95
Parbrasi	1655	754	189	0	34842	95-100
Parbrasi	13737	4604	1006	0	34842	80-95
Parlutzi	1418	686	375	0	54324	95-100
Parlutzi	24154	7191	3118	26	54324	80-95
Parnodor	432	5	0	0	15080	95-100
Parnodor	2411	753	185	0	15080	80-95
Parparas	21662	277	0	0	182055	95-100
Parparas	91970	1814	0	0	182055	80-95
Parsporu	453	40	0	0	15274	95-100
Parsporu	5389	650	6	0	15274	80-95
Patatrat	1525	122	0	0	20706	95-100
Patatrat	5875	1392	236	0	20706	80-95
Paxinvol	17364	3574	24	0	138661	95-100
Paxinvol	57710	11412	350	0	138661	80-95
Paxrubic	12989	273	0	0	376251	95-100
Paxrubic	193044	22313	66	0	376251	80-95
Pelfruct	1	0	0	0	980	95-100
Pelfruct	70	0	0	0	980	80-95
Penantar	2191	197	2	0	19436	95-100
Penantar	5070	576	0	0	19436	80-95
Penarizo	1002	101	2	0	24311	95-100
Penarizo	9199	1313	6	0	24311	80-95
Penbrasi	1816	36	7	0	21216	95-100
Penbrasi	7364	1447	322	0	21216	80-95
Pencamem	414	15	2	0	18945	95-100
Pencamem	5038	227	46	0	18945	80-95
PenCBMAI	306	6	0	0	12399	95-100
PenCBMAI	3773	263	0	0	12399	80-95
Penchrys	1104	356	88	16	26660	95-100
Penchrys	10252	2017	191	24	26660	80-95
PenCONT	386	2	0	0	10446	95-100
PenCONT	2829	112	0	0	10446	80-95
Pencopro	841	76	1	0	14702	95-100
Pencopro	3200	560	18	0	14702	80-95
Pencrust	525	26	0	0	15756	95-100
Pencrust	2922	416	0	0	15756	80-95
Pendecum	1404	27	0	0	13775	95-100
Pendecum	5595	922	18	0	13775	80-95
Pendigit	1022	14	0	0	8302	95-100
Pendigit	2521	53	0	0	8302	80-95
Penexpan	799	6	0	0	32529	95-100
Penexpan	7847	1375	6	0	32529	80-95
Penflavi	1302	223	10	1	26025	95-100
Penflavi	8272	1873	60	0	26025	80-95
Penfrei	2284	88	0	0	39116	95-100
Penfrei	17131	5926	100	0	39116	80-95
Pengrise	478	10	1	0	21819	95-100
Pengrise	5936	1315	298	0	21819	80-95
Penitali	1717	3	0	0	35452	95-100
Penitali	14000	1087	2	0	35452	80-95
Pennalgi	1668	80	2	0	30035	95-100
Pennalgi	13306	1069	2	0	30035	80-95
Pennordi	1015	42	0	0	32355	95-100
Pennordi	10572	1045	0	0	32355	80-95
Penoccit1	6	0	0	0	14500	95-100
Penoccit1	3320	187	0	0	14500	80-95
Penoxali	382	56	14	8	12435	95-100
Penoxali	3736	1222	351	89	12435	80-95
Penpolon	716	8	1	0	42068	95-100
Penpolon	10426	2267	188	0	42068	80-95
Penrolfs	565	54	9	0	14064	95-100
Penrolfs	4447	907	61	0	14064	80-95
Penruben	708	109	6	0	27866	95-100
Penruben	9497	1874	79	0	27866	80-95
PenS1M29	729	40	0	0	23239	95-100
PenS1M29	9938	2666	21	0	23239	80-95
Pensolit	2447	156	3	0	29168	95-100
Pensolit	9352	1296	36	0	29168	80-95
Pensteck	55	1	0	0	9294	95-100
Pensteck	1680	266	23	0	9294	80-95
Penstr	4012	2116	432	5	39432	95-100
Penstr	13480	2614	264	21	39432	80-95
Pensubru	2338	138	10	0	39777	95-100
Pensubru	16984	2725	126	0	39777	80-95
Penvulpi	1156	31	0	0	18468	95-100
Penvulpi	4652	149	1	0	18468	80-95
Penzonat	229	0	0	0	21904	95-100
Penzonat	5733	2102	242	0	21904	80-95
Pereffu	7909	1187	18	2	148922	95-100
Pereffu	67353	15807	969	21	148922	80-95
Permacro	2989	22	0	0	74228	95-100
Permacro	25923	4760	627	0	74228	80-95
Pesfic	523	0	0	0	25577	95-100
Pesfic	7455	1365	776	4	25577	80-95
Pettolet	1280	48	0	0	6315	95-100
Pettolet	2664	261	0	0	6315	80-95
Petxylos	123	0	0	0	2914	95-100
Petxylos	482	0	0	0	2914	80-95
Pezerica	3990	189	1	0	149531	95-100
Pezerica	61031	15271	3796	317	149531	80-95
Phaantil	3660	1	0	0	11098	95-100
Phaantil	1869	6	0	0	11098	80-95
Phacarno	10168	2161	163	0	70014	95-100
Phacarno	25205	5033	651	0	70014	80-95
Phachlam	154	0	0	0	7156	95-100
Phachlam	2278	213	0	0	7156	80-95
Phaminim	99	0	0	0	21384	95-100
Phaminim	8498	2386	229	37	21384	80-95
Phaopunt	2683	0	0	0	21534	95-100
Phaopunt	7309	82	0	0	21534	80-95
Phatherm	1116	2	0	0	2372	95-100
Phatherm	446	27	0	0	2372	80-95
Phepouza	10858	3523	197	0	40530	95-100
Phepouza	13160	2442	178	0	40530	80-95
Phiameri	8	0	0	0	486	95-100
Phiameri	125	0	0	0	486	80-95
Phiattin	8	0	0	0	7288	95-100
Phiattin	811	0	0	0	7288	80-95
Phicurva	703	11	2	2	24013	95-100
Phicurva	7422	1883	83	0	24013	80-95
Phiscopi	1326	253	2	0	18036	95-100
Phiscopi	3377	704	105	0	18036	80-95
Phisubal	1319	32	0	0	65545	95-100
Phisubal	24342	4058	798	17	65545	80-95
Phlcentr	5553	315	4	0	35437	95-100
Phlcentr	13826	2048	19	0	35437	80-95
Phlgigan	103	0	0	0	3601	95-100
Phlgigan	579	0	0	0	3601	80-95
Phyblake	21400	10049	2079	3	138676	95-100
Phyblake	55810	13240	351	0	138676	80-95
Phyfrag	43226	3693	5	0	295631	95-100
Phyfrag	136058	18635	299	15	295631	80-95
Phyinfe	321639	170374	46966	12193	1372925	95-100
Phyinfe	588392	199628	21023	2698	1372925	80-95
Phykern	2152	88	0	0	32095	95-100
Phykern	14474	692	0	0	32095	80-95
Phymega	13876	841	3	0	398179	95-100
Phymega	255649	54721	93	0	398179	80-95
Phypara	5625	293	1	0	87678	95-100
Phypara	34105	4454	30	0	87678	80-95
Phyrubi	41940	3054	0	0	302590	95-100
Phyrubi	138321	17897	277	3	302590	80-95
Physoja	47419	16692	2023	66	194333	95-100
Physoja	62089	11268	1264	24	194333	80-95
Picexigu	2245	2	0	0	3907	95-100
Picexigu	458	0	0	0	3907	80-95
Picheedi	1876	111	0	0	10152	95-100
Picheedi	2069	6	0	0	10152	80-95
Pickudri	2009	185	0	0	4296	95-100
Pickudri	978	74	0	0	4296	80-95
Picmembr	705	129	0	0	4619	95-100
Picmembr	808	54	0	0	4619	80-95
Picnakas	265	0	0	0	1395	95-100
Picnakas	10	0	0	0	1395	80-95
Picnorve	1668	41	0	0	4084	95-100
Picnorve	1084	6	0	0	4084	80-95
Picoccid	1039	68	0	0	2788	95-100
Picoccid	222	0	0	0	2788	80-95
Picterri	513	4	0	0	4049	95-100
Picterri	1362	6	0	0	4049	80-95
Piehorta	1015	7	0	0	15480	95-100
Piehorta	8115	287	6	0	15480	80-95
Pilcroce	11723	888	5	0	175024	95-100
Pilcroce	75481	5452	9	0	175024	80-95
Pirfinni	28559	12348	3954	8	82628	95-100
Pirfinni	23576	3348	100	0	82628	80-95
Pismicro	14060	2142	23	0	186664	95-100
Pismicro	92627	21589	987	4	186664	80-95
Pistinct	14083	1834	64	0	289852	95-100
Pistinct	165708	41105	4312	3	289852	80-95
Pleostre2	3396	957	335	6	15317	95-100
Pleostre2	4399	450	136	0	15317	80-95
Plepulmo	2924	976	565	70	29322	95-100
Plepulmo	6287	1352	63	19	29322	80-95
Plesipar	3285	895	193	36	88408	95-100
Plesipar	33264	9062	3241	270	88408	80-95
Pletrach	789	115	0	0	14914	95-100
Pletrach	6146	1484	313	0	14914	80-95
Plicrisp	2226	187	0	0	25253	95-100
Plicrisp	7398	583	2	0	25253	80-95
Plucervi	637	11	0	0	31978	95-100
Plucervi	7885	715	8	0	31978	80-95
Pnecarin	104	30	1	0	7046	95-100
Pnecarin	1941	980	25	2	7046	80-95
Pnejirov	65	42	4	0	5935	95-100
Pnejirov	1620	567	32	0	5935	80-95
Pnemurin	86	46	3	0	2021	95-100
Pnemurin	633	200	10	0	2021	80-95
Pocchlam	1411	390	8	0	19595	95-100
Pocchlam	5619	932	14	0	19595	80-95
Podanser	933	11	0	0	18775	95-100
Podanser	6243	1006	0	0	18775	80-95
Podcomat	618	5	0	0	12370	95-100
Podcomat	4029	268	0	0	12370	80-95
Podverti	1025	243	22	0	41716	95-100
Podverti	16248	3792	2	0	41716	80-95
Polarcul	821	0	0	0	13598	95-100
Polarcul	2908	73	0	0	13598	80-95
Polbruma	1065	27	4	0	15964	95-100
Polbruma	3213	239	3	0	15964	80-95
Polcitr	272	6	0	0	7377	95-100
Polcitr	3349	1245	0	0	7377	80-95
Polfusc	1269	42	0	0	23628	95-100
Polfusc	7509	610	0	0	23628	80-95
Polhystr	497	15	0	0	79736	95-100
Polhystr	34868	10397	2826	42	79736	80-95
Posplace	8599	2739	102	0	65239	95-100
Posplace	33003	8934	1270	0	65239	80-95
Powhirtu	715	30	0	0	14906	95-100
Powhirtu	7546	1031	2	0	14906	80-95
Pricarso	164	1	0	0	2020	95-100
Pricarso	435	9	0	0	2020	80-95
Pricasti	58	0	0	0	14974	95-100
Pricasti	307	0	0	0	14974	80-95
Prihaplo	12	0	0	0	71	95-100
Prihaplo	2	0	0	0	71	80-95
Primediu	393	0	0	0	950	95-100
Primediu	264	81	0	0	950	80-95
Prolactu	1587	425	27	0	7449	95-100
Prolactu	1621	216	0	0	7449	80-95
Psaaberd	4290	640	18	0	78252	95-100
Psaaberd	33040	6820	70	0	78252	80-95
Pse03VT0	4695	893	2	0	74082	95-100
Pse03VT0	27050	10048	221	0	74082	80-95
Pse05NY0	1475	110	2	0	34921	95-100
Pse05NY0	14876	4783	333	0	34921	80-95
Pse23342	2047	51	0	0	38245	95-100
Pse23342	11624	1744	227	0	38245	80-95
Pse24MN1	338	8	0	0	18248	95-100
Pse24MN1	5397	350	0	0	18248	80-95
Psedestr	42541	12844	2659	25	138517	95-100
Psedestr	32054	3593	100	0	138517	80-95
Pseeumus	29124	15947	553	28	131967	95-100
Pseeumus	33687	10993	954	38	131967	80-95
Psefijie	23582	12380	5094	1357	325805	95-100
Psefijie	120393	37905	10918	1808	325805	80-95
Psefulig	9778	4384	2698	4	99917	95-100
Psefulig	22272	7004	3060	10	99917	80-95
Psegluco	0	0	0	0	677	95-100
Psegluco	56	0	0	0	677	80-95
Psehubei	74	0	0	0	766	95-100
Psehubei	35	0	0	0	766	80-95
Psehyper	1601	90	3	0	56605	95-100
Psehyper	18275	7031	2899	468	56605	80-95
Psemusa	19536	5901	263	23	341165	95-100
Psemusa	137438	49945	7583	419	341165	80-95
Pseverru	934	43	0	0	20506	95-100
Pseverru	6264	889	140	0	20506	80-95
Psevexat	17501	5830	299	0	54342	95-100
Psevexat	12789	152	5	0	54342	80-95
PseVKMF1	707	4	0	0	17502	95-100
PseVKMF1	6488	323	2	0	17502	80-95
PseVKMF10	49	0	0	0	6834	95-100
PseVKMF10	1627	7	0	0	6834	80-95
PseVKMF11	864	15	0	0	32805	95-100
PseVKMF11	13273	2241	2	0	32805	80-95
PseVKMF12	1036	5	0	0	40109	95-100
PseVKMF12	17816	1109	2	0	40109	80-95
PseVKMF13	942	5	0	0	24766	95-100
PseVKMF13	9699	320	0	0	24766	80-95
PseVKMF14	1648	9	0	0	32209	95-100
PseVKMF14	10300	209	0	0	32209	80-95
PseVKMF2	22	0	0	0	3916	95-100
PseVKMF2	869	43	0	0	3916	80-95
PseVKMF3	611	0	0	0	17243	95-100
PseVKMF3	5639	184	0	0	17243	80-95
PseVKMF4	44	1	0	0	7089	95-100
PseVKMF4	1752	25	0	0	7089	80-95
PseVKMF5	51	0	0	0	5359	95-100
PseVKMF5	1165	21	0	0	5359	80-95
PseVKMF6	229	2	0	0	12930	95-100
PseVKMF6	3712	163	0	0	12930	80-95
PseVKMF7	62	2	0	0	4233	95-100
PseVKMF7	1948	216	0	0	4233	80-95
PseVKMF8	37	0	0	0	4392	95-100
PseVKMF8	930	6	0	0	4392	80-95
PseVKMF9	649	20	0	0	25705	95-100
PseVKMF9	8500	1573	20	0	25705	80-95
PseWSF3	2189	238	12	0	57014	95-100
PseWSF3	20507	4619	316	2	57014	80-95
Psicyane	4922	43	0	0	119335	95-100
Psicyane	52703	3860	7	0	119335	80-95
Psisubvi	5778	1700	100	25	51214	95-100
Psisubvi	20799	2365	86	0	51214	80-95
Ptegraci	3344	392	1	0	27348	95-100
Ptegraci	13851	3249	44	0	27348	80-95
Pucgrami	55186	14363	529	3	602090	95-100
Pucgrami	231600	12450	272	0	602090	80-95
Pucsorgh	17243	80	1	0	600658	95-100
Pucsorgh	357500	5016	0	0	600658	80-95
Pucstrii	44420	10537	405	19	653201	95-100
Pucstrii	314284	39379	430	0	653201	80-95
Puctriti	87856	6809	50	0	1157291	95-100
Puctriti	509800	22065	148	0	1157291	80-95
Punstrig	2882	186	2	0	22069	95-100
Punstrig	5770	642	24	0	22069	80-95
Purlilac	487	109	5	0	30441	95-100
Purlilac	8193	701	7	0	30441	80-95
PyrCBS1	1869	509	142	0	22251	95-100
PyrCBS1	10823	3294	1122	0	22251	80-95
PyrDS3sA	32	3	0	0	5735	95-100
PyrDS3sA	1917	211	0	0	5735	80-95
Pyrgrise	1451	472	166	0	40951	95-100
Pyrgrise	15203	4477	1028	18	40951	80-95
Pyrnoxiu	1328	238	104	0	22412	95-100
Pyrnoxiu	11668	3667	850	6	22412	80-95
Pyrompha	1943	111	1	1	87579	95-100
Pyrompha	48439	10731	149	0	87579	80-95
Pyroryza	7646	3917	1419	0	21891	95-100
Pyroryza	4693	535	58	0	21891	80-95
Pyrpenni	3572	1102	254	0	106117	95-100
Pyrpenni	49697	14919	3612	343	106117	80-95
Pyrsemin	880	64	0	0	36544	95-100
Pyrsemin	11303	3288	402	0	36544	80-95
Pyrtere	13542	6076	1854	292	189012	95-100
Pyrtere	69721	27949	6195	186	189012	80-95
Pyrtrrep	9068	3963	599	0	35273	95-100
Pyrtrrep	8106	967	49	0	35273	80-95
Pytbras	6795	36	0	0	123872	95-100
Pytbras	58058	4140	40	0	123872	80-95
Pytolig	6091	3025	1097	442	38324	95-100
Pytolig	9452	1903	150	0	38324	80-95
Ramcocyn	3134	1295	22	0	21523	95-100
Ramcocyn	5066	1078	72	0	21523	80-95
Rasemers	1027	20	0	0	7787	95-100
Rasemers	1615	62	0	0	7787	80-95
Rhiazygo	799	14	0	0	76844	95-100
Rhiazygo	40338	2366	6	0	76844	80-95
Rhiclaru	37934	4799	19	0	966299	95-100
Rhiclaru	483338	57989	749	62	966299	80-95
Rhidelem	25675	9718	630	0	102521	95-100
Rhidelem	34195	6392	16	0	102521	80-95
Rhiirreg	55497	5392	122	0	905922	95-100
Rhiirreg	429095	49869	665	2	905922	80-95
Rhiligny	25	1	0	0	11209	95-100
Rhiligny	1760	115	29	0	11209	80-95
Rhimacke	1364	14	0	0	48856	95-100
Rhimacke	14310	375	0	0	48856	80-95
Rhimicro	1979	102	0	0	41932	95-100
Rhimicro	20002	1747	0	0	41932	80-95
RhiMUCL	28701	204	0	0	796110	95-100
RhiMUCL	394952	29081	89	0	796110	80-95
Rhisolan	3031	77	0	0	94767	95-100
Rhisolan	41866	3716	40	0	94767	80-95
Rhistolo	737	1	0	0	17835	95-100
Rhistolo	5452	37	0	0	17835	80-95
Rhivesic	2811	5	0	0	192911	95-100
Rhivesic	106492	6428	0	0	192911	80-95
Rhivinic	1879	22	0	0	80182	95-100
Rhivinic	36061	4315	22	0	80182	80-95
RhoCCFEE	130	10	0	0	3175	95-100
RhoCCFEE	1154	8	0	0	3175	80-95
Rhodiobo	128	0	0	0	1727	95-100
Rhodiobo	439	0	0	0	1727	80-95
Rhogrami	2411	491	0	0	81641	95-100
Rhogrami	62322	22699	3350	335	81641	80-95
RhoJG1b	133	2	0	0	3100	95-100
RhoJG1b	791	14	0	0	3100	80-95
Rhotaiwa	187	32	0	0	2224	95-100
Rhotaiwa	643	133	0	0	2224	80-95
Rhotorul	8	2	0	0	2100	95-100
Rhotorul	569	83	0	0	2100	80-95
Rhyagrop	2942	266	7	0	101080	95-100
Rhyagrop	47587	17508	1958	0	101080	80-95
Rhycommu	5195	412	4	0	150596	95-100
Rhycommu	77703	23984	6415	107	150596	80-95
Rhysecal	2092	103	6	0	92341	95-100
Rhysecal	45648	12215	324	11	92341	80-95
Ricmelle	2006	88	4	0	32348	95-100
Ricmelle	6351	443	24	0	32348	80-95
Rosnecat	524	13	2	0	41484	95-100
Rosnecat	11412	1157	12	0	41484	80-95
RutNJR21	594	18	7	2	57328	95-100
RutNJR21	10986	3153	1002	102	57328	80-95
RutNJR22	545	25	8	4	35143	95-100
RutNJR22	9290	2852	648	0	35143	80-95
RutNJR23	886	94	7	1	45033	95-100
RutNJR23	10248	2991	579	0	45033	80-95
Sacarbor	639	0	0	0	3414	95-100
Sacarbor	964	0	0	0	3414	80-95
Sacboula	595	141	127	0	2652	95-100
Sacboula	299	0	0	0	2652	80-95
Saccapsu	4170	6	0	0	10945	95-100
Saccapsu	3155	75	0	0	10945	80-95
Saccerev	1056	384	306	2	5056	95-100
Saccerev	1341	40	8	0	5056	80-95
Saceubay	268	0	0	0	4986	95-100
Saceubay	1045	4	0	0	4986	80-95
Sackudri	379	0	0	0	4756	95-100
Sackudri	1380	0	0	0	4756	80-95
Sacludwi	301	0	0	0	9251	95-100
Sacludwi	1925	20	0	0	9251	80-95
Sacmalan	768	12	0	0	39691	95-100
Sacmalan	13981	90	0	0	39691	80-95
Sacmikat	854	0	0	0	6629	95-100
Sacmikat	2506	0	0	0	6629	80-95
Sacparad	653	20	0	0	3695	95-100
Sacparad	1457	8	0	0	3695	80-95
Sacprote	2104	465	30	0	54071	95-100
Sacprote	17972	4933	300	0	54071	80-95
Sacuvaru	73	0	0	0	2660	95-100
Sacuvaru	933	0	0	0	2660	80-95
Saicompl	331	39	0	0	2912	95-100
Saicompl	993	75	0	0	2912	80-95
Saipodzo	3084	952	11	2	20935	95-100
Saipodzo	8038	1181	6	0	20935	80-95
Sanbaumi	1743	29	0	0	37367	95-100
Sanbaumi	16298	922	0	0	37367	80-95
Sapclava	149	1	0	0	1824	95-100
Sapclava	737	3	0	0	1824	80-95
Sapdicl	1735	38	0	0	35700	95-100
Sapdicl	9153	336	0	0	35700	80-95
Sapingen	5951	2082	473	0	31794	95-100
Sapingen	7316	1907	3	0	31794	80-95
Sappara	3458	131	4	0	44450	95-100
Sappara	17245	1393	6	2	44450	80-95
[truncated: 454 more rows]
