# Supplementary material for: Phylogenomic signatures of repeat-induced point mutations across the fungal kingdom
Source: PLoS Biol. 2025 Oct 15;23(10):e3003433. doi: 10.1371/journal.pbio.3003433 (PMC12543289; doi:10.1371/journal.pbio.3003433)
Supplement: S4 Table — The p-values are computed given 1,000 permutations using the lipaMoran function from the phylosignal R package. (XLSX) [file pbio.3003433.s027.xlsx]

## Sheet: Sheet1
Supplementary Table S4 : Local Moran's I metric estimated for the different genome assembly metrics across our 1,239 genomes' phylogeny. The p-values are computed given 1,000 permutations using the lipaMoran function from the phylosignal R package
shortID	variable	local_Moran	pvalue
Aaoarxi	avgLen	-0.00460249803562476	0.745
Aaoarxi	complete	0.0773803187308735	0.005
Aaoarxi	GC	0.0424390390961633	0.021
Aaoarxi	L50	0.00389018441810448	0.14
Aaoarxi	maxLen	0.0403917327373154	0.017
Aaoarxi	medianLen	0.00757127718155198	0.088
Aaoarxi	minLen	0.00355749050892822	0.055
Aaoarxi	n_seg	-0.0418047039339641	0.981
Aaoarxi	N50	0.0113405281018001	0.138
Aaoarxi	proteins	0.0840733469600505	0.005
Aaoarxi	seqCounts	0.0067833111018096	0.06
Aaoarxi	totalBases	0.0047813740513749	0.198
Absglauc	avgLen	0.00837437486033499	0.132
Absglauc	complete	-0.023272743925181	0.925
Absglauc	GC	0.0215248129889439	0.099
Absglauc	L50	-0.0118719265304547	0.95
Absglauc	maxLen	0.00169051381945123	0.396
Absglauc	medianLen	0.00638589834264582	0.11
Absglauc	minLen	0.00324057544635913	0.028
Absglauc	n_seg	0.00887370090392859	0.045
Absglauc	N50	0.0111568715508555	0.133
Absglauc	proteins	0.0621969854292651	0.01
Absglauc	seqCounts	0.0451534466622292	0.004
Absglauc	totalBases	0.0295553750490947	0.01
Absrepen	avgLen	-0.00345330084603691	0.711
Absrepen	complete	-0.04029280132346	0.965
Absrepen	GC	0.0601054745148242	0.016
Absrepen	L50	-0.0187274970805266	0.983
Absrepen	maxLen	-0.0193217317641162	0.882
Absrepen	medianLen	0.000874697382607751	0.506
Absrepen	minLen	0.00318738122895908	0.028
Absrepen	n_seg	0.00887370090392859	0.044
Absrepen	N50	-0.00432505632894379	0.717
Absrepen	proteins	0.0624311064670454	0.01
Absrepen	seqCounts	-0.0207556796527837	0.975
Absrepen	totalBases	0.0269597992235207	0.009
Acaingol	avgLen	-0.00423820104906038	0.742
Acaingol	complete	-0.0125174622248428	0.879
Acaingol	GC	0.149471398260429	0.001
Acaingol	L50	-0.00490528525924729	0.91
Acaingol	maxLen	-0.0115417311938775	0.836
Acaingol	medianLen	0.00326641289922793	0.265
Acaingol	minLen	0.00274162716453726	0.069
Acaingol	n_seg	0.0103125232073641	0.029
Acaingol	N50	0.00650691733839024	0.217
Acaingol	proteins	0.0113178550807299	0.167
Acaingol	seqCounts	-0.00170363147368393	0.765
Acaingol	totalBases	-0.000486922829959788	0.609
Achhypo	avgLen	0.00968499126550162	0.035
Achhypo	complete	0.0520999547427655	0.005
Achhypo	GC	0.0584950003219014	0.001
Achhypo	L50	0.0190404787882315	0.008
Achhypo	maxLen	0.0228610929034412	0.016
Achhypo	medianLen	0.00471111653912984	0.078
Achhypo	minLen	0.0023424487855722	0.048
Achhypo	n_seg	-0.000641780472364442	0.607
Achhypo	N50	0.0192340338752201	0.016
Achhypo	proteins	0.0385583593622048	0.008
Achhypo	seqCounts	0.0186394302400648	0.008
Achhypo	totalBases	0.0123683503372685	0.015
Aciacule	avgLen	0.00953220522775354	0.117
Aciacule	complete	1.34786570238393e-05	0.526
Aciacule	GC	0.234013954749804	0.001
Aciacule	L50	0.00781310649012144	0.024
Aciacule	maxLen	0.035981574443666	0.027
Aciacule	medianLen	0.00192427498334915	0.439
Aciacule	minLen	-0.00289775360860519	0.85
Aciacule	n_seg	0.00655983980739755	0.146
Aciacule	N50	0.0206187988274714	0.068
Aciacule	proteins	0.147151396943132	0.002
Aciacule	seqCounts	0.00139939153500393	0.407
Aciacule	totalBases	0.0603978279898408	0.004
Acirichm	avgLen	-0.0057391262249192	0.78
Acirichm	complete	0.0602896948138865	0.016
Acirichm	GC	0.0374367762815313	0.046
Acirichm	L50	-0.00102752489545525	0.739
Acirichm	maxLen	-0.00503424882222333	0.676
Acirichm	medianLen	-0.00308677602254957	0.761
Acirichm	minLen	-0.00116527798790656	0.805
Acirichm	n_seg	-0.00951740756023464	0.899
Acirichm	N50	-0.00299602088464863	0.676
Acirichm	proteins	0.0015939465795072	0.41
Acirichm	seqCounts	-0.00399966126437923	0.839
Acirichm	totalBases	4.35847139525409e-05	0.516
Acrchrys	avgLen	-0.00540662351843943	0.782
Acrchrys	complete	0.0104817805570421	0.113
Acrchrys	GC	0.177464124290082	0.001
Acrchrys	L50	-0.00141381781004228	0.7
Acrchrys	maxLen	-0.039334843738941	0.964
Acrchrys	medianLen	0.00456340526010665	0.19
Acrchrys	minLen	0.00337772968392065	0.1
Acrchrys	n_seg	0.00475278717256797	0.175
Acrchrys	N50	-0.038549177281293	0.976
Acrchrys	proteins	-0.0147151565945035	0.842
Acrchrys	seqCounts	-0.00353857779960955	0.84
Acrchrys	totalBases	-0.00867424550362603	0.89
Agabispo	avgLen	0.0168564295463339	0.054
Agabispo	complete	0.000735217276794622	0.466
Agabispo	GC	-0.000771416068543579	0.529
Agabispo	L50	-0.00169327520346376	0.734
Agabispo	maxLen	0.0104134546692084	0.196
Agabispo	medianLen	0.0135453619841231	0.037
Agabispo	minLen	0.00621332155975503	0.018
Agabispo	n_seg	0.0171049716763451	0.028
Agabispo	N50	-0.00152521782613093	0.579
Agabispo	proteins	0.0439447083417228	0.029
Agabispo	seqCounts	0.0114727272041103	0.033
Agabispo	totalBases	-0.00986814163985769	0.909
Agraeger	avgLen	0.00138356118443585	0.44
Agraeger	complete	0.0062830479558174	0.291
Agraeger	GC	0.055264250749164	0.023
Agraeger	L50	-0.00124934738305331	0.719
Agraeger	maxLen	0.00772810302580167	0.255
Agraeger	medianLen	0.00175545852978414	0.46
Agraeger	minLen	0.0053947531329552	0.02
Agraeger	n_seg	0.0212182595993307	0.013
Agraeger	N50	0.00200498632361622	0.395
Agraeger	proteins	0.131542365308521	0.001
Agraeger	seqCounts	-0.00619927015017496	0.848
Agraeger	totalBases	0.0274400949138174	0.02
Agrpedia	avgLen	-0.0109827486153938	0.81
Agrpedia	complete	0.00962668730875396	0.245
Agrpedia	GC	0.0155689263598707	0.212
Agrpedia	L50	-0.00364493297607897	0.834
Agrpedia	maxLen	0.00377522091203431	0.37
Agrpedia	medianLen	0.0106005428384083	0.055
Agrpedia	minLen	0.00496724252002668	0.014
Agrpedia	n_seg	0.0195943107477581	0.023
Agrpedia	N50	-0.0335706400760448	0.931
Agrpedia	proteins	0.106834653361237	0.008
Agrpedia	seqCounts	-0.010566028424628	0.912
Agrpedia	totalBases	0.0253538597770907	0.018
Akalecan	avgLen	-0.0080606568201718	0.842
Akalecan	complete	-0.0942684494077427	0.993
Akalecan	GC	0.10713060883632	0.001
Akalecan	L50	-0.000576221056005705	0.639
Akalecan	maxLen	-0.0819619991245336	0.999
Akalecan	medianLen	0.00550419470069306	0.161
Akalecan	minLen	0.00340545588503626	0.079
Akalecan	n_seg	-0.0171181610878889	0.96
Akalecan	N50	-0.0589904623131743	0.989
Akalecan	proteins	-0.019883815738915	0.907
Akalecan	seqCounts	0.00340187342777174	0.167
Akalecan	totalBases	-0.00256738514815719	0.748
Allhylec	avgLen	0.00378816720005782	0.205
Allhylec	complete	0.11648571038163	0.001
Allhylec	GC	0.363444208036814	0.001
Allhylec	L50	0.00349446886852492	0.098
Allhylec	maxLen	0.0008680542824874	0.411
Allhylec	medianLen	-0.00205156103159241	0.691
Allhylec	minLen	-0.00342728897469855	0.92
Allhylec	n_seg	0.0201766753284653	0.012
Allhylec	N50	0.00414850340684078	0.242
Allhylec	proteins	0.0302343443563304	0.014
Allhylec	seqCounts	0.00188742966994127	0.264
Allhylec	totalBases	0.0308954823950642	0.005
Altalter	avgLen	-0.000133796047170381	0.557
Altalter	complete	0.0250169318432601	0.05
Altalter	GC	0.0694878095406461	0.022
Altalter	L50	0.0063828709648335	0.047
Altalter	maxLen	0.00606701354180653	0.32
Altalter	medianLen	0.0035977430664015	0.36
Altalter	minLen	0.00407524962427707	0.044
Altalter	n_seg	-0.0115333278269043	0.879
Altalter	N50	-5.30198320793011e-05	0.508
Altalter	proteins	0.0576842087311076	0.02
Altalter	seqCounts	0.00939383223864616	0.02
Altalter	totalBases	-0.00117498604297003	0.605
Altarbor	avgLen	-0.000111437277386403	0.554
Altarbor	complete	0.0246803061288798	0.059
Altarbor	GC	0.067365604753968	0.024
Altarbor	L50	0.00647953948761578	0.044
Altarbor	maxLen	-0.00451770665273211	0.684
Altarbor	medianLen	0.0081291790319957	0.143
Altarbor	minLen	0.00424482086263224	0.039
Altarbor	n_seg	-0.0126960288309754	0.893
Altarbor	N50	-0.00433742207539773	0.667
Altarbor	proteins	0.0489340209002329	0.026
Altarbor	seqCounts	0.0081029713413029	0.049
Altarbor	totalBases	-0.000659353566229869	0.586
Altgaise	avgLen	-0.0212451091481801	0.925
Altgaise	complete	0.0235722361900777	0.057
Altgaise	GC	0.0703383602242521	0.023
Altgaise	L50	0.0071704373170182	0.035
Altgaise	maxLen	0.0649871846159134	0.018
Altgaise	medianLen	-0.016722556377059	0.913
Altgaise	minLen	0.0029651123794696	0.274
Altgaise	n_seg	-0.0144658899928411	0.908
Altgaise	N50	0.0125836937926243	0.171
Altgaise	proteins	0.0534911430662299	0.019
Altgaise	seqCounts	0.0108325274752789	0.025
Altgaise	totalBases	-0.000456054061395626	0.576
AltMG1	avgLen	0.00259586538862253	0.433
AltMG1	complete	0.0218663502315519	0.099
AltMG1	GC	0.0631626449571963	0.037
AltMG1	L50	0.00663385771705824	0.044
AltMG1	maxLen	0.0178405323382718	0.156
AltMG1	medianLen	0.00938824554370975	0.119
AltMG1	minLen	0.00406716207256278	0.043
AltMG1	n_seg	-0.00666389401868248	0.802
AltMG1	N50	0.00204018371218961	0.455
AltMG1	proteins	0.0589248950560734	0.043
AltMG1	seqCounts	0.00823922947504266	0.056
AltMG1	totalBases	-0.000193051086676671	0.539
Alttenui	avgLen	0.00307676457753561	0.43
Alttenui	complete	0.0249577463805876	0.059
Alttenui	GC	0.0627601970628657	0.045
Alttenui	L50	0.00560882837949169	0.096
Alttenui	maxLen	-0.0204609418980488	0.83
Alttenui	medianLen	0.00955093692630418	0.107
Alttenui	minLen	0.00409685379745413	0.043
Alttenui	n_seg	-0.00864570186676682	0.825
Alttenui	N50	-0.0157703915599897	0.848
Alttenui	proteins	0.0643038065226419	0.03
Alttenui	seqCounts	0.00278731303096758	0.34
Alttenui	totalBases	0.000501079654445229	0.45
Amamusca	avgLen	0.0164917257721997	0.047
Amamusca	complete	-0.000191237842598751	0.569
Amamusca	GC	0.0143076093490018	0.2
Amamusca	L50	-0.000598533990435134	0.629
Amamusca	maxLen	-0.00918865993628002	0.746
Amamusca	medianLen	0.01267878916453	0.046
Amamusca	minLen	0.00613567374070925	0.018
Amamusca	n_seg	0.0219349244070117	0.017
Amamusca	N50	0.0165066135862354	0.119
Amamusca	proteins	0.357613855833063	0.001
Amamusca	seqCounts	-0.000480054587018684	0.602
Amamusca	totalBases	0.018899798939897	0.04
Amathier	avgLen	0.0169370064556104	0.051
Amathier	complete	-0.0020463779127968	0.619
Amathier	GC	-0.0219400148294952	0.858
Amathier	L50	-9.68212698012664e-06	0.547
Amathier	maxLen	-0.0168981441055308	0.842
Amathier	medianLen	0.012602273329517	0.04
Amathier	minLen	0.00613649422001623	0.021
Amathier	n_seg	0.0226959400016406	0.02
Amathier	N50	0.0173167080739473	0.096
Amathier	proteins	-0.000786275225791452	0.545
Amathier	seqCounts	0.000892381467467433	0.449
Amathier	totalBases	-0.00474953313997585	0.807
Ambambro	avgLen	0.0159494612480476	0.036
Ambambro	complete	0.0110323724549238	0.165
Ambambro	GC	0.456555323301755	0.001
Ambambro	L50	0.00665869272978287	0.033
Ambambro	maxLen	0.0408449422612892	0.03
Ambambro	medianLen	0.00765023660233639	0.074
Ambambro	minLen	-0.000640173817962989	0.705
Ambambro	n_seg	0.0224861196628919	0.015
Ambambro	N50	0.0250197555989262	0.045
Ambambro	proteins	0.157100567523202	0.004
Ambambro	seqCounts	0.00495134991784638	0.103
Ambambro	totalBases	0.0620675980074225	0.005
Ambkashi	avgLen	-0.00685086615322299	0.819
Ambkashi	complete	0.0138149750261963	0.085
Ambkashi	GC	0.348773674540609	0.001
Ambkashi	L50	0.00745661407010556	0.032
Ambkashi	maxLen	0.0121364281396863	0.136
Ambkashi	medianLen	-0.00172826346537618	0.671
Ambkashi	minLen	-0.00103434656955267	0.702
Ambkashi	n_seg	0.0251526498439619	0.017
Ambkashi	N50	-0.0105728385234721	0.832
Ambkashi	proteins	0.201239068378074	0.001
Ambkashi	seqCounts	0.00374233596555175	0.166
Ambkashi	totalBases	0.077910375049724	0.003
Ambmalee	avgLen	0.0177491785897014	0.033
Ambmalee	complete	-0.0159265160824305	0.903
Ambmalee	GC	0.109781713930632	0.002
Ambmalee	L50	0.00785905533631714	0.034
Ambmalee	maxLen	0.031650192945852	0.023
Ambmalee	medianLen	0.00805902172282743	0.077
Ambmalee	minLen	-0.00155058773126673	0.728
Ambmalee	n_seg	0.0254464063755377	0.014
Ambmalee	N50	0.0171908496425452	0.065
Ambmalee	proteins	0.240861716242631	0.001
Ambmalee	seqCounts	0.00524405453328096	0.107
Ambmalee	totalBases	0.0868477528358653	0.002
Ambmonos	avgLen	0.00991576941306824	0.093
Ambmonos	complete	0.0126858857380877	0.1
Ambmonos	GC	0.306500525604796	0.001
Ambmonos	L50	0.00674852146974943	0.031
Ambmonos	maxLen	0.0205391558467049	0.055
Ambmonos	medianLen	0.00571156905006456	0.162
Ambmonos	minLen	-0.00102090508832235	0.703
Ambmonos	n_seg	0.0251871245387769	0.009
Ambmonos	N50	0.0156193453485667	0.089
Ambmonos	proteins	0.111515297902439	0.001
Ambmonos	seqCounts	0.00507655995971477	0.096
Ambmonos	totalBases	0.0351996585985072	0.007
Amborego	avgLen	0.0183004340143392	0.027
Amborego	complete	0.00286795915548325	0.33
Amborego	GC	0.501267324097855	0.001
Amborego	L50	0.00628507546110531	0.038
Amborego	maxLen	0.0515798611894677	0.014
Amborego	medianLen	0.00740989225961285	0.075
Amborego	minLen	-0.000876825378668413	0.692
Amborego	n_seg	0.0227482051945305	0.018
Amborego	N50	0.0277514186442322	0.023
Amborego	proteins	0.146133380298126	0.002
Amborego	seqCounts	0.00083460656471531	0.455
Amborego	totalBases	0.0630766845152986	0.006
Ambphile	avgLen	0.017582410047737	0.032
Ambphile	complete	0.00464724020338932	0.325
Ambphile	GC	0.387436546354704	0.001
Ambphile	L50	0.00665869272978287	0.029
Ambphile	maxLen	0.0383477819845798	0.028
Ambphile	medianLen	0.00768051380590702	0.076
Ambphile	minLen	-0.000642026009856396	0.698
Ambphile	n_seg	0.0223378964864187	0.017
Ambphile	N50	0.0197310249519471	0.059
Ambphile	proteins	0.129985449581627	0.006
Ambphile	seqCounts	0.00387747390991358	0.177
Ambphile	totalBases	0.0541571722064762	0.008
Ambpseud	avgLen	0.0175465493006628	0.033
Ambpseud	complete	0.00396923849039113	0.346
Ambpseud	GC	0.366114713409624	0.001
Ambpseud	L50	0.00597108703506331	0.031
Ambpseud	maxLen	0.0604351182299282	0.016
Ambpseud	medianLen	0.00716079784043158	0.099
Ambpseud	minLen	-0.000803341934980964	0.713
Ambpseud	n_seg	0.0232673145988744	0.015
Ambpseud	N50	0.0307610921978135	0.032
Ambpseud	proteins	0.180843826964721	0.002
Ambpseud	seqCounts	5.06876536543597e-05	0.567
Ambpseud	totalBases	0.0678768454040362	0.001
Ambvande	avgLen	0.0185756109030925	0.028
Ambvande	complete	0.0128477116342332	0.118
Ambvande	GC	0.39861546722706	0.001
Ambvande	L50	0.0043748637797976	0.107
Ambvande	maxLen	0.063647419347909	0.014
Ambvande	medianLen	0.00716408422479304	0.103
Ambvande	minLen	-0.000800623727978871	0.71
Ambvande	n_seg	0.0240522943996662	0.015
Ambvande	N50	0.0343519447190396	0.028
Ambvande	proteins	0.178589838338221	0.002
Ambvande	seqCounts	-0.0244246390571459	0.981
Ambvande	totalBases	0.064272240737439	0.002
Amnligni	avgLen	0.0022805852842918	0.381
Amnligni	complete	0.0921814999084617	0.002
Amnligni	GC	0.013485971726233	0.139
Amnligni	L50	0.00234912490936627	0.3
Amnligni	maxLen	-0.0093726877050631	0.798
Amnligni	medianLen	0.00714400926472425	0.087
Amnligni	minLen	0.00349482504827879	0.071
Amnligni	n_seg	0.203103592702254	0.001
Amnligni	N50	-0.0103801224468127	0.835
Amnligni	proteins	0.117469196841316	0.002
Amnligni	seqCounts	0.00414344712246079	0.144
Amnligni	totalBases	0.0218390940498503	0.007
Amoresin	avgLen	0.0209659897265152	0.012
Amoresin	complete	-0.00770372720424321	0.81
Amoresin	GC	0.00182829584544179	0.393
Amoresin	L50	-0.0168332939187453	0.974
Amoresin	maxLen	0.039319110321983	0.019
Amoresin	medianLen	-0.00838176419704829	0.881
Amoresin	minLen	-0.00152766409912602	0.805
Amoresin	n_seg	0.00989756408880583	0.03
Amoresin	N50	0.0164581585292008	0.049
Amoresin	proteins	-0.00857477868630629	0.763
Amoresin	seqCounts	-0.0186076048232583	0.973
Amoresin	totalBases	-0.0110088122929973	0.927
Ampquisq	avgLen	0.00081368579914013	0.506
Ampquisq	complete	-0.00218799332199242	0.592
Ampquisq	GC	-0.00288055832619159	0.555
Ampquisq	L50	0.00675172279010321	0.033
Ampquisq	maxLen	0.0806448888996715	0.008
Ampquisq	medianLen	0.00561118646072988	0.271
Ampquisq	minLen	0.00405371867781807	0.039
Ampquisq	n_seg	0.040389640138306	0.016
Ampquisq	N50	0.0491936369641033	0.032
Ampquisq	proteins	0.0191760729455484	0.167
Ampquisq	seqCounts	0.0103213389770479	0.022
Ampquisq	totalBases	0.00144068478784777	0.376
Anarobus	avgLen	0.0108844640832682	0.049
Anarobus	complete	0.691467946651385	0.001
Anarobus	GC	0.0779010150492842	0.002
Anarobus	L50	0.0093491641928323	0.012
Anarobus	maxLen	0.0232241600461697	0.032
Anarobus	medianLen	0.00590613181516977	0.082
Anarobus	minLen	0.00310684381810528	0.037
Anarobus	n_seg	0.00461754100177829	0.143
Anarobus	N50	0.0232250719709034	0.02
Anarobus	proteins	0.0150948974934039	0.1
Anarobus	seqCounts	-0.00148437228700318	0.758
Anarobus	totalBases	0.0722508250249812	0.002
Antcitri	avgLen	0.0198331902310798	0.033
Antcitri	complete	0.00310224780155558	0.344
Antcitri	GC	0.106643347817055	0.005
Antcitri	L50	0.000881221954522822	0.475
Antcitri	maxLen	-0.00557032241464629	0.687
Antcitri	medianLen	0.0123511787758974	0.044
Antcitri	minLen	0.00595060036081829	0.014
Antcitri	n_seg	0.0235161171183392	0.015
Antcitri	N50	0.0174104956741128	0.095
Antcitri	proteins	-0.0207437486488959	0.863
Antcitri	seqCounts	-1.86971010430638e-07	0.551
Antcitri	totalBases	-0.00472838904798972	0.773
Antflocc	avgLen	-0.00445310164352106	0.745
Antflocc	complete	-0.057839430711036	0.988
Antflocc	GC	0.332564806142584	0.001
Antflocc	L50	-0.00593019300449408	0.928
Antflocc	maxLen	0.00319765507975952	0.321
Antflocc	medianLen	-0.00552169955089166	0.856
Antflocc	minLen	0.00269473438344089	0.082
Antflocc	n_seg	0.0142003729856988	0.021
Antflocc	N50	0.00367690599009426	0.295
Antflocc	proteins	0.017560032280096	0.07
Antflocc	seqCounts	-0.00288114567529236	0.823
Antflocc	totalBases	-0.00203997091796509	0.716
Apheute	avgLen	0.0102189112930631	0.056
Apheute	complete	0.0874753900761203	0.006
Apheute	GC	0.00774339177149145	0.207
Apheute	L50	-0.00629468696162218	0.94
Apheute	maxLen	0.0172179777887872	0.063
Apheute	medianLen	0.0054356458088381	0.092
Apheute	minLen	0.00267311005579103	0.054
Apheute	n_seg	-0.000470846494199338	0.624
Apheute	N50	0.0202898285502803	0.027
Apheute	proteins	0.15208507000358	0.001
Apheute	seqCounts	-0.0117868875176998	0.961
Apheute	totalBases	0.0368038172270751	0.007
Aphinva	avgLen	0.012343752049552	0.045
Aphinva	complete	-0.0631535353426749	0.992
Aphinva	GC	0.0442872055910368	0.008
Aphinva	L50	0.106163861866536	0.001
Aphinva	maxLen	0.031545468117377	0.019
Aphinva	medianLen	0.00591506400630664	0.061
Aphinva	minLen	0.00279096975979457	0.046
Aphinva	n_seg	0.00394752857821633	0.134
Aphinva	N50	0.0246739174235303	0.019
Aphinva	proteins	0.00774140871461806	0.158
Aphinva	seqCounts	0.112971555776964	0.003
Aphinva	totalBases	0.0293025320755546	0.006
Aphstel	avgLen	0.0122270823015677	0.033
Aphstel	complete	0.0186054214647197	0.036
Aphstel	GC	0.0342496635252353	0.036
Aphstel	L50	0.0616587644966822	0.003
Aphstel	maxLen	0.0307293134128933	0.015
Aphstel	medianLen	0.00590206697769881	0.077
Aphstel	minLen	0.00268773639238007	0.061
Aphstel	n_seg	-0.0115296903594354	0.93
Aphstel	N50	0.0245582849394566	0.019
Aphstel	proteins	0.179161808675167	0.001
Aphstel	seqCounts	0.0737107118217529	0.004
Aphstel	totalBases	0.0438413226486916	0.006
Apiporos	avgLen	-0.00197257235397993	0.653
Apiporos	complete	0.0244199739727064	0.028
Apiporos	GC	0.218262103090251	0.001
Apiporos	L50	-0.00356058756828528	0.873
Apiporos	maxLen	-0.00626700424098894	0.764
Apiporos	medianLen	-0.000478571520987519	0.593
Apiporos	minLen	0.00228263108311155	0.12
Apiporos	n_seg	0.0137923252024545	0.021
Apiporos	N50	-0.00362836525409364	0.709
Apiporos	proteins	-0.00318195828383537	0.623
Apiporos	seqCounts	-0.00110317026686595	0.723
Apiporos	totalBases	-0.00661155808064175	0.884
Aplpruni	avgLen	-0.000716928577907352	0.591
Aplpruni	complete	-0.00969719391892643	0.843
Aplpruni	GC	0.107015640797027	0.001
Aplpruni	L50	0.00021687441755955	0.539
Aplpruni	maxLen	-0.00745080602854401	0.814
Aplpruni	medianLen	0.00229372669940498	0.319
Aplpruni	minLen	0.0017223513502715	0.232
Aplpruni	n_seg	-0.00622366379034021	0.875
Aplpruni	N50	-0.00153527274295689	0.608
Aplpruni	proteins	0.017523091027843	0.071
Aplpruni	seqCounts	0.00170107494086179	0.305
Aplpruni	totalBases	-0.00208369185248623	0.748
Apoossif	avgLen	0.00759744784447784	0.155
Apoossif	complete	-0.010041549899925	0.848
Apoossif	GC	0.0504888739339385	0.017
Apoossif	L50	-0.00437034106989948	0.87
Apoossif	maxLen	0.00434894843220853	0.339
Apoossif	medianLen	0.00621892269502053	0.114
Apoossif	minLen	0.00341037399436116	0.023
Apoossif	n_seg	0.00714983904999796	0.084
Apoossif	N50	0.0137780503528227	0.098
Apoossif	proteins	-0.0138906767277124	0.848
Apoossif	seqCounts	-0.00105696250666636	0.706
Apoossif	totalBases	-0.00277745590826673	0.771
Armgalli	avgLen	0.00358791264420579	0.357
Armgalli	complete	-0.00341628265346336	0.653
Armgalli	GC	0.0112797062715599	0.197
Armgalli	L50	-0.000342024509912803	0.63
Armgalli	maxLen	0.0635503948871359	0.012
Armgalli	medianLen	0.00985609386953361	0.066
Armgalli	minLen	0.00564968276586004	0.019
Armgalli	n_seg	0.00203879141157263	0.366
Armgalli	N50	0.000276976199469751	0.503
Armgalli	proteins	0.830641016333869	0.001
Armgalli	seqCounts	-0.00114374542156167	0.679
Armgalli	totalBases	0.184991619437374	0.002
Armostoy	avgLen	-0.00482313557005163	0.738
Armostoy	complete	0.000212612563745704	0.531
Armostoy	GC	0.0244479117995574	0.117
Armostoy	L50	0.000173119943611937	0.55
Armostoy	maxLen	0.0946415900280596	0.012
Armostoy	medianLen	0.00278103515813373	0.397
Armostoy	minLen	0.00505503348418585	0.014
Armostoy	n_seg	0.0160957290826322	0.02
Armostoy	N50	-0.012689180241627	0.814
Armostoy	proteins	0.667090124598128	0.001
Armostoy	seqCounts	-0.000449406966000847	0.619
Armostoy	totalBases	0.0939917238851874	0.003
Armsolid	avgLen	0.00302535038939515	0.403
Armsolid	complete	2.02256222487717e-05	0.551
Armsolid	GC	0.0247748178099849	0.109
Armsolid	L50	0.00032002238729564	0.56
Armsolid	maxLen	0.0416287650510878	0.035
Armsolid	medianLen	0.00729695426669338	0.164
Armsolid	minLen	0.0054000445219826	0.016
Armsolid	n_seg	0.0184793654440774	0.015
Armsolid	N50	-0.00164318088551465	0.598
Armsolid	proteins	0.599400795423434	0.001
Armsolid	seqCounts	-0.000197395890984574	0.596
Armsolid	totalBases	0.0870083344702045	0.004
Artentom	avgLen	1.56911612379191e-06	0.547
Artentom	complete	0.00772995114727948	0.122
Artentom	GC	-0.0035781275751786	0.654
Artentom	L50	-0.00196138741677172	0.825
Artentom	maxLen	0.00100950046201585	0.43
Artentom	medianLen	0.00165233901956967	0.378
Artentom	minLen	0.00105106934142414	0.334
Artentom	n_seg	-0.00627944165678981	0.878
Artentom	N50	0.000257902010681388	0.504
Artentom	proteins	2.37951842525484e-05	0.475
Artentom	seqCounts	-0.00197083110056222	0.815
Artentom	totalBases	0.00194164335013292	0.283
Artflagr	avgLen	-0.0233179704219445	0.966
Artflagr	complete	-0.00284335030221595	0.718
Artflagr	GC	-0.00371409409718838	0.674
Artflagr	L50	-0.00253544966522424	0.876
Artflagr	maxLen	-0.0113883859916676	0.861
Artflagr	medianLen	0.00036582902006582	0.528
Artflagr	minLen	0.000533718002279617	0.486
Artflagr	n_seg	-0.000802011445699308	0.665
Artflagr	N50	-0.00444030202411572	0.747
Artflagr	proteins	2.21948754193556e-05	0.487
Artflagr	seqCounts	-0.00189674459609541	0.81
Artflagr	totalBases	0.000982171571927669	0.337
Artoligo	avgLen	-0.00963765510853498	0.88
Artoligo	complete	0.00977840045594841	0.112
Artoligo	GC	-0.00574997811378156	0.716
Artoligo	L50	-0.00234572732434965	0.867
Artoligo	maxLen	0.0134130221417987	0.09
Artoligo	medianLen	0.000430210653597695	0.51
Artoligo	minLen	0.00086192666797336	0.396
Artoligo	n_seg	-0.00236423522944746	0.75
Artoligo	N50	0.023063140684906	0.02
Artoligo	proteins	-0.00250157312058181	0.63
Artoligo	seqCounts	-0.00136199718017471	0.79
Artoligo	totalBases	0.00289912544055065	0.226
Artuncin	avgLen	0.201579322185703	0.002
Artuncin	complete	0.00118198275743963	0.391
Artuncin	GC	0.0160026716252537	0.081
Artuncin	L50	0.000384259371708324	0.488
Artuncin	maxLen	0.101607836520349	0.002
Artuncin	medianLen	0.14507399930818	0.002
Artuncin	minLen	-0.0613120605817462	0.994
Artuncin	n_seg	-0.00737675184481886	0.895
Artuncin	N50	0.160918492411955	0.001
Artuncin	proteins	0.00629627825422733	0.229
Artuncin	seqCounts	0.000321781026081479	0.462
Artuncin	totalBases	-0.000496098345750415	0.595
Ascapi	avgLen	-0.010607912249581	0.922
Ascapi	complete	0.00779025898198869	0.12
Ascapi	GC	0.00996200093492542	0.118
Ascapi	L50	-0.00137157233414005	0.743
Ascapi	maxLen	-0.0157258805492373	0.92
Ascapi	medianLen	-0.00841596870874757	0.921
Ascapi	minLen	-0.003302846793931	0.894
Ascapi	n_seg	-0.0141532291576893	0.96
Ascapi	N50	-0.0220267392070637	0.971
Ascapi	proteins	-0.000802056491249113	0.56
Ascapi	seqCounts	-0.000198787303167365	0.561
Ascapi	totalBases	-0.00513876848890239	0.837
Ascasiat	avgLen	0.00301699400977468	0.307
Ascasiat	complete	0.14889028685778	0.003
Ascasiat	GC	0.68454529604622	0.001
Ascasiat	L50	0.00718878965265217	0.025
Ascasiat	maxLen	-0.015464847347072	0.883
Ascasiat	medianLen	0.000901129833378156	0.449
Ascasiat	minLen	-0.00446855141242198	0.924
Ascasiat	n_seg	0.014923383474878	0.015
Ascasiat	N50	-0.00162544797051656	0.605
Ascasiat	proteins	0.126782214798839	0.005
Ascasiat	seqCounts	0.00649930386531193	0.042
Ascasiat	totalBases	0.0526811096560883	0.006
Ascimmer	avgLen	0.000773901633693621	0.438
Ascimmer	complete	0.0519633008590269	0.011
Ascimmer	GC	0.00863311906099916	0.169
Ascimmer	L50	-0.00152584622639832	0.787
Ascimmer	maxLen	0.000508587607136887	0.5
Ascimmer	medianLen	0.000852123199280259	0.455
Ascimmer	minLen	0.0010593979510727	0.307
Ascimmer	n_seg	-0.00735350865991592	0.9
Ascimmer	N50	0.0019025645456192	0.35
Ascimmer	proteins	-0.0133488449403521	0.879
Ascimmer	seqCounts	-0.00145342818496536	0.745
Ascimmer	totalBases	0.0274760097288709	0.003
Ascnigri	avgLen	0.0013947302374948	0.379
Ascnigri	complete	-0.00937250063372352	0.887
Ascnigri	GC	0.0180495393144105	0.058
Ascnigri	L50	-0.00370072603117206	0.909
Ascnigri	maxLen	-0.00308632823817758	0.684
Ascnigri	medianLen	0.00114825506767559	0.421
Ascnigri	minLen	0.00106454728222723	0.305
Ascnigri	n_seg	-0.00653701494548384	0.903
Ascnigri	N50	0.00333197649795287	0.278
Ascnigri	proteins	-0.00040574304048311	0.55
Ascnigri	seqCounts	-0.00326734527574718	0.876
Ascnigri	totalBases	-0.0109696465333871	0.953
Ascrabie	avgLen	0.0048817188219948	0.343
Ascrabie	complete	-0.0058287447168052	0.732
Ascrabie	GC	0.0810495899133963	0.017
Ascrabie	L50	0.00247102313997054	0.357
Ascrabie	maxLen	-0.0188848252431829	0.869
Ascrabie	medianLen	0.00771767252533372	0.138
Ascrabie	minLen	0.00284513667606551	0.269
Ascrabie	n_seg	0.0498395660678716	0.01
Ascrabie	N50	-0.0131306783085882	0.821
Ascrabie	proteins	0.00516525978985989	0.308
Ascrabie	seqCounts	0.0079119904436043	0.053
Ascrabie	totalBases	-0.000458965446495695	0.566
Ascrubes	avgLen	0.00319834274329391	0.301
Ascrubes	complete	0.0182066896593402	0.04
Ascrubes	GC	0.473748186578104	0.001
Ascrubes	L50	0.00718878965265217	0.019
Ascrubes	maxLen	-0.0379189073826182	0.978
Ascrubes	medianLen	0.000848845014681028	0.459
Ascrubes	minLen	-0.00451081170175195	0.928
Ascrubes	n_seg	0.021209452030538	0.009
Ascrubes	N50	0.00204085693124167	0.346
Ascrubes	proteins	0.184492555539255	0.003
Ascrubes	seqCounts	0.00653525125438765	0.04
Ascrubes	totalBases	0.0621497524994144	0.003
Ashacer	avgLen	0.0206717480360075	0.02
Ashacer	complete	-0.0168446514962672	0.905
Ashacer	GC	-0.116560427883886	0.999
Ashacer	L50	0.00909465869208147	0.017
Ashacer	maxLen	0.0206478416721612	0.068
Ashacer	medianLen	0.0571741320528342	0.007
Ashacer	minLen	-0.00878486955131906	0.955
Ashacer	n_seg	0.0204205263901088	0.014
Ashacer	N50	-0.00843522482722794	0.795
Ashacer	proteins	0.277610935511029	0.001
Ashacer	seqCounts	0.0103304924268397	0.018
Ashacer	totalBases	0.0941146642579463	0.001
Aspacule1	avgLen	-0.000624498919507517	0.586
Aspacule1	complete	0.0556905876251295	0.015
Aspacule1	GC	0.0441519383136311	0.036
Aspacule1	L50	0.00461906288446798	0.098
Aspacule1	maxLen	-0.00429719384474269	0.664
Aspacule1	medianLen	-0.000152553197986022	0.577
Aspacule1	minLen	0.00150913174319336	0.41
Aspacule1	n_seg	0.000781445872582402	0.483
Aspacule1	N50	-0.00429386314923214	0.67
Aspacule1	proteins	0.0133544691968454	0.179
Aspacule1	seqCounts	0.00786116832678088	0.038
Aspacule1	totalBases	0.000256713427726995	0.443
Aspacule2	avgLen	-0.00393066787630535	0.735
Aspacule2	complete	0.0608760951485215	0.012
Aspacule2	GC	0.0519920497454085	0.022
Aspacule2	L50	0.00587587457367013	0.054
Aspacule2	maxLen	0.0110180817552902	0.167
Aspacule2	medianLen	-0.00175237268123599	0.664
Aspacule2	minLen	0.00156425412326518	0.412
Aspacule2	n_seg	0.000803824424104348	0.47
Aspacule2	N50	0.0018880874265753	0.385
Aspacule2	proteins	0.00418646550448473	0.326
Aspacule2	seqCounts	0.00435482989185281	0.148
Aspacule2	totalBases	6.49265974142832e-05	0.504
Aspallia	avgLen	-0.00240910118155467	0.672
Aspallia	complete	0.0563679850015257	0.02
Aspallia	GC	0.00392589569174225	0.352
Aspallia	L50	0.00247726873294582	0.31
Aspallia	maxLen	0.00104085780903407	0.482
Aspallia	medianLen	-0.00391406111194518	0.742
Aspallia	minLen	-0.000467362837373108	0.69
Aspallia	n_seg	-0.00335273047468653	0.748
Aspallia	N50	0.0019441092020162	0.463
Aspallia	proteins	0.0282211932013502	0.075
Aspallia	seqCounts	0.00358369462251294	0.215
Aspallia	totalBases	0.00139021178367343	0.337
Asparach	avgLen	-0.00634643939158663	0.762
Asparach	complete	0.0601785660440777	0.02
Asparach	GC	0.0117159819889305	0.221
Asparach	L50	0.00328664832494699	0.209
Asparach	maxLen	-0.000115797069324036	0.514
Asparach	medianLen	-0.00741918079386278	0.815
Asparach	minLen	-0.0030941789889962	0.849
Asparach	n_seg	0.00285240175256892	0.354
Asparach	N50	0.00192909131189341	0.418
Asparach	proteins	0.0498930907709991	0.022
Asparach	seqCounts	0.00493158793812382	0.14
Asparach	totalBases	0.00164741210345922	0.337
Aspavena	avgLen	-0.0148298473327779	0.905
Aspavena	complete	0.0505537129258168	0.022
Aspavena	GC	-0.0121219983887186	0.809
Aspavena	L50	-0.000975600823032766	0.679
Aspavena	maxLen	-0.028725048451559	0.952
Aspavena	medianLen	-0.0102557216192944	0.878
Aspavena	minLen	-0.000352133976948726	0.634
Aspavena	n_seg	0.00161226589702734	0.394
Aspavena	N50	-0.0202335187322477	0.92
Aspavena	proteins	0.00963281573096421	0.213
Aspavena	seqCounts	-0.00223047805040843	0.754
Aspavena	totalBases	-0.000263596436032171	0.531
Aspawamo	avgLen	0.00814836546864525	0.177
Aspawamo	complete	0.0671864477581626	0.012
Aspawamo	GC	0.0317023454685357	0.081
Aspawamo	L50	0.00699770024689798	0.037
Aspawamo	maxLen	0.0744425785060408	0.008
Aspawamo	medianLen	-0.000941258886576468	0.636
Aspawamo	minLen	0.00172590969964097	0.394
Aspawamo	n_seg	0.000141659278513063	0.548
Aspawamo	N50	0.0300666470957166	0.036
Aspawamo	proteins	0.00999172188465841	0.23
Aspawamo	seqCounts	0.00950780285017535	0.031
Aspawamo	totalBases	0.000747719958520867	0.391
Aspberth	avgLen	-0.00780971544265273	0.798
Aspberth	complete	0.0629956732032878	0.008
Aspberth	GC	0.0160763130366402	0.135
Aspberth	L50	0.00128878451698966	0.442
Aspberth	maxLen	-0.00615678864073134	0.721
Aspberth	medianLen	-0.00676893926582552	0.815
Aspberth	minLen	-0.00221895793913788	0.771
Aspberth	n_seg	-0.00110645097181372	0.615
Aspberth	N50	-0.00280702947081096	0.652
Aspberth	proteins	0.0315042400459256	0.045
Aspberth	seqCounts	0.00478314051616393	0.137
Aspberth	totalBases	0.000551405082935919	0.421
Aspbomby	avgLen	-0.00646113396411769	0.785
Aspbomby	complete	0.0487192931841361	0.01
Aspbomby	GC	0.0200624230025192	0.13
Aspbomby	L50	0.00235504822680882	0.309
Aspbomby	maxLen	0.000137339945255639	0.486
Aspbomby	medianLen	-0.00708783875230339	0.803
Aspbomby	minLen	-0.00251605306430564	0.794
Aspbomby	n_seg	0.000706252474472649	0.488
Aspbomby	N50	0.00109493556062209	0.465
Aspbomby	proteins	0.0244771773926445	0.072
Aspbomby	seqCounts	0.00478499677040568	0.145
Aspbomby	totalBases	0.000716545354421433	0.378
Aspbrasi	avgLen	-0.00147391419870615	0.604
Aspbrasi	complete	0.0743558749853388	0.007
Aspbrasi	GC	0.0488458713441084	0.021
Aspbrasi	L50	0.00728961971673234	0.033
Aspbrasi	maxLen	0.048387734011422	0.015
Aspbrasi	medianLen	-0.00263928404718986	0.688
Aspbrasi	minLen	0.00166536519228571	0.392
Aspbrasi	n_seg	-0.0102316849599514	0.908
Aspbrasi	N50	0.0165194392484885	0.093
Aspbrasi	proteins	0.0264119655269419	0.058
Aspbrasi	seqCounts	0.00966129067408515	0.023
Aspbrasi	totalBases	0.000145579036795797	0.477
Aspbrunn	avgLen	-0.000971459208965309	0.597
Aspbrunn	complete	0.052222460264035	0.025
Aspbrunn	GC	0.031239020486883	0.083
Aspbrunn	L50	0.00399113658583559	0.164
Aspbrunn	maxLen	-0.00950565711647387	0.753
Aspbrunn	medianLen	-0.000218345627842285	0.633
Aspbrunn	minLen	0.00157756562449922	0.42
Aspbrunn	n_seg	0.00826950250195788	0.091
Aspbrunn	N50	-0.00229943508762389	0.621
Aspbrunn	proteins	0.0141059933246713	0.178
Aspbrunn	seqCounts	0.00780635125269765	0.032
Aspbrunn	totalBases	0.000446470002468661	0.407
Aspburne	avgLen	-0.00423521304739812	0.728
Aspburne	complete	0.0462162504511065	0.024
Aspburne	GC	0.00290582070628763	0.376
Aspburne	L50	-0.00122544110103351	0.69
Aspburne	maxLen	-0.00556007599416965	0.685
Aspburne	medianLen	-0.00391006732954282	0.751
Aspburne	minLen	-0.000478069599679037	0.69
Aspburne	n_seg	0.00217749423120226	0.394
Aspburne	N50	-0.000470077536807137	0.566
Aspburne	proteins	0.0250650509270799	0.101
Aspburne	seqCounts	4.90831180901847e-06	0.571
Aspburne	totalBases	0.00152847945213747	0.328
Aspcaela	avgLen	-0.00420322469396207	0.709
Aspcaela	complete	0.0578795820799454	0.019
Aspcaela	GC	0.00760734400188782	0.287
Aspcaela	L50	-0.000293153285241691	0.644
Aspcaela	maxLen	0.00374255939663365	0.366
Aspcaela	medianLen	-0.00476575275081238	0.77
Aspcaela	minLen	-0.00192904784923219	0.788
Aspcaela	n_seg	0.00175478665889795	0.455
Aspcaela	N50	0.00552373749739149	0.33
Aspcaela	proteins	0.0495041027571928	0.018
Aspcaela	seqCounts	0.00323495786328884	0.241
Aspcaela	totalBases	0.00172346533789235	0.338
Aspcalid	avgLen	0.0016093350110543	0.431
Aspcalid	complete	0.0549687567234269	0.017
Aspcalid	GC	0.0548495936911484	0.016
Aspcalid	L50	0.00576787167578795	0.073
Aspcalid	maxLen	0.0450642490288902	0.017
Aspcalid	medianLen	-0.000795386014558399	0.636
Aspcalid	minLen	0.00127109884852847	0.452
Aspcalid	n_seg	-0.00171234618267923	0.672
Aspcalid	N50	0.0339281764178442	0.026
Aspcalid	proteins	-0.00542183833387969	0.669
Aspcalid	seqCounts	0.0070834548952717	0.052
Aspcalid	totalBases	0.000895374802245579	0.395
Aspcampe	avgLen	0.000931316398728254	0.468
Aspcampe	complete	0.0437087193582976	0.024
Aspcampe	GC	0.0596367843996343	0.028
Aspcampe	L50	0.00541252747891311	0.077
Aspcampe	maxLen	0.0219736059385019	0.076
Aspcampe	medianLen	-0.00508403309818448	0.811
Aspcampe	minLen	0.000665179382490612	0.544
Aspcampe	n_seg	-0.000233579471160692	0.569
Aspcampe	N50	0.00621590531066804	0.286
Aspcampe	proteins	-0.00355824522682129	0.627
Aspcampe	seqCounts	0.00760568198378145	0.04
Aspcampe	totalBases	0.0001329683397905	0.478
Aspcandi	avgLen	-0.00927344563837672	0.833
Aspcandi	complete	0.0491725528692511	0.017
Aspcandi	GC	0.0665988091309812	0.026
Aspcandi	L50	0.00460257461059401	0.116
Aspcandi	maxLen	-0.02865692959482	0.927
Aspcandi	medianLen	-0.00538337038622717	0.801
Aspcandi	minLen	0.000664791196359209	0.545
Aspcandi	n_seg	-0.00225680055222412	0.7
Aspcandi	N50	-0.0152161261010301	0.855
Aspcandi	proteins	-0.00432165945701607	0.668
Aspcandi	seqCounts	0.00653095367333056	0.072
Aspcandi	totalBases	3.26157522774976e-05	0.476
Aspcarbo	avgLen	-0.00609307079330011	0.765
Aspcarbo	complete	0.0585178746820025	0.013
Aspcarbo	GC	0.0606512518424285	0.023
Aspcarbo	L50	0.00657368032606336	0.046
Aspcarbo	maxLen	0.0134017540389987	0.184
Aspcarbo	medianLen	-0.000940061899223239	0.628
Aspcarbo	minLen	0.00167172904219863	0.384
Aspcarbo	n_seg	-0.00622942204533017	0.818
Aspcarbo	N50	0.00904331013905356	0.229
Aspcarbo	proteins	0.0111378799474597	0.216
Aspcarbo	seqCounts	0.00323609547109527	0.249
Aspcarbo	totalBases	0.000214315701200714	0.459
Aspclava	avgLen	-0.00652581804995749	0.816
Aspclava	complete	0.0596388212433877	0.01
Aspclava	GC	0.0346782665449731	0.037
Aspclava	L50	0.00498660200804488	0.099
Aspclava	maxLen	0.0367281304624506	0.03
Aspclava	medianLen	-0.00634919035777531	0.845
Aspclava	minLen	-0.000428258596058746	0.628
Aspclava	n_seg	0.00234871908391246	0.35
Aspclava	N50	0.0264217552893042	0.028
Aspclava	proteins	-0.00790122540016333	0.773
Aspclava	seqCounts	0.00537729661018617	0.11
Aspclava	totalBases	-0.000275469539654347	0.559
Aspcorem	avgLen	-0.00696151285974104	0.765
Aspcorem	complete	0.0461743213755958	0.018
Aspcorem	GC	-0.0364684707560581	0.946
Aspcorem	L50	-0.00200400796500951	0.767
Aspcorem	maxLen	-0.00748026194182506	0.745
Aspcorem	medianLen	-0.00580843119567023	0.781
Aspcorem	minLen	-0.000892366016143624	0.703
Aspcorem	n_seg	0.00259819543062504	0.379
Aspcorem	N50	-0.00303313064595802	0.657
Aspcorem	proteins	-0.0158024252651988	0.843
Aspcorem	seqCounts	-0.0101775389512244	0.939
Aspcorem	totalBases	-0.00159112395393525	0.687
Aspcosta1	avgLen	0.00173914109474295	0.452
Aspcosta1	complete	0.062962470916194	0.017
Aspcosta1	GC	0.0105441972829899	0.247
Aspcosta1	L50	0.00606858439126246	0.05
Aspcosta1	maxLen	0.00234204115961322	0.453
Aspcosta1	medianLen	-0.00191719499128168	0.702
Aspcosta1	minLen	-0.000821265778082689	0.752
Aspcosta1	n_seg	0.00361532408248476	0.336
Aspcosta1	N50	-0.00926707388805369	0.764
Aspcosta1	proteins	0.0146535637108798	0.16
Aspcosta1	seqCounts	0.00937928018609182	0.028
Aspcosta1	totalBases	0.000327367727781906	0.435
Aspcrist	avgLen	0.000359620763969702	0.518
Aspcrist	complete	0.0423669395341978	0.011
Aspcrist	GC	0.0360793127626847	0.037
Aspcrist	L50	0.00483189832383384	0.088
Aspcrist	maxLen	0.0656719649018374	0.004
Aspcrist	medianLen	-0.00470376363884533	0.791
Aspcrist	minLen	0.000385111005857711	0.534
Aspcrist	n_seg	-0.00338302963951606	0.751
Aspcrist	N50	0.0308301220227978	0.011
Aspcrist	proteins	-9.87091126237832e-05	0.489
Aspcrist	seqCounts	0.00553445567311183	0.068
Aspcrist	totalBases	6.58011983658592e-06	0.478
Aspellip	avgLen	-0.0056083961793129	0.763
Aspellip	complete	0.0511835110726322	0.018
Aspellip	GC	0.00946213755146488	0.233
Aspellip	L50	0.000993075442152128	0.454
Aspellip	maxLen	-0.0358667024579724	0.939
Aspellip	medianLen	-0.00108368312242274	0.643
Aspellip	minLen	0.00158670784699473	0.409
Aspellip	n_seg	0.0635620358532242	0.004
Aspellip	N50	-0.0158951609958473	0.842
Aspellip	proteins	0.0219306142246906	0.09
Aspellip	seqCounts	0.00584289801354873	0.095
Aspellip	totalBases	0.00108058801338191	0.373
Aspeucal	avgLen	-0.00461217920840254	0.72
Aspeucal	complete	0.0599780754026185	0.009
Aspeucal	GC	0.0272174718152551	0.08
Aspeucal	L50	0.00622725326887259	0.043
Aspeucal	maxLen	-0.015436206464656	0.848
Aspeucal	medianLen	-0.00432105598847721	0.762
Aspeucal	minLen	0.00138395748768466	0.454
Aspeucal	n_seg	-0.00122427978544926	0.632
Aspeucal	N50	-0.00471414954708545	0.688
Aspeucal	proteins	0.0155763083240805	0.15
Aspeucal	seqCounts	0.00866608006830089	0.025
Aspeucal	totalBases	-5.4647173270428e-05	0.539
Aspfeli	avgLen	-0.00854573493592313	0.818
Aspfeli	complete	0.0455448846558057	0.021
Aspfeli	GC	0.0367103465873167	0.044
Aspfeli	L50	0.000694058971004117	0.464
Aspfeli	maxLen	-0.0163633012723291	0.859
Aspfeli	medianLen	-0.00601855802561994	0.823
Aspfeli	minLen	-0.00247161852085368	0.809
Aspfeli	n_seg	-0.00254979179192	0.738
Aspfeli	N50	-0.0135544523282959	0.854
Aspfeli	proteins	-0.000504276280418023	0.524
Aspfeli	seqCounts	-0.00199243636318811	0.754
Aspfeli	totalBases	2.11639134249899e-05	0.475
Aspfijie	avgLen	-0.000970172504616225	0.587
Aspfijie	complete	0.0532625501688584	0.021
Aspfijie	GC	0.0393569284369739	0.059
Aspfijie	L50	0.00429700245844968	0.137
Aspfijie	maxLen	-0.00836128556729774	0.75
Aspfijie	medianLen	-0.000529069542317497	0.63
Aspfijie	minLen	0.00158114444012515	0.415
Aspfijie	n_seg	0.00442424583668881	0.25
Aspfijie	N50	-0.00230097497394247	0.622
Aspfijie	proteins	0.0137452750252114	0.187
Aspfijie	seqCounts	0.00782866055838963	0.033
Aspfijie	totalBases	0.000294683852711853	0.456
Aspfisch	avgLen	-0.0349793809447144	0.972
Aspfisch	complete	0.0548886631324461	0.015
Aspfisch	GC	0.0326869468752757	0.052
Aspfisch	L50	0.0046265299277768	0.096
Aspfisch	maxLen	0.0726212136072853	0.014
Aspfisch	medianLen	-0.0317175006160896	0.972
Aspfisch	minLen	-0.0184326414932187	0.966
Aspfisch	n_seg	-0.00026034483607311	0.591
Aspfisch	N50	0.0614124303013581	0.014
Aspfisch	proteins	0.000111397783189448	0.492
Aspfisch	seqCounts	0.0039931821331799	0.179
Aspfisch	totalBases	0.000103523981476105	0.469
Aspflavu	avgLen	0.36046968278124	0.001
Aspflavu	complete	0.0622241465661646	0.02
Aspflavu	GC	0.0110462916996152	0.273
Aspflavu	L50	0.00551104325227898	0.07
Aspflavu	maxLen	0.0723011933042782	0.019
Aspflavu	medianLen	0.510153878763029	0.001
Aspflavu	minLen	-0.214579381485335	1
Aspflavu	n_seg	0.00161106597048434	0.474
Aspflavu	N50	0.100493895930728	0.011
Aspflavu	proteins	0.0220510251040211	0.158
Aspflavu	seqCounts	0.00884696359214515	0.03
Aspflavu	totalBases	0.000782464568247129	0.438
Aspfumig1	avgLen	-0.0122666152645285	0.868
Aspfumig1	complete	0.040742741678928	0.017
Aspfumig1	GC	0.0303040096660392	0.092
Aspfumig1	L50	0.0013014039553156	0.421
Aspfumig1	maxLen	-0.0415575272252523	0.957
Aspfumig1	medianLen	-0.00574351544624078	0.811
Aspfumig1	minLen	-0.00278055188081573	0.834
Aspfumig1	n_seg	-0.00145101564068697	0.685
Aspfumig1	N50	-0.0367907135494451	0.947
Aspfumig1	proteins	0.00120101919857477	0.438
Aspfumig1	seqCounts	0.000239621183383321	0.545
Aspfumig1	totalBases	6.4126815848111e-06	0.491
Aspfumig2	avgLen	-0.02239700244368	0.937
Aspfumig2	complete	0.0548886631324461	0.016
Aspfumig2	GC	0.0349860064438642	0.055
Aspfumig2	L50	0.0046265299277768	0.088
Aspfumig2	maxLen	0.0630427662370138	0.02
Aspfumig2	medianLen	-0.0400390693179275	0.978
Aspfumig2	minLen	-0.0895660165610239	0.994
Aspfumig2	n_seg	-0.00314359019400034	0.751
Aspfumig2	N50	0.0698450414492133	0.013
Aspfumig2	proteins	-0.00330418384874201	0.624
Aspfumig2	seqCounts	0.00506180022076715	0.118
Aspfumig2	totalBases	-4.89356989807707e-05	0.523
Aspglauc	avgLen	-0.00191160957599686	0.66
Aspglauc	complete	0.0417916355608265	0.017
Aspglauc	GC	0.0310901589997561	0.06
Aspglauc	L50	0.00457414913252921	0.089
Aspglauc	maxLen	-0.00872631784130675	0.783
Aspglauc	medianLen	-0.00211251775909719	0.707
Aspglauc	minLen	0.000539344225140845	0.539
Aspglauc	n_seg	-0.00253531255451195	0.718
Aspglauc	N50	-0.00145131426937511	0.584
Aspglauc	proteins	0.00436232432392003	0.293
Aspglauc	seqCounts	0.00587519175818166	0.065
Aspglauc	totalBases	0.000300088647165303	0.43
Asphanco	avgLen	-0.00689683578081017	0.781
Asphanco	complete	0.0460180894699223	0.022
Asphanco	GC	0.0106008728664728	0.248
Asphanco	L50	-0.0025682345484995	0.77
Asphanco	maxLen	-0.00862185728879322	0.747
Asphanco	medianLen	-0.00565809400744798	0.802
Asphanco	minLen	-0.000339012947369902	0.671
Asphanco	n_seg	-0.000264983734610688	0.562
Asphanco	N50	-0.00491398589654721	0.72
Asphanco	proteins	0.0242761977112653	0.11
Asphanco	seqCounts	-8.87480844290862e-05	0.585
Asphanco	totalBases	0.00115423549878666	0.355
Aspheter	avgLen	-0.00340576220043004	0.69
Aspheter	complete	0.0511835110726322	0.018
Aspheter	GC	0.0178617375806996	0.125
Aspheter	L50	0.00562512653448133	0.079
Aspheter	maxLen	0.0105148855603815	0.235
Aspheter	medianLen	-0.00156732455920004	0.671
Aspheter	minLen	0.00158857581333609	0.415
Aspheter	n_seg	0.0407419869874372	0.011
Aspheter	N50	-0.00564968679607204	0.704
Aspheter	proteins	0.00786225385655452	0.225
Aspheter	seqCounts	0.00802222996809663	0.055
Aspheter	totalBases	0.000139412329987985	0.483
AspHF37	avgLen	-0.0125051920156224	0.89
AspHF37	complete	-0.0168277289989829	0.894
AspHF37	GC	0.0771738398269626	0.007
AspHF37	L50	-0.00245201191506284	0.787
AspHF37	maxLen	-0.0374635144792241	0.973
AspHF37	medianLen	-0.00596760394189133	0.858
AspHF37	minLen	0.000262462326189472	0.546
AspHF37	n_seg	-0.00377017610004266	0.764
AspHF37	N50	-0.0223931631805603	0.924
AspHF37	proteins	-0.00833644648826055	0.766
AspHF37	seqCounts	0.00428142782324992	0.134
AspHF37	totalBases	-0.000345369917726892	0.553
Asphirat	avgLen	-0.00764266267565476	0.827
Asphirat	complete	0.030829120106542	0.021
Asphirat	GC	0.038998075104202	0.038
Asphirat	L50	-0.00181438226921386	0.736
Asphirat	maxLen	-0.0203791813404734	0.873
Asphirat	medianLen	-0.00487213299604334	0.778
Asphirat	minLen	-0.00134978164835753	0.769
Asphirat	n_seg	-0.00991373621445295	0.898
Asphirat	N50	-0.0138272307400372	0.869
Asphirat	proteins	-0.00285116969113432	0.643
Asphirat	seqCounts	-0.00507377668802328	0.859
Asphirat	totalBases	-0.000212586372767549	0.524
Asphomom	avgLen	-0.00334560956774244	0.664
Asphomom	complete	0.0589701242085627	0.014
Asphomom	GC	0.0460912473865848	0.025
Asphomom	L50	0.00590598027840085	0.066
Asphomom	maxLen	-0.00436196575848037	0.676
Asphomom	medianLen	-0.00150701504119169	0.641
Asphomom	minLen	0.00149155813421476	0.425
Asphomom	n_seg	0.00338584070281989	0.303
Asphomom	N50	-0.00938331163129289	0.781
Asphomom	proteins	0.00864877708073527	0.206
Asphomom	seqCounts	0.00861262938457939	0.035
Asphomom	totalBases	-0.000140627255043096	0.543
Aspiberi	avgLen	-0.00158773586745044	0.63
Aspiberi	complete	0.0616450368391896	0.009
Aspiberi	GC	0.0465507005479213	0.035
Aspiberi	L50	0.00557302587202348	0.065
Aspiberi	maxLen	-0.0130787107799098	0.818
Aspiberi	medianLen	-0.000347190252934338	0.609
Aspiberi	minLen	0.00165747577653347	0.391
Aspiberi	n_seg	0.00296458865717805	0.326
Aspiberi	N50	-0.00607409467695562	0.713
Aspiberi	proteins	0.0132588497401539	0.196
Aspiberi	seqCounts	0.00882343345132043	0.03
Aspiberi	totalBases	-0.000360828261487713	0.537
Aspindol	avgLen	-0.00213132209551825	0.634
Aspindol	complete	0.0519886150469103	0.014
Aspindol	GC	0.0209508338259859	0.098
Aspindol	L50	0.00305115484932556	0.248
Aspindol	maxLen	-0.00863895490013313	0.781
Aspindol	medianLen	-0.000801572641621136	0.635
Aspindol	minLen	0.0015204266434188	0.42
Aspindol	n_seg	0.020863710694578	0.022
Aspindol	N50	-0.00373989129962064	0.655
Aspindol	proteins	0.0148868233486643	0.15
Aspindol	seqCounts	0.00652512538826167	0.072
Aspindol	totalBases	0.000581389172212553	0.404
Aspjapon	avgLen	-0.000462963004624427	0.576
Aspjapon	complete	0.0554229643398145	0.018
Aspjapon	GC	0.0492609282863181	0.05
Aspjapon	L50	0.00426409313456665	0.14
Aspjapon	maxLen	-0.00312473346331644	0.61
Aspjapon	medianLen	-0.000173847133148605	0.61
Aspjapon	minLen	0.00158593545068641	0.423
Aspjapon	n_seg	0.00473066886127637	0.223
Aspjapon	N50	3.31212908243666e-05	0.513
Aspjapon	proteins	0.014115005179096	0.2
Aspjapon	seqCounts	0.00763165601565568	0.047
Aspjapon	totalBases	0.000202192632345342	0.469
Aspkawac	avgLen	-0.0105907558563148	0.804
Aspkawac	complete	0.060871652777533	0.02
Aspkawac	GC	0.0236772440104301	0.116
Aspkawac	L50	0.00600321897396312	0.05
Aspkawac	maxLen	-0.00425896825128081	0.65
Aspkawac	medianLen	-0.00214985347995048	0.707
Aspkawac	minLen	0.00162722893061389	0.439
Aspkawac	n_seg	-0.00207142206558919	0.672
Aspkawac	N50	-0.00780496616409079	0.769
Aspkawac	proteins	0.0122471610638722	0.215
Aspkawac	seqCounts	0.000409996236975159	0.547
Aspkawac	totalBases	0.000425715472073455	0.42
Asplentu	avgLen	-0.0135328492633621	0.901
Asplentu	complete	0.0515401888206252	0.012
Asplentu	GC	0.0348656685348592	0.036
Asplentu	L50	0.0030999766597491	0.186
Asplentu	maxLen	-0.0197949440564471	0.9
Asplentu	medianLen	-0.00907132526769139	0.875
Asplentu	minLen	-0.00451046549159215	0.885
Asplentu	n_seg	-0.0031353176051536	0.755
Asplentu	N50	-0.0223474195525854	0.938
Asplentu	proteins	-0.00031432778451607	0.505
Asplentu	seqCounts	0.0019014779911357	0.332
Asplentu	totalBases	-0.000131483244130559	0.523
Asplepor	avgLen	-0.00597549559896605	0.753
Asplepor	complete	0.0594488447323511	0.017
Asplepor	GC	0.00960386675073274	0.257
Asplepor	L50	0.000603209777682602	0.499
Asplepor	maxLen	-0.00665324740931644	0.738
Asplepor	medianLen	-0.00510885457648084	0.784
Asplepor	minLen	-0.000330285976661773	0.667
Asplepor	n_seg	-0.00370035593259737	0.765
Asplepor	N50	-0.00395204343622742	0.704
Asplepor	proteins	0.0256788235271573	0.096
Asplepor	seqCounts	0.00320489342069453	0.248
Asplepor	totalBases	0.00110737993136823	0.358
Aspluchu	avgLen	-0.000509735513607862	0.601
Aspluchu	complete	0.060871652777533	0.019
Aspluchu	GC	0.0246329314465009	0.124
Aspluchu	L50	0.00649860443886741	0.026
Aspluchu	maxLen	0.0314487159463598	0.052
Aspluchu	medianLen	-0.00177147613396656	0.702
Aspluchu	minLen	0.00160483187753835	0.452
Aspluchu	n_seg	0.000429171173773673	0.523
Aspluchu	N50	0.0112206358123857	0.199
Aspluchu	proteins	0.0270752180596835	0.109
Aspluchu	seqCounts	0.00715179760917811	0.044
Aspluchu	totalBases	0.000479661995807263	0.466
Aspminis	avgLen	-0.0316010536071223	0.971
Aspminis	complete	0.0640837335599262	0.012
Aspminis	GC	0.0148486405389398	0.182
Aspminis	L50	0.00349529172542024	0.201
Aspminis	maxLen	-0.0182373335284153	0.871
Aspminis	medianLen	-0.0272287556244867	0.961
Aspminis	minLen	-0.0161109338989456	0.969
Aspminis	n_seg	0.00224143695600706	0.384
Aspminis	N50	-0.0220452028957413	0.917
Aspminis	proteins	0.0396662010983033	0.04
Aspminis	seqCounts	0.00660149986888305	0.071
Aspminis	totalBases	0.000672270139717022	0.423
Aspmulun	avgLen	-0.00261978231584474	0.672
Aspmulun	complete	0.0511909298374697	0.019
Aspmulun	GC	-0.0423116447269907	0.95
Aspmulun	L50	0.00608064908634666	0.04
Aspmulun	maxLen	0.0956933637895058	0.006
Aspmulun	medianLen	-0.000384217517205825	0.589
Aspmulun	minLen	0.00126730325698738	0.454
Aspmulun	n_seg	0.00945004124048313	0.056
Aspmulun	N50	0.055926568156329	0.011
Aspmulun	proteins	0.00705710768209013	0.267
Aspmulun	seqCounts	0.00737000322993112	0.051
Aspmulun	totalBases	0.000420103305209674	0.444
Aspneoni	avgLen	-0.00983109536531774	0.852
Aspneoni	complete	0.0637058560744702	0.008
Aspneoni	GC	0.023014994667209	0.097
Aspneoni	L50	0.00591164676685963	0.057
Aspneoni	maxLen	-0.0145990019840086	0.833
Aspneoni	medianLen	-0.0077962357406815	0.837
Aspneoni	minLen	0.00061093997436874	0.593
Aspneoni	n_seg	-0.00182236989858616	0.662
Aspneoni	N50	-0.00937419351527702	0.795
Aspneoni	proteins	0.0150926097180069	0.139
Aspneoni	seqCounts	0.00862626746170244	0.027
Aspneoni	totalBases	7.04224363970287e-05	0.507
Aspnidul	avgLen	-0.00146658951008337	0.656
Aspnidul	complete	0.0468040198802083	0.019
Aspnidul	GC	0.033544342548095	0.064
Aspnidul	L50	0.00613217763366073	0.045
Aspnidul	maxLen	0.0693009886286337	0.01
Aspnidul	medianLen	-0.000338098052917207	0.6
Aspnidul	minLen	0.00125192104795219	0.454
Aspnidul	n_seg	-0.0209074358979319	0.95
Aspnidul	N50	0.0487883850588188	0.016
Aspnidul	proteins	-0.00604221113326806	0.695
Aspnidul	seqCounts	0.00773521207310585	0.051
Aspnidul	totalBases	-0.00141007970410878	0.671
Aspnige	avgLen	-0.0024038782723046	0.643
Aspnige	complete	0.0660088803974232	0.008
Aspnige	GC	0.0329577292928779	0.074
Aspnige	L50	0.00650800796954719	0.037
Aspnige	maxLen	0.0466161598757516	0.017
Aspnige	medianLen	-0.00179557339008782	0.678
Aspnige	minLen	0.00171945108773571	0.405
Aspnige	n_seg	-0.0015910339890489	0.694
Aspnige	N50	-0.00535897731149477	0.684
Aspnige	proteins	0.0267017896808189	0.089
Aspnige	seqCounts	0.00937529581263418	0.028
Aspnige	totalBases	0.000164084584460086	0.478
Aspnomiu	avgLen	-0.00496637588929325	0.738
Aspnomiu	complete	0.0308406678302605	0.02
Aspnomiu	GC	0.0202472835084408	0.174
Aspnomiu	L50	-0.00291072382925105	0.805
Aspnomiu	maxLen	0.000828254536712798	0.476
Aspnomiu	medianLen	-0.00505452663305471	0.783
Aspnomiu	minLen	-0.00171966592684798	0.775
Aspnomiu	n_seg	0.000971142488924032	0.498
Aspnomiu	N50	0.00383430190300737	0.38
Aspnomiu	proteins	0.0204748118237316	0.121
Aspnomiu	seqCounts	0.000644365902619043	0.491
Aspnomiu	totalBases	0.000335473060264939	0.453
Aspnovof	avgLen	0.00184069106070252	0.458
Aspnovof	complete	0.0315310324070547	0.024
Aspnovof	GC	0.0269053955416688	0.102
Aspnovof	L50	0.00379081086033654	0.15
Aspnovof	maxLen	0.0145624441563261	0.169
Aspnovof	medianLen	-0.0053599705618637	0.804
Aspnovof	minLen	-0.00261445764872219	0.833
Aspnovof	n_seg	0.000330267976587056	0.562
Aspnovof	N50	0.0144116159147214	0.121
Aspnovof	proteins	0.00475843080835295	0.334
Aspnovof	seqCounts	0.00382785532879898	0.173
Aspnovof	totalBases	-6.11919173768568e-05	0.503
Aspnovop	avgLen	-0.0103958366502745	0.81
Aspnovop	complete	0.058847416942209	0.015
Aspnovop	GC	0.0117883413423319	0.22
Aspnovop	L50	0.0027002264483801	0.284
Aspnovop	maxLen	-0.000969223474087395	0.554
Aspnovop	medianLen	-0.0100411929889024	0.865
Aspnovop	minLen	-0.00423132195914754	0.874
Aspnovop	n_seg	0.00298817832404732	0.374
Aspnovop	N50	-0.000283294270490669	0.54
Aspnovop	proteins	0.0535997671264189	0.022
Aspnovop	seqCounts	0.00241800586668794	0.313
Aspnovop	totalBases	0.00195928693134245	0.321
Aspochra	avgLen	0.00497217735216536	0.27
Aspochra	complete	0.047440243210096	0.011
Aspochra	GC	-0.0296836857229429	0.896
Aspochra	L50	0.00428718847282151	0.169
Aspochra	maxLen	0.0536852382322959	0.017
Aspochra	medianLen	-0.00174968024184673	0.677
Aspochra	minLen	0.00123399481789375	0.458
Aspochra	n_seg	0.0102852454214693	0.058
Aspochra	N50	0.0201846504288685	0.059
Aspochra	proteins	-0.00782862608692125	0.719
Aspochra	seqCounts	0.00342876443954119	0.217
Aspochra	totalBases	-0.000389724350572382	0.565
Asporyza	avgLen	0.38901238666768	0.001
Asporyza	complete	0.0633320576647631	0.018
Asporyza	GC	0.0135017066113318	0.235
Asporyza	L50	0.00551104325227898	0.079
Asporyza	maxLen	0.0735039202008017	0.014
Asporyza	medianLen	0.524445824012446	0.001
Asporyza	minLen	-0.0327304555192255	0.978
Asporyza	n_seg	0.00210236929390703	0.409
Asporyza	N50	0.0978616094091921	0.012
Asporyza	proteins	0.0222853074990554	0.137
Asporyza	seqCounts	0.0088263171135111	0.024
Asporyza	totalBases	0.000910904266884916	0.407
Aspparas	avgLen	-0.0031314397981861	0.69
Aspparas	complete	0.0590187026482509	0.015
Aspparas	GC	0.0112164452467843	0.237
Aspparas	L50	0.00333340956971693	0.224
Aspparas	maxLen	0.00224170646381596	0.424
Aspparas	medianLen	-0.00393107663289105	0.744
Aspparas	minLen	-0.00217582375023663	0.828
Aspparas	n_seg	0.00324550878224026	0.377
Aspparas	N50	0.00414679339516185	0.392
Aspparas	proteins	0.0501533132930002	0.036
Aspparas	seqCounts	0.00616983236066166	0.083
Aspparas	totalBases	0.00124518817917824	0.355
Aspphoen	avgLen	0.00535730817500084	0.266
Aspphoen	complete	0.0671864477581626	0.011
Aspphoen	GC	0.0330493793321915	0.066
Aspphoen	L50	0.0066297922264779	0.039
Aspphoen	maxLen	0.0171494394226185	0.14
Aspphoen	medianLen	0.000444867364612869	0.537
Aspphoen	minLen	0.00171782898834041	0.407
Aspphoen	n_seg	-0.00205430703749473	0.711
Aspphoen	N50	0.00475230252323033	0.341
Aspphoen	proteins	0.0176002855939914	0.153
Aspphoen	seqCounts	0.00971621075757834	0.026
Aspphoen	totalBases	0.000144689533858593	0.475
Asppiper	avgLen	0.00591376221931705	0.246
Asppiper	complete	0.0600897040769282	0.021
Asppiper	GC	0.0246435076954197	0.105
Asppiper	L50	0.00633767179755422	0.035
Asppiper	maxLen	0.021290136969826	0.107
Asppiper	medianLen	0.000781377357975417	0.539
Asppiper	minLen	0.00141087706765136	0.451
Asppiper	n_seg	-0.00145443556322398	0.669
Asppiper	N50	0.000358396591987045	0.488
Asppiper	proteins	0.0166026275107497	0.124
Asppiper	seqCounts	0.00855077279541968	0.022
Asppiper	totalBases	4.57387892939123e-05	0.518
Asppseud1	avgLen	-0.00347711191825486	0.685
Asppseud1	complete	0.0589615349668746	0.012
Asppseud1	GC	0.0079724607093579	0.301
Asppseud1	L50	0.00163987992489985	0.406
Asppseud1	maxLen	0.00487988405139382	0.34
Asppseud1	medianLen	-0.00458567988274474	0.759
Asppseud1	minLen	-0.00193052744178732	0.79
Asppseud1	n_seg	0.00182794742107543	0.465
Asppseud1	N50	0.00587408417169692	0.333
Asppseud1	proteins	0.0493130750088453	0.022
Asppseud1	seqCounts	0.0046382366762473	0.146
Asppseud1	totalBases	0.00163039614483852	0.362
Asppseud2	avgLen	-0.00331297119397967	0.685
Asppseud2	complete	0.0570879349749649	0.016
Asppseud2	GC	0.0166523359168464	0.193
Asppseud2	L50	0.0019940085893845	0.365
Asppseud2	maxLen	0.00378027835127282	0.362
Asppseud2	medianLen	-0.00479968333239704	0.78
Asppseud2	minLen	-0.00168448567504825	0.773
Asppseud2	n_seg	0.00128640045583545	0.474
Asppseud2	N50	0.00474651393310813	0.332
Asppseud2	proteins	0.0352689968317133	0.056
Asppseud2	seqCounts	0.00467917408188327	0.132
Asppseud2	totalBases	0.000761019238497909	0.399
Asppseud3	avgLen	-0.00451943195049321	0.73
Asppseud3	complete	0.0635922591269481	0.019
Asppseud3	GC	0.0112126165447157	0.203
Asppseud3	L50	0.00311599949123879	0.232
Asppseud3	maxLen	0.00146835786683949	0.444
Asppseud3	medianLen	-0.00584626530769144	0.776
Asppseud3	minLen	-0.00278134174419321	0.807
Asppseud3	n_seg	0.00168422919452381	0.454
Asppseud3	N50	0.00259986034763407	0.383
Asppseud3	proteins	0.0421043521402907	0.023
Asppseud3	seqCounts	0.0060953624849338	0.066
Asppseud3	totalBases	0.00110292763410695	0.373
Asprambe	avgLen	-0.0143147154294955	0.894
Asprambe	complete	0.0232195730373571	0.051
Asprambe	GC	-0.0096334401833115	0.745
Asprambe	L50	-0.00919446424124173	0.931
Asprambe	maxLen	-0.0745181681513362	0.991
Asprambe	medianLen	-0.00191748254159336	0.667
Asprambe	minLen	0.00124421841744127	0.45
Asprambe	n_seg	-0.00214007780084741	0.69
Asprambe	N50	-0.0364888734092884	0.958
Asprambe	proteins	-0.0166362178218392	0.846
Asprambe	seqCounts	-0.0259226308191612	0.985
Asprambe	totalBases	-0.000629466466991229	0.607
Asprube	avgLen	-0.00535826725626457	0.775
Asprube	complete	0.0408914830924241	0.021
Asprube	GC	0.0247954890961825	0.081
Asprube	L50	0.00441289177919325	0.09
Asprube	maxLen	-0.015092875706925	0.855
Asprube	medianLen	-0.0029139632011669	0.722
Asprube	minLen	0.000539339233119663	0.543
Asprube	n_seg	-0.002459296585076	0.718
Asprube	N50	-0.0128973316455295	0.859
Asprube	proteins	-0.00172433261221565	0.589
Asprube	seqCounts	0.005771586992474	0.07
Asprube	totalBases	0.000138948010192301	0.485
Aspsacch	avgLen	-0.00195575094833569	0.629
Aspsacch	complete	0.0580614129556914	0.015
Aspsacch	GC	0.0484800729457802	0.025
Aspsacch	L50	0.00590375844944644	0.065
Aspsacch	maxLen	-0.00895384947346427	0.774
Aspsacch	medianLen	-0.000884001114768781	0.612
Aspsacch	minLen	0.00154590840515752	0.415
Aspsacch	n_seg	0.00111140527574041	0.427
Aspsacch	N50	-0.00629295843920407	0.728
Aspsacch	proteins	-0.00270827691753079	0.635
Aspsacch	seqCounts	0.0087224746135133	0.03
Aspsacch	totalBases	-0.000703021338224843	0.603
Aspscler1	avgLen	-0.0125021535842426	0.893
Aspscler1	complete	-0.0118534530600652	0.848
Aspscler1	GC	0.00361676527177595	0.361
Aspscler1	L50	-0.00384180651350595	0.847
Aspscler1	maxLen	-0.0372618544263648	0.975
Aspscler1	medianLen	-0.00596591863093038	0.851
Aspscler1	minLen	0.000262462326189472	0.55
Aspscler1	n_seg	-0.0024447361804411	0.697
Aspscler1	N50	-0.0223305630272478	0.935
Aspscler1	proteins	0.00373044848789551	0.325
Aspscler1	seqCounts	-0.00569848455948905	0.896
Aspscler1	totalBases	0.000382498790322591	0.421
Aspscler2	avgLen	-0.00276364957713103	0.672
Aspscler2	complete	0.0616450368391896	0.013
Aspscler2	GC	0.024964465881895	0.079
Aspscler2	L50	0.00476935686004662	0.112
Aspscler2	maxLen	-0.0111238745332952	0.766
Aspscler2	medianLen	-0.000591286411865933	0.621
Aspscler2	minLen	0.0016576670206732	0.398
Aspscler2	n_seg	0.0174192549370653	0.022
Aspscler2	N50	-0.0110774066516744	0.813
Aspscler2	proteins	0.0203533265161426	0.132
Aspscler2	seqCounts	0.00850253605879998	0.034
Aspscler2	totalBases	0.000385629309098559	0.449
Aspscler3	avgLen	-0.00135875821250585	0.63
Aspscler3	complete	0.0572979650164179	0.017
Aspscler3	GC	0.0342476896248887	0.051
Aspscler3	L50	0.00615328540969986	0.051
Aspscler3	maxLen	-0.00499280236637791	0.692
Aspscler3	medianLen	-0.000602841801417795	0.607
Aspscler3	minLen	0.00166317964136539	0.383
Aspscler3	n_seg	0.0105366694034647	0.049
Aspscler3	N50	-0.00350657160509744	0.681
Aspscler3	proteins	0.0181172957343506	0.139
Aspscler3	seqCounts	0.00791730603407735	0.05
Aspscler3	totalBases	0.000310309989992086	0.452
Aspsergi	avgLen	-0.010448699324804	0.823
Aspsergi	complete	0.0659170037336382	0.011
Aspsergi	GC	0.0139852111185004	0.186
Aspsergi	L50	0.00351865311747962	0.213
Aspsergi	maxLen	-0.00339342348369807	0.629
Aspsergi	medianLen	-0.0111093243182852	0.871
Aspsergi	minLen	-0.00600187357362386	0.909
Aspsergi	n_seg	0.00273733517760326	0.379
Aspsergi	N50	-0.00274371415172903	0.628
Aspsergi	proteins	0.0475247312462414	0.029
Aspsergi	seqCounts	0.00639409666559994	0.083
Aspsergi	totalBases	0.0011607511263529	0.343
Aspsteyn	avgLen	0.0484520444494518	0.015
Aspsteyn	complete	0.0601192701608979	0.015
Aspsteyn	GC	0.0278206204084981	0.093
Aspsteyn	L50	0.00590996407198306	0.056
Aspsteyn	maxLen	0.0964471716642674	0.004
Aspsteyn	medianLen	-0.0267399804119184	0.964
Aspsteyn	minLen	-0.000427571235411904	0.687
Aspsteyn	n_seg	0.0026580423730512	0.349
Aspsteyn	N50	0.0935650382862431	0.004
Aspsteyn	proteins	0.0246959299294047	0.085
Aspsteyn	seqCounts	0.00817618472800466	0.055
Aspsteyn	totalBases	0.000487836077025313	0.43
Aspsydow	avgLen	-0.00144276317584291	0.621
Aspsydow	complete	0.0571457895374149	0.019
Aspsydow	GC	0.0379211122034063	0.054
Aspsydow	L50	0.00614269449349924	0.032
Aspsydow	maxLen	0.0998382694559131	0.004
Aspsydow	medianLen	-0.000375613126596778	0.591
Aspsydow	minLen	0.00127289448147833	0.459
Aspsydow	n_seg	-0.00399249626189032	0.767
Aspsydow	N50	0.0403497139833589	0.018
Aspsydow	proteins	0.0235455199284358	0.082
Aspsydow	seqCounts	0.00782106549149244	0.035
Aspsydow	totalBases	-9.12081369797797e-05	0.532
Asptaich	avgLen	-0.0112982638157201	0.876
Asptaich	complete	0.0516093885622398	0.013
Asptaich	GC	0.0626115482728965	0.014
Asptaich	L50	0.0031952248395228	0.221
Asptaich	maxLen	-0.036413550174743	0.962
Asptaich	medianLen	-0.00675098351968454	0.839
Asptaich	minLen	0.00049659424101664	0.545
Asptaich	n_seg	-0.000605811589820475	0.574
Asptaich	N50	-0.020151231318138	0.918
Asptaich	proteins	-0.0046187167906747	0.672
Asptaich	seqCounts	0.00618130404174732	0.075
Asptaich	totalBases	-0.000325401901967319	0.564
Asptamar	avgLen	-0.00890740325710615	0.814
Asptamar	complete	0.0625153612849019	0.007
Asptamar	GC	0.00821325929141135	0.263
Asptamar	L50	0.00240608779053446	0.298
Asptamar	maxLen	-0.0023695093814593	0.614
Asptamar	medianLen	-0.00903490004428242	0.846
Asptamar	minLen	-0.00385748602945199	0.854
Asptamar	n_seg	0.00149935714462015	0.426
Asptamar	N50	-0.000319914642468723	0.55
Asptamar	proteins	0.0410361609381888	0.021
Asptamar	seqCounts	0.00522534584793753	0.123
Asptamar	totalBases	0.00115435635588257	0.382
Asptanne	avgLen	0.0667909895203621	0.012
Asptanne	complete	0.0337473492415313	0.025
Asptanne	GC	0.00808816872406052	0.253
Asptanne	L50	0.00590996407198306	0.063
Asptanne	maxLen	0.0902292355434538	0.005
Asptanne	medianLen	-0.000564979836071984	0.604
Asptanne	minLen	-0.000345913871071839	0.671
Asptanne	n_seg	-0.000817608716686938	0.596
Asptanne	N50	0.0969339526766598	0.002
Asptanne	proteins	0.0132048563557305	0.173
Asptanne	seqCounts	0.00829745472032595	0.034
Asptanne	totalBases	0.000590771046947842	0.408
Aspterre	avgLen	0.0172804233629169	0.031
Aspterre	complete	0.0472951132780019	0.014
Aspterre	GC	0.0805082557313628	0.004
Aspterre	L50	0.00571148243993411	0.064
Aspterre	maxLen	0.00902933310958982	0.215
Aspterre	medianLen	0.0181100038632678	0.022
Aspterre	minLen	0.000367357181659282	0.54
Aspterre	n_seg	-0.00475123871813012	0.8
Aspterre	N50	0.0149779147502692	0.088
Aspterre	proteins	0.000304129753083321	0.474
Aspterre	seqCounts	0.00801797920161551	0.04
Aspterre	totalBases	-0.000360313691439137	0.566
Asptherm	avgLen	-0.0105000540752598	0.86
Asptherm	complete	0.0498945918551216	0.015
Asptherm	GC	0.0441329817334214	0.014
Asptherm	L50	-0.000599809332143947	0.646
Asptherm	maxLen	-0.0371273721020602	0.971
Asptherm	medianLen	-0.00554384219274553	0.813
Asptherm	minLen	-0.00112202795490235	0.701
Asptherm	n_seg	-0.00486853643624323	0.796
Asptherm	N50	-0.0249039875522471	0.939
Asptherm	proteins	-0.00357088490985173	0.657
Asptherm	seqCounts	0.00268733025939631	0.25
Asptherm	totalBases	-4.14804397259214e-05	0.507
Asptrans	avgLen	-0.00331131357227781	0.715
Asptrans	complete	0.0600386857868293	0.01
Asptrans	GC	0.0105942656023249	0.258
Asptrans	L50	0.00325290352465361	0.223
Asptrans	maxLen	0.00176022704498043	0.434
Asptrans	medianLen	-0.00448389787972288	0.75
Asptrans	minLen	-0.00217440205213676	0.827
Asptrans	n_seg	0.00306727440587871	0.396
Asptrans	N50	0.0041126222117012	0.378
Asptrans	proteins	0.0549244769754596	0.034
Asptrans	seqCounts	0.00606013449708456	0.087
Asptrans	totalBases	0.0015128293963938	0.363
Asptubin	avgLen	0.0208853533204973	0.021
Asptubin	complete	0.062962470916194	0.019
Asptubin	GC	0.0264829919327332	0.115
Asptubin	L50	0.00669746179600329	0.037
Asptubin	maxLen	0.0463314389011289	0.019
Asptubin	medianLen	-0.00322290670593011	0.743
Asptubin	minLen	-0.00699402719926772	0.911
Asptubin	n_seg	-0.00225434925885264	0.701
Asptubin	N50	0.0180810111065819	0.087
Asptubin	proteins	0.0107895182167929	0.201
Asptubin	seqCounts	0.00981955440052942	0.02
Asptubin	totalBases	-2.54241327107059e-06	0.5
Aspturco	avgLen	-0.00703972321812746	0.822
Aspturco	complete	0.0434539666903609	0.018
Aspturco	GC	-0.00558806743872868	0.693
Aspturco	L50	-0.000220103134307753	0.608
Aspturco	maxLen	-0.0177633955592934	0.853
Aspturco	medianLen	-0.00462555878729206	0.764
Aspturco	minLen	-0.00128653530962412	0.763
Aspturco	n_seg	0.00151618030542876	0.414
Aspturco	N50	-0.0132760508860045	0.838
Aspturco	proteins	-0.00534348220122707	0.692
Aspturco	seqCounts	0.000462420777216879	0.501
Aspturco	totalBases	2.49386291775048e-05	0.495
Aspudaga	avgLen	-0.00866864465790076	0.831
Aspudaga	complete	0.0495066809283536	0.018
Aspudaga	GC	0.0405029972729968	0.035
Aspudaga	L50	-0.00146537762328705	0.724
Aspudaga	maxLen	-0.0217206526731934	0.886
Aspudaga	medianLen	-0.00600771006599458	0.823
Aspudaga	minLen	-0.00247133653435265	0.815
Aspudaga	n_seg	-0.00235174890610883	0.711
Aspudaga	N50	-0.015021716465611	0.854
Aspudaga	proteins	-0.00144850777746331	0.59
Aspudaga	seqCounts	-0.00396434148510308	0.84
Aspudaga	totalBases	-4.48280012362312e-05	0.509
Aspustu	avgLen	-0.0100097673672373	0.838
Aspustu	complete	0.0373427308759349	0.026
Aspustu	GC	0.0532926728818569	0.016
Aspustu	L50	0.00367169571248924	0.189
Aspustu	maxLen	-0.0391904483062992	0.957
Aspustu	medianLen	-0.00111893963077826	0.642
Aspustu	minLen	0.0012802073170605	0.451
Aspustu	n_seg	-0.00671883743542612	0.839
Aspustu	N50	-0.0334802425281847	0.953
Aspustu	proteins	-0.11443495258674	1
Aspustu	seqCounts	0.00320933073718625	0.244
Aspustu	totalBases	0.000634303095891182	0.416
Aspuvaru	avgLen	-0.00148880161157663	0.608
Aspuvaru	complete	0.0582215304986344	0.013
Aspuvaru	GC	0.0514241461721465	0.016
Aspuvaru	L50	0.00442213241214861	0.134
Aspuvaru	maxLen	-0.0126914618496013	0.836
Aspuvaru	medianLen	-0.000419753695829206	0.574
Aspuvaru	minLen	0.00155213383643251	0.41
Aspuvaru	n_seg	0.00599468800226885	0.162
Aspuvaru	N50	-0.00459819213410357	0.69
Aspuvaru	proteins	0.0137983024490973	0.157
Aspuvaru	seqCounts	0.00783467033651844	0.04
Aspuvaru	totalBases	0.000142637982193184	0.473
Aspvaden	avgLen	0.0052509199703764	0.242
Aspvaden	complete	0.0672087650728155	0.015
Aspvaden	GC	0.0304582331790188	0.062
Aspvaden	L50	0.00681660048182319	0.04
Aspvaden	maxLen	0.0328298238524549	0.027
Aspvaden	medianLen	0.00177701541502605	0.452
Aspvaden	minLen	0.00147582669600123	0.442
Aspvaden	n_seg	-0.00212092895180511	0.683
Aspvaden	N50	-0.0016780697342434	0.596
Aspvaden	proteins	0.0183250242898841	0.114
Aspvaden	seqCounts	0.00992226629699337	0.025
Aspvaden	totalBases	0.000121687282581659	0.47
Aspversi	avgLen	0.00425790545483016	0.313
Aspversi	complete	0.0571457895374149	0.016
Aspversi	GC	0.0388663586131893	0.053
Aspversi	L50	0.00614269449349924	0.034
Aspversi	maxLen	0.0900190192446723	0.007
Aspversi	medianLen	-0.000363301663885859	0.593
Aspversi	minLen	0.00127146291063286	0.452
Aspversi	n_seg	-0.00596274794348507	0.824
Aspversi	N50	0.0447144207798814	0.014
Aspversi	proteins	0.0218709596126898	0.099
Aspversi	seqCounts	0.00806212369233349	0.033
Aspversi	totalBases	-0.000300715939408424	0.551
Aspviola	avgLen	-0.000987529226492105	0.613
Aspviola	complete	0.0523273653465434	0.023
Aspviola	GC	0.0512871302634988	0.046
Aspviola	L50	0.00352883308631824	0.222
Aspviola	maxLen	-0.00849356492195779	0.744
Aspviola	medianLen	-0.000193540506492563	0.614
Aspviola	minLen	0.00159000920796084	0.424
Aspviola	n_seg	0.00326217942441461	0.315
Aspviola	N50	-0.000937933972545451	0.56
Aspviola	proteins	0.0145067378945247	0.212
Aspviola	seqCounts	0.0073748666005105	0.05
Aspviola	totalBases	0.000186817922499919	0.505
Aspwelwi	avgLen	-0.0149054765041432	0.886
Aspwelwi	complete	0.0660088803974232	0.01
Aspwelwi	GC	0.0348972091161017	0.063
Aspwelwi	L50	0.00620691890049777	0.044
Aspwelwi	maxLen	-0.00283875132086842	0.64
Aspwelwi	medianLen	-0.0016547854081732	0.665
Aspwelwi	minLen	0.00172304046380247	0.395
Aspwelwi	n_seg	-0.00159879379403109	0.663
Aspwelwi	N50	-0.0148902870264667	0.829
Aspwelwi	proteins	0.0302824641317498	0.076
Aspwelwi	seqCounts	0.00707408035305772	0.066
Aspwelwi	totalBases	0.000567219062930363	0.416
Aspwenti	avgLen	0.0205641314834185	0.022
Aspwenti	complete	0.0533810044403319	0.015
Aspwenti	GC	0.0170720437188414	0.091
Aspwenti	L50	0.00489423874346488	0.085
Aspwenti	maxLen	0.0605620053483993	0.009
Aspwenti	medianLen	-0.00524038447016648	0.792
Aspwenti	minLen	0.000282220371031479	0.543
Aspwenti	n_seg	-0.00305951000568265	0.743
Aspwenti	N50	0.0625999356513567	0.004
Aspwenti	proteins	0.0109562670814679	0.176
Aspwenti	seqCounts	0.00523141015627836	0.102
Aspwenti	totalBases	2.09222285006811e-05	0.471
Aulheder	avgLen	-0.00717048064970233	0.845
Aulheder	complete	0.0103791931613864	0.092
Aulheder	GC	0.0674718427866827	0.004
Aulheder	L50	-0.000372412518447713	0.655
Aulheder	maxLen	-0.0144295803165736	0.863
Aulheder	medianLen	-0.00385501769825326	0.821
Aulheder	minLen	0.000895760764978141	0.389
Aulheder	n_seg	-0.0208287444099965	0.976
Aulheder	N50	-0.0111882911038947	0.873
Aulheder	proteins	0.0125200732426104	0.135
Aulheder	seqCounts	0.00123382241947848	0.343
Aulheder	totalBases	-0.0022201607964543	0.743
Aurampl	avgLen	0.0025406502647152	0.395
Aurampl	complete	-0.000170731902167802	0.561
Aurampl	GC	0.213098236306493	0.001
Aurampl	L50	0.000321373451178708	0.531
Aurampl	maxLen	0.0865880924556588	0.007
Aurampl	medianLen	0.00844810824213653	0.13
Aurampl	minLen	0.00608545221382829	0.016
Aurampl	n_seg	0.0236201387401684	0.023
Aurampl	N50	-0.00288157656620683	0.629
Aurampl	proteins	0.256012041665884	0.001
Aurampl	seqCounts	-0.000672213263689126	0.635
Aurampl	totalBases	0.0517788517814244	0.008
Aurmelan	avgLen	-0.0074020154000551	0.828
Aurmelan	complete	-0.0101540867981668	0.84
Aurmelan	GC	0.0374274195284749	0.032
Aurmelan	L50	0.000554485974188498	0.52
Aurmelan	maxLen	0.00489081922781798	0.323
Aurmelan	medianLen	-0.0069694542149745	0.886
Aurmelan	minLen	-0.000407501567370693	0.737
Aurmelan	n_seg	-0.0110134633909454	0.924
Aurmelan	N50	-0.00341895976511226	0.688
Aurmelan	proteins	0.000898084364572159	0.428
Aurmelan	seqCounts	0.00206309018454481	0.278
Aurmelan	totalBases	-0.00193983207063874	0.707
Aurnamib	avgLen	0.00293267949978435	0.304
Aurnamib	complete	-0.00896642168012138	0.812
Aurnamib	GC	0.0500563186867375	0.015
Aurnamib	L50	0.000548252613624975	0.502
Aurnamib	maxLen	0.00268465162261292	0.398
Aurnamib	medianLen	0.000379766568149074	0.575
Aurnamib	minLen	-0.000387094994336052	0.739
Aurnamib	n_seg	-0.0113289533402917	0.925
Aurnamib	N50	-0.000279651232306454	0.57
Aurnamib	proteins	-0.000434922599251535	0.536
Aurnamib	seqCounts	0.0021093222525847	0.277
Aurnamib	totalBases	-0.0022150314032694	0.739
Aurpullu	avgLen	-0.00706298963493719	0.818
Aurpullu	complete	-0.00944851740795094	0.828
Aurpullu	GC	0.0390751516235795	0.024
Aurpullu	L50	0.000537805795356261	0.499
Aurpullu	maxLen	0.0042397448042326	0.314
Aurpullu	medianLen	-0.00664733629698971	0.85
Aurpullu	minLen	-0.000400300693361809	0.739
Aurpullu	n_seg	-0.00903526711327233	0.904
Aurpullu	N50	0.000661093628457115	0.481
Aurpullu	proteins	0.00589348280633742	0.267
Aurpullu	seqCounts	0.00198437645900816	0.3
Aurpullu	totalBases	-0.00112246530380934	0.669
Aursubgl1	avgLen	-0.00150728533820572	0.638
Aursubgl1	complete	-0.00905808188994379	0.811
Aursubgl1	GC	0.0466568081139963	0.021
Aursubgl1	L50	0.00054394256701513	0.495
Aursubgl1	maxLen	-0.00111766389523564	0.578
Aursubgl1	medianLen	-0.00182485777731044	0.712
Aursubgl1	minLen	-0.000398795294805657	0.726
Aursubgl1	n_seg	-0.0119582279192797	0.939
Aursubgl1	N50	-0.00356637843943864	0.714
Aursubgl1	proteins	0.00206269466247204	0.359
Aursubgl1	seqCounts	0.00203723634787903	0.273
Aursubgl1	totalBases	-0.00241272269816313	0.731
Aursubgl2	avgLen	0.0151098281692446	0.033
Aursubgl2	complete	-0.0109487878704525	0.872
Aursubgl2	GC	0.222456416660234	0.001
Aursubgl2	L50	-0.00274416807007834	0.805
Aursubgl2	maxLen	0.000118282874565988	0.508
Aursubgl2	medianLen	0.00913972366115202	0.049
Aursubgl2	minLen	0.0048108257841291	0.013
Aursubgl2	n_seg	0.0196702753170228	0.008
Aursubgl2	N50	0.0156087417781603	0.072
Aursubgl2	proteins	0.47823951958285	0.001
Aursubgl2	seqCounts	0.000900980220342088	0.426
Aursubgl2	totalBases	0.0995572372535703	0.003
Babinosi	avgLen	0.00302348913176909	0.272
Babinosi	complete	-0.0592680961626791	0.993
Babinosi	GC	-0.0519586644687574	0.996
Babinosi	L50	0.00819486447770217	0.024
Babinosi	maxLen	-0.0169293504819154	0.919
Babinosi	medianLen	0.000573259842528582	0.439
Babinosi	minLen	-0.00484641469607209	0.933
Babinosi	n_seg	0.0255777600483185	0.011
Babinosi	N50	0.00619230279091003	0.188
Babinosi	proteins	0.248949189025566	0.001
Babinosi	seqCounts	0.00713889272791532	0.035
Babinosi	totalBases	0.0840111758502034	0.002
Barcalif	avgLen	0.0171494674839586	0.028
Barcalif	complete	-0.00861754494131845	0.79
Barcalif	GC	0.145651721902747	0.001
Barcalif	L50	0.00774304998769745	0.02
Barcalif	maxLen	0.0452641736022701	0.011
Barcalif	medianLen	0.00619700098045471	0.096
Barcalif	minLen	-0.00148963070218724	0.764
Barcalif	n_seg	0.0222955216672748	0.011
Barcalif	N50	0.025213189221917	0.024
Barcalif	proteins	0.184625092530237	0.001
Barcalif	seqCounts	0.00560845770767083	0.069
Barcalif	totalBases	0.0767994807235371	0.006
Barhawai	avgLen	0.0167582828232975	0.036
Barhawai	complete	-0.0108941351481434	0.819
Barhawai	GC	0.0895842285956134	0.01
Barhawai	L50	0.00715056897641901	0.018
Barhawai	maxLen	0.044721830562191	0.02
Barhawai	medianLen	0.00634149857949222	0.096
Barhawai	minLen	-0.00122564836953152	0.758
Barhawai	n_seg	0.0220004886905075	0.016
Barhawai	N50	0.0320975065165829	0.023
Barhawai	proteins	0.194375361964068	0.001
Barhawai	seqCounts	0.00578991594783376	0.064
Barhawai	totalBases	0.0780281815009003	0.006
Barpopul	avgLen	0.0181498340297278	0.033
Barpopul	complete	-0.0108941351481434	0.835
Barpopul	GC	0.0915409538176621	0.008
Barpopul	L50	0.00751992174933987	0.021
Barpopul	maxLen	0.0450678403957303	0.024
Barpopul	medianLen	0.00638516279186004	0.093
Barpopul	minLen	-0.00123073375526957	0.759
Barpopul	n_seg	0.0199129787949828	0.019
Barpopul	N50	0.0272163596185444	0.028
Barpopul	proteins	0.186606395796434	0.002
Barpopul	seqCounts	0.00313568877163826	0.203
Barpopul	totalBases	0.0754459824929627	0.006
Barprate	avgLen	0.0183430469203573	0.031
Barprate	complete	-0.000642990888064729	0.572
Barprate	GC	0.251427063565309	0.001
Barprate	L50	0.00711977310485187	0.019
Barprate	maxLen	0.0520198893793483	0.013
Barprate	medianLen	0.00666229139923161	0.088
Barprate	minLen	-0.00115126393695235	0.765
Barprate	n_seg	0.0229026735615746	0.015
Barprate	N50	0.0302598558122437	0.032
Barprate	proteins	0.177953717597957	0.002
Barprate	seqCounts	0.00461384150098581	0.144
Barprate	totalBases	0.0728104673570239	0.006
Barsalic	avgLen	0.0179974167301114	0.04
Barsalic	complete	-0.000108805471672267	0.538
Barsalic	GC	0.241772169234425	0.001
Barsalic	L50	0.00787220779178375	0.018
Barsalic	maxLen	0.0465379671247557	0.013
Barsalic	medianLen	0.00666507327106212	0.082
Barsalic	minLen	-0.00115126393695235	0.758
Barsalic	n_seg	0.022751562236671	0.014
Barsalic	N50	0.0178491826755032	0.056
Barsalic	proteins	0.18743339594653	0.002
Barsalic	seqCounts	0.00542358505808131	0.08
Barsalic	totalBases	0.0774286423571956	0.004
Basmeris	avgLen	0.0130533901602167	0.035
Basmeris	complete	0.105387023915317	0.002
Basmeris	GC	0.0182401052648725	0.061
Basmeris	L50	0.0472573515173731	0.002
Basmeris	maxLen	0.0347896729327383	0.015
Basmeris	medianLen	0.00684332900057747	0.07
Basmeris	minLen	0.0034099122480826	0.046
Basmeris	n_seg	0.00289117926791782	0.238
Basmeris	N50	0.027711788861798	0.013
Basmeris	proteins	0.0787022614730333	0.005
Basmeris	seqCounts	0.00234376275833644	0.228
Basmeris	totalBases	0.217061664742291	0.001
Batdendr	avgLen	0.00726867465516679	0.136
Batdendr	complete	0.647632750726972	0.001
Batdendr	GC	-0.00585353840315001	0.72
Batdendr	L50	-0.017487923133084	0.974
Batdendr	maxLen	-0.0471676282284137	0.979
Batdendr	medianLen	0.00611484859278711	0.07
Batdendr	minLen	0.0025805295461127	0.048
Batdendr	n_seg	0.00909376007450151	0.026
Batdendr	N50	-0.0103333195271134	0.81
Batdendr	proteins	-0.00574254043109949	0.717
Batdendr	seqCounts	-0.010980050098139	0.945
Batdendr	totalBases	-0.0101627201204014	0.923
Batsalam	avgLen	0.0114506887935804	0.036
Batsalam	complete	0.659887121365098	0.001
Batsalam	GC	0.00129155084600277	0.423
Batsalam	L50	0.0517863672963335	0.003
Batsalam	maxLen	0.0137232404521117	0.132
Batsalam	medianLen	0.00617775058687464	0.078
Batsalam	minLen	0.00260509612679616	0.041
Batsalam	n_seg	0.00924189580933669	0.023
Batsalam	N50	0.0172344729213085	0.058
Batsalam	proteins	0.000943178255342152	0.429
Batsalam	seqCounts	0.0131157267428228	0.011
Batsalam	totalBases	-0.00199607384015879	0.728
Baupanam	avgLen	0.00391057537158712	0.313
Baupanam	complete	-0.0206258257905179	0.906
Baupanam	GC	0.124429216338992	0.002
Baupanam	L50	-0.00326381305840989	0.854
Baupanam	maxLen	9.69282289485277e-05	0.496
Baupanam	medianLen	0.00260043351571173	0.385
Baupanam	minLen	-0.00111163806522911	0.784
Baupanam	n_seg	-0.00898823040914338	0.912
Baupanam	N50	-0.000109570578163507	0.52
Baupanam	proteins	0.000863170921799201	0.431
Baupanam	seqCounts	-0.0024807491859939	0.81
Baupanam	totalBases	-0.0034558413841613	0.784
Beabassi	avgLen	-0.00212109855267939	0.647
Beabassi	complete	0.0206983602438242	0.043
Beabassi	GC	0.0854345852577626	0.007
Beabassi	L50	-0.00115217522125313	0.718
Beabassi	maxLen	-0.00432819109066775	0.665
Beabassi	medianLen	0.00543887702487808	0.157
Beabassi	minLen	0.00309469243994775	0.082
Beabassi	n_seg	0.00302313347081009	0.292
Beabassi	N50	-0.0138663216414788	0.862
Beabassi	proteins	2.17622181069416e-05	0.469
Beabassi	seqCounts	-0.0020563289643787	0.77
Beabassi	totalBases	-0.00121503838397489	0.673
Bifadela	avgLen	0.0128279266084476	0.054
Bifadela	complete	0.033041085777545	0.01
Bifadela	GC	-0.0134046326309571	0.859
Bifadela	L50	-0.0352999523847779	0.994
Bifadela	maxLen	0.0205280234306314	0.041
Bifadela	medianLen	0.00794806236479361	0.037
Bifadela	minLen	0.00339001410239753	0.034
Bifadela	n_seg	-0.00859024068892442	0.908
Bifadela	N50	0.0237890512212902	0.021
Bifadela	proteins	-0.0692458334381592	0.994
Bifadela	seqCounts	-0.022910717114319	0.982
Bifadela	totalBases	-0.0702771794170193	0.992
Bimnozel	avgLen	0.0010953770598883	0.463
Bimnozel	complete	0.0160271663722975	0.1
Bimnozel	GC	-0.0296420518834561	0.928
Bimnozel	L50	0.0042643815201479	0.162
Bimnozel	maxLen	0.00751916525617261	0.255
Bimnozel	medianLen	0.00805219278602726	0.118
Bimnozel	minLen	0.00410148255626507	0.039
Bimnozel	n_seg	0.492849279480129	0.001
Bimnozel	N50	-0.0107265493122848	0.802
Bimnozel	proteins	0.163019309562061	0.004
Bimnozel	seqCounts	0.0075684667554942	0.056
Bimnozel	totalBases	0.0478733972113176	0.009
Bipmaydi	avgLen	0.00584092576748653	0.332
Bipmaydi	complete	0.0303809895568052	0.049
Bipmaydi	GC	0.0580990575282331	0.039
Bipmaydi	L50	0.00613152455274829	0.081
Bipmaydi	maxLen	0.000693518656521829	0.486
Bipmaydi	medianLen	0.0113366921028512	0.053
Bipmaydi	minLen	0.00419592639507633	0.038
Bipmaydi	n_seg	-0.0122077257612716	0.87
Bipmaydi	N50	-0.00213844853185238	0.62
Bipmaydi	proteins	0.0389777741023866	0.081
Bipmaydi	seqCounts	0.00861194686225366	0.04
Bipmaydi	totalBases	-0.00110222702798955	0.6
Biporyza	avgLen	0.00880761645290881	0.22
Biporyza	complete	0.0278594782000589	0.034
Biporyza	GC	0.054643758917958	0.039
Biporyza	L50	0.00191802097413291	0.391
Biporyza	maxLen	-0.0199229541306517	0.869
Biporyza	medianLen	0.0103889504274572	0.064
Biporyza	minLen	0.0040772407701697	0.035
Biporyza	n_seg	-0.00577499373774813	0.768
Biporyza	N50	-0.00731908027551049	0.746
Biporyza	proteins	0.0279218839416805	0.098
Biporyza	seqCounts	0.00466261277858828	0.197
Biporyza	totalBases	-0.00186908117805385	0.689
Bipsorok	avgLen	0.00485347419916261	0.355
Bipsorok	complete	0.0300102026966883	0.046
Bipsorok	GC	0.0473266731442761	0.064
Bipsorok	L50	0.00644349410499648	0.053
Bipsorok	maxLen	0.0158879173344974	0.195
Bipsorok	medianLen	0.0113498460079907	0.057
Bipsorok	minLen	0.00412696141570696	0.052
Bipsorok	n_seg	-0.00351312201180567	0.722
Bipsorok	N50	0.00373523436715076	0.404
Bipsorok	proteins	0.0319812568114971	0.112
Bipsorok	seqCounts	0.00894632530430113	0.039
Bipsorok	totalBases	-0.00031373477776363	0.555
Bipvicto	avgLen	0.0108720727531022	0.198
Bipvicto	complete	0.031058470092728	0.032
Bipvicto	GC	0.0498958971140023	0.06
Bipvicto	L50	0.00282828287120979	0.335
Bipvicto	maxLen	-0.00560278557492594	0.695
Bipvicto	medianLen	0.0111117670255797	0.066
Bipvicto	minLen	0.00407878697084219	0.036
Bipvicto	n_seg	-0.00423248866098697	0.738
Bipvicto	N50	0.00141048513115885	0.493
Bipvicto	proteins	0.0420630015094297	0.066
Bipvicto	seqCounts	0.00392243523858987	0.293
Bipvicto	totalBases	-0.000899037586885065	0.585
Bipzeico	avgLen	0.011027330650021	0.192
Bipzeico	complete	0.031058470092728	0.041
Bipzeico	GC	0.0575492023914142	0.043
Bipzeico	L50	0.00094684281428174	0.489
Bipzeico	maxLen	-0.010812242583429	0.773
Bipzeico	medianLen	0.010880689087452	0.061
Bipzeico	minLen	0.00407991050949289	0.036
Bipzeico	n_seg	-0.0110299105718531	0.874
Bipzeico	N50	9.69194446597552e-05	0.541
Bipzeico	proteins	0.0416744693206676	0.079
Bipzeico	seqCounts	0.0028285206012782	0.344
Bipzeico	totalBases	-0.00167207679230151	0.663
Blaadeni	avgLen	-0.0676021493801443	0.989
Blaadeni	complete	0.0437629642864108	0.018
Blaadeni	GC	-0.0132910944931464	0.837
Blaadeni	L50	0.00173833901338775	0.288
Blaadeni	maxLen	-0.0399399437937713	0.969
Blaadeni	medianLen	-0.039577018837028	0.987
Blaadeni	minLen	-0.0204022177490693	0.972
Blaadeni	n_seg	0.015653451837237	0.019
Blaadeni	N50	-0.0643425406721873	0.993
Blaadeni	proteins	0.116925936030503	0.004
Blaadeni	seqCounts	0.00258517472083369	0.213
Blaadeni	totalBases	0.0478914589234183	0.006
Blaameri	avgLen	0.00121385546775614	0.441
Blaameri	complete	0.124025714228522	0.004
Blaameri	GC	0.021159023832962	0.089
Blaameri	L50	0.00132641084873107	0.365
Blaameri	maxLen	0.0318125574232614	0.032
Blaameri	medianLen	-0.00335226410831215	0.778
Blaameri	minLen	-0.00487405763921627	0.922
Blaameri	n_seg	0.0149662514725301	0.014
Blaameri	N50	0.0134957593910742	0.079
Blaameri	proteins	0.120618957194291	0.001
Blaameri	seqCounts	0.00154961133868988	0.339
Blaameri	totalBases	0.0459643593876493	0.006
Bladerma	avgLen	-0.00844175067725715	0.819
Bladerma	complete	0.00292161243459589	0.368
Bladerma	GC	0.00293723284032138	0.37
Bladerma	L50	-0.00136735657166625	0.77
Bladerma	maxLen	-0.0221713034602759	0.905
Bladerma	medianLen	-0.00196039798513643	0.713
Bladerma	minLen	0.000519381589772818	0.62
Bladerma	n_seg	0.0833123465423551	0.006
Bladerma	N50	-0.0146429659572575	0.868
Bladerma	proteins	0.000287978699560057	0.476
Bladerma	seqCounts	0.00211072742595189	0.31
Bladerma	totalBases	0.0273068928173764	0.01
Blagilch	avgLen	-0.000147667966748421	0.586
Blagilch	complete	0.00328193853660756	0.366
Blagilch	GC	-0.00132249203714044	0.57
Blagilch	L50	-0.00572611334192184	0.904
Blagilch	maxLen	0.000132615836646515	0.484
Blagilch	medianLen	-0.000470830882206592	0.649
Blagilch	minLen	0.000521883998405517	0.614
Blagilch	n_seg	0.0924584556680891	0.007
Blagilch	N50	-0.000888538457793224	0.578
Blagilch	proteins	0.000213846782879454	0.473
Blagilch	seqCounts	-0.00651341467168115	0.912
Blagilch	totalBases	0.0275783997113513	0.009
Blamokoe	avgLen	0.00431156733262313	0.238
Blamokoe	complete	0.00663664345069954	0.178
Blamokoe	GC	-0.026094619372216	0.95
Blamokoe	L50	-0.00390755558330847	0.882
Blamokoe	maxLen	0.0305136877426317	0.021
Blamokoe	medianLen	-0.00145935229469692	0.675
Blamokoe	minLen	-0.00283386343198987	0.862
Blamokoe	n_seg	0.0139466344421413	0.024
Blamokoe	N50	0.0171540684875318	0.037
Blamokoe	proteins	0.114584916854175	0.001
Blamokoe	seqCounts	-0.000786672737858698	0.705
Blamokoe	totalBases	0.0461244133178196	0.005
Blamusci	avgLen	0.00196228352157155	0.376
Blamusci	complete	0.0468181613024882	0.005
Blamusci	GC	-0.0500136686443427	0.989
Blamusci	L50	0.000644274839400591	0.425
Blamusci	maxLen	0.0265404693458513	0.018
Blamusci	medianLen	-0.00322014080859691	0.774
[truncated: 12,870 more rows]
