# Supplementary material for: Phylogenomic signatures of repeat-induced point mutations across the fungal kingdom
Source: PLoS Biol. 2025 Oct 15;23(10):e3003433. doi: 10.1371/journal.pbio.3003433 (PMC12543289; doi:10.1371/journal.pbio.3003433)
Supplement: S5 Table — For each species, the values corresponding to the first two PCA reductions from the CATAStrophy tools are given. (XLSX) [file pbio.3003433.s028.xlsx]

## Sheet: Sheet1
Supplementary Table S5 : Values of "trophism" representing the CAZyme repertoire across the 1,239 genome assemblies
shortID	variable	value	phylum
Aaoarxi	trophism_PC1	44.2938	Ascomycota
Aaoarxi	trophism_PC2	2.47393	Ascomycota
Absglauc	trophism_PC1	-26.0092	Mucoromycota
Absglauc	trophism_PC2	-16.8253	Mucoromycota
Absrepen	trophism_PC1	-25.7239	Mucoromycota
Absrepen	trophism_PC2	-16.3358	Mucoromycota
Acaingol	trophism_PC1	-19.8224	Basidiomycota
Acaingol	trophism_PC2	-12.6404	Basidiomycota
Achhypo	trophism_PC1	-25.2867	Oomycota
Achhypo	trophism_PC2	16.6122	Oomycota
Aciacule	trophism_PC1	-33.9149	Saccharomycota
Aciacule	trophism_PC2	-17.0302	Saccharomycota
Acirichm	trophism_PC1	-14.0094	Ascomycota
Acirichm	trophism_PC2	-8.27552	Ascomycota
Acrchrys	trophism_PC1	-5.41719	Ascomycota
Acrchrys	trophism_PC2	-10.5078	Ascomycota
Agabispo	trophism_PC1	-5.39623	Basidiomycota
Agabispo	trophism_PC2	-13.144	Basidiomycota
Agraeger	trophism_PC2	-7.87633	Basidiomycota
Agraeger	trophism_PC1	12.9016	Basidiomycota
Agrpedia	trophism_PC2	-7.1228	Basidiomycota
Agrpedia	trophism_PC1	15.9239	Basidiomycota
Akalecan	trophism_PC1	-19.3855	Ascomycota
Akalecan	trophism_PC2	-14.6931	Ascomycota
Albcand	trophism_PC2	3.99994	Oomycota
Albcand	trophism_PC1	-44.6027	Oomycota
Allhylec	trophism_PC1	-33.1068	Saccharomycota
Allhylec	trophism_PC2	-11.5094	Saccharomycota
Allmacro	trophism_PC2	-16.6081	Blastocladiomycota
Allmacro	trophism_PC1	-26.4327	Blastocladiomycota
Altalter	trophism_PC1	55.4389	Ascomycota
Altalter	trophism_PC2	3.98784	Ascomycota
Altarbor	trophism_PC2	3.67024	Ascomycota
Altarbor	trophism_PC1	51.766	Ascomycota
Altgaise	trophism_PC2	4.26892	Ascomycota
Altgaise	trophism_PC1	53.6793	Ascomycota
AltMG1	trophism_PC1	52.2644	Ascomycota
AltMG1	trophism_PC2	3.22417	Ascomycota
Alttenui	trophism_PC1	56.9005	Ascomycota
Alttenui	trophism_PC2	4.95977	Ascomycota
Amamusca	trophism_PC1	-10.5461	Basidiomycota
Amamusca	trophism_PC2	-14.9702	Basidiomycota
Amarubes	trophism_PC2	-14.6499	Basidiomycota
Amarubes	trophism_PC1	-5.53231	Basidiomycota
Amathier	trophism_PC2	-12.7973	Basidiomycota
Amathier	trophism_PC1	-3.88892	Basidiomycota
Ambambro	trophism_PC1	-40.7362	Saccharomycota
Ambambro	trophism_PC2	-12.1659	Saccharomycota
Ambkashi	trophism_PC1	-44.867	Saccharomycota
Ambkashi	trophism_PC2	-12.516	Saccharomycota
Ambmalee	trophism_PC2	-13.3627	Saccharomycota
Ambmalee	trophism_PC1	-44.7337	Saccharomycota
Ambmonos	trophism_PC2	-11.5022	Saccharomycota
Ambmonos	trophism_PC1	-40.5972	Saccharomycota
Amborego	trophism_PC2	-11.6075	Saccharomycota
Amborego	trophism_PC1	-39.0737	Saccharomycota
Ambphile	trophism_PC2	-9.51792	Saccharomycota
Ambphile	trophism_PC1	-38.0827	Saccharomycota
Ambpseud	trophism_PC1	-44.329	Saccharomycota
Ambpseud	trophism_PC2	-12.8123	Saccharomycota
Ambvande	trophism_PC1	-44.4712	Saccharomycota
Ambvande	trophism_PC2	-13.297	Saccharomycota
Amnligni	trophism_PC2	-4.25235	Ascomycota
Amnligni	trophism_PC1	36.4789	Ascomycota
Amoresin	trophism_PC1	-17.7471	Ascomycota
Amoresin	trophism_PC2	-13.9419	Ascomycota
Ampquisq	trophism_PC2	-8.24479	Ascomycota
Ampquisq	trophism_PC1	5.45265	Ascomycota
AmpWSBS2	trophism_PC2	-21.9883	Microsporidia
AmpWSBS2	trophism_PC1	-50.484	Microsporidia
Anarobus	trophism_PC1	26.8099	Chytridiomycota
Anarobus	trophism_PC2	2.02474	Chytridiomycota
Annalger	trophism_PC2	-21.0234	Microsporidia
Annalger	trophism_PC1	-51.3016	Microsporidia
Antcitri	trophism_PC2	-13.8912	Basidiomycota
Antcitri	trophism_PC1	-11.2799	Basidiomycota
Antflocc	trophism_PC2	-15.8575	Basidiomycota
Antflocc	trophism_PC1	-29.6654	Basidiomycota
Aphasta	trophism_PC1	-39.137	Oomycota
Aphasta	trophism_PC2	0.298479	Oomycota
Apheute	trophism_PC1	5.08609	Oomycota
Apheute	trophism_PC2	50.5282	Oomycota
Aphinva	trophism_PC2	0.288331	Oomycota
Aphinva	trophism_PC1	-42.5423	Oomycota
Aphstel	trophism_PC1	0.933846	Oomycota
Aphstel	trophism_PC2	53.188	Oomycota
Apiporos	trophism_PC1	-25.4388	Basidiomycota
Apiporos	trophism_PC2	-9.53545	Basidiomycota
Aplpruni	trophism_PC2	-6.28998	Ascomycota
Aplpruni	trophism_PC1	2.05726	Ascomycota
Apoossif	trophism_PC2	-14.1971	Mucoromycota
Apoossif	trophism_PC1	-27.9132	Mucoromycota
Armborea	trophism_PC1	-51.6512	Basidiomycota
Armborea	trophism_PC2	-21.7391	Basidiomycota
Armgalli	trophism_PC1	36.6044	Basidiomycota
Armgalli	trophism_PC2	-3.62622	Basidiomycota
Armostoy	trophism_PC2	-3.69267	Basidiomycota
Armostoy	trophism_PC1	25.8847	Basidiomycota
Armsolid	trophism_PC2	-4.23543	Basidiomycota
Armsolid	trophism_PC1	27.4583	Basidiomycota
Artentom	trophism_PC2	-6.13858	Ascomycota
Artentom	trophism_PC1	2.81543	Ascomycota
Artflagr	trophism_PC1	10.9419	Ascomycota
Artflagr	trophism_PC2	-3.05571	Ascomycota
Artoligo	trophism_PC2	-3.29654	Ascomycota
Artoligo	trophism_PC1	15.1886	Ascomycota
Artuncin	trophism_PC2	-16.0245	Ascomycota
Artuncin	trophism_PC1	-23.7985	Ascomycota
Ascapi	trophism_PC2	-16.3613	Ascomycota
Ascapi	trophism_PC1	-34.054	Ascomycota
Ascasiat	trophism_PC1	-37.7628	Saccharomycota
Ascasiat	trophism_PC2	-11.2343	Saccharomycota
Ascimmer	trophism_PC1	9.97818	Ascomycota
Ascimmer	trophism_PC2	-10.175	Ascomycota
Ascnigri	trophism_PC2	-16.1261	Ascomycota
Ascnigri	trophism_PC1	-29.327	Ascomycota
Ascrabie	trophism_PC2	-0.316069	Ascomycota
Ascrabie	trophism_PC1	12.3014	Ascomycota
Ascrubes	trophism_PC2	-14.5631	Saccharomycota
Ascrubes	trophism_PC1	-43.5088	Saccharomycota
Ashacer	trophism_PC1	-47.1157	Saccharomycota
Ashacer	trophism_PC2	-14.798	Saccharomycota
Aspacule1	trophism_PC1	22.7221	Ascomycota
Aspacule1	trophism_PC2	1.55036	Ascomycota
Aspacule2	trophism_PC2	1.01882	Ascomycota
Aspacule2	trophism_PC1	24.6004	Ascomycota
Aspallia	trophism_PC2	2.37147	Ascomycota
Aspallia	trophism_PC1	20.5194	Ascomycota
Asparach	trophism_PC1	47.004	Ascomycota
Asparach	trophism_PC2	8.38157	Ascomycota
Aspavena	trophism_PC2	0.641789	Ascomycota
Aspavena	trophism_PC1	21.2713	Ascomycota
Aspawamo	trophism_PC2	2.09696	Ascomycota
Aspawamo	trophism_PC1	27.1377	Ascomycota
Aspberth	trophism_PC2	5.11931	Ascomycota
Aspberth	trophism_PC1	31.4157	Ascomycota
Aspbomby	trophism_PC2	6.56035	Ascomycota
Aspbomby	trophism_PC1	36.692	Ascomycota
Aspbrasi	trophism_PC1	23.708	Ascomycota
Aspbrasi	trophism_PC2	2.26411	Ascomycota
Aspbrunn	trophism_PC1	20.2116	Ascomycota
Aspbrunn	trophism_PC2	0.662237	Ascomycota
Aspburne	trophism_PC2	2.09941	Ascomycota
Aspburne	trophism_PC1	21.3451	Ascomycota
Aspcaela	trophism_PC1	45.0615	Ascomycota
Aspcaela	trophism_PC2	11.3086	Ascomycota
Aspcalid	trophism_PC2	10.0215	Ascomycota
Aspcalid	trophism_PC1	52.6493	Ascomycota
Aspcampe	trophism_PC2	-9.05835	Ascomycota
Aspcampe	trophism_PC1	-5.73618	Ascomycota
Aspcandi	trophism_PC1	-9.51177	Ascomycota
Aspcandi	trophism_PC2	-10.0583	Ascomycota
Aspcarbo	trophism_PC2	-2.54432	Ascomycota
Aspcarbo	trophism_PC1	14.8903	Ascomycota
Aspclava	trophism_PC2	-6.40834	Ascomycota
Aspclava	trophism_PC1	-3.72216	Ascomycota
Aspcorem	trophism_PC2	-7.24873	Ascomycota
Aspcorem	trophism_PC1	-12.6265	Ascomycota
Aspcosta1	trophism_PC1	22.5023	Ascomycota
Aspcosta1	trophism_PC2	-0.493854	Ascomycota
Aspcosta2	trophism_PC1	22.5023	Ascomycota
Aspcosta2	trophism_PC2	-0.493854	Ascomycota
Aspcrist	trophism_PC2	-7.55793	Ascomycota
Aspcrist	trophism_PC1	-5.61975	Ascomycota
Aspellip	trophism_PC1	12.2282	Ascomycota
Aspellip	trophism_PC2	-0.857208	Ascomycota
Aspeucal	trophism_PC1	18.0567	Ascomycota
Aspeucal	trophism_PC2	-1.22232	Ascomycota
Aspfeli	trophism_PC2	0.464627	Ascomycota
Aspfeli	trophism_PC1	27.6287	Ascomycota
Aspfijie	trophism_PC2	0.89755	Ascomycota
Aspfijie	trophism_PC1	22.9817	Ascomycota
Aspfisch	trophism_PC1	16.7397	Ascomycota
Aspfisch	trophism_PC2	0.218652	Ascomycota
Aspflavu	trophism_PC1	34.2094	Ascomycota
Aspflavu	trophism_PC2	7.48145	Ascomycota
Aspfumig1	trophism_PC2	4.43361	Ascomycota
Aspfumig1	trophism_PC1	29.8538	Ascomycota
Aspfumig2	trophism_PC2	-1.86719	Ascomycota
Aspfumig2	trophism_PC1	5.96099	Ascomycota
Aspglauc	trophism_PC2	-5.70687	Ascomycota
Aspglauc	trophism_PC1	-2.42651	Ascomycota
Asphanco	trophism_PC1	20.6883	Ascomycota
Asphanco	trophism_PC2	2.63951	Ascomycota
Aspheter	trophism_PC2	-4.64891	Ascomycota
Aspheter	trophism_PC1	2.79906	Ascomycota
AspHF37	trophism_PC2	-11.1092	Ascomycota
AspHF37	trophism_PC1	-12.9007	Ascomycota
Asphirat	trophism_PC2	-1.14536	Ascomycota
Asphirat	trophism_PC1	8.38298	Ascomycota
Asphomom	trophism_PC1	11.0355	Ascomycota
Asphomom	trophism_PC2	-1.30082	Ascomycota
Aspiberi	trophism_PC1	18.1346	Ascomycota
Aspiberi	trophism_PC2	-1.51058	Ascomycota
Aspindol	trophism_PC2	1.06837	Ascomycota
Aspindol	trophism_PC1	24.5515	Ascomycota
Aspjapon	trophism_PC2	0.750455	Ascomycota
Aspjapon	trophism_PC1	23.401	Ascomycota
Aspkawac	trophism_PC2	-1.17336	Ascomycota
Aspkawac	trophism_PC1	21.7785	Ascomycota
Asplacti	trophism_PC1	23.0126	Ascomycota
Asplacti	trophism_PC2	0.950422	Ascomycota
Asplentu	trophism_PC1	18.6675	Ascomycota
Asplentu	trophism_PC2	2.48542	Ascomycota
Asplepor	trophism_PC2	2.15237	Ascomycota
Asplepor	trophism_PC1	22.9807	Ascomycota
Aspluchu	trophism_PC2	-0.104761	Ascomycota
Aspluchu	trophism_PC1	24.9355	Ascomycota
Aspminis	trophism_PC1	38.5358	Ascomycota
Aspminis	trophism_PC2	7.44313	Ascomycota
Aspmulun	trophism_PC2	0.546077	Ascomycota
Aspmulun	trophism_PC1	31.7295	Ascomycota
Aspneoni	trophism_PC2	-1.42994	Ascomycota
Aspneoni	trophism_PC1	20.9764	Ascomycota
Aspnidul	trophism_PC2	-2.88631	Ascomycota
Aspnidul	trophism_PC1	16.372	Ascomycota
Aspnige	trophism_PC2	0.950422	Ascomycota
Aspnige	trophism_PC1	23.0126	Ascomycota
Aspnomia	trophism_PC1	31.8455	Ascomycota
Aspnomia	trophism_PC2	5.67112	Ascomycota
Aspnomiu	trophism_PC1	31.8455	Ascomycota
Aspnomiu	trophism_PC2	5.67112	Ascomycota
Aspnovof	trophism_PC2	1.04813	Ascomycota
Aspnovof	trophism_PC1	19.2619	Ascomycota
Aspnovop	trophism_PC1	41.8152	Ascomycota
Aspnovop	trophism_PC2	8.05208	Ascomycota
Aspochra	trophism_PC2	-7.40504	Ascomycota
Aspochra	trophism_PC1	-10.5017	Ascomycota
Asporyza	trophism_PC2	4.5641	Ascomycota
Asporyza	trophism_PC1	26.039	Ascomycota
Aspparas	trophism_PC1	45.9721	Ascomycota
Aspparas	trophism_PC2	10.6984	Ascomycota
Aspphoen	trophism_PC2	0.25264	Ascomycota
Aspphoen	trophism_PC1	24.4763	Ascomycota
Asppiper	trophism_PC2	0.376125	Ascomycota
Asppiper	trophism_PC1	23.5288	Ascomycota
Asppseud1	trophism_PC2	10.2687	Ascomycota
Asppseud1	trophism_PC1	39.7495	Ascomycota
Asppseud2	trophism_PC1	33.707	Ascomycota
Asppseud2	trophism_PC2	5.96139	Ascomycota
Asppseud3	trophism_PC1	35.7391	Ascomycota
Asppseud3	trophism_PC2	7.40493	Ascomycota
Asprambe	trophism_PC1	-10.6702	Ascomycota
Asprambe	trophism_PC2	-8.4601	Ascomycota
Asprube	trophism_PC1	-6.60164	Ascomycota
Asprube	trophism_PC2	-7.55104	Ascomycota
Aspsacch	trophism_PC1	1.73836	Ascomycota
Aspsacch	trophism_PC2	-5.02734	Ascomycota
Aspscler1	trophism_PC1	-4.12971	Ascomycota
Aspscler1	trophism_PC2	-8.90026	Ascomycota
Aspscler2	trophism_PC1	19.974	Ascomycota
Aspscler2	trophism_PC2	0.0233597	Ascomycota
Aspscler3	trophism_PC1	19.3558	Ascomycota
Aspscler3	trophism_PC2	-1.39771	Ascomycota
Aspsergi	trophism_PC1	42.5664	Ascomycota
Aspsergi	trophism_PC2	9.51329	Ascomycota
Aspsteyn	trophism_PC1	30.0417	Ascomycota
Aspsteyn	trophism_PC2	3.12723	Ascomycota
Aspsydow	trophism_PC2	4.63564	Ascomycota
Aspsydow	trophism_PC1	33.9648	Ascomycota
Asptaich	trophism_PC1	-10.0574	Ascomycota
Asptaich	trophism_PC2	-9.32059	Ascomycota
Asptamar	trophism_PC1	36.6187	Ascomycota
Asptamar	trophism_PC2	9.06409	Ascomycota
Asptanne	trophism_PC1	5.63599	Ascomycota
Asptanne	trophism_PC2	-10.284	Ascomycota
Aspterre	trophism_PC2	0.708733	Ascomycota
Aspterre	trophism_PC1	21.102	Ascomycota
Asptherm	trophism_PC2	-0.558992	Ascomycota
Asptherm	trophism_PC1	15.047	Ascomycota
Asptrans	trophism_PC1	43.3389	Ascomycota
Asptrans	trophism_PC2	8.65271	Ascomycota
Asptubin	trophism_PC2	0.565622	Ascomycota
Asptubin	trophism_PC1	25.372	Ascomycota
Aspturco	trophism_PC2	-1.93435	Ascomycota
Aspturco	trophism_PC1	9.20967	Ascomycota
Aspudaga	trophism_PC2	0.872237	Ascomycota
Aspudaga	trophism_PC1	18.3185	Ascomycota
Aspustu	trophism_PC1	-39.848	Ascomycota
Aspustu	trophism_PC2	-20.3593	Ascomycota
Aspuvaru	trophism_PC1	21.7812	Ascomycota
Aspuvaru	trophism_PC2	1.52767	Ascomycota
Aspvaden	trophism_PC1	19.8535	Ascomycota
Aspvaden	trophism_PC2	-0.867205	Ascomycota
Aspversi	trophism_PC2	6.09405	Ascomycota
Aspversi	trophism_PC1	41.8969	Ascomycota
Aspviola	trophism_PC2	1.55326	Ascomycota
Aspviola	trophism_PC1	24.7776	Ascomycota
Aspwelwi	trophism_PC1	24.6338	Ascomycota
Aspwelwi	trophism_PC2	1.03162	Ascomycota
Aspwenti	trophism_PC1	17.3416	Ascomycota
Aspwenti	trophism_PC2	0.1069	Ascomycota
AthTMB	trophism_PC2	-3.90926	Basidiomycota
AthTMB	trophism_PC1	42.6956	Basidiomycota
Aulheder	trophism_PC2	-9.1482	Ascomycota
Aulheder	trophism_PC1	1.08141	Ascomycota
Aurampl	trophism_PC2	-10.2472	Basidiomycota
Aurampl	trophism_PC1	-0.58887	Basidiomycota
Aurmelan	trophism_PC2	-2.24947	Ascomycota
Aurmelan	trophism_PC1	0.918236	Ascomycota
Aurnamib	trophism_PC1	3.21216	Ascomycota
Aurnamib	trophism_PC2	0.23707	Ascomycota
Aurpullu	trophism_PC1	7.64244	Ascomycota
Aurpullu	trophism_PC2	1.75222	Ascomycota
Aursubgl1	trophism_PC2	-0.75504	Ascomycota
Aursubgl1	trophism_PC1	1.84797	Ascomycota
Aursubgl2	trophism_PC1	25.2735	Basidiomycota
Aursubgl2	trophism_PC2	-7.44819	Basidiomycota
Babinosi	trophism_PC2	-13.9005	Saccharomycota
Babinosi	trophism_PC1	-42.3068	Saccharomycota
Barcalif	trophism_PC2	-11.9532	Saccharomycota
Barcalif	trophism_PC1	-42.3827	Saccharomycota
Barhawai	trophism_PC2	-13.2556	Saccharomycota
Barhawai	trophism_PC1	-42.9647	Saccharomycota
Barpopul	trophism_PC2	-11.3853	Saccharomycota
Barpopul	trophism_PC1	-43.6736	Saccharomycota
Barprate	trophism_PC1	-43.3681	Saccharomycota
Barprate	trophism_PC2	-13.303	Saccharomycota
Barsalic	trophism_PC1	-44.2351	Saccharomycota
Barsalic	trophism_PC2	-13.4684	Saccharomycota
Basmeris	trophism_PC2	-16.2091	Zoopagomycota
Basmeris	trophism_PC1	13.1333	Zoopagomycota
Batdendr	trophism_PC2	-17.9517	Chytridiomycota
Batdendr	trophism_PC1	-35.6706	Chytridiomycota
Batsalam	trophism_PC2	-18.9271	Chytridiomycota
Batsalam	trophism_PC1	-34.2237	Chytridiomycota
Baupanam	trophism_PC1	-15.4421	Ascomycota
Baupanam	trophism_PC2	-9.49736	Ascomycota
Beabassi	trophism_PC2	-11.9771	Ascomycota
Beabassi	trophism_PC1	-3.77019	Ascomycota
Beabrong	trophism_PC1	-6.4364	Ascomycota
Beabrong	trophism_PC2	-13.0618	Ascomycota
Bifadela	trophism_PC2	-13.397	Mucoromycota
Bifadela	trophism_PC1	-24.3009	Mucoromycota
Bimnozel	trophism_PC1	39.2778	Ascomycota
Bimnozel	trophism_PC2	0.162072	Ascomycota
Bipmaydi	trophism_PC1	35.3422	Ascomycota
Bipmaydi	trophism_PC2	-0.563735	Ascomycota
Biporyza	trophism_PC2	-0.931767	Ascomycota
Biporyza	trophism_PC1	31.8746	Ascomycota
Bipsorok	trophism_PC1	30.7753	Ascomycota
Bipsorok	trophism_PC2	-1.47493	Ascomycota
Bipvicto	trophism_PC2	-1.33084	Ascomycota
Bipvicto	trophism_PC1	34.3162	Ascomycota
Bipzeico	trophism_PC1	32.6607	Ascomycota
Bipzeico	trophism_PC2	-1.42245	Ascomycota
Blaadeni	trophism_PC2	-13.6666	Saccharomycota
Blaadeni	trophism_PC1	-37.3577	Saccharomycota
Blaameri	trophism_PC2	-14.7617	Saccharomycota
Blaameri	trophism_PC1	-37.6256	Saccharomycota
Bladerma	trophism_PC1	-22.0687	Ascomycota
Bladerma	trophism_PC2	-13.5072	Ascomycota
Blagilch	trophism_PC1	-21.7925	Ascomycota
Blagilch	trophism_PC2	-13.9423	Ascomycota
Blamokoe	trophism_PC1	-36.3231	Saccharomycota
Blamokoe	trophism_PC2	-14.4471	Saccharomycota
Blamusci	trophism_PC2	-15.2125	Saccharomycota
Blamusci	trophism_PC1	-37.5275	Saccharomycota
Blanive	trophism_PC2	-15.1519	Saccharomycota
Blanive	trophism_PC1	-37.5083	Saccharomycota
Blaparvu	trophism_PC1	-22.2113	Ascomycota
Blaparvu	trophism_PC2	-14.6211	Ascomycota
Blapeori	trophism_PC2	-12.5263	Saccharomycota
Blapeori	trophism_PC1	-36.2187	Saccharomycota
Blapercu	trophism_PC1	-26.3188	Ascomycota
Blapercu	trophism_PC2	-15.6713	Ascomycota
Blaproli	trophism_PC2	-12.0323	Saccharomycota
Blaproli	trophism_PC1	-30.1836	Saccharomycota
Blaraffi	trophism_PC2	-13.1361	Saccharomycota
Blaraffi	trophism_PC1	-35.4723	Saccharomycota
Blaserpe	trophism_PC1	-35.5422	Saccharomycota
Blaserpe	trophism_PC2	-13.8747	Saccharomycota
Blasilve	trophism_PC1	-27.7149	Ascomycota
Blasilve	trophism_PC2	-16.4889	Ascomycota
Blugrami	trophism_PC2	-19.5459	Ascomycota
Blugrami	trophism_PC1	-40.1481	Ascomycota
Blyhelic	trophism_PC1	-35.3329	Ascomycota
Blyhelic	trophism_PC2	-12.9489	Ascomycota
Boleduli	trophism_PC2	-12.1074	Basidiomycota
Boleduli	trophism_PC1	-14.1223	Basidiomycota
Bonmesen	trophism_PC2	-12.5701	Basidiomycota
Bonmesen	trophism_PC1	-2.05439	Basidiomycota
Botaclad	trophism_PC1	16.2821	Ascomycota
Botaclad	trophism_PC2	-1.84184	Ascomycota
Botbotry	trophism_PC1	10.9559	Basidiomycota
Botbotry	trophism_PC2	-11.0159	Basidiomycota
Botbysso	trophism_PC2	-2.13001	Ascomycota
Botbysso	trophism_PC1	16.4564	Ascomycota
Botcalth	trophism_PC2	-2.48412	Ascomycota
Botcalth	trophism_PC1	12.5103	Ascomycota
Botciner	trophism_PC2	1.90046	Ascomycota
Botciner	trophism_PC1	21.8975	Ascomycota
Botconvo	trophism_PC2	-2.59886	Ascomycota
Botconvo	trophism_PC1	15.8304	Ascomycota
Botdewey	trophism_PC2	-1.76258	Ascomycota
Botdewey	trophism_PC1	19.5503	Ascomycota
Botdothi	trophism_PC1	51.6757	Ascomycota
Botdothi	trophism_PC2	6.51629	Ascomycota
Botellip	trophism_PC1	18.1427	Ascomycota
Botellip	trophism_PC2	-1.77349	Ascomycota
Botfraga	trophism_PC2	-1.69001	Ascomycota
Botfraga	trophism_PC1	18.3329	Ascomycota
Botgalan	trophism_PC2	-1.87138	Ascomycota
Botgalan	trophism_PC1	16.5895	Ascomycota
Botglobo	trophism_PC2	-4.29563	Ascomycota
Botglobo	trophism_PC1	7.1623	Ascomycota
Bothyaci	trophism_PC1	16.7202	Ascomycota
Bothyaci	trophism_PC2	-1.08709	Ascomycota
Botnarci	trophism_PC2	-2.98434	Ascomycota
Botnarci	trophism_PC1	11.8651	Ascomycota
Botnemat	trophism_PC1	-45.5313	Saccharomycota
Botnemat	trophism_PC2	-17.2444	Saccharomycota
Botpaeon	trophism_PC2	-2.93403	Ascomycota
Botpaeon	trophism_PC1	15.1129	Ascomycota
Botporr	trophism_PC1	5.80459	Ascomycota
Botporr	trophism_PC2	-3.85633	Ascomycota
Botsinoa	trophism_PC1	15.0532	Ascomycota
Botsinoa	trophism_PC2	-2.29715	Ascomycota
Botsquam	trophism_PC2	-1.53911	Ascomycota
Botsquam	trophism_PC1	17.9734	Ascomycota
Bottulip	trophism_PC1	15.3254	Ascomycota
Bottulip	trophism_PC2	-3.25123	Ascomycota
Breanoma	trophism_PC2	-16.2888	Saccharomycota
Breanoma	trophism_PC1	-44.3658	Saccharomycota
Brebruxe	trophism_PC1	-43.3655	Saccharomycota
Brebruxe	trophism_PC2	-16.2536	Saccharomycota
Brecuste	trophism_PC2	-17.0498	Saccharomycota
Brecuste	trophism_PC1	-45.3377	Saccharomycota
Brelact	trophism_PC2	14.6875	Oomycota
Brelact	trophism_PC1	-46.4872	Oomycota
Brenaard	trophism_PC1	-44.5495	Saccharomycota
Brenaard	trophism_PC2	-15.7636	Saccharomycota
Byscirci	trophism_PC1	43.0018	Ascomycota
Byscirci	trophism_PC2	-0.152954	Ascomycota
Bysspect	trophism_PC1	-13.2068	Ascomycota
Bysspect	trophism_PC2	-12.4692	Ascomycota
CadDSE10	trophism_PC2	20.5084	Ascomycota
CadDSE10	trophism_PC1	86.6433	Ascomycota
Calcorne	trophism_PC2	-11.2053	Basidiomycota
Calcorne	trophism_PC1	-17.0692	Basidiomycota
Calvisco	trophism_PC1	-17.8843	Basidiomycota
Calvisco	trophism_PC2	-10.6333	Basidiomycota
Canalbic	trophism_PC2	-12.5148	Saccharomycota
Canalbic	trophism_PC1	-42.9449	Saccharomycota
Cananzut	trophism_PC1	-26.3725	Basidiomycota
Cananzut	trophism_PC2	-16.3983	Basidiomycota
Canarabi	trophism_PC2	-13.0231	Saccharomycota
Canarabi	trophism_PC1	-44.0775	Saccharomycota
Canascal	trophism_PC2	-14.5261	Saccharomycota
Canascal	trophism_PC1	-44.897	Saccharomycota
Canathen	trophism_PC1	-41.2426	Saccharomycota
Canathen	trophism_PC2	-13.5314	Saccharomycota
Canauri	trophism_PC1	-44.9858	Saccharomycota
Canauri	trophism_PC2	-13.2128	Saccharomycota
Canblatt	trophism_PC2	-11.709	Saccharomycota
Canblatt	trophism_PC1	-40.6517	Saccharomycota
Canboidi	trophism_PC1	-44.2133	Saccharomycota
Canboidi	trophism_PC2	-15.9861	Saccharomycota
Canbraca	trophism_PC2	-16.6432	Saccharomycota
Canbraca	trophism_PC1	-46.835	Saccharomycota
Cancarpo	trophism_PC2	-13.5832	Saccharomycota
Cancarpo	trophism_PC1	-42.4203	Saccharomycota
Cancaste	trophism_PC1	-45.9651	Saccharomycota
Cancaste	trophism_PC2	-17.9635	Saccharomycota
Cancoryd	trophism_PC1	-43.68	Saccharomycota
Cancoryd	trophism_PC2	-13.2323	Saccharomycota
Candubli	trophism_PC2	-12.5087	Saccharomycota
Candubli	trophism_PC1	-42.9134	Saccharomycota
Canduobu	trophism_PC2	-12.5202	Saccharomycota
Canduobu	trophism_PC1	-43.3052	Saccharomycota
Canfrag	trophism_PC2	-13.3995	Saccharomycota
Canfrag	trophism_PC1	-45.9091	Saccharomycota
Canfreys	trophism_PC2	-12.5508	Saccharomycota
Canfreys	trophism_PC1	-43.4688	Saccharomycota
Canfruct	trophism_PC2	-16.2789	Saccharomycota
Canfruct	trophism_PC1	-44.7617	Saccharomycota
Canglabr	trophism_PC1	-46.9197	Saccharomycota
Canglabr	trophism_PC2	-15.2487	Saccharomycota
Cangolub	trophism_PC1	-44.697	Saccharomycota
Cangolub	trophism_PC2	-13.4956	Saccharomycota
Cangorga	trophism_PC2	-11.5611	Saccharomycota
Cangorga	trophism_PC1	-40.0088	Saccharomycota
Cangoto	trophism_PC2	-10.7668	Saccharomycota
Cangoto	trophism_PC1	-41.2294	Saccharomycota
Canhaemu	trophism_PC1	-44.134	Saccharomycota
Canhaemu	trophism_PC2	-12.8441	Saccharomycota
Canhawai	trophism_PC1	-43.8429	Saccharomycota
Canhawai	trophism_PC2	-14.2938	Saccharomycota
Canhevei	trophism_PC1	-44.52	Saccharomycota
Canhevei	trophism_PC2	-12.8904	Saccharomycota
Canhispa	trophism_PC1	-44.6139	Saccharomycota
Canhispa	trophism_PC2	-18.0634	Saccharomycota
Canincom	trophism_PC2	-15.4775	Saccharomycota
Canincom	trophism_PC1	-40.9315	Saccharomycota
Canincon	trophism_PC1	-45.0686	Saccharomycota
Canincon	trophism_PC2	-12.6643	Saccharomycota
Caninter	trophism_PC1	-40.2189	Saccharomycota
Caninter	trophism_PC2	-10.8872	Saccharomycota
Canmalto	trophism_PC1	-42.8034	Saccharomycota
Canmalto	trophism_PC2	-11.7029	Saccharomycota
Canmonta	trophism_PC2	-14.0354	Saccharomycota
Canmonta	trophism_PC1	-43.9441	Saccharomycota
Canmycet	trophism_PC1	-41.3197	Saccharomycota
Canmycet	trophism_PC2	-11.0305	Saccharomycota
Cannivar	trophism_PC2	-16.2605	Saccharomycota
Cannivar	trophism_PC1	-46.1079	Saccharomycota
Canorb	trophism_PC1	-44.23	Saccharomycota
Canorb	trophism_PC2	-14.5713	Saccharomycota
Canorego	trophism_PC2	-13.5555	Saccharomycota
Canorego	trophism_PC1	-43.4542	Saccharomycota
Canortho	trophism_PC2	-14.7551	Saccharomycota
Canortho	trophism_PC1	-44.4867	Saccharomycota
Canparap	trophism_PC2	-14.553	Saccharomycota
Canparap	trophism_PC1	-44.2443	Saccharomycota
Canponde	trophism_PC2	-11.2911	Saccharomycota
Canponde	trophism_PC1	-44.3041	Saccharomycota
Canpseud	trophism_PC2	-13.1757	Saccharomycota
Canpseud	trophism_PC1	-44.9359	Saccharomycota
Canresti	trophism_PC2	-13.6309	Saccharomycota
Canresti	trophism_PC1	-44.0187	Saccharomycota
Canrhagi	trophism_PC2	-12.1213	Saccharomycota
Canrhagi	trophism_PC1	-43.0397	Saccharomycota
Canschat	trophism_PC1	-45.3593	Saccharomycota
Canschat	trophism_PC2	-13.2776	Saccharomycota
Cansoja	trophism_PC1	-44.7559	Saccharomycota
Cansoja	trophism_PC2	-12.8219	Saccharomycota
Cansorbo	trophism_PC2	-13.5557	Saccharomycota
Cansorbo	trophism_PC1	-44.8592	Saccharomycota
Canstell	trophism_PC2	-14.4997	Saccharomycota
Canstell	trophism_PC1	-44.0804	Saccharomycota
Cansucci	trophism_PC2	-14.678	Saccharomycota
Cansucci	trophism_PC1	-44.5629	Saccharomycota
Cantamma	trophism_PC2	-12.2757	Saccharomycota
Cantamma	trophism_PC1	-42.8297	Saccharomycota
Cantropi	trophism_PC2	-13.0383	Saccharomycota
Cantropi	trophism_PC1	-43.7991	Saccharomycota
Canvarti	trophism_PC2	-14.754	Saccharomycota
Canvarti	trophism_PC1	-42.8416	Saccharomycota
Canviswa	trophism_PC2	-6.80333	Saccharomycota
Canviswa	trophism_PC1	-38.54	Saccharomycota
Canwanch	trophism_PC2	-14.474	Saccharomycota
Canwanch	trophism_PC1	-44.9932	Saccharomycota
Capcoron	trophism_PC1	-21.0031	Ascomycota
Capcoron	trophism_PC2	-11.1845	Ascomycota
Capepimy	trophism_PC2	-11.3807	Ascomycota
Capepimy	trophism_PC1	-16.8728	Ascomycota
Catangui	trophism_PC1	-34.4438	Blastocladiomycota
Catangui	trophism_PC2	-17.9957	Blastocladiomycota
Cauproto	trophism_PC1	-44.2428	Chytridiomycota
Cauproto	trophism_PC2	-19.8151	Chytridiomycota
Cengeoph	trophism_PC2	-10.2002	Ascomycota
Cengeoph	trophism_PC1	-7.78432	Ascomycota
Cepalbid	trophism_PC2	-9.99247	Saccharomycota
Cepalbid	trophism_PC1	-44.2687	Saccharomycota
Cepfragr	trophism_PC2	-10.4521	Saccharomycota
Cepfragr	trophism_PC1	-44.1489	Saccharomycota
Cerberte	trophism_PC2	-4.08623	Ascomycota
Cerberte	trophism_PC1	8.48196	Ascomycota
Cerbetic	trophism_PC2	-3.45095	Ascomycota
Cerbetic	trophism_PC1	10.9471	Ascomycota
Cerbomba	trophism_PC2	-15.2758	Basidiomycota
Cerbomba	trophism_PC1	-28.4602	Basidiomycota
Cerfimbr	trophism_PC2	-16.0018	Ascomycota
Cerfimbr	trophism_PC1	-30.1347	Ascomycota
Cerguame	trophism_PC1	-26.4925	Basidiomycota
Cerguame	trophism_PC2	-15.2989	Basidiomycota
Cerplata	trophism_PC2	-16.993	Ascomycota
Cerplata	trophism_PC1	-31.4238	Ascomycota
Certheob	trophism_PC1	12.0254	Basidiomycota
Certheob	trophism_PC2	-2.67177	Basidiomycota
Cerzein	trophism_PC1	-3.98429	Ascomycota
Cerzein	trophism_PC2	-7.17572	Ascomycota
Cerzemay	trophism_PC2	-6.53128	Ascomycota
Cerzemay	trophism_PC1	-2.04363	Ascomycota
ChaCBS11	trophism_PC2	-14.4491	Ascomycota
ChaCBS11	trophism_PC1	-33.2408	Ascomycota
ChaCBS12	trophism_PC1	-31.4117	Ascomycota
ChaCBS12	trophism_PC2	-14.5824	Ascomycota
ChaCBS13	trophism_PC2	-13.3611	Ascomycota
ChaCBS13	trophism_PC1	-30.5959	Ascomycota
ChaCBS14	trophism_PC2	-14.581	Ascomycota
ChaCBS14	trophism_PC1	-30.7974	Ascomycota
Chaglobo	trophism_PC2	-6.99985	Ascomycota
Chaglobo	trophism_PC1	24.8769	Ascomycota
Chalongi	trophism_PC2	10.5866	Ascomycota
Chalongi	trophism_PC1	78.5126	Ascomycota
Chatherm	trophism_PC2	-13.918	Ascomycota
Chatherm	trophism_PC1	-12.8156	Ascomycota
Chlaerug	trophism_PC1	-5.54313	Ascomycota
Chlaerug	trophism_PC2	-10.2099	Ascomycota
Chocucur	trophism_PC2	-16.7602	Mucoromycota
Chocucur	trophism_PC1	-28.8348	Mucoromycota
Chovenos	trophism_PC2	-10.1999	Ascomycota
Chovenos	trophism_PC1	-11.8622	Ascomycota
Chyconfe	trophism_PC2	-4.76558	Chytridiomycota
Chyconfe	trophism_PC1	-24.5543	Chytridiomycota
Cithawai	trophism_PC1	-45.1887	Saccharomycota
Cithawai	trophism_PC2	-16.7335	Saccharomycota
Citmatri	trophism_PC2	-16.576	Saccharomycota
Citmatri	trophism_PC1	-45.3046	Saccharomycota
Citsiame	trophism_PC1	-41.3589	Saccharomycota
Citsiame	trophism_PC2	-13.1524	Saccharomycota
Clabanti	trophism_PC2	-5.98791	Ascomycota
Clabanti	trophism_PC1	-2.89179	Ascomycota
Clacarri	trophism_PC2	-10.2028	Ascomycota
Clacarri	trophism_PC1	-13.664	Ascomycota
Claelyna	trophism_PC2	-5.17576	Ascomycota
Claelyna	trophism_PC1	23.9866	Ascomycota
Claimmun	trophism_PC2	-6.28185	Ascomycota
Claimmun	trophism_PC1	-2.19518	Ascomycota
Clalusit	trophism_PC2	-15.2563	Saccharomycota
Clalusit	trophism_PC1	-44.4847	Saccharomycota
ClaPMI_3	trophism_PC2	-7.72082	Basidiomycota
ClaPMI_3	trophism_PC1	6.38926	Basidiomycota
Clapsamm	trophism_PC2	-5.91836	Ascomycota
Clapsamm	trophism_PC1	-0.653581	Ascomycota
Clapurpu	trophism_PC2	-15.6312	Ascomycota
Clapurpu	trophism_PC1	-28.3509	Ascomycota
Clayegre	trophism_PC2	-10.9519	Ascomycota
Clayegre	trophism_PC1	-16.3571	Ascomycota
Cloaquat	trophism_PC2	-0.68034	Ascomycota
Cloaquat	trophism_PC1	45.0772	Ascomycota
Cocimmit	trophism_PC2	-15.2399	Ascomycota
Cocimmit	trophism_PC1	-29.7691	Ascomycota
Cocposad	trophism_PC2	-15.6169	Ascomycota
Cocposad	trophism_PC1	-30.9533	Ascomycota
Coerever	trophism_PC1	-36.4325	Zoopagomycota
Coerever	trophism_PC2	-18.3117	Zoopagomycota
Colaenig	trophism_PC2	13.02	Ascomycota
Colaenig	trophism_PC1	80.7582	Ascomycota
Colasian	trophism_PC2	14.113	Ascomycota
Colasian	trophism_PC1	84.1037	Ascomycota
Colchlor	trophism_PC2	3.62425	Ascomycota
Colchlor	trophism_PC1	32.8017	Ascomycota
Colcrate	trophism_PC2	10.1588	Ascomycota
Colcrate	trophism_PC1	41.4447	Ascomycota
Colcylin	trophism_PC2	13.1226	Ascomycota
Colcylin	trophism_PC1	53.3983	Ascomycota
Colfiori	trophism_PC2	10.1925	Ascomycota
Colfiori	trophism_PC1	67.8584	Ascomycota
Colfruct	trophism_PC2	15.0689	Ascomycota
Colfruct	trophism_PC1	87.8847	Ascomycota
Colgloeo	trophism_PC2	12.6538	Ascomycota
Colgloeo	trophism_PC1	81.9972	Ascomycota
Colgrami	trophism_PC1	30.7599	Ascomycota
Colgrami	trophism_PC2	-1.55877	Ascomycota
Colhiggi	trophism_PC2	7.63248	Ascomycota
Colhiggi	trophism_PC1	51.1494	Ascomycota
Colincan	trophism_PC1	45.8332	Ascomycota
Colincan	trophism_PC2	6.24936	Ascomycota
Colmusic	trophism_PC1	69.8072	Ascomycota
Colmusic	trophism_PC2	11.2731	Ascomycota
Colnymph	trophism_PC2	10.2401	Ascomycota
Colnymph	trophism_PC1	67.4383	Ascomycota
Colorbic	trophism_PC2	6.99029	Ascomycota
Colorbic	trophism_PC1	49.8243	Ascomycota
Colorchi	trophism_PC1	35.3491	Ascomycota
Colorchi	trophism_PC2	1.72135	Ascomycota
Colpluri	trophism_PC2	10.8596	Ascomycota
Colpluri	trophism_PC1	68.9256	Ascomycota
Colsalic	trophism_PC2	7.53989	Ascomycota
Colsalic	trophism_PC1	58.8231	Ascomycota
Colscovi	trophism_PC2	9.95104	Ascomycota
Colscovi	trophism_PC1	68.0765	Ascomycota
Colshiso	trophism_PC2	1.39316	Ascomycota
Colshiso	trophism_PC1	23.4441	Ascomycota
Colsiame	trophism_PC2	14.2042	Ascomycota
Colsiame	trophism_PC1	83.4598	Ascomycota
Colsida	trophism_PC1	46.433	Ascomycota
Colsida	trophism_PC2	6.37977	Ascomycota
Colsimmo	trophism_PC2	11.3637	Ascomycota
Colsimmo	trophism_PC1	71.8409	Ascomycota
Colsoja	trophism_PC2	9.61661	Ascomycota
Colsoja	trophism_PC1	64.4389	Ascomycota
Colspino	trophism_PC2	6.71944	Ascomycota
Colspino	trophism_PC1	47.3765	Ascomycota
Colsubli	trophism_PC1	35.4318	Ascomycota
Colsubli	trophism_PC2	-2.01462	Ascomycota
Coltanac	trophism_PC2	0.917607	Ascomycota
Coltanac	trophism_PC1	21.9726	Ascomycota
Coltofie	trophism_PC1	55.9277	Ascomycota
Coltofie	trophism_PC2	9.81757	Ascomycota
Coltrifo	trophism_PC2	4.46065	Ascomycota
Coltrifo	trophism_PC1	43.4131	Ascomycota
Coltropi	trophism_PC2	12.7413	Ascomycota
Coltropi	trophism_PC1	80.7745	Ascomycota
Coltrunc	trophism_PC2	15.338	Ascomycota
Coltrunc	trophism_PC1	73.7742	Ascomycota
Colvinif	trophism_PC2	10.8644	Ascomycota
Colvinif	trophism_PC1	70.7344	Ascomycota
Con2T21	trophism_PC2	17.4568	Ascomycota
Con2T21	trophism_PC1	101.789	Ascomycota
Conapoll	trophism_PC2	-10.8962	Ascomycota
Conapoll	trophism_PC1	-14.7442	Ascomycota
Concoron	trophism_PC2	-13.9009	Zoopagomycota
Concoron	trophism_PC1	-24.7934	Zoopagomycota
Conligni	trophism_PC2	-3.46177	Ascomycota
Conligni	trophism_PC1	21.3669	Ascomycota
Conlustr	trophism_PC2	-3.15355	Ascomycota
Conlustr	trophism_PC1	0.0489125	Ascomycota
Conpulve	trophism_PC2	-8.46593	Ascomycota
Conpulve	trophism_PC1	5.26046	Ascomycota
Conputea	trophism_PC2	-10.2865	Basidiomycota
Conputea	trophism_PC1	-1.78619	Basidiomycota
Copangul	trophism_PC2	-6.42775	Basidiomycota
Copangul	trophism_PC1	51.3173	Basidiomycota
Copciner	trophism_PC1	11.6743	Basidiomycota
Copciner	trophism_PC2	-11.0201	Basidiomycota
Copmarce	trophism_PC2	-9.98294	Basidiomycota
Copmarce	trophism_PC1	15.9098	Basidiomycota
Copmicac	trophism_PC2	-8.27291	Basidiomycota
Copmicac	trophism_PC1	30.2514	Basidiomycota
Corbrong	trophism_PC2	-13.0618	Ascomycota
Corbrong	trophism_PC1	-6.4364	Ascomycota
Corcassi	trophism_PC2	8.53601	Ascomycota
Corcassi	trophism_PC1	64.9811	Ascomycota
Corconfr	trophism_PC2	-14.6931	Ascomycota
Corconfr	trophism_PC1	-19.3855	Ascomycota
Corfumos	trophism_PC2	-12.9615	Ascomycota
Corfumos	trophism_PC1	-6.10951	Ascomycota
Corjavan	trophism_PC2	-13.4715	Ascomycota
Corjavan	trophism_PC1	-4.59084	Ascomycota
Cormilit	trophism_PC2	-13.6174	Ascomycota
Cormilit	trophism_PC1	-8.53108	Ascomycota
CorRAO2	trophism_PC1	-13.3575	Ascomycota
CorRAO2	trophism_PC2	-15.1709	Ascomycota
Crafunar	trophism_PC2	-8.22736	Basidiomycota
Crafunar	trophism_PC1	9.10576	Basidiomycota
Crulaev	trophism_PC1	34.4349	Basidiomycota
Crulaev	trophism_PC2	-6.37051	Basidiomycota
Cryamylo	trophism_PC1	-31.8663	Basidiomycota
Cryamylo	trophism_PC2	-13.6868	Basidiomycota
Crydepau	trophism_PC1	-43.1068	Basidiomycota
Crydepau	trophism_PC2	-20.6053	Basidiomycota
Cryflori	trophism_PC1	-36.5143	Basidiomycota
Cryflori	trophism_PC2	-15.7849	Basidiomycota
Crygatti	trophism_PC1	-37.684	Basidiomycota
Crygatti	trophism_PC2	-17.1702	Basidiomycota
Cryminte	trophism_PC1	-5.28009	Ascomycota
Cryminte	trophism_PC2	-10.1326	Ascomycota
Cryneofo	trophism_PC1	-38.4051	Basidiomycota
Cryneofo	trophism_PC2	-17.5939	Basidiomycota
Cryparas	trophism_PC1	12.519	Ascomycota
Cryparas	trophism_PC2	-1.39712	Ascomycota
Crywingf	trophism_PC1	-36.0031	Basidiomycota
Crywingf	trophism_PC2	-16.649	Basidiomycota
Cucberbe	trophism_PC2	-1.65536	Ascomycota
Cucberbe	trophism_PC1	31.3668	Ascomycota
Cucdiker	trophism_PC2	-21.5157	Microsporidia
Cucdiker	trophism_PC1	-51.4187	Microsporidia
Cudacicu	trophism_PC1	39.936	Ascomycota
Cudacicu	trophism_PC2	3.64002	Ascomycota
Curkusan	trophism_PC2	-0.813368	Ascomycota
Curkusan	trophism_PC1	26.2204	Ascomycota
Cutoleag	trophism_PC1	-35.3308	Basidiomycota
Cutoleag	trophism_PC2	-14.3201	Basidiomycota
Cybameri	trophism_PC2	-11.8539	Saccharomycota
Cybameri	trophism_PC1	-42.0714	Saccharomycota
Cybfabia	trophism_PC1	-42.5335	Saccharomycota
Cybfabia	trophism_PC2	-11.7865	Saccharomycota
Cybjadin	trophism_PC2	-13.1357	Saccharomycota
Cybjadin	trophism_PC1	-44.2857	Saccharomycota
Cybmaclu	trophism_PC2	-13.7673	Saccharomycota
Cybmaclu	trophism_PC1	-45.088	Saccharomycota
Cybmisum	trophism_PC1	-43.5021	Saccharomycota
Cybmisum	trophism_PC2	-14.591	Saccharomycota
Cybmraki	trophism_PC1	-44.0017	Saccharomycota
Cybmraki	trophism_PC2	-12.595	Saccharomycota
Cybpeter	trophism_PC1	-41.6839	Saccharomycota
Cybpeter	trophism_PC2	-12.5394	Saccharomycota
Cybsatur	trophism_PC2	-11.6057	Saccharomycota
Cybsatur	trophism_PC1	-44.5852	Saccharomycota
Cybsuave	trophism_PC2	-11.8238	Saccharomycota
Cybsuave	trophism_PC1	-44.2509	Saccharomycota
Cybxylos	trophism_PC1	-39.5763	Saccharomycota
Cybxylos	trophism_PC2	-9.86069	Saccharomycota
Cylhubei	trophism_PC1	38.6418	Ascomycota
Cylhubei	trophism_PC2	8.64785	Ascomycota
Cyltorre	trophism_PC2	-9.79235	Basidiomycota
Cyltorre	trophism_PC1	2.78269	Basidiomycota
Cypeurop	trophism_PC2	-9.18344	Ascomycota
Cypeurop	trophism_PC1	-5.23489	Ascomycota
Cytleuco	trophism_PC2	-5.61188	Ascomycota
Cytleuco	trophism_PC1	9.56009	Ascomycota
Dacciono	trophism_PC2	-1.01937	Ascomycota
Dacciono	trophism_PC1	17.6001	Ascomycota
Daccylin	trophism_PC1	-2.66872	Ascomycota
Daccylin	trophism_PC2	-6.57797	Ascomycota
Dachapto	trophism_PC1	22.9159	Ascomycota
Dachapto	trophism_PC2	2.31891	Ascomycota
Dacprimo	trophism_PC2	-13.2856	Basidiomycota
Dacprimo	trophism_PC1	-22.3791	Basidiomycota
Daequerc	trophism_PC1	-16.4359	Basidiomycota
Daequerc	trophism_PC2	-14.6556	Basidiomycota
Dalchild	trophism_PC2	-7.12268	Ascomycota
Dalchild	trophism_PC1	31.2239	Ascomycota
DalEC12	trophism_PC2	-7.26948	Ascomycota
DalEC12	trophism_PC1	26.1863	Ascomycota
Danontar	trophism_PC1	-43.1845	Saccharomycota
Danontar	trophism_PC2	-11.7475	Saccharomycota
Deaindia	trophism_PC2	-16.4968	Saccharomycota
Deaindia	trophism_PC1	-42.1266	Saccharomycota
Debfabry	trophism_PC2	-11.9594	Saccharomycota
Debfabry	trophism_PC1	-40.1231	Saccharomycota
Debhanse	trophism_PC2	-13.7853	Saccharomycota
Debhanse	trophism_PC1	-41.4727	Saccharomycota
Debmaram	trophism_PC1	-42.822	Saccharomycota
Debmaram	trophism_PC2	-13.8039	Saccharomycota
Debnepal	trophism_PC1	-42.3462	Saccharomycota
Debnepal	trophism_PC2	-13.7323	Saccharomycota
Debproso	trophism_PC2	-13.2758	Saccharomycota
Debproso	trophism_PC1	-39.4368	Saccharomycota
Debsubgl	trophism_PC1	-41.7525	Saccharomycota
Debsubgl	trophism_PC2	-13.4494	Saccharomycota
Decgaude	trophism_PC1	14.2865	Ascomycota
Decgaude	trophism_PC2	-6.47055	Ascomycota
Delconfe	trophism_PC2	-7.21487	Ascomycota
Delconfe	trophism_PC1	15.8149	Ascomycota
Delstrob	trophism_PC2	-7.65833	Ascomycota
Delstrob	trophism_PC1	-15.2128	Ascomycota
Denbispo	trophism_PC1	67.8644	Basidiomycota
Denbispo	trophism_PC2	-1.83273	Basidiomycota
Denfragi	trophism_PC1	-2.5144	Basidiomycota
Denfragi	trophism_PC2	-12.8822	Basidiomycota
DenKUC86	trophism_PC2	-11.7327	Basidiomycota
DenKUC86	trophism_PC1	2.87856	Basidiomycota
Diaampel	trophism_PC2	3.56026	Ascomycota
Diaampel	trophism_PC1	36.6408	Ascomycota
Diahelia	trophism_PC2	4.91702	Ascomycota
Diahelia	trophism_PC1	48.3098	Ascomycota
Dicsqual	trophism_PC1	-2.04026	Basidiomycota
Dicsqual	trophism_PC2	-13.6752	Basidiomycota
Didcaesi	trophism_PC2	-14.8968	Saccharomycota
Didcaesi	trophism_PC1	-35.4489	Saccharomycota
Didenali	trophism_PC2	-6.63683	Ascomycota
Didenali	trophism_PC1	27.4221	Ascomycota
Didexigu	trophism_PC2	-1.68891	Ascomycota
Didexigu	trophism_PC1	12.5174	Ascomycota
Didheter	trophism_PC1	33.0545	Ascomycota
Didheter	trophism_PC2	2.73643	Ascomycota
Didkerat	trophism_PC1	24.0528	Ascomycota
Didkerat	trophism_PC2	-0.55333	Ascomycota
Dimcrist	trophism_PC2	-20.4349	Zoopagomycota
Dimcrist	trophism_PC1	-43.4965	Zoopagomycota
Dipalbid	trophism_PC2	-16.8207	Saccharomycota
Dipalbid	trophism_PC1	-40.6873	Saccharomycota
Dipcorti	trophism_PC2	-3.45914	Ascomycota
Dipcorti	trophism_PC1	14.6766	Ascomycota
Dipgenic	trophism_PC1	-39.5451	Saccharomycota
Dipgenic	trophism_PC2	-16.2659	Saccharomycota
Diprosa	trophism_PC1	10.7033	Ascomycota
Diprosa	trophism_PC2	0.0899872	Ascomycota
Dipseria	trophism_PC2	-6.10682	Ascomycota
Dipseria	trophism_PC1	6.98489	Ascomycota
Disacicu	trophism_PC2	-13.6545	Ascomycota
Disacicu	trophism_PC1	-15.6311	Ascomycota
Diurugos	trophism_PC1	-43.8428	Saccharomycota
Diurugos	trophism_PC2	-14.752	Saccharomycota
Divepiga	trophism_PC2	-15.6135	Mucoromycota
Divepiga	trophism_PC1	-28.6401	Mucoromycota
Dotsepto	trophism_PC2	-9.08281	Ascomycota
Dotsepto	trophism_PC1	-9.06382	Ascomycota
Dotsymph	trophism_PC2	-3.41256	Ascomycota
Dotsymph	trophism_PC1	13.1559	Ascomycota
Drebroch	trophism_PC2	-9.04321	Ascomycota
Drebroch	trophism_PC1	-11.6132	Ascomycota
Dreconio	trophism_PC1	-27.306	Ascomycota
Dreconio	trophism_PC2	-17.8985	Ascomycota
Dresteno	trophism_PC1	-27.0371	Ascomycota
Dresteno	trophism_PC2	-14.3722	Ascomycota
Edhaedi	trophism_PC2	-21.5288	Microsporidia
Edhaedi	trophism_PC1	-51.3096	Microsporidia
Elagranu	trophism_PC1	-32.4859	Ascomycota
Elagranu	trophism_PC2	-17.3572	Ascomycota
Elsampel	trophism_PC2	-6.19244	Ascomycota
Elsampel	trophism_PC1	1.60312	Ascomycota
Elsaustr	trophism_PC2	-5.77223	Ascomycota
Elsaustr	trophism_PC1	-5.52913	Ascomycota
Elsfawce	trophism_PC1	7.35406	Ascomycota
Elsfawce	trophism_PC2	-3.39614	Ascomycota
Emepaste	trophism_PC2	-14.4398	Ascomycota
Emepaste	trophism_PC1	-24.4825	Ascomycota
EmmCAC2	trophism_PC2	-20.3152	Ascomycota
EmmCAC2	trophism_PC1	-47.5797	Ascomycota
Emmcresc	trophism_PC2	-15.7818	Ascomycota
Emmcresc	trophism_PC1	-26.1197	Ascomycota
Enccunic	trophism_PC1	-51.4245	Microsporidia
Enccunic	trophism_PC2	-21.5318	Microsporidia
Enchelle	trophism_PC1	-51.4045	Microsporidia
Enchelle	trophism_PC2	-21.4741	Microsporidia
Encintes	trophism_PC2	-21.4681	Microsporidia
Encintes	trophism_PC1	-51.4118	Microsporidia
Encromal	trophism_PC1	-51.4118	Microsporidia
Encromal	trophism_PC2	-21.4681	Microsporidia
EndFLAS	trophism_PC1	-47.6975	Mucoromycota
EndFLAS	trophism_PC2	-20.453	Mucoromycota
Endpusil	trophism_PC2	-16.323	Ascomycota
Endpusil	trophism_PC1	-19.6082	Ascomycota
Entbiene	trophism_PC2	-22.2705	Microsporidia
Entbiene	trophism_PC1	-50.2893	Microsporidia
Entcance	trophism_PC1	-51.3463	Microsporidia
Entcance	trophism_PC2	-21.5214	Microsporidia
Enthepat	trophism_PC1	-51.3902	Microsporidia
Enthepat	trophism_PC2	-21.4662	Microsporidia
Entmusca	trophism_PC2	-12.405	Zoopagomycota
Entmusca	trophism_PC1	10.0555	Zoopagomycota
Epinigru	trophism_PC2	-2.37254	Ascomycota
Epinigru	trophism_PC1	22.7973	Ascomycota
Erebilat	trophism_PC2	-11.9858	Ascomycota
Erebilat	trophism_PC1	-2.28146	Ascomycota
Erecoryl	trophism_PC1	-46.657	Saccharomycota
Erecoryl	trophism_PC2	-16.7557	Saccharomycota
Erecymba	trophism_PC2	-18.2127	Saccharomycota
Erecymba	trophism_PC1	-47.2987	Saccharomycota
Eregossy	trophism_PC2	-15.9914	Saccharomycota
Eregossy	trophism_PC1	-47.0925	Saccharomycota
Eresinec	trophism_PC2	-17.8711	Saccharomycota
Eresinec	trophism_PC1	-47.5688	Saccharomycota
Erynecat	trophism_PC1	-38.4213	Ascomycota
Erynecat	trophism_PC2	-19.2197	Ascomycota
Erypulch	trophism_PC1	-35.7064	Ascomycota
Erypulch	trophism_PC2	-18.971	Ascomycota
Escweber	trophism_PC2	-16.3991	Ascomycota
Escweber	trophism_PC1	-24.547	Ascomycota
Eutlat	trophism_PC2	-3.00412	Ascomycota
Eutlat	trophism_PC1	49.8161	Ascomycota
Exigland	trophism_PC2	-4.68804	Basidiomycota
Exigland	trophism_PC1	49.4645	Basidiomycota
Exoaquam	trophism_PC1	-1.03396	Ascomycota
Exoaquam	trophism_PC2	-3.77791	Ascomycota
Exoderma	trophism_PC1	-20.0633	Ascomycota
Exoderma	trophism_PC2	-10.834	Ascomycota
Exomesop	trophism_PC2	-9.16411	Ascomycota
Exomesop	trophism_PC1	-13.5125	Ascomycota
Exooligo	trophism_PC2	-4.92521	Ascomycota
Exooligo	trophism_PC1	-4.8825	Ascomycota
Exosider	trophism_PC1	-5.27802	Ascomycota
Exosider	trophism_PC2	-6.5736	Ascomycota
Exospini	trophism_PC2	-6.47352	Ascomycota
Exospini	trophism_PC1	-5.19954	Ascomycota
Exoxenob	trophism_PC2	-3.82183	Ascomycota
Exoxenob	trophism_PC1	1.55326	Ascomycota
Exsturci	trophism_PC2	-3.27142	Ascomycota
Exsturci	trophism_PC1	24.9173	Ascomycota
FibCBS1	trophism_PC2	-2.06564	Basidiomycota
FibCBS1	trophism_PC1	40.5231	Basidiomycota
Fibradic	trophism_PC1	-21.9743	Basidiomycota
Fibradic	trophism_PC2	-14.4105	Basidiomycota
Fishepat	trophism_PC1	-20.6593	Basidiomycota
Fishepat	trophism_PC2	-13.4285	Basidiomycota
Fommedit	trophism_PC2	-12.6681	Basidiomycota
Fommedit	trophism_PC1	-5.27743	Basidiomycota
Fompinic	trophism_PC1	-8.21529	Basidiomycota
Fompinic	trophism_PC2	-12.2841	Basidiomycota
Fomrose	trophism_PC2	-14.7943	Basidiomycota
Fomrose	trophism_PC1	-16.0349	Basidiomycota
Fonerect	trophism_PC2	-8.05702	Ascomycota
Fonerect	trophism_PC1	-3.40544	Ascomycota
Fonmonop	trophism_PC1	-5.42296	Ascomycota
Fonmonop	trophism_PC2	-7.81598	Ascomycota
Fonmulti	trophism_PC2	-5.94128	Ascomycota
Fonmulti	trophism_PC1	0.131548	Ascomycota
Fonnubic	trophism_PC2	-7.46681	Ascomycota
Fonnubic	trophism_PC1	-4.72396	Ascomycota
Fonpedro	trophism_PC2	-7.77099	Ascomycota
Fonpedro	trophism_PC1	-4.03185	Ascomycota
Friendol	trophism_PC1	9.15623	Ascomycota
Friendol	trophism_PC2	-1.5363	Ascomycota
Frisimpl	trophism_PC1	-7.78843	Ascomycota
Frisimpl	trophism_PC2	-6.10256	Ascomycota
Furboome	trophism_PC1	-38.3017	Zoopagomycota
Furboome	trophism_PC2	-12.7456	Zoopagomycota
Fusacuta	trophism_PC1	45.6303	Ascomycota
Fusacuta	trophism_PC2	7.02113	Ascomycota
FusAF4	trophism_PC1	45.5009	Ascomycota
FusAF4	trophism_PC2	7.74498	Ascomycota
FusAF6	trophism_PC1	38.3769	Ascomycota
FusAF6	trophism_PC2	5.71147	Ascomycota
FusAF8	trophism_PC1	45.3128	Ascomycota
FusAF8	trophism_PC2	8.16731	Ascomycota
Fusagapa	trophism_PC1	26.8519	Ascomycota
Fusagapa	trophism_PC2	1.4356	Ascomycota
Fusalbos	trophism_PC1	58.1427	Ascomycota
Fusalbos	trophism_PC2	12.5247	Ascomycota
Fusambro	trophism_PC1	53.5654	Ascomycota
Fusambro	trophism_PC2	9.82975	Ascomycota
Fusantho	trophism_PC2	6.94201	Ascomycota
Fusantho	trophism_PC1	50.8462	Ascomycota
Fusaustr1	trophism_PC1	26.3194	Ascomycota
Fusaustr1	trophism_PC2	-0.0697489	Ascomycota
Fusaustr2	trophism_PC1	26.1724	Ascomycota
Fusaustr2	trophism_PC2	-0.0913093	Ascomycota
Fusavena	trophism_PC1	46.2061	Ascomycota
Fusavena	trophism_PC2	4.89649	Ascomycota
Fusbeomi	trophism_PC2	3.83559	Ascomycota
Fusbeomi	trophism_PC1	38.5862	Ascomycota
Fusbulbi	trophism_PC2	4.82513	Ascomycota
Fusbulbi	trophism_PC1	38.7196	Ascomycota
Fuscirci	trophism_PC1	40.3929	Ascomycota
Fuscirci	trophism_PC2	5.64653	Ascomycota
Fuscoffe	trophism_PC2	1.11327	Ascomycota
Fuscoffe	trophism_PC1	25.083	Ascomycota
Fuscoici	trophism_PC2	3.54305	Ascomycota
Fuscoici	trophism_PC1	35.7384	Ascomycota
Fusculmo	trophism_PC2	-1.89026	Ascomycota
Fusculmo	trophism_PC1	16.1118	Ascomycota
Fusdecem	trophism_PC1	74.8491	Ascomycota
Fusdecem	trophism_PC2	18.6422	Ascomycota
Fusdenti	trophism_PC1	44.2186	Ascomycota
Fusdenti	trophism_PC2	7.48953	Ascomycota
Fuseuwal	trophism_PC1	52.8076	Ascomycota
Fuseuwal	trophism_PC2	8.51476	Ascomycota
Fusflage	trophism_PC2	2.68701	Ascomycota
Fusflage	trophism_PC1	30.7361	Ascomycota
Fusflori	trophism_PC2	7.64522	Ascomycota
Fusflori	trophism_PC1	48.0484	Ascomycota
Fusfujik	trophism_PC1	35.9293	Ascomycota
Fusfujik	trophism_PC2	4.13895	Ascomycota
Fusgadit	trophism_PC1	34.5237	Ascomycota
Fusgadit	trophism_PC2	0.760548	Ascomycota
Fusglobo	trophism_PC2	6.52123	Ascomycota
Fusglobo	trophism_PC1	42.9031	Ascomycota
Fusgrami	trophism_PC2	0.384274	Ascomycota
Fusgrami	trophism_PC1	23.5755	Ascomycota
Fusheter	trophism_PC2	-2.50955	Ascomycota
Fusheter	trophism_PC1	17.9013	Ascomycota
Fuskuros	trophism_PC2	7.11638	Ascomycota
Fuskuros	trophism_PC1	48.3841	Ascomycota
Fuslangs	trophism_PC1	16.3062	Ascomycota
Fuslangs	trophism_PC2	-3.05081	Ascomycota
Fuslongi	trophism_PC1	22.3907	Ascomycota
Fuslongi	trophism_PC2	-2.35669	Ascomycota
Fusmangi	trophism_PC2	8.16699	Ascomycota
Fusmangi	trophism_PC1	46.8917	Ascomycota
Fusmexic	trophism_PC1	39.1206	Ascomycota
Fusmexic	trophism_PC2	4.95764	Ascomycota
Fusmunda	trophism_PC2	5.4961	Ascomycota
Fusmunda	trophism_PC1	43.4133	Ascomycota
Fusnapif	trophism_PC2	4.74263	Ascomycota
Fusnapif	trophism_PC1	37.8928	Ascomycota
FusNRRL1	trophism_PC2	7.27675	Ascomycota
FusNRRL1	trophism_PC1	44.3017	Ascomycota
FusNRRL2	trophism_PC2	2.60622	Ascomycota
FusNRRL2	trophism_PC1	35.7144	Ascomycota
FusNRRL3	trophism_PC1	30.2561	Ascomycota
FusNRRL3	trophism_PC2	1.07877	Ascomycota
Fusnygam	trophism_PC1	46.472	Ascomycota
Fusnygam	trophism_PC2	7.40405	Ascomycota
Fusodora	trophism_PC2	11.6734	Ascomycota
Fusodora	trophism_PC1	59.7112	Ascomycota
Fusoxysp	trophism_PC2	13.1789	Ascomycota
Fusoxysp	trophism_PC1	62.6924	Ascomycota
Fusphyll	trophism_PC2	5.22327	Ascomycota
Fusphyll	trophism_PC1	39.0564	Ascomycota
Fuspoa	trophism_PC1	24.4048	Ascomycota
Fuspoa	trophism_PC2	-1.92459	Ascomycota
Fusproli	trophism_PC2	8.65594	Ascomycota
Fusproli	trophism_PC1	47.4853	Ascomycota
Fuspseud1	trophism_PC1	35.702	Ascomycota
Fuspseud1	trophism_PC2	5.37893	Ascomycota
Fuspseud2	trophism_PC2	8.45171	Ascomycota
Fuspseud2	trophism_PC1	44.4848	Ascomycota
Fuspseud3	trophism_PC1	21.5888	Ascomycota
Fuspseud3	trophism_PC2	-0.559924	Ascomycota
Fussarco	trophism_PC1	44.9458	Ascomycota
Fussarco	trophism_PC2	8.44495	Ascomycota
Fussporo	trophism_PC2	1.22391	Ascomycota
Fussporo	trophism_PC1	27.7697	Ascomycota
Fussubgl	trophism_PC1	42.0085	Ascomycota
Fussubgl	trophism_PC2	5.10323	Ascomycota
Fustjaet	trophism_PC2	7.42615	Ascomycota
Fustjaet	trophism_PC1	41.8715	Ascomycota
Fusvanet	trophism_PC1	54.984	Ascomycota
Fusvanet	trophism_PC2	11.5286	Ascomycota
Fusvenen	trophism_PC2	2.64692	Ascomycota
Fusvenen	trophism_PC1	28.0871	Ascomycota
Fusverti	trophism_PC2	8.12306	Ascomycota
Fusverti	trophism_PC1	48.8181	Ascomycota
Fuszeala	trophism_PC1	5.86552	Ascomycota
Fuszeala	trophism_PC2	-4.87405	Ascomycota
Gaetriti	trophism_PC1	24.5672	Ascomycota
Gaetriti	trophism_PC2	-5.5571	Ascomycota
Galmargi	trophism_PC1	27.1289	Basidiomycota
Galmargi	trophism_PC2	-5.44932	Basidiomycota
Galreess	trophism_PC2	-18.6556	Saccharomycota
Galreess	trophism_PC1	-46.5895	Saccharomycota
Gansinen	trophism_PC2	-13.484	Basidiomycota
Gansinen	trophism_PC1	8.88916	Basidiomycota
Gelsubve	trophism_PC1	-12.183	Basidiomycota
Gelsubve	trophism_PC2	-14.5086	Basidiomycota
Geocandi	trophism_PC2	-16.1073	Saccharomycota
Geocandi	trophism_PC1	-38.923	Saccharomycota
Geomorbi	trophism_PC1	-22.4978	Ascomycota
Geomorbi	trophism_PC2	-13.9753	Ascomycota
Gigmarga	trophism_PC2	-12.5589	Mucoromycota
Gigmarga	trophism_PC1	9.48913	Mucoromycota
Gigrose	trophism_PC2	-14.6446	Mucoromycota
Gigrose	trophism_PC1	-1.50033	Mucoromycota
Glalozoy	trophism_PC1	31.5121	Ascomycota
Glalozoy	trophism_PC2	-1.28434	Ascomycota
Glocereb	trophism_PC1	-30.6686	Mucoromycota
Glocereb	trophism_PC2	-17.1068	Mucoromycota
Glosple	trophism_PC2	68.3421	Oomycota
Glosple	trophism_PC1	-47.6795	Oomycota
Glostell	trophism_PC1	23.6148	Ascomycota
Glostell	trophism_PC2	-4.44754	Ascomycota
Glotrabe	trophism_PC2	-12.0995	Basidiomycota
Glotrabe	trophism_PC1	-10.2146	Basidiomycota
Golcicho	trophism_PC2	-19.4169	Ascomycota
Golcicho	trophism_PC1	-38.1188	Ascomycota
Golmagni	trophism_PC1	-23.2395	Ascomycota
Golmagni	trophism_PC2	-16.4345	Ascomycota
Gonproli	trophism_PC1	-17.0066	Chytridiomycota
Gonproli	trophism_PC2	-9.77207	Chytridiomycota
Grifrond	trophism_PC2	-16.1172	Basidiomycota
Grifrond	trophism_PC1	-15.8527	Basidiomycota
Groclavi	trophism_PC2	-9.16499	Ascomycota
Groclavi	trophism_PC1	-13.8669	Ascomycota
Grosalma	trophism_PC2	-16.1909	Saccharomycota
Grosalma	trophism_PC1	-39.6257	Saccharomycota
Gymandro	trophism_PC2	-1.26748	Basidiomycota
Gymandro	trophism_PC1	39.8754	Basidiomycota
Gymconfl	trophism_PC2	-7.01714	Basidiomycota
Gymconfl	trophism_PC1	22.4706	Basidiomycota
Gymdilep	trophism_PC1	6.90218	Basidiomycota
Gymdilep	trophism_PC2	-10.6774	Basidiomycota
Gymluxur	trophism_PC1	40.7195	Basidiomycota
Gymluxur	trophism_PC2	-3.41971	Basidiomycota
Hammagni	trophism_PC2	-20.8631	Microsporidia
Hammagni	trophism_PC1	-50.0138	Microsporidia
Hamtvaer	trophism_PC2	-20.4295	Microsporidia
Hamtvaer	trophism_PC1	-49.4798	Microsporidia
Hanclerm	trophism_PC2	-16.3482	Saccharomycota
Hanclerm	trophism_PC1	-46.627	Saccharomycota
Hanguill	trophism_PC1	-46.5875	Saccharomycota
Hanguill	trophism_PC2	-16.179	Saccharomycota
Hanhatya	trophism_PC2	-16.5704	Saccharomycota
Hanhatya	trophism_PC1	-45.1431	Saccharomycota
Hanopunt	trophism_PC1	-46.5622	Saccharomycota
Hanopunt	trophism_PC2	-16.1092	Saccharomycota
Hanosmop	trophism_PC2	-16.7919	Saccharomycota
Hanosmop	trophism_PC1	-46.3083	Saccharomycota
Hanpseud	trophism_PC1	-46.8895	Saccharomycota
Hanpseud	trophism_PC2	-17.0746	Saccharomycota
Hansingu	trophism_PC1	-46.4168	Saccharomycota
Hansingu	trophism_PC2	-17.2762	Saccharomycota
Hanuvaru	trophism_PC2	-16.7896	Saccharomycota
Hanuvaru	trophism_PC1	-46.1892	Saccharomycota
Hanvalby	trophism_PC1	-45.8548	Saccharomycota
Hanvalby	trophism_PC2	-17.0961	Saccharomycota
Hanvinea	trophism_PC2	-11.4634	Saccharomycota
Hanvinea	trophism_PC1	-41.4157	Saccharomycota
Hebcylin	trophism_PC1	-16.8076	Basidiomycota
Hebcylin	trophism_PC2	-15.3107	Basidiomycota
HelDMI_D	trophism_PC2	-0.764478	Ascomycota
HelDMI_D	trophism_PC1	24.5593	Ascomycota
Helgrise	trophism_PC2	-9.20371	Ascomycota
Helgrise	trophism_PC1	6.34706	Ascomycota
Helsulca	trophism_PC1	-9.38788	Basidiomycota
Helsulca	trophism_PC2	-12.059	Basidiomycota
Heperioc	trophism_PC1	-51.4211	Microsporidia
Heperioc	trophism_PC2	-21.5133	Microsporidia
Heralpes	trophism_PC1	-12.4966	Basidiomycota
Heralpes	trophism_PC2	-14.2566	Basidiomycota
Hesvesic	trophism_PC2	-16.6476	Mucoromycota
Hesvesic	trophism_PC1	-32.0447	Mucoromycota
Hetirreg	trophism_PC2	-10.525	Basidiomycota
Hetirreg	trophism_PC1	-0.778796	Basidiomycota
Hirminne	trophism_PC1	-4.63724	Ascomycota
Hirminne	trophism_PC2	-14.2271	Ascomycota
Hiscapsu	trophism_PC2	-16.9581	Ascomycota
Hiscapsu	trophism_PC1	-31.6708	Ascomycota
Horthail	trophism_PC1	-14.9977	Ascomycota
Horthail	trophism_PC2	-9.52972	Ascomycota
Horwerne	trophism_PC2	11.0355	Ascomycota
Horwerne	trophism_PC1	42.8581	Ascomycota
Hyabicol	trophism_PC2	3.08755	Ascomycota
Hyabicol	trophism_PC1	40.0717	Ascomycota
Hyavaria	trophism_PC1	69.2541	Ascomycota
Hyavaria	trophism_PC2	9.58405	Ascomycota
Hydpinas	trophism_PC1	1.75898	Basidiomycota
Hydpinas	trophism_PC2	-9.79613	Basidiomycota
Hypburto	trophism_PC2	-12.3196	Saccharomycota
Hypburto	trophism_PC1	-43.2722	Saccharomycota
HypCI4A	trophism_PC1	29.9589	Ascomycota
HypCI4A	trophism_PC2	-5.74127	Ascomycota
HypCO27	trophism_PC2	-19.5972	Ascomycota
HypCO27	trophism_PC1	-45.2744	Ascomycota
HypEC38	trophism_PC2	-5.28824	Ascomycota
HypEC38	trophism_PC1	36.068	Ascomycota
Hypheimi	trophism_PC1	-40.8771	Saccharomycota
Hypheimi	trophism_PC2	-11.8254	Saccharomycota
Hyphomil	trophism_PC1	-46.7608	Saccharomycota
Hyphomil	trophism_PC2	-17.4615	Saccharomycota
Hypmarmo	trophism_PC2	-9.16699	Basidiomycota
Hypmarmo	trophism_PC1	11.8021	Basidiomycota
Hypsubla	trophism_PC2	-10.8042	Basidiomycota
Hypsubla	trophism_PC1	8.29278	Basidiomycota
Jaaargil	trophism_PC2	-11.5021	Basidiomycota
Jaaargil	trophism_PC1	-6.11072	Basidiomycota
Jamrose	trophism_PC2	-17.453	Basidiomycota
Jamrose	trophism_PC1	-33.3525	Basidiomycota
Jimflamm	trophism_PC2	-14.6753	Mucoromycota
Jimflamm	trophism_PC1	-20.2205	Mucoromycota
Kalbrasi	trophism_PC1	-30.2843	Basidiomycota
Kalbrasi	trophism_PC2	-15.4918	Basidiomycota
Karrhodo	trophism_PC1	37.4671	Ascomycota
Karrhodo	trophism_PC2	-0.62153	Ascomycota
Kazaerob	trophism_PC2	-17.5864	Saccharomycota
Kazaerob	trophism_PC1	-46.3166	Saccharomycota
Kazafric	trophism_PC2	-15.2488	Saccharomycota
Kazafric	trophism_PC1	-46.8095	Saccharomycota
Kazbrome	trophism_PC1	-46.7819	Saccharomycota
Kazbrome	trophism_PC2	-17.9321	Saccharomycota
Kazintes	trophism_PC1	-46.2727	Saccharomycota
Kazintes	trophism_PC2	-16.5736	Saccharomycota
Kazkunas	trophism_PC1	-46.1253	Saccharomycota
Kazkunas	trophism_PC2	-17.5358	Saccharomycota
Kazmarti	trophism_PC1	-44.958	Saccharomycota
Kazmarti	trophism_PC2	-15.6639	Saccharomycota
Kaznagan	trophism_PC2	-16.6032	Saccharomycota
Kaznagan	trophism_PC1	-45.2202	Saccharomycota
Kazrosin	trophism_PC1	-46.6637	Saccharomycota
Kazrosin	trophism_PC2	-16.0724	Saccharomycota
Kazsaulg	trophism_PC1	-45.6499	Saccharomycota
Kazsaulg	trophism_PC2	-16.6758	Saccharomycota
Kazsiame	trophism_PC1	-46.1382	Saccharomycota
Kazsiame	trophism_PC2	-18.2027	Saccharomycota
Kazsolic	trophism_PC2	-16.8132	Saccharomycota
Kazsolic	trophism_PC1	-45.5261	Saccharomycota
Kazspenc	trophism_PC1	-46.6638	Saccharomycota
Kazspenc	trophism_PC2	-16.7394	Saccharomycota
Kaztaian	trophism_PC2	-15.8544	Saccharomycota
Kaztaian	trophism_PC1	-46.9056	Saccharomycota
Kaztrans	trophism_PC1	-45.9391	Saccharomycota
Kaztrans	trophism_PC2	-16.9587	Saccharomycota
Kazturic	trophism_PC2	-15.5819	Saccharomycota
Kazturic	trophism_PC1	-46.324	Saccharomycota
Kazunisp	trophism_PC2	-16.5516	Saccharomycota
Kazunisp	trophism_PC1	-46.2764	Saccharomycota
Kazvitic	trophism_PC2	-16.3627	Saccharomycota
Kazvitic	trophism_PC1	-47.0118	Saccharomycota
Kazyakus	trophism_PC2	-17.6496	Saccharomycota
Kazyakus	trophism_PC1	-47.3971	Saccharomycota
Kluaestu	trophism_PC2	-15.8161	Saccharomycota
Kluaestu	trophism_PC1	-45.0181	Saccharomycota
Kludobzh	trophism_PC2	-16.3214	Saccharomycota
Kludobzh	trophism_PC1	-45.9827	Saccharomycota
Klulacti	trophism_PC2	-15.7353	Saccharomycota
Klulacti	trophism_PC1	-44.9691	Saccharomycota
Klumarxi	trophism_PC1	-44.8974	Saccharomycota
Klumarxi	trophism_PC2	-14.5052	Saccharomycota
Kocimper	trophism_PC1	-30.8223	Basidiomycota
Kocimper	trophism_PC2	-14.6582	Basidiomycota
Kodlaeti	trophism_PC2	-14.0502	Saccharomycota
Kodlaeti	trophism_PC1	-43.7466	Saccharomycota
Kodohmer	trophism_PC2	-14.3525	Saccharomycota
Kodohmer	trophism_PC1	-44.4369	Saccharomycota
Kompasto	trophism_PC2	-17.4284	Saccharomycota
Kompasto	trophism_PC1	-45.3092	Saccharomycota
Komphaff	trophism_PC2	-17.6606	Ascomycota
Komphaff	trophism_PC1	-45.6734	Ascomycota
Kompopul	trophism_PC2	-16.9639	Saccharomycota
Kompopul	trophism_PC1	-45.0117	Saccharomycota
Kompseud	trophism_PC2	-17.1855	Saccharomycota
Kompseud	trophism_PC1	-45.3921	Saccharomycota
Kredelft	trophism_PC2	-12.7928	Saccharomycota
Kredelft	trophism_PC1	-44.1459	Saccharomycota
Krefluxu	trophism_PC2	-12.3384	Saccharomycota
Krefluxu	trophism_PC1	-43.9308	Saccharomycota
Kurcapsu	trophism_PC1	-40.5844	Saccharomycota
Kurcapsu	trophism_PC2	-13.1216	Saccharomycota
Kurcleri	trophism_PC2	-14.0305	Saccharomycota
Kurcleri	trophism_PC1	-44.9943	Saccharomycota
Kurmolis	trophism_PC2	-12.4727	Saccharomycota
Kurmolis	trophism_PC1	-39.2638	Saccharomycota
Kurogata	trophism_PC2	-14.5206	Saccharomycota
Kurogata	trophism_PC1	-44.31	Saccharomycota
Kwobesti	trophism_PC1	-33.6611	Basidiomycota
Kwobesti	trophism_PC2	-15.5647	Basidiomycota
Kwodejec	trophism_PC2	-13.7365	Basidiomycota
Kwodejec	trophism_PC1	-30.1787	Basidiomycota
Kwohevea	trophism_PC2	-16.3928	Basidiomycota
Kwohevea	trophism_PC1	-35.9224	Basidiomycota
Kwomangr	trophism_PC2	-15.8966	Basidiomycota
Kwomangr	trophism_PC1	-33.7857	Basidiomycota
Kwopin	trophism_PC2	-16.2701	Basidiomycota
Kwopin	trophism_PC1	-34.5617	Basidiomycota
Kwoshand	trophism_PC2	-16.0512	Basidiomycota
Kwoshand	trophism_PC1	-34.7023	Basidiomycota
Lacameth	trophism_PC2	-18.7856	Basidiomycota
Lacameth	trophism_PC1	-28.1828	Basidiomycota
Lacarid	trophism_PC2	-5.94071	Ascomycota
Lacarid	trophism_PC1	11.384	Ascomycota
Lacbicol	trophism_PC2	-17.4186	Basidiomycota
Lacbicol	trophism_PC1	-24.5285	Basidiomycota
Laccervi	trophism_PC1	3.56513	Ascomycota
Laccervi	trophism_PC2	-6.45197	Ascomycota
Laccidr	trophism_PC1	-44.6184	Saccharomycota
Laccidr	trophism_PC2	-15.6857	Saccharomycota
Lacdasie	trophism_PC2	-16.0571	Saccharomycota
Lacdasie	trophism_PC1	-45.2644	Saccharomycota
Lacfanta	trophism_PC2	-15.1013	Saccharomycota
Lacfanta	trophism_PC1	-46.4665	Saccharomycota
Lacferme	trophism_PC1	-44.8935	Saccharomycota
Lacferme	trophism_PC2	-15.6485	Saccharomycota
Lachyali	trophism_PC1	2.58604	Ascomycota
Lachyali	trophism_PC2	-6.4092	Ascomycota
Lackluyv	trophism_PC2	-16.2676	Saccharomycota
Lackluyv	trophism_PC1	-44.7728	Saccharomycota
Laclanza	trophism_PC2	-16.0796	Saccharomycota
Laclanza	trophism_PC1	-45.7726	Saccharomycota
Lacmeyer	trophism_PC2	-16.1157	Saccharomycota
Lacmeyer	trophism_PC1	-45.9334	Saccharomycota
Lacmiran	trophism_PC2	-15.8425	Saccharomycota
Lacmiran	trophism_PC1	-44.9713	Saccharomycota
Lacnotho	trophism_PC2	-15.6779	Saccharomycota
Lacnotho	trophism_PC1	-45.7651	Saccharomycota
Lacoccid	trophism_PC2	-6.26635	Ascomycota
Lacoccid	trophism_PC1	4.5188	Ascomycota
LacPJ20	trophism_PC2	-20.1143	Saccharomycota
LacPJ20	trophism_PC1	-49.1636	Saccharomycota
Lacquebe	trophism_PC2	-16.2466	Saccharomycota
Lacquebe	trophism_PC1	-46.5391	Saccharomycota
Lacquiet	trophism_PC1	-9.33794	Basidiomycota
Lacquiet	trophism_PC2	-16.4155	Basidiomycota
Lacsubti	trophism_PC2	-7.2988	Ascomycota
Lacsubti	trophism_PC1	2.17679	Ascomycota
Lacsueci	trophism_PC2	-1.82829	Ascomycota
Lacsueci	trophism_PC1	27.1749	Ascomycota
Lactherm	trophism_PC2	-15.2171	Saccharomycota
Lactherm	trophism_PC1	-45.8879	Saccharomycota
Lacwalti	trophism_PC1	-46.7424	Saccharomycota
Lacwalti	trophism_PC2	-15.4957	Saccharomycota
Lacwillk	trophism_PC2	-7.23114	Ascomycota
Lacwillk	trophism_PC1	3.68214	Ascomycota
Laesulph	trophism_PC2	-15.1609	Basidiomycota
Laesulph	trophism_PC1	-19.5064	Basidiomycota
Laspustu	trophism_PC2	-15.1949	Ascomycota
Laspustu	trophism_PC1	-27.8378	Ascomycota
Lastheob	trophism_PC2	4.22818	Ascomycota
Lastheob	trophism_PC1	42.2403	Ascomycota
Lenedode	trophism_PC2	-11.7297	Basidiomycota
Lenedode	trophism_PC1	-0.827304	Basidiomycota
Lenfluvi	trophism_PC2	-1.46984	Ascomycota
Lenfluvi	trophism_PC1	48.4478	Ascomycota
Lentigri	trophism_PC2	-10.7242	Basidiomycota
Lentigri	trophism_PC1	6.6297	Basidiomycota
Lepmacul	trophism_PC2	-5.50686	Ascomycota
Lepmacul	trophism_PC1	7.4547	Ascomycota
Leppalus	trophism_PC1	-10.0841	Ascomycota
Leppalus	trophism_PC2	-11.6214	Ascomycota
Letcolum	trophism_PC2	-14.541	Ascomycota
Letcolum	trophism_PC1	-14.5356	Ascomycota
Letlupin	trophism_PC2	-14.0778	Ascomycota
Letlupin	trophism_PC1	-13.3776	Ascomycota
Leucreat	trophism_PC2	-14.6162	Basidiomycota
Leucreat	trophism_PC1	-24.1261	Basidiomycota
Leuleuco	trophism_PC1	18.0136	Basidiomycota
Leuleuco	trophism_PC2	-10.4602	Basidiomycota
LeuSymCc	trophism_PC2	-9.55725	Basidiomycota
LeuSymCc	trophism_PC1	17.8501	Basidiomycota
Liccorym	trophism_PC2	-13.0473	Mucoromycota
Liccorym	trophism_PC1	-24.1443	Mucoromycota
Licramos	trophism_PC2	-13.3676	Mucoromycota
Licramos	trophism_PC1	-23.5729	Mucoromycota
Linelong	trophism_PC2	-13.4347	Mucoromycota
Linelong	trophism_PC1	-20.1534	Mucoromycota
Liningol	trophism_PC2	-3.81997	Ascomycota
Liningol	trophism_PC1	37.867	Ascomycota
Linpenni	trophism_PC2	-17.8006	Zoopagomycota
Linpenni	trophism_PC1	-28.5529	Zoopagomycota
Linrhizo	trophism_PC2	-13.9805	Ascomycota
Linrhizo	trophism_PC1	-18.4392	Ascomycota
Liparxi	trophism_PC2	-14.4407	Saccharomycota
Liparxi	trophism_PC1	-32.0748	Saccharomycota
Lipdoore	trophism_PC1	-40.6431	Saccharomycota
Lipdoore	trophism_PC2	-18.0222	Saccharomycota
Lipjapon	trophism_PC1	-38.888	Saccharomycota
Lipjapon	trophism_PC2	-16.5327	Saccharomycota
Lipkonon	trophism_PC2	-16.2156	Saccharomycota
Lipkonon	trophism_PC1	-31.9156	Saccharomycota
Liplipof	trophism_PC2	-14.8201	Saccharomycota
Liplipof	trophism_PC1	-32.6146	Saccharomycota
Lipmesem	trophism_PC1	-37.1103	Saccharomycota
Lipmesem	trophism_PC2	-16.9935	Saccharomycota
Lipoligo	trophism_PC1	-38.7343	Saccharomycota
Lipoligo	trophism_PC2	-17.9041	Saccharomycota
Lipstark	trophism_PC2	-14.0244	Saccharomycota
Lipstark	trophism_PC1	-30.7807	Saccharomycota
Lipsuomi	trophism_PC2	-15.6436	Saccharomycota
Lipsuomi	trophism_PC1	-36.6174	Saccharomycota
Lizempir	trophism_PC2	-3.59763	Ascomycota
Lizempir	trophism_PC1	12.0821	Ascomycota
Lobtrans	trophism_PC2	-16.2314	Mucoromycota
Lobtrans	trophism_PC1	-25.8187	Mucoromycota
Lodelong	trophism_PC2	-15.3409	Saccharomycota
Lodelong	trophism_PC1	-45.3901	Saccharomycota
Lomproli	trophism_PC2	-2.59032	Ascomycota
Lomproli	trophism_PC1	25.0159	Ascomycota
Lopmacro	trophism_PC2	-0.860517	Ascomycota
Lopmacro	trophism_PC1	40.1387	Ascomycota
Lopmytil	trophism_PC2	-9.05603	Ascomycota
Lopmytil	trophism_PC1	5.74285	Ascomycota
Lopnucul	trophism_PC1	54.5479	Ascomycota
Lopnucul	trophism_PC2	0.314929	Ascomycota
Lyoatrat	trophism_PC2	-9.15766	Basidiomycota
Lyoatrat	trophism_PC1	19.9112	Basidiomycota
Macanomo	trophism_PC2	-1.07796	Ascomycota
Macanomo	trophism_PC1	11.5695	Ascomycota
Macphase	trophism_PC2	1.00515	Ascomycota
Macphase	trophism_PC1	30.2417	Ascomycota
Madmycet	trophism_PC1	40.0198	Ascomycota
Madmycet	trophism_PC2	-7.22201	Ascomycota
Magpoa	trophism_PC2	-9.78767	Ascomycota
Magpoa	trophism_PC1	5.54354	Ascomycota
Magtetra	trophism_PC2	-15.7729	Saccharomycota
Magtetra	trophism_PC1	-38.2909	Saccharomycota
Malglobo	trophism_PC2	-19.934	Basidiomycota
Malglobo	trophism_PC1	-44.0994	Basidiomycota
Malpachy	trophism_PC2	-19.8193	Basidiomycota
Malpachy	trophism_PC1	-44.788	Basidiomycota
Malrestr	trophism_PC2	-19.5956	Basidiomycota
Malrestr	trophism_PC1	-43.6593	Basidiomycota
Malsympo	trophism_PC2	-19.8001	Basidiomycota
Malsympo	trophism_PC1	-44.8146	Basidiomycota
Malvespe	trophism_PC2	-19.4309	Basidiomycota
Malvespe	trophism_PC1	-43.5434	Basidiomycota
Marabies	trophism_PC2	-10.4563	Saccharomycota
Marabies	trophism_PC1	-43.326	Saccharomycota
Marbrunn	trophism_PC1	-0.7607	Ascomycota
Marbrunn	trophism_PC2	-7.31134	Ascomycota
Marcoron	trophism_PC2	-7.38918	Ascomycota
Marcoron	trophism_PC1	-10.7271	Ascomycota
Maseburn	trophism_PC2	-2.10447	Ascomycota
Maseburn	trophism_PC1	25.0437	Ascomycota
Masphaeo	trophism_PC2	-7.1587	Ascomycota
Masphaeo	trophism_PC1	27.6595	Ascomycota
Meimilto	trophism_PC1	-23.362	Basidiomycota
Meimilto	trophism_PC2	-12.9298	Basidiomycota
Melbicol	trophism_PC2	3.08755	Ascomycota
Melbicol	trophism_PC1	40.0717	Ascomycota
Mellapop	trophism_PC2	-13.8809	Basidiomycota
Mellapop	trophism_PC1	-18.0472	Basidiomycota
Melpupyr	trophism_PC2	-0.628522	Ascomycota
Melpupyr	trophism_PC1	53.3611	Ascomycota
Melvaria	trophism_PC2	9.58405	Ascomycota
Melvaria	trophism_PC1	69.2541	Ascomycota
Metaberd	trophism_PC2	-14.1543	Saccharomycota
Metaberd	trophism_PC1	-43.8086	Saccharomycota
Metacrid	trophism_PC2	-13.6192	Ascomycota
Metacrid	trophism_PC1	-13.0892	Ascomycota
Metalbu	trophism_PC2	-15.1769	Ascomycota
Metalbu	trophism_PC1	-22.0859	Ascomycota
Metaniso	trophism_PC2	-11.5415	Ascomycota
Metaniso	trophism_PC1	-2.96714	Ascomycota
Metarizo	trophism_PC1	-44.6361	Saccharomycota
Metarizo	trophism_PC2	-14.9673	Saccharomycota
Metbibic	trophism_PC1	-44.5818	Saccharomycota
Metbibic	trophism_PC2	-14.0585	Saccharomycota
Metbicus	trophism_PC1	-45.2166	Saccharomycota
Metbicus	trophism_PC2	-14.0588	Saccharomycota
Metborea	trophism_PC1	-42.9823	Saccharomycota
Metborea	trophism_PC2	-13.5814	Saccharomycota
Metbowle	trophism_PC1	-44.2328	Saccharomycota
Metbowle	trophism_PC2	-14.6329	Saccharomycota
Metbrunn	trophism_PC1	-6.10418	Ascomycota
Metbrunn	trophism_PC2	-11.3602	Ascomycota
Metcerra	trophism_PC1	-43.4933	Saccharomycota
Metcerra	trophism_PC2	-13.8777	Saccharomycota
Metconti	trophism_PC1	-43.0813	Saccharomycota
Metconti	trophism_PC2	-13.5733	Saccharomycota
Metdekor	trophism_PC2	-14.3937	Saccharomycota
Metdekor	trophism_PC1	-43.8504	Saccharomycota
Metdrake	trophism_PC2	-14.3154	Saccharomycota
Metdrake	trophism_PC1	-44.0851	Saccharomycota
Metguizh	trophism_PC2	-10.5642	Ascomycota
Metguizh	trophism_PC1	7.02618	Ascomycota
Methamak	trophism_PC1	-44.1942	Saccharomycota
Methamak	trophism_PC2	-14.0954	Saccharomycota
Methawai	trophism_PC2	-14.2521	Saccharomycota
Methawai	trophism_PC1	-44.1007	Saccharomycota
Methibis	trophism_PC2	-13.9285	Saccharomycota
Methibis	trophism_PC1	-43.1624	Saccharomycota
Metipomo	trophism_PC2	-14.1081	Saccharomycota
Metipomo	trophism_PC1	-43.6518	Saccharomycota
MetJCM3	trophism_PC1	-43.4598	Saccharomycota
MetJCM3	trophism_PC2	-14.9514	Saccharomycota
Metkamak	trophism_PC1	-44.1186	Saccharomycota
Metkamak	trophism_PC2	-14.1777	Saccharomycota
Metkipuk	trophism_PC2	-14.308	Saccharomycota
Metkipuk	trophism_PC1	-43.3567	Saccharomycota
Metlochh	trophism_PC2	-14.0485	Saccharomycota
Metlochh	trophism_PC1	-43.8941	Saccharomycota
Metmaju	trophism_PC1	-0.230395	Ascomycota
Metmaju	trophism_PC2	-12.0343	Ascomycota
Metmamar	trophism_PC1	-43.8751	Saccharomycota
Metmamar	trophism_PC2	-13.9086	Saccharomycota
Metmamat	trophism_PC2	-13.8346	Saccharomycota
Metmamat	trophism_PC1	-43.6482	Saccharomycota
Metmauin	trophism_PC2	-14.0505	Saccharomycota
Metmauin	trophism_PC1	-43.8302	Saccharomycota
Metpersi	trophism_PC2	-13.4805	Saccharomycota
Metpersi	trophism_PC1	-44.9096	Saccharomycota
Metprote	trophism_PC1	-43.8243	Saccharomycota
Metprote	trophism_PC2	-14.0985	Saccharomycota
Metpulch	trophism_PC2	-14.4209	Saccharomycota
Metpulch	trophism_PC1	-44.6463	Saccharomycota
Metriley	trophism_PC2	-15.6374	Ascomycota
Metriley	trophism_PC1	-17.0897	Ascomycota
Metrober	trophism_PC2	-11.4658	Ascomycota
Metrober	trophism_PC1	3.27118	Ascomycota
Metsanta	trophism_PC1	-43.4357	Saccharomycota
Metsanta	trophism_PC2	-13.8905	Saccharomycota
Metshivo	trophism_PC1	-44.3184	Saccharomycota
Metshivo	trophism_PC2	-14.3386	Saccharomycota
Metsimil	trophism_PC2	-14.6769	Saccharomycota
Metsimil	trophism_PC1	-44.0061	Saccharomycota
Meycarib	trophism_PC2	-13.6282	Saccharomycota
Meycarib	trophism_PC1	-42.3467	Saccharomycota
Meyguill	trophism_PC1	-43.075	Saccharomycota
Meyguill	trophism_PC2	-13.9475	Saccharomycota
MeyJA9	trophism_PC1	-42.4503	Saccharomycota
MeyJA9	trophism_PC2	-13.6697	Saccharomycota
Micbolle	trophism_PC2	-4.00471	Ascomycota
Micbolle	trophism_PC1	26.3882	Ascomycota
Miccani	trophism_PC2	-16.914	Ascomycota
Miccani	trophism_PC1	-21.5212	Ascomycota
Micinter	trophism_PC2	-17.5959	Basidiomycota
Micinter	trophism_PC1	-34.8586	Basidiomycota
Micmicro	trophism_PC1	27.0724	Ascomycota
Micmicro	trophism_PC2	-4.54629	Ascomycota
Micsapon	trophism_PC2	-17.1323	Basidiomycota
Micsapon	trophism_PC1	-32.7325	Basidiomycota
Micsidio	trophism_PC2	-15.5679	Basidiomycota
Micsidio	trophism_PC1	-30.6893	Basidiomycota
Midtepa	trophism_PC2	-14.7418	Saccharomycota
Midtepa	trophism_PC1	-37.2415	Saccharomycota
Milacaci	trophism_PC1	-44.5471	Saccharomycota
Milacaci	trophism_PC2	-14.0108	Saccharomycota
Milfarin	trophism_PC1	-36.8142	Saccharomycota
Milfarin	trophism_PC2	-7.47962	Saccharomycota
Mitdaphn	trophism_PC1	-49.9322	Microsporidia
Mitdaphn	trophism_PC2	-20.9773	Microsporidia
Mixosmun	trophism_PC2	-17.2036	Basidiomycota
Mixosmun	trophism_PC1	-33.3841	Basidiomycota
Moeantar	trophism_PC1	-28.6779	Basidiomycota
Moeantar	trophism_PC2	-14.3832	Basidiomycota
Moeaphid	trophism_PC1	-30.4703	Basidiomycota
Moeaphid	trophism_PC2	-14.8725	Basidiomycota
Moeliber	trophism_PC1	-21.96	Ascomycota
Moeliber	trophism_PC2	-16.1073	Ascomycota
Mon5C6A	trophism_PC2	-3.81436	Ascomycota
Mon5C6A	trophism_PC1	35.9622	Ascomycota
Moncanno	trophism_PC2	-5.99009	Ascomycota
Moncanno	trophism_PC1	24.4771	Ascomycota
MonCRB8	trophism_PC2	-3.77302	Ascomycota
MonCRB8	trophism_PC1	36.9281	Ascomycota
MonCRB9	trophism_PC1	32.0094	Ascomycota
MonCRB9	trophism_PC2	-3.1404	Ascomycota
Monfruct1	trophism_PC2	-2.63163	Ascomycota
Monfruct1	trophism_PC1	8.159	Ascomycota
Monfruct2	trophism_PC2	-6.27888	Ascomycota
Monfruct2	trophism_PC1	-6.48458	Ascomycota
MonGIB2	trophism_PC2	-4.8414	Ascomycota
MonGIB2	trophism_PC1	41.8875	Ascomycota
Moniberi	trophism_PC1	28.8161	Ascomycota
Moniberi	trophism_PC2	-5.57824	Ascomycota
Monlax	trophism_PC1	9.99985	Ascomycota
Monlax	trophism_PC2	-2.76669	Ascomycota
MonMC13	trophism_PC2	-18.5247	Ascomycota
MonMC13	trophism_PC1	-45.2785	Ascomycota
MonMG133	trophism_PC2	-3.13325	Ascomycota
MonMG133	trophism_PC1	44.2618	Ascomycota
Monmg162	trophism_PC1	38.8697	Ascomycota
Monmg162	trophism_PC2	-2.41668	Ascomycota
Monperni	trophism_PC1	-14.566	Basidiomycota
Monperni	trophism_PC2	-16.4886	Basidiomycota
Monpurpu	trophism_PC2	-13.6115	Ascomycota
Monpurpu	trophism_PC1	-25.6294	Ascomycota
Monrorer	trophism_PC2	-6.34955	Basidiomycota
Monrorer	trophism_PC1	52.7751	Basidiomycota
Morconic	trophism_PC2	-9.89565	Ascomycota
Morconic	trophism_PC1	-8.12868	Ascomycota
Mucambig	trophism_PC1	-26.8229	Mucoromycota
Mucambig	trophism_PC2	-16.0971	Mucoromycota
Muccirci	trophism_PC2	-15.1103	Mucoromycota
Muccirci	trophism_PC1	-24.1313	Mucoromycota
Muclusit	trophism_PC2	-15.9177	Mucoromycota
Muclusit	trophism_PC1	-25.9794	Mucoromycota
Mycchlor	trophism_PC2	-8.97661	Basidiomycota
Mycchlor	trophism_PC1	15.9232	Basidiomycota
Myceumus	trophism_PC1	11.6459	Ascomycota
Myceumus	trophism_PC2	-3.77299	Ascomycota
Mycgalop	trophism_PC1	121.79	Basidiomycota
Mycgalop	trophism_PC2	11.5943	Basidiomycota
Mycindig	trophism_PC2	-7.26635	Basidiomycota
Mycindig	trophism_PC1	19.9557	Basidiomycota
Myckenti	trophism_PC2	-4.90872	Basidiomycota
Myckenti	trophism_PC1	20.3006	Basidiomycota
Mycsangu	trophism_PC1	98.4873	Basidiomycota
Mycsangu	trophism_PC2	1.13755	Basidiomycota
Mycvenu	trophism_PC1	111.222	Basidiomycota
Mycvenu	trophism_PC2	9.79659	Basidiomycota
Myrduria	trophism_PC2	-4.75102	Ascomycota
Myrduria	trophism_PC1	-7.81222	Ascomycota
Mytresin	trophism_PC2	-10.406	Ascomycota
Mytresin	trophism_PC1	3.09903	Ascomycota
Nadfuelo	trophism_PC2	-17.0552	Saccharomycota
Nadfuelo	trophism_PC1	-44.0552	Saccharomycota
Nadfuful	trophism_PC1	-43.4355	Saccharomycota
Nadfuful	trophism_PC2	-18.0153	Saccharomycota
Nadfulve	trophism_PC2	-17.1958	Saccharomycota
Nadfulve	trophism_PC1	-43.9615	Saccharomycota
Naeencep	trophism_PC2	-15.2364	Basidiomycota
Naeencep	trophism_PC1	-31.0501	Basidiomycota
Nakbacil	trophism_PC2	-16.2189	Saccharomycota
Nakbacil	trophism_PC1	-46.2291	Saccharomycota
Nakdelph	trophism_PC1	-46.3476	Saccharomycota
Nakdelph	trophism_PC2	-16.3341	Saccharomycota
Nakholst	trophism_PC1	-43.3607	Saccharomycota
Nakholst	trophism_PC2	-9.90622	Saccharomycota
Nakpelta	trophism_PC1	-44.257	Saccharomycota
Nakpelta	trophism_PC2	-9.40993	Saccharomycota
Nangypse	trophism_PC2	-15.8109	Ascomycota
Nangypse	trophism_PC1	-20.7061	Ascomycota
Naucaste	trophism_PC1	-45.6524	Saccharomycota
Naucaste	trophism_PC2	-16.9216	Saccharomycota
Naudaire	trophism_PC1	-45.6111	Saccharomycota
Naudaire	trophism_PC2	-16.6884	Saccharomycota
Nechaema	trophism_PC1	54.984	Ascomycota
Nechaema	trophism_PC2	11.5286	Ascomycota
Nem1	trophism_PC2	-21.458	Microsporidia
Nem1	trophism_PC1	-51.3335	Microsporidia
Nemdispl	trophism_PC2	-21.1634	Microsporidia
Nemdispl	trophism_PC1	-51.387	Microsporidia
NemERTm5	trophism_PC2	-21.4196	Microsporidia
NemERTm5	trophism_PC1	-51.3451	Microsporidia
Nemparis	trophism_PC1	-51.3451	Microsporidia
Nemparis	trophism_PC2	-21.4196	Microsporidia
Neo37M	trophism_PC2	14.3691	Ascomycota
Neo37M	trophism_PC1	95.8122	Ascomycota
Neoacido	trophism_PC2	-15.126	Ascomycota
Neoacido	trophism_PC1	-21.8749	Ascomycota
Neocalif	trophism_PC2	32.2159	Chytridiomycota
Neocalif	trophism_PC1	86.1167	Chytridiomycota
Neoclavi	trophism_PC1	94.239	Ascomycota
Neoclavi	trophism_PC2	14.233	Ascomycota
Neoditis	trophism_PC1	31.8079	Ascomycota
Neoditis	trophism_PC2	4.60813	Ascomycota
Neoirreg	trophism_PC2	-17.2353	Ascomycota
Neoirreg	trophism_PC1	-42.3765	Ascomycota
Neolepid	trophism_PC2	-14.2701	Basidiomycota
Neolepid	trophism_PC1	-14.5008	Basidiomycota
Neoparvu	trophism_PC1	30.2105	Ascomycota
Neoparvu	trophism_PC2	2.78935	Ascomycota
Neucrass	trophism_PC1	-3.89498	Ascomycota
Neucrass	trophism_PC2	-10.4476	Ascomycota
Neutetra	trophism_PC2	-11.8461	Ascomycota
Neutetra	trophism_PC1	-8.30227	Ascomycota
Nosapi	trophism_PC2	-21.6367	Microsporidia
Nosapi	trophism_PC1	-51.4393	Microsporidia
Nosbomby	trophism_PC2	-20.3717	Microsporidia
Nosbomby	trophism_PC1	-51.1348	Microsporidia
Nosceran	trophism_PC1	-51.363	Microsporidia
Nosceran	trophism_PC2	-21.2817	Microsporidia
NotChil	trophism_PC2	120.091	Oomycota
NotChil	trophism_PC1	-33.0166	Oomycota
Obbrivul	trophism_PC2	-14.8712	Basidiomycota
Obbrivul	trophism_PC1	-13.5015	Basidiomycota
Ogagluco	trophism_PC2	-12.3666	Saccharomycota
Ogagluco	trophism_PC1	-40.5506	Saccharomycota
Ogahenri	trophism_PC1	-41.0864	Saccharomycota
Ogahenri	trophism_PC2	-12.4885	Saccharomycota
Ogakodam	trophism_PC1	-44.3518	Saccharomycota
Ogakodam	trophism_PC2	-14.4566	Saccharomycota
Ogametha	trophism_PC2	-11.8968	Saccharomycota
Ogametha	trophism_PC1	-42.9611	Saccharomycota
Ogamethy	trophism_PC2	-12.1617	Saccharomycota
Ogamethy	trophism_PC1	-40.7601	Saccharomycota
Ogaminut	trophism_PC1	-42.3627	Saccharomycota
Ogaminut	trophism_PC2	-12.9417	Saccharomycota
Oganagan	trophism_PC1	-43.1102	Saccharomycota
Oganagan	trophism_PC2	-13.4343	Saccharomycota
Oganitra	trophism_PC2	-12.813	Saccharomycota
Oganitra	trophism_PC1	-43.5584	Saccharomycota
Oganonfe	trophism_PC2	-12.1762	Saccharomycota
Oganonfe	trophism_PC1	-41.6701	Saccharomycota
Ogaparap	trophism_PC2	-13.3159	Saccharomycota
Ogaparap	trophism_PC1	-43.105	Saccharomycota
Ogaphilo	trophism_PC1	-45.0387	Saccharomycota
Ogaphilo	trophism_PC2	-14.3674	Saccharomycota
Ogapilis	trophism_PC2	-10.8422	Saccharomycota
Ogapilis	trophism_PC1	-43.015	Saccharomycota
Ogapin	trophism_PC2	-12.7123	Saccharomycota
Ogapin	trophism_PC1	-40.8607	Saccharomycota
Ogapolym	trophism_PC2	-13.8929	Saccharomycota
Ogapolym	trophism_PC1	-44.3575	Saccharomycota
Ogapopul	trophism_PC1	-41.8219	Saccharomycota
Ogapopul	trophism_PC2	-13.523	Saccharomycota
Ogaramen	trophism_PC1	-44.0144	Saccharomycota
Ogaramen	trophism_PC2	-14.0694	Saccharomycota
Ogatreha1	trophism_PC1	-39.9202	Saccharomycota
Ogatreha1	trophism_PC2	-12.0843	Saccharomycota
Ogatreha2	trophism_PC1	-44.418	Saccharomycota
Ogatreha2	trophism_PC2	-12.9116	Saccharomycota
Ogazsolt	trophism_PC1	-39.3386	Saccharomycota
Ogazsolt	trophism_PC2	-11.5414	Saccharomycota
Oidmaiu	trophism_PC1	61.9701	Ascomycota
Oidmaiu	trophism_PC2	14.9051	Ascomycota
Oidneoly	trophism_PC1	-38.5746	Ascomycota
Oidneoly	trophism_PC2	-19.0757	Ascomycota
Ophaustr	trophism_PC1	-21.5409	Ascomycota
Ophaustr	trophism_PC2	-16.6332	Ascomycota
Ophcaflo	trophism_PC2	-18.2746	Ascomycota
Ophcaflo	trophism_PC1	-24.2389	Ascomycota
Ophcaleo	trophism_PC2	-16.7088	Ascomycota
Ophcaleo	trophism_PC1	-20.7068	Ascomycota
Ophcaruf	trophism_PC2	-17.2287	Ascomycota
Ophcaruf	trophism_PC1	-23.031	Ascomycota
Ophcasau	trophism_PC1	-22.2058	Ascomycota
Ophcasau	trophism_PC2	-17.0936	Ascomycota
Ophdisse	trophism_PC2	-0.558827	Ascomycota
Ophdisse	trophism_PC1	46.9454	Ascomycota
Ophfurca	trophism_PC2	-16.8794	Ascomycota
Ophfurca	trophism_PC1	-21.6573	Ascomycota
Ophisp	trophism_PC2	-16.7088	Ascomycota
Ophisp	trophism_PC1	-20.7068	Ascomycota
Ophpicea	trophism_PC1	-13.5316	Ascomycota
Ophpicea	trophism_PC2	-9.77486	Ascomycota
Ophsinen	trophism_PC1	-15.2573	Ascomycota
Ophsinen	trophism_PC2	-14.262	Ascomycota
Ophunila	trophism_PC2	-17.593	Ascomycota
Ophunila	trophism_PC1	-22.081	Ascomycota
Ordcolli	trophism_PC2	-21.6456	Microsporidia
Ordcolli	trophism_PC1	-51.5423	Microsporidia
Pactanno	trophism_PC1	-43.4264	Saccharomycota
Pactanno	trophism_PC2	-12.5421	Saccharomycota
Pancyane	trophism_PC1	32.702	Basidiomycota
Pancyane	trophism_PC2	-5.27317	Basidiomycota
Parbrasi	trophism_PC2	-16.4746	Ascomycota
Parbrasi	trophism_PC1	-33.4346	Ascomycota
Parlutzi	trophism_PC2	-16.4438	Ascomycota
Parlutzi	trophism_PC1	-33.8462	Ascomycota
Parnodor	trophism_PC2	-3.54456	Ascomycota
Parnodor	trophism_PC1	35.0918	Ascomycota
Parparas	trophism_PC1	-28.7351	Mucoromycota
Parparas	trophism_PC2	-16.8284	Mucoromycota
Parsacca	trophism_PC2	-20.1812	Microsporidia
Parsacca	trophism_PC1	-48.6449	Microsporidia
Parsporu	trophism_PC2	4.83989	Ascomycota
Parsporu	trophism_PC1	54.1443	Ascomycota
Patatrat	trophism_PC2	-11.6757	Ascomycota
Patatrat	trophism_PC1	-1.96646	Ascomycota
Paxinvol	trophism_PC1	-17.0097	Basidiomycota
Paxinvol	trophism_PC2	-16.7316	Basidiomycota
Paxrubic	trophism_PC1	-27.4532	Basidiomycota
Paxrubic	trophism_PC2	-18.277	Basidiomycota
Pelfruct	trophism_PC2	-12.196	Ascomycota
Pelfruct	trophism_PC1	-20.3649	Ascomycota
Pen2HH	trophism_PC2	-4.02911	Ascomycota
Pen2HH	trophism_PC1	-3.27065	Ascomycota
Penantar	trophism_PC1	14.1736	Ascomycota
Penantar	trophism_PC2	-2.1443	Ascomycota
Penarizo	trophism_PC1	19.7385	Ascomycota
Penarizo	trophism_PC2	-0.0986434	Ascomycota
Penbrasi	trophism_PC2	1.99357	Ascomycota
Penbrasi	trophism_PC1	19.4367	Ascomycota
Pencamem	trophism_PC2	-2.72944	Ascomycota
Pencamem	trophism_PC1	17.9072	Ascomycota
PenCBMAI	trophism_PC2	-10.7423	Basidiomycota
PenCBMAI	trophism_PC1	29.6714	Basidiomycota
Penchrys	trophism_PC1	8.92687	Ascomycota
Penchrys	trophism_PC2	-3.8776	Ascomycota
PenCONT	trophism_PC2	-10.7059	Basidiomycota
PenCONT	trophism_PC1	23.13	Basidiomycota
Pencopro	trophism_PC2	-8.58848	Ascomycota
Pencopro	trophism_PC1	-3.42966	Ascomycota
Pencrust	trophism_PC2	-2.05777	Ascomycota
Pencrust	trophism_PC1	8.50286	Ascomycota
Pendecum	trophism_PC1	-22.7495	Ascomycota
Pendecum	trophism_PC2	-13.6001	Ascomycota
Pendigit	trophism_PC1	-14.8784	Ascomycota
Pendigit	trophism_PC2	-9.38634	Ascomycota
Penexpan	trophism_PC1	19.8563	Ascomycota
Penexpan	trophism_PC2	-0.924153	Ascomycota
Penflavi	trophism_PC2	-4.41544	Ascomycota
Penflavi	trophism_PC1	5.6666	Ascomycota
Penfrei	trophism_PC1	5.7899	Ascomycota
Penfrei	trophism_PC2	-4.38141	Ascomycota
Pengrise	trophism_PC1	5.83098	Ascomycota
Pengrise	trophism_PC2	-6.10879	Ascomycota
Penitali	trophism_PC1	-3.87201	Ascomycota
Penitali	trophism_PC2	-8.25712	Ascomycota
Pennalgi	trophism_PC2	-6.44547	Ascomycota
Pennalgi	trophism_PC1	5.41325	Ascomycota
Pennordi	trophism_PC2	-4.07203	Ascomycota
Pennordi	trophism_PC1	0.63237	Ascomycota
Penoccit1	trophism_PC2	0.722689	Ascomycota
Penoccit1	trophism_PC1	26.7616	Ascomycota
Penoccit2	trophism_PC1	26.7616	Ascomycota
Penoccit2	trophism_PC2	0.722689	Ascomycota
Penoxali	trophism_PC2	-2.5462	Ascomycota
Penoxali	trophism_PC1	0.882237	Ascomycota
Penpolon	trophism_PC2	-3.49933	Ascomycota
Penpolon	trophism_PC1	5.85588	Ascomycota
Penrolfs	trophism_PC2	-0.200181	Ascomycota
Penrolfs	trophism_PC1	8.82011	Ascomycota
Penroque	trophism_PC1	-51.6512	Ascomycota
Penroque	trophism_PC2	-21.7391	Ascomycota
Penruben	trophism_PC1	6.97895	Ascomycota
Penruben	trophism_PC2	-3.827	Ascomycota
PenS1M29	trophism_PC2	-4.01453	Ascomycota
PenS1M29	trophism_PC1	-3.22442	Ascomycota
Pensolit	trophism_PC2	-2.11421	Ascomycota
Pensolit	trophism_PC1	12.6696	Ascomycota
Pensteck	trophism_PC1	9.80246	Ascomycota
Pensteck	trophism_PC2	-2.66781	Ascomycota
Penstr	trophism_PC1	16.6299	Ascomycota
Penstr	trophism_PC2	-2.35305	Ascomycota
Pensubru	trophism_PC2	4.61602	Ascomycota
Pensubru	trophism_PC1	24.6154	Ascomycota
Penvulpi	trophism_PC2	-7.86427	Ascomycota
Penvulpi	trophism_PC1	6.93899	Ascomycota
Penzonat	trophism_PC2	-3.40537	Ascomycota
Penzonat	trophism_PC1	-4.13105	Ascomycota
Pereffu	trophism_PC1	-45.143	Oomycota
Pereffu	trophism_PC2	2.04471	Oomycota
Permacro	trophism_PC2	3.21983	Ascomycota
Permacro	trophism_PC1	82.5771	Ascomycota
Pesfic	trophism_PC2	14.7123	Ascomycota
Pesfic	trophism_PC1	91.4441	Ascomycota
Pettolet	trophism_PC2	-8.77546	Saccharomycota
Pettolet	trophism_PC1	-41.7764	Saccharomycota
Petxylos	trophism_PC1	-42.1248	Saccharomycota
Petxylos	trophism_PC2	-8.85928	Saccharomycota
Pezerica	trophism_PC1	7.62959	Ascomycota
Pezerica	trophism_PC2	-3.81173	Ascomycota
Phaantil	trophism_PC2	-14.9797	Saccharomycota
Phaantil	trophism_PC1	-45.1809	Saccharomycota
Phacarno	trophism_PC2	-10.83	Basidiomycota
Phacarno	trophism_PC1	8.28969	Basidiomycota
Phachlam	trophism_PC1	-22.261	Ascomycota
Phachlam	trophism_PC2	-9.64247	Ascomycota
Phaminim	trophism_PC1	4.83509	Ascomycota
Phaminim	trophism_PC2	-4.11649	Ascomycota
Phaopunt	trophism_PC2	-14.2318	Saccharomycota
Phaopunt	trophism_PC1	-44.4605	Saccharomycota
Phatherm	trophism_PC2	-14.5598	Saccharomycota
Phatherm	trophism_PC1	-44.4223	Saccharomycota
Phepouza	trophism_PC2	-14.1435	Basidiomycota
Phepouza	trophism_PC1	-16.4714	Basidiomycota
Phiameri	trophism_PC1	-6.86475	Ascomycota
Phiameri	trophism_PC2	-8.06008	Ascomycota
Phiatta	trophism_PC2	-8.71058	Ascomycota
Phiatta	trophism_PC1	-4.00753	Ascomycota
Phiattin	trophism_PC2	-8.71058	Ascomycota
Phiattin	trophism_PC1	-4.00753	Ascomycota
Phicurva	trophism_PC2	-0.249351	Ascomycota
Phicurva	trophism_PC1	30.3953	Ascomycota
Phihyali	trophism_PC1	8.15995	Ascomycota
Phihyali	trophism_PC2	-7.53971	Ascomycota
Phiscopi	trophism_PC1	59.7936	Ascomycota
Phiscopi	trophism_PC2	10.2188	Ascomycota
Phisubal	trophism_PC1	73.2953	Ascomycota
Phisubal	trophism_PC2	14.9313	Ascomycota
Phlcentr	trophism_PC2	-15.7234	Basidiomycota
Phlcentr	trophism_PC1	-18.8035	Basidiomycota
Phlgigan	trophism_PC1	-7.05316	Basidiomycota
Phlgigan	trophism_PC2	-11.0839	Basidiomycota
Phomoles	trophism_PC1	18.2554	Basidiomycota
Phomoles	trophism_PC2	-11.5226	Basidiomycota
Phyblake	trophism_PC1	-30.6438	Mucoromycota
Phyblake	trophism_PC2	-15.3782	Mucoromycota
Phycact	trophism_PC2	70.3406	Oomycota
Phycact	trophism_PC1	-41.2394	Oomycota
Phyfrag	trophism_PC2	69.4	Oomycota
Phyfrag	trophism_PC1	-34.681	Oomycota
Phyinfe	trophism_PC2	77.464	Oomycota
Phyinfe	trophism_PC1	-34.8939	Oomycota
Phykern	trophism_PC1	-31.5076	Oomycota
Phykern	trophism_PC2	55.6706	Oomycota
Phymega	trophism_PC2	80.4131	Oomycota
Phymega	trophism_PC1	-41.7875	Oomycota
Phynico	trophism_PC2	103.425	Oomycota
Phynico	trophism_PC1	-31.9254	Oomycota
Phypalm	trophism_PC2	71.2108	Oomycota
Phypalm	trophism_PC1	-36.4971	Oomycota
Phypara	trophism_PC1	-32.0359	Oomycota
Phypara	trophism_PC2	90.3229	Oomycota
Phyrubi	trophism_PC1	-33.2636	Oomycota
Phyrubi	trophism_PC2	72.4101	Oomycota
Physoja	trophism_PC2	94.7213	Oomycota
Physoja	trophism_PC1	-27.6684	Oomycota
Picexigu	trophism_PC2	-14.3091	Saccharomycota
Picexigu	trophism_PC1	-45.6402	Saccharomycota
Picheedi	trophism_PC1	-44.8196	Saccharomycota
Picheedi	trophism_PC2	-12.6355	Saccharomycota
Pickudri	trophism_PC1	-44.3413	Saccharomycota
Pickudri	trophism_PC2	-13.2682	Saccharomycota
Picmembr	trophism_PC2	-13.9334	Saccharomycota
Picmembr	trophism_PC1	-43.9803	Saccharomycota
Picnakas	trophism_PC2	-12.9653	Saccharomycota
Picnakas	trophism_PC1	-45.1791	Saccharomycota
Picnorve	trophism_PC2	-13.2397	Saccharomycota
Picnorve	trophism_PC1	-44.6005	Saccharomycota
Picoccid	trophism_PC1	-43.1021	Saccharomycota
Picoccid	trophism_PC2	-13.3102	Saccharomycota
Picterri	trophism_PC2	-14.4109	Saccharomycota
Picterri	trophism_PC1	-46.3175	Saccharomycota
Piehorta	trophism_PC2	-17.7672	Ascomycota
Piehorta	trophism_PC1	-37.6341	Ascomycota
Pilcroce	trophism_PC2	-12.6614	Basidiomycota
Pilcroce	trophism_PC1	-2.89206	Basidiomycota
Pipcylin	trophism_PC1	-44.9979	Zoopagomycota
Pipcylin	trophism_PC2	-19.8621	Zoopagomycota
PirE2	trophism_PC1	55.0861	Chytridiomycota
PirE2	trophism_PC2	9.78488	Chytridiomycota
Pirfinni	trophism_PC2	-2.33028	Chytridiomycota
Pirfinni	trophism_PC1	9.85608	Chytridiomycota
Pismicro	trophism_PC2	-18.6268	Basidiomycota
Pismicro	trophism_PC1	-35.0552	Basidiomycota
Pistinct	trophism_PC1	-29.1431	Basidiomycota
Pistinct	trophism_PC2	-18.4919	Basidiomycota
Plahals	trophism_PC1	-46.6287	Oomycota
Plahals	trophism_PC2	16.8452	Oomycota
Pleostre2	trophism_PC2	-7.65469	Basidiomycota
Pleostre2	trophism_PC1	22.2671	Basidiomycota
Plepulmo	trophism_PC2	-6.61664	Basidiomycota
Plepulmo	trophism_PC1	22.2228	Basidiomycota
Plesipar	trophism_PC2	-4.25933	Ascomycota
Plesipar	trophism_PC1	24.1542	Ascomycota
Pletrach	trophism_PC1	36.7595	Ascomycota
Pletrach	trophism_PC2	-1.02931	Ascomycota
Plicrisp	trophism_PC2	-12.8341	Basidiomycota
Plicrisp	trophism_PC1	-14.0477	Basidiomycota
Plucervi	trophism_PC2	-12.0126	Basidiomycota
Plucervi	trophism_PC1	-0.622454	Basidiomycota
Pnecarin	trophism_PC2	-20.4269	Ascomycota
Pnecarin	trophism_PC1	-50.692	Ascomycota
Pnejirov	trophism_PC1	-49.8971	Ascomycota
Pnejirov	trophism_PC2	-20.079	Ascomycota
Pnemurin	trophism_PC1	-50.7036	Ascomycota
Pnemurin	trophism_PC2	-20.3975	Ascomycota
Pocchlam	trophism_PC1	17.3673	Ascomycota
Pocchlam	trophism_PC2	-4.65978	Ascomycota
Podanser	trophism_PC1	25.1644	Ascomycota
Podanser	trophism_PC2	-7.58369	Ascomycota
Podcomat	trophism_PC1	24.7803	Ascomycota
Podcomat	trophism_PC2	-7.82786	Ascomycota
Podverti	trophism_PC1	-18.9035	Mucoromycota
Podverti	trophism_PC2	-14.7924	Mucoromycota
Polarcul	trophism_PC1	7.61812	Basidiomycota
Polarcul	trophism_PC2	-11.0209	Basidiomycota
Polbruma	trophism_PC1	5.63036	Basidiomycota
Polbruma	trophism_PC2	-11.7799	Basidiomycota
Polcitr	trophism_PC2	-13.6441	Ascomycota
Polcitr	trophism_PC1	-18.4374	Ascomycota
Polfusc	trophism_PC2	-0.72577	Ascomycota
Polfusc	trophism_PC1	43.792	Ascomycota
Polhystr	trophism_PC2	-10.825	Ascomycota
Polhystr	trophism_PC1	-5.59659	Ascomycota
Posplace	trophism_PC2	-15.3572	Basidiomycota
Posplace	trophism_PC1	-21.9696	Basidiomycota
Powhirtu	trophism_PC2	-18.5173	Chytridiomycota
Powhirtu	trophism_PC1	-35.7674	Chytridiomycota
Pricarso	trophism_PC2	-13.6977	Saccharomycota
Pricarso	trophism_PC1	-40.2841	Saccharomycota
Pricasti	trophism_PC2	-13.3679	Saccharomycota
Pricasti	trophism_PC1	-41.5568	Saccharomycota
Prihaplo	trophism_PC2	-14.8366	Saccharomycota
Prihaplo	trophism_PC1	-44.0022	Saccharomycota
Primediu	trophism_PC1	-43.1898	Saccharomycota
Primediu	trophism_PC2	-14.6697	Saccharomycota
Prolactu	trophism_PC2	-14.419	Ascomycota
Prolactu	trophism_PC1	-35.9523	Ascomycota
Psaaberd	trophism_PC2	-11.4273	Basidiomycota
Psaaberd	trophism_PC1	20.0904	Basidiomycota
Pse03VT0	trophism_PC2	-3.78471	Ascomycota
Pse03VT0	trophism_PC1	14.3925	Ascomycota
Pse05NY0	trophism_PC1	22.3647	Ascomycota
Pse05NY0	trophism_PC2	-0.65662	Ascomycota
Pse23342	trophism_PC2	-4.75947	Ascomycota
Pse23342	trophism_PC1	16.6682	Ascomycota
Pse24MN1	trophism_PC2	-0.69833	Ascomycota
Pse24MN1	trophism_PC1	25.2741	Ascomycota
Psedestr	trophism_PC2	-15.7708	Ascomycota
Psedestr	trophism_PC1	-25.5191	Ascomycota
Pseeumus	trophism_PC2	-3.77299	Ascomycota
Pseeumus	trophism_PC1	11.6459	Ascomycota
Psefijie	trophism_PC2	-5.60827	Ascomycota
Psefijie	trophism_PC1	3.17423	Ascomycota
Psefulig	trophism_PC2	0.774684	Ascomycota
Psefulig	trophism_PC1	30.2338	Ascomycota
Psegluco	trophism_PC2	-17.666	Basidiomycota
Psegluco	trophism_PC1	-37.0878	Basidiomycota
Psehubei	trophism_PC2	-14.7071	Basidiomycota
Psehubei	trophism_PC1	-29.3053	Basidiomycota
[truncated: 686 more rows]
