# Supplementary material for: Phylogenomic signatures of repeat-induced point mutations across the fungal kingdom
Source: PLoS Biol. 2025 Oct 15;23(10):e3003433. doi: 10.1371/journal.pbio.3003433 (PMC12543289; doi:10.1371/journal.pbio.3003433)
Supplement: S6 Table — The shift column denotes the direction (sign) and intensity of the shift as calculated by the Oushifts function from the phylolm R package. The is_tip column indicates if the shift is located at a terminal edge. The coshift column indicates if multiple shifts were mapped at the same edge. The excluded column indicates edges for which a shift in one of the assembly metrics was also detected and therefore excluded from subsequent analysis. (XLSX) [file pbio.3003433.s029.xlsx]

## Sheet: Sheet1
Supplementary Table S6 : Positions across the phylogeny (edge_num) where shifts in a genome assembly metric (var column) were identified. The shift column denotes the direction (sign) and intensity of the shift as calculated by the Oushifts function from the phylolm R package. The is_tip column indicates if the shift is located at a terminal edge. The coshift column indicates if multiple shifts w…
edge_num	label	parent	node	branch.length	class	phylum	shift	var	is_tip	var_bis	coshift	excluded
48	Claelyna	1275	21	0.065733589	Dothideomycetes	Ascomycota	-0.139383186300932	GC	yes	GC	yes	no
61	Alttenui	1282	6	0.0017215326	Dothideomycetes	Ascomycota	-0.210056633662297	GC	yes	GC	yes	no
91	Parnodor	1295	28	0.0657884936	Dothideomycetes	Ascomycota	-0.48145709538594	GC	yes	GC	no	no
120	100	1306	1309	0.0149515935			-0.274101004547688	GC	no	GC	no	no
320	100	1405	1406	0.0496361431			-0.0555582874042102	GC	no	GC	no	no
355	100	1426	1427	0.0346534165			-0.130716126468128	GC	no	GC	yes	yes
408	Aspavena	1452	213	0.0791367439	Eurotiomycetes	Ascomycota	-0.147064858946799	GC	yes	GC	yes	yes
440	Aspcaela	1469	203	0.0007893753	Eurotiomycetes	Ascomycota	0.168943503638219	GC	yes	GC	no	no
512	Pencamem	1504	244	0.0052495537	Eurotiomycetes	Ascomycota	-0.149896371407173	GC	yes	GC	no	no
531	Pengrise	1511	255	0.0250617503	Eurotiomycetes	Ascomycota	0.24810509824599	GC	yes	GC	yes	no
665	100	1580	1581	0.0021755587			-0.146631764493266	GC	no	GC	yes	no
673	Triparar	1584	328	0.0059601189	Sordariomycetes	Ascomycota	-0.267185221949052	GC	yes	GC	no	no
774	Fusfujik	1635	372	0.0032194271	Sordariomycetes	Ascomycota	-0.150929773539755	GC	yes	GC	yes	no
778	100	1632	1637	0.0007020444			0.109438303274614	GC	no	GC	no	no
808	69	1650	1652	0.0002217074			0.086357828913808	GC	no	GC	no	no
823	Fuspseud3	1660	401	0.005072316	Sordariomycetes	Ascomycota	-0.164903767147365	GC	yes	GC	yes	no
826	100	1661	1662	0.0021518712			-0.135389706900297	GC	no	GC	yes	no
832	100	1658	1664	0.009053703			-0.28982546210515	GC	no	GC	yes	no
873	Colspino	1683	429	0.003045712	Sordariomycetes	Ascomycota	0.156432537779725	GC	yes	GC	yes	yes
1026	100	1757	1758	0.0147776618			-0.126951650210355	GC	no	GC	yes	yes
1032	Pesfic	1760	512	0.0268950874	Sordariomycetes	Ascomycota	-0.104884939066553	GC	yes	GC	no	no
1034	Neo37M	1761	510	0.0021326711	Sordariomycetes	Ascomycota	-0.233657884958837	GC	yes	GC	yes	no
1035	Neoclavi	1761	511	0.0032907967	Sordariomycetes	Ascomycota	-0.0632324406211751	GC	yes	GC	no	no
1082	100	1768	1787	0.0354306927			-0.159204403729009	GC	no	GC	no	no
1125	100	1805	1811	0.0046502606			-0.0910812271948404	GC	no	GC	yes	yes
1198	100	1842	1843	0.0027760053			0.149644108682041	GC	no	GC	no	yes
1365	100	1931	1932	0.0859846661			-0.271417730384664	GC	no	GC	no	no
1725	Torpreto	2109	855	0.0357299628	Saccharomycetes	Saccharomycota	-0.178355410398184	GC	yes	GC	no	no
1759	Hansingu	2125	872	0.2064479259	Saccharomycetes	Saccharomycota	-0.188635250525451	GC	yes	GC	no	no
1784	100	2138	2139	0.1137159866			-0.349271581201616	GC	no	GC	no	no
1799	Canfreys	2145	891	0.19194377	Saccharomycetes	Saccharomycota	-0.170931906967973	GC	yes	GC	no	no
1938	Lipjapon	2212	965	0.3252750782	Saccharomycetes	Saccharomycota	-0.238942785259522	GC	yes	GC	no	no
1939	Liplipof	2212	966	0.1846719843	Saccharomycetes	Saccharomycota	-0.180173117623671	GC	yes	GC	no	no
1953	Schjapon	2219	975	0.3175141683	Schizosaccharomycetes	Schizosaccharomycota	-0.241572311355528	GC	yes	GC	no	no
2024	Malsympo	2254	1008	0.1997943524	Malasseziomycetes	Basidiomycota	-0.06688899747408	GC	yes	GC	no	no
11	95	1249	1250	0.0433223087			30.3712047792741	trophism_PC1	no	trophism	no	no
62	100	1278	1283	0.0198700799			83.5296521671244	trophism_PC1	no	trophism	yes	no
276	Triviola	1385	131	0.0015129051	Eurotiomycetes	Ascomycota	-61.4612942913776	trophism_PC1	yes	trophism	yes	no
335	Asphomom	1416	164	0.0273416613	Eurotiomycetes	Ascomycota	-59.2167652787472	trophism_PC1	yes	trophism	yes	no
346	100	1418	1422	0.0056224113			-66.4147582258681	trophism_PC1	no	trophism	yes	no
409	100	1452	1453	0.0163774806			60.2420101107788	trophism_PC1	no	trophism	yes	no
417	Aspberth	1457	210	0.0282471119	Eurotiomycetes	Ascomycota	59.2088379595886	trophism_PC1	yes	trophism	yes	no
428	Aspparas	1464	196	0.0010101302	Eurotiomycetes	Ascomycota	86.2915095490361	trophism_PC1	yes	trophism	yes	no
433	Aspflavu	1466	200	0.0007392656	Eurotiomycetes	Ascomycota	101.041624535332	trophism_PC1	yes	trophism	yes	no
532	100	1499	1512	0.0156407353			36.4545815348973	trophism_PC1	no	trophism	yes	yes
551	Talamest	1521	269	0.0238019069	Eurotiomycetes	Ascomycota	39.5615270666653	trophism_PC1	yes	trophism	no	no
605	100	1529	1548	0.0492942951			77.3941887883976	trophism_PC1	no	trophism	yes	no
624	100	1249	1556	0.1283541868			39.4859749349968	trophism_PC1	no	trophism	yes	no
671	Trilongi	1583	327	0.0272837168	Sordariomycetes	Ascomycota	-88.950154039611	trophism_PC1	yes	trophism	yes	no
694	Metaniso	1595	334	0.0019552686	Sordariomycetes	Ascomycota	62.7266695746768	trophism_PC1	yes	trophism	yes	no
770	100	1633	1634	0.0009583095			-30.5978867628753	trophism_PC1	no	trophism	yes	no
772	Fusmangi	1634	371	0.003963558	Sordariomycetes	Ascomycota	-43.4521673327958	trophism_PC1	yes	trophism	no	no
779	97	1637	1638	0.0006296786			67.6497442426773	trophism_PC1	no	trophism	yes	no
801	Fusmexic	1648	391	0.0035990237	Sordariomycetes	Ascomycota	71.6455370701053	trophism_PC1	yes	trophism	yes	no
809	Fusantho	1652	388	0.0023175418	Sordariomycetes	Ascomycota	-37.6222409209507	trophism_PC1	yes	trophism	yes	no
819	Fuslongi	1657	406	0.0292638291	Sordariomycetes	Ascomycota	68.8737666672974	trophism_PC1	yes	trophism	yes	no
825	Fusculmo	1661	400	0.0125527907	Sordariomycetes	Ascomycota	51.2588942533746	trophism_PC1	yes	trophism	yes	no
852	Colasian	1673	421	0.0046619429	Sordariomycetes	Ascomycota	39.5467712512578	trophism_PC1	yes	trophism	yes	no
859	100	1674	1677	0.0004501662			53.4843478062353	trophism_PC1	no	trophism	yes	no
880	100	1686	1687	0.0107768597			61.4661683979595	trophism_PC1	no	trophism	yes	no
1026	100	1757	1758	0.0147776618			-73.5492823737785	trophism_PC1	no	trophism	yes	yes
1065	Rhycommu	1780	524	0.0033640022	Leotiomycetes	Ascomycota	68.6055931250561	trophism_PC1	yes	trophism	yes	no
1119	Bottulip	1808	549	0.0061899153	Leotiomycetes	Ascomycota	44.7296708482695	trophism_PC1	yes	trophism	yes	no
1120	97	1808	1809	0.0006263536			67.7467513498315	trophism_PC1	no	trophism	yes	no
1123	Botbysso	1810	546	0.0065487686	Leotiomycetes	Ascomycota	-63.8775382678602	trophism_PC1	yes	trophism	no	no
1126	Botsinoa	1811	555	0.0056698842	Leotiomycetes	Ascomycota	74.4946069621271	trophism_PC1	yes	trophism	yes	yes
1129	100	1812	1813	0.0007039563			-46.7648378169445	trophism_PC1	no	trophism	yes	no
1142	Sclcepiv	1817	562	0.0122009303	Leotiomycetes	Ascomycota	76.5380266246332	trophism_PC1	yes	trophism	yes	no
1380	Metsanta	1939	675	0.0076514917	Saccharomycetes	Saccharomycota	70.7502471298976	trophism_PC1	yes	trophism	yes	no
1472	Ambpseud	1984	725	0.1755228142	Saccharomycetes	Saccharomycota	40.1984132766095	trophism_PC1	yes	trophism	yes	no
1522	100	2008	2009	0.0623214672			129.524300631756	trophism_PC1	no	trophism	yes	no
1547	Ogaphilo	2021	766	0.1552672721	Saccharomycetes	Saccharomycota	93.1334815326306	trophism_PC1	yes	trophism	yes	no
1548	100	2021	2022	0.1268645904			118.579256049291	trophism_PC1	no	trophism	yes	no
1551	100	2013	2023	0.0887870049			112.444675589739	trophism_PC1	no	trophism	yes	no
1712	Tetiriom	2102	851	0.1709893294	Saccharomycetes	Saccharomycota	119.872278633621	trophism_PC1	yes	trophism	no	no
1836	100	1864	2162	0.0541105121			29.0384180307479	trophism_PC1	no	trophism	yes	no
1989	Tilindic	2238	990	0.0225976293	Exobasidiomycetes	Basidiomycota	-74.2100815676046	trophism_PC1	yes	trophism	yes	no
2462	Phyinfe	2472	1225	0.0433683107	Oomycetes	Oomycota	107.939389759259	trophism_PC1	yes	trophism	yes	no
12	100	1250	1251	0.0231137602			12.8948571325297	trophism_PC2	no	trophism	yes	no
21	100	1257	1258	0.0843546031			-9.65999829791986	trophism_PC2	no	trophism	yes	no
47	100	1274	1275	0.0248850624			25.8849121739907	trophism_PC2	no	trophism	yes	no
48	Claelyna	1275	21	0.065733589	Dothideomycetes	Ascomycota	-7.75579936227496	trophism_PC2	yes	trophism	yes	no
62	100	1278	1283	0.0198700799			15.1597292236988	trophism_PC2	no	trophism	yes	no
97	100	1297	1298	0.0915382863			61.0847667494027	trophism_PC2	no	trophism	no	no
100	Lizempir	1299	32	0.0400046122	Dothideomycetes	Ascomycota	-51.83807809561	trophism_PC2	yes	trophism	no	no
262	100	1376	1377	0.026338914			14.6314450766261	trophism_PC2	no	trophism	no	no
276	Triviola	1385	131	0.0015129051	Eurotiomycetes	Ascomycota	-21.6831076687464	trophism_PC2	yes	trophism	yes	no
328	Aspscler1	1410	154	0.0762070504	Eurotiomycetes	Ascomycota	8.10517956229284	trophism_PC2	yes	trophism	no	no
335	Asphomom	1416	164	0.0273416613	Eurotiomycetes	Ascomycota	-12.2586914551809	trophism_PC2	yes	trophism	yes	no
409	100	1452	1453	0.0163774806			14.119861940495	trophism_PC2	no	trophism	yes	no
417	Aspberth	1457	210	0.0282471119	Eurotiomycetes	Ascomycota	13.6617713440467	trophism_PC2	yes	trophism	yes	no
428	Aspparas	1464	196	0.0010101302	Eurotiomycetes	Ascomycota	15.8676753312166	trophism_PC2	yes	trophism	yes	no
433	Aspflavu	1466	200	0.0007392656	Eurotiomycetes	Ascomycota	32.8743345816081	trophism_PC2	yes	trophism	yes	no
531	Pengrise	1511	255	0.0250617503	Eurotiomycetes	Ascomycota	-9.60861267074613	trophism_PC2	yes	trophism	yes	no
548	100	1519	1520	0.0212840478			-12.6322940085891	trophism_PC2	no	trophism	no	no
560	Talislan	1525	273	0.027355455	Eurotiomycetes	Ascomycota	22.8327535777797	trophism_PC2	yes	trophism	no	no
605	100	1529	1548	0.0492942951			23.1199340064377	trophism_PC2	no	trophism	yes	no
616	100	1549	1553	0.1041349894			27.3073462117976	trophism_PC2	no	trophism	no	no
617	Cypeurop	1553	301	0.1122432006	Eurotiomycetes	Ascomycota	24.8922397941061	trophism_PC2	yes	trophism	no	no
618	Phiattin	1553	302	0.1778318449	Eurotiomycetes	Ascomycota	15.1291745505674	trophism_PC2	yes	trophism	no	no
631	92	1562	1563	0.0189002263			22.9863031412397	trophism_PC2	no	trophism	no	no
635	76	1563	1565	0.0171368203			20.5871976154011	trophism_PC2	no	trophism	no	no
671	Trilongi	1583	327	0.0272837168	Sordariomycetes	Ascomycota	-24.0550362213655	trophism_PC2	yes	trophism	yes	no
694	Metaniso	1595	334	0.0019552686	Sordariomycetes	Ascomycota	20.3954482156632	trophism_PC2	yes	trophism	yes	no
751	Fuseuwal	1623	360	0.0062917899	Sordariomycetes	Ascomycota	19.0213760929298	trophism_PC2	yes	trophism	no	no
770	100	1633	1634	0.0009583095			-8.64831686417621	trophism_PC2	no	trophism	yes	no
804	69	1649	1650	0.0003405442			14.5628648492832	trophism_PC2	no	trophism	no	no
806	Fusagapa	1651	386	0.0119270778	Sordariomycetes	Ascomycota	17.1975000442045	trophism_PC2	yes	trophism	no	no
819	Fuslongi	1657	406	0.0292638291	Sordariomycetes	Ascomycota	18.6577723690746	trophism_PC2	yes	trophism	yes	no
825	Fusculmo	1661	400	0.0125527907	Sordariomycetes	Ascomycota	12.1968475060539	trophism_PC2	yes	trophism	yes	no
852	Colasian	1673	421	0.0046619429	Sordariomycetes	Ascomycota	13.4732680056903	trophism_PC2	yes	trophism	yes	no
859	100	1674	1677	0.0004501662			14.5649626027523	trophism_PC2	no	trophism	yes	no
916	Cerplata	1703	451	0.014831585	Sordariomycetes	Ascomycota	19.6213606388147	trophism_PC2	yes	trophism	no	no
919	Sceapios	1704	454	0.0705473451	Sordariomycetes	Ascomycota	17.1602039392641	trophism_PC2	yes	trophism	no	no
985	100	1557	1737	0.0950091712			15.3321907301509	trophism_PC2	no	trophism	no	no
1026	100	1757	1758	0.0147776618			-13.9753689989659	trophism_PC2	no	trophism	yes	yes
1065	Rhycommu	1780	524	0.0033640022	Leotiomycetes	Ascomycota	12.0188339078457	trophism_PC2	yes	trophism	yes	no
1119	Bottulip	1808	549	0.0061899153	Leotiomycetes	Ascomycota	14.5822218297658	trophism_PC2	yes	trophism	yes	no
1120	97	1808	1809	0.0006263536			20.4047690050408	trophism_PC2	no	trophism	yes	no
1127	100	1811	1812	0.0015171769			-10.7343655707099	trophism_PC2	no	trophism	yes	no
1380	Metsanta	1939	675	0.0076514917	Saccharomycetes	Saccharomycota	12.3376212786354	trophism_PC2	yes	trophism	yes	no
1472	Ambpseud	1984	725	0.1755228142	Saccharomycetes	Saccharomycota	5.75323074352094	trophism_PC2	yes	trophism	yes	no
1522	100	2008	2009	0.0623214672			22.0342131531102	trophism_PC2	no	trophism	yes	no
1547	Ogaphilo	2021	766	0.1552672721	Saccharomycetes	Saccharomycota	25.5460581572267	trophism_PC2	yes	trophism	yes	no
1548	100	2021	2022	0.1268645904			26.6247760350544	trophism_PC2	no	trophism	yes	no
1551	100	2013	2023	0.0887870049			26.471628959105	trophism_PC2	no	trophism	yes	no
1603	100	2046	2049	0.0416799137			27.1443077177673	trophism_PC2	no	trophism	no	no
1636	100	2043	2064	0.082753297			7.5615486788354	trophism_PC2	no	trophism	no	no
1734	100	2105	2113	0.1357387402			20.5721364145403	trophism_PC2	no	trophism	no	no
1744	Sacludwi	2117	876	0.3297755416	Saccharomycetes	Saccharomycota	93.1293931567664	trophism_PC2	yes	trophism	no	no
1748	Hanhatya	2120	871	0.1348615575	Saccharomycetes	Saccharomycota	-95.7734930891146	trophism_PC2	yes	trophism	no	no
1753	100	2121	2123	0.062216732			-24.7441016424685	trophism_PC2	no	trophism	no	no
1836	100	1864	2162	0.0541105121			7.35011247540341	trophism_PC2	no	trophism	yes	no
1932	100	2209	2210	0.0537275396			32.5441682076011	trophism_PC2	no	trophism	yes	no
1933	Lipstark	2210	962	0.0222982154	Saccharomycetes	Saccharomycota	70.0941834324052	trophism_PC2	yes	trophism	no	no
1954	100	2219	2220	0.1749751195			22.2924635049725	trophism_PC2	no	trophism	no	no
2021	Malrestr	2253	1006	0.1821015029	Malasseziomycetes	Basidiomycota	42.1420843161929	trophism_PC2	yes	trophism	no	no
2023	Malpachy	2254	1007	0.2053393179	Malasseziomycetes	Basidiomycota	40.3987904119739	trophism_PC2	yes	trophism	no	no
2387	Synracem	2437	1190	0.2283841468	Mucoromycetes	Mucoromycota	26.5854416606787	trophism_PC2	yes	trophism	no	no
2462	Phyinfe	2472	1225	0.0433683107	Oomycetes	Oomycota	20.4869678314432	trophism_PC2	yes	trophism	yes	no
337	Aspsacch	1417	163	0.0360119206	Eurotiomycetes	Ascomycota	3.50936837132588	n_1kb	yes	n_1kb	yes	no
355	100	1426	1427	0.0346534165			2.38716957310537	n_1kb	no	n_1kb	yes	yes
374	Aspeucal	1436	172	0.0049987152	Eurotiomycetes	Ascomycota	3.99350207027416	n_1kb	yes	n_1kb	yes	yes
408	Aspavena	1452	213	0.0791367439	Eurotiomycetes	Ascomycota	1.76478043370792	n_1kb	yes	n_1kb	yes	yes
416	100	1454	1457	0.0234867723			2.5490078697952	n_1kb	no	n_1kb	no	no
421	100	1460	1461	0.0030778955			-2.49295359175831	n_1kb	no	n_1kb	yes	yes
428	Aspparas	1464	196	0.0010101302	Eurotiomycetes	Ascomycota	2.76367786640678	n_1kb	yes	n_1kb	yes	no
532	100	1499	1512	0.0156407353			3.11411267179319	n_1kb	no	n_1kb	yes	yes
801	Fusmexic	1648	391	0.0035990237	Sordariomycetes	Ascomycota	2.9647801194655	n_1kb	yes	n_1kb	yes	no
832	100	1658	1664	0.009053703			4.41836718929823	n_1kb	no	n_1kb	yes	no
857	Colaenig	1676	416	0.0044120828	Sordariomycetes	Ascomycota	2.83068519754211	n_1kb	yes	n_1kb	yes	no
873	Colspino	1683	429	0.003045712	Sordariomycetes	Ascomycota	-2.41737662342921	n_1kb	yes	n_1kb	yes	yes
1064	100	1779	1780	0.0011562656			-3.08128666554391	n_1kb	no	n_1kb	no	no
1237	Tubmelan	1861	614	0.0404043934	Pezizomycetes	Ascomycota	0.448100926447098	n_1kb	yes	n_1kb	no	no
1379	Metcerra	1939	674	0.0111640302	Saccharomycetes	Saccharomycota	3.24768175848539	n_1kb	yes	n_1kb	yes	no
2340	Kwopin	2412	1165	0.0716755808	Tremellomycetes	Basidiomycota	3.16203064307706	n_1kb	yes	n_1kb	yes	no
337	Aspsacch	1417	163	0.0360119206	Eurotiomycetes	Ascomycota	2.43337944154926	n_seg	yes	n_seg	yes	no
344	Aspbrunn	1421	156	0.0019070022	Eurotiomycetes	Ascomycota	0.787916508185471	n_seg	yes	n_seg	yes	no
355	100	1426	1427	0.0346534165			1.68948667218521	n_seg	no	n_seg	yes	yes
373	100	1433	1436	0.000825843			1.93753465047153	n_seg	no	n_seg	yes	no
427	100	1463	1464	0.0012382116			-1.27416247045579	n_seg	no	n_seg	yes	no
532	100	1499	1512	0.0156407353			1.51435283326462	n_seg	no	n_seg	yes	yes
687	Metriley	1591	339	0.0697310054	Sordariomycetes	Ascomycota	-2.09348440926725	n_seg	yes	n_seg	no	no
800	100	1637	1648	0.0075012899			1.35526786456269	n_seg	no	n_seg	yes	yes
1118	100	1807	1808	0.0034595712			-2.21588558443958	n_seg	no	n_seg	yes	no
1125	100	1805	1811	0.0046502606			-2.1733769741118	n_seg	no	n_seg	yes	no
1482	100	1985	1989	0.1382319683			1.48569023692811	n_seg	no	n_seg	yes	no
2462	Phyinfe	2472	1225	0.0433683107	Oomycetes	Oomycota	2.91247781029943	n_seg	yes	n_seg	yes	no
46	100	1273	1274	0.0128326562			0.160066403480729	totalBases	no	totalBases	yes	no
48	Claelyna	1275	21	0.065733589	Dothideomycetes	Ascomycota	-0.375771385951529	totalBases	yes	totalBases	yes	no
303	Blasilve	1398	142	0.0235101614	Eurotiomycetes	Ascomycota	0.522314979855154	totalBases	yes	totalBases	no	no
335	Asphomom	1416	164	0.0273416613	Eurotiomycetes	Ascomycota	-0.218536583397235	totalBases	yes	totalBases	yes	no
337	Aspsacch	1417	163	0.0360119206	Eurotiomycetes	Ascomycota	0.382850827861749	totalBases	yes	totalBases	yes	no
346	100	1418	1422	0.0056224113			-0.441505264349052	totalBases	no	totalBases	yes	no
352	Aspviola	1424	161	0.0005901012	Eurotiomycetes	Ascomycota	-0.414400873875176	totalBases	yes	totalBases	no	no
355	100	1426	1427	0.0346534165			0.727459954235726	totalBases	no	totalBases	yes	yes
364	Aspphoen	1431	168	0.0014503931	Eurotiomycetes	Ascomycota	0.296739944925388	totalBases	yes	totalBases	yes	no
366	Aspvaden	1432	176	0.0044816132	Eurotiomycetes	Ascomycota	0.362367805924129	totalBases	yes	totalBases	no	no
373	100	1433	1436	0.000825843			0.360986297705032	totalBases	no	totalBases	yes	no
374	Aspeucal	1436	172	0.0049987152	Eurotiomycetes	Ascomycota	1.00151133510663	totalBases	yes	totalBases	yes	yes
409	100	1452	1453	0.0163774806			0.391112144633159	totalBases	no	totalBases	yes	no
417	Aspberth	1457	210	0.0282471119	Eurotiomycetes	Ascomycota	0.624283847616779	totalBases	yes	totalBases	yes	no
428	Aspparas	1464	196	0.0010101302	Eurotiomycetes	Ascomycota	0.632013127438309	totalBases	yes	totalBases	yes	no
429	Asptrans	1464	197	0.0010514295	Eurotiomycetes	Ascomycota	0.390113812624039	totalBases	yes	totalBases	no	no
433	Aspflavu	1466	200	0.0007392656	Eurotiomycetes	Ascomycota	0.354787907606499	totalBases	yes	totalBases	yes	no
532	100	1499	1512	0.0156407353			0.912693940231449	totalBases	no	totalBases	yes	yes
665	100	1580	1581	0.0021755587			0.301728004976512	totalBases	no	totalBases	yes	no
691	100	1593	1594	0.0024974853			0.315096043070127	totalBases	no	totalBases	no	no
774	Fusfujik	1635	372	0.0032194271	Sordariomycetes	Ascomycota	-0.487111267147195	totalBases	yes	totalBases	yes	no
779	97	1637	1638	0.0006296786			0.516416871366551	totalBases	no	totalBases	yes	no
801	Fusmexic	1648	391	0.0035990237	Sordariomycetes	Ascomycota	0.614077556284845	totalBases	yes	totalBases	yes	no
809	Fusantho	1652	388	0.0023175418	Sordariomycetes	Ascomycota	-0.55508053189987	totalBases	yes	totalBases	yes	no
823	Fuspseud3	1660	401	0.005072316	Sordariomycetes	Ascomycota	-0.326585854760751	totalBases	yes	totalBases	yes	no
826	100	1661	1662	0.0021518712			-0.34735086252867	totalBases	no	totalBases	yes	no
832	100	1658	1664	0.009053703			0.723869920186881	totalBases	no	totalBases	yes	no
857	Colaenig	1676	416	0.0044120828	Sordariomycetes	Ascomycota	0.46626230994671	totalBases	yes	totalBases	yes	no
869	100	1681	1682	0.000293037			-0.792692726576813	totalBases	no	totalBases	no	yes
873	Colspino	1683	429	0.003045712	Sordariomycetes	Ascomycota	-0.318092638873401	totalBases	yes	totalBases	yes	yes
880	100	1686	1687	0.0107768597			0.404740156268768	totalBases	no	totalBases	yes	no
895	Colincan	1694	440	0.0089503039	Sordariomycetes	Ascomycota	0.374635701497125	totalBases	yes	totalBases	no	no
1026	100	1757	1758	0.0147776618			-0.397448625386156	totalBases	no	totalBases	yes	yes
1031	100	1759	1760	0.1592245212			0.183875425630964	totalBases	no	totalBases	yes	no
1034	Neo37M	1761	510	0.0021326711	Sordariomycetes	Ascomycota	1.33959945592799	totalBases	yes	totalBases	yes	no
1041	100	1766	1767	0.0557680511			1.48933326093307	totalBases	no	totalBases	no	no
1046	99	1769	1770	0.0128053507			0.518698575440149	totalBases	no	totalBases	no	no
1063	Rhyagrop	1779	523	0.003755549	Leotiomycetes	Ascomycota	-0.393921570819481	totalBases	yes	totalBases	no	no
1065	Rhycommu	1780	524	0.0033640022	Leotiomycetes	Ascomycota	0.85960143132895	totalBases	yes	totalBases	yes	no
1071	Phiscopi	1782	530	0.0706439435	Leotiomycetes	Ascomycota	0.808661604309712	totalBases	yes	totalBases	no	no
1091	100	1791	1792	0.0082123378			-0.521361615103784	totalBases	no	totalBases	no	no
1118	100	1807	1808	0.0034595712			-0.286472481511957	totalBases	no	totalBases	yes	no
1119	Bottulip	1808	549	0.0061899153	Leotiomycetes	Ascomycota	0.250391260741105	totalBases	yes	totalBases	yes	no
1125	100	1805	1811	0.0046502606			-0.534267241542486	totalBases	no	totalBases	yes	no
1129	100	1812	1813	0.0007039563			-0.517839960513728	totalBases	no	totalBases	yes	no
1137	Botpaeon	1815	559	0.0077538071	Leotiomycetes	Ascomycota	-0.396805838570969	totalBases	yes	totalBases	no	no
1139	Botcalth	1816	560	0.0114801836	Leotiomycetes	Ascomycota	1.09516475799912	totalBases	yes	totalBases	no	no
1142	Sclcepiv	1817	562	0.0122009303	Leotiomycetes	Ascomycota	0.537306610778553	totalBases	yes	totalBases	yes	no
1354	Metkipuk	1925	687	0.1105338924	Saccharomycetes	Saccharomycota	0.43297014065011	totalBases	yes	totalBases	no	no
1377	Metconti	1938	676	0.0086675038	Saccharomycetes	Saccharomycota	-0.369658163011742	totalBases	yes	totalBases	no	no
1379	Metcerra	1939	674	0.0111640302	Saccharomycetes	Saccharomycota	0.387176481689189	totalBases	yes	totalBases	yes	no
1381	100	1937	1940	0.009445936			-0.5632643576076	totalBases	no	totalBases	no	no
1439	Cancarpo	1966	710	0.0128941632	Saccharomycetes	Saccharomycota	-0.288196212523715	totalBases	yes	totalBases	yes	no
1472	Ambpseud	1984	725	0.1755228142	Saccharomycetes	Saccharomycota	0.420645705488359	totalBases	yes	totalBases	yes	no
1547	Ogaphilo	2021	766	0.1552672721	Saccharomycetes	Saccharomycota	0.534709007224947	totalBases	yes	totalBases	yes	no
1907	100	2197	2198	0.0170269816			0.574542745903078	totalBases	no	totalBases	no	no
1989	Tilindic	2238	990	0.0225976293	Exobasidiomycetes	Basidiomycota	-0.556222352367751	totalBases	yes	totalBases	yes	no
2011	Ustbromi	2249	999	0.0228709691	Ustilaginomycetes	Basidiomycota	0.420071209705296	totalBases	yes	totalBases	no	no
2321	100	2403	2404	0.0218168337			0.805176471853821	totalBases	no	totalBases	no	no
2340	Kwopin	2412	1165	0.0716755808	Tremellomycetes	Basidiomycota	0.687317041072583	totalBases	yes	totalBases	yes	no
2462	Phyinfe	2472	1225	0.0433683107	Oomycetes	Oomycota	1.15682342898513	totalBases	yes	totalBases	yes	no
