# Supplementary material for: Phylogenomic signatures of repeat-induced point mutations across the fungal kingdom
Source: PLoS Biol. 2025 Oct 15;23(10):e3003433. doi: 10.1371/journal.pbio.3003433 (PMC12543289; doi:10.1371/journal.pbio.3003433)
Supplement: S7 Table — L50 (smallest number of contigs whose length sum makes up half of genome size), length of the largest scaffold in base-pairs (maxLen), median scaffold length in base-pairs (medianLen), length of the smallest scaffold in base-pairs (minLen), number of GC segments genome-wide (segmentation), N50 (sequence length of the shortest contig at 50% of the total assembly length), percentage of complete BUSCO genes (complete), number of scaffolds (seqCounts) and genome size in base-pairs (totalBases). (XLSX) [file pbio.3003433.s030.xlsx]

## Sheet: Sheet1
Supplementary Table S7 : Wilcoxon rank sum test p-values comparing genome assembly metrics (variable column) of species for which a shift was identified to close-relative species with no shift (shift_edge column). L50 (smallest number of contigs whose length sum makes up half of genome size), length of the largest scaffold in base-pairs (maxLen), median scaffold length in base-pairs (medianLen), …
variable	shift_edge	p	p_adj
complete	2321	0.171979	0.496552
L50	2321	0.806496	0.916859
N50	2321	0.484848	0.718591
minLen	2321	0.484848	0.718591
maxLen	2321	0.24026	0.558023
medianLen	2321	0.818182	0.925274
avgLen	2321	0.937229	0.999926
totalBases	2321	0.0021645	0.0584416
seqCounts	2321	0.936075	0.999926
complete	1907	0.0285714	0.187013
L50	1907	1	1
N50	1907	0.485714	0.718591
minLen	1907	0.103754	0.36929
maxLen	1907	0.485714	0.718591
medianLen	1907	0.2	0.496552
avgLen	1907	0.2	0.496552
totalBases	1907	0.0571429	0.28779
seqCounts	1907	0.342857	0.675
complete	1381	0.572476	0.802953
L50	1381	0.172733	0.496552
N50	1381	0.393939	0.675
minLen	1381	0.606665	0.82623
maxLen	1381	0.699134	0.82623
medianLen	1381	0.24026	0.558023
avgLen	1381	0.132035	0.425664
totalBases	1381	0.004329	0.0796235
seqCounts	1381	0.0649351	0.28779
complete	1129	0.3017	0.658254
L50	1129	0.4	0.675
N50	1129	0.4	0.675
minLen	1129	0.375825	0.675
maxLen	1129	0.7	0.82623
medianLen	1129	0.4	0.675
avgLen	1129	0.4	0.675
totalBases	1129	0.7	0.82623
seqCounts	1129	0.4	0.675
complete	1125	0.0992835	0.366102
L50	1125	0.183553	0.496552
N50	1125	0.314999	0.660581
minLen	1125	0.543679	0.778195
maxLen	1125	0.481251	0.718591
medianLen	1125	0.279861	0.616837
avgLen	1125	0.314999	0.660581
totalBases	1125	0.393048	0.675
seqCounts	1125	0.247451	0.563913
complete	1118	0.265205	0.596712
L50	1118	0.600402	0.826031
N50	1118	0.547619	0.778195
minLen	1118	0.672336	0.82623
maxLen	1118	0.420635	0.698901
medianLen	1118	0.690476	0.82623
avgLen	1118	0.547619	0.778195
totalBases	1118	0.420635	0.698901
seqCounts	1118	0.690476	0.82623
complete	1091	0.172733	0.496552
L50	1091	0.179654	0.496552
N50	1091	0.132035	0.425664
minLen	1091	0.00277843	0.0666823
maxLen	1091	0.179654	0.496552
medianLen	1091	0.025974	0.187013
avgLen	1091	0.0411255	0.233766
totalBases	1091	0.484848	0.718591
seqCounts	1091	0.0649351	0.28779
complete	1046	0.10429	0.36929
L50	1046	0.578975	0.80683
N50	1046	1	1
minLen	1046	0.792095	0.905252
maxLen	1046	0.839958	0.931868
medianLen	1046	0.469912	0.718591
avgLen	1046	0.908139	0.985719
totalBases	1046	2.91055e-06	0.000411639
seqCounts	1046	0.599212	0.826031
complete	1041	0.453674	0.718591
L50	1041	0.022859	0.187013
N50	1041	0.0328364	0.202648
minLen	1041	0.00118748	0.0427493
maxLen	1041	0.0833344	0.339627
medianLen	1041	0.00162183	0.050045
avgLen	1041	0.0114959	0.141219
totalBases	1041	0.00414246	0.0796235
seqCounts	1041	0.00716575	0.103187
complete	1031	1	1
L50	1031	0.485714	0.718591
N50	1031	0.685714	0.82623
minLen	1031	0.0285714	0.187013
maxLen	1031	0.485714	0.718591
medianLen	1031	0.342857	0.675
avgLen	1031	0.2	0.496552
totalBases	1031	0.685714	0.82623
seqCounts	1031	0.2	0.496552
complete	1026	0.268286	0.59742
L50	1026	0.1	0.366102
N50	1026	0.1	0.366102
minLen	1026	0.0765225	0.330577
maxLen	1026	0.1	0.366102
medianLen	1026	0.2	0.496552
avgLen	1026	0.2	0.496552
totalBases	1026	0.7	0.82623
seqCounts	1026	0.2	0.496552
complete	880	1	1
L50	880	0.748349	0.866348
N50	880	0.699134	0.82623
minLen	880	0.675761	0.82623
maxLen	880	0.309524	0.660581
medianLen	880	0.0930736	0.366102
avgLen	880	0.699134	0.82623
totalBases	880	0.00865801	0.116883
seqCounts	880	0.699134	0.82623
complete	869	0.057547	0.28779
L50	869	0.485714	0.718591
N50	869	0.485714	0.718591
minLen	869	0.0210706	0.187013
maxLen	869	0.485714	0.718591
medianLen	869	0.0285714	0.187013
avgLen	869	0.2	0.496552
totalBases	869	0.0285714	0.187013
seqCounts	869	0.2	0.496552
complete	832	0.527089	0.774498
L50	832	0.017622	0.173016
N50	832	0.0281274	0.187013
minLen	832	0.0652856	0.28779
maxLen	832	0.004662	0.0796235
medianLen	832	0.645377	0.82623
avgLen	832	0.0649573	0.28779
totalBases	832	0.382284	0.675
seqCounts	832	0.0379176	0.221357
complete	826	0.2	0.496552
L50	826	0.824778	0.927875
N50	826	0.7	0.82623
minLen	826	0.7	0.82623
maxLen	826	1	1
medianLen	826	0.4	0.675
avgLen	826	0.4	0.675
totalBases	826	0.7	0.82623
seqCounts	826	0.4	0.675
complete	779	0.358678	0.675
L50	779	0.0474433	0.262763
N50	779	0.0788567	0.333981
minLen	779	0.0649163	0.28779
maxLen	779	0.106094	0.369619
medianLen	779	0.759632	0.872768
avgLen	779	0.0623164	0.28779
totalBases	779	0.865064	0.948497
seqCounts	779	0.0375895	0.221357
complete	691	0.136333	0.433058
L50	691	0.463344	0.718591
N50	691	0.547619	0.778195
minLen	691	0.690476	0.82623
maxLen	691	0.309524	0.660581
medianLen	691	0.84127	0.931868
avgLen	691	1	1
totalBases	691	0.222222	0.533333
seqCounts	691	1	1
complete	665	0.657905	0.82623
L50	665	0.642835	0.82623
N50	665	0.4	0.675
minLen	665	0.4	0.675
maxLen	665	0.4	0.675
medianLen	665	1	1
avgLen	665	0.2	0.496552
totalBases	665	0.4	0.675
seqCounts	665	0.2	0.496552
complete	532	0.000553123	0.0238949
L50	532	0.716758	0.836863
N50	532	0.838409	0.931868
minLen	532	0.8626	0.948497
maxLen	532	0.394049	0.675
medianLen	532	0.945813	0.999926
avgLen	532	0.658382	0.82623
totalBases	532	0.32228	0.66935
seqCounts	532	0.704756	0.827323
complete	409	0.539794	0.778195
L50	409	0.0205955	0.187013
N50	409	0.0582983	0.28779
minLen	409	0.64682	0.82623
maxLen	409	0.0935033	0.366102
medianLen	409	0.202974	0.498208
avgLen	409	0.382439	0.675
totalBases	409	3.81148e-06	0.000411639
seqCounts	409	0.248017	0.563913
complete	373	0.337687	0.675
L50	373	0.949004	0.999926
N50	373	0.901515	0.983471
minLen	373	0.382867	0.675
maxLen	373	0.455711	0.718591
medianLen	373	1	1
avgLen	373	1	1
totalBases	373	0.128205	0.425664
seqCounts	373	1	1
complete	355	6.1872e-05	0.00434043
L50	355	0.0158265	0.162787
N50	355	0.00479216	0.0796235
minLen	355	0.379739	0.675
maxLen	355	0.0117683	0.141219
medianLen	355	0.633913	0.82623
avgLen	355	0.0314226	0.199626
totalBases	355	0.170452	0.496552
seqCounts	355	0.0529293	0.285818
complete	346	0.750032	0.866348
L50	346	0.0271961	0.187013
N50	346	0.0281274	0.187013
minLen	346	0.014763	0.159441
maxLen	346	0.014763	0.159441
medianLen	346	0.441803	0.718591
avgLen	346	0.130381	0.425664
totalBases	346	0.234499	0.556613
seqCounts	346	0.0829837	0.339627
complete	46	8.03784e-05	0.00434043
L50	46	0.677659	0.82623
N50	46	0.920712	0.994369
minLen	46	0.217508	0.527885
maxLen	46	0.940492	0.999926
medianLen	46	0.113666	0.389712
avgLen	46	0.566651	0.799978
totalBases	46	0.00569739	0.0879026
seqCounts	46	0.696588	0.82623
