# Supplementary material for: Phylogenomic signatures of repeat-induced point mutations across the fungal kingdom
Source: PLoS Biol. 2025 Oct 15;23(10):e3003433. doi: 10.1371/journal.pbio.3003433 (PMC12543289; doi:10.1371/journal.pbio.3003433)
Supplement: S8 Table — (XLSX) [file pbio.3003433.s031.xlsx]

## Sheet: Sheet1
Supplementary Table S8 : Conserved orthogroups in the 1,239 genome assemblies and their associated protein domains
orthogroup	n_protein	pfamID	pfam	pfam_occurrence
OG0000021	16176	PF00005.28	ABC_tran	16277
OG0000029	13973	PF00248.22	Aldo_ket_red	14467
OG0000059	8748	PF00270.30	DEAD	9217
OG0000069	7637	PF00004.30	AAA	8252
OG0000132	5460	PF13499.7	EF-hand_7	5267
OG0000296	3657	PF00155.22	Aminotran_1_2	3804
