# Supplementary material for: Phylogenomic signatures of repeat-induced point mutations across the fungal kingdom
Source: PLoS Biol. 2025 Oct 15;23(10):e3003433. doi: 10.1371/journal.pbio.3003433 (PMC12543289; doi:10.1371/journal.pbio.3003433)
Supplement: S9 Table — Orthogroups present in >90% of the 1,239 genomes were designed as “core” orthogroups. Orthogroups assigned to the “softcore” category were present in >80% but <90% of the species. The “shell” orthogroups were present in >50% but <80% of the species. Orthogroups present in <50% of the species were considered “variable” and those present in only one species were called “singletons”. (XLSX) [file pbio.3003433.s032.xlsx]

## Sheet: Sheet1
Supplementary Table S9 : Pangenome categories and their frequency across the 1,239 genome assemblies
shortID	pangenome_category	number	total_orthogroups	frequency
Aaoarxi	core	2415	9145	0.264079
Aaoarxi	shell	1378	9145	0.150683
Aaoarxi	singleton	1655	9145	0.180973
Aaoarxi	softcore	553	9145	0.0604702
Aaoarxi	variable	3144	9145	0.343794
Absglauc	core	2360	6275	0.376096
Absglauc	shell	695	6275	0.110757
Absglauc	singleton	647	6275	0.103108
Absglauc	softcore	470	6275	0.0749004
Absglauc	variable	2103	6275	0.335139
Absrepen	core	2377	6801	0.349507
Absrepen	shell	748	6801	0.109984
Absrepen	singleton	1071	6801	0.157477
Absrepen	softcore	486	6801	0.0714601
Absrepen	variable	2119	6801	0.311572
Acaingol	core	2355	5942	0.396331
Acaingol	shell	792	5942	0.133288
Acaingol	singleton	769	5942	0.129418
Acaingol	softcore	482	5942	0.0811175
Acaingol	variable	1544	5942	0.259845
Achhypo	core	1891	8189	0.23092
Achhypo	shell	454	8189	0.0554402
Achhypo	singleton	100	8189	0.0122115
Achhypo	softcore	288	8189	0.0351691
Achhypo	variable	5456	8189	0.66626
Aciacule	core	2382	5074	0.469452
Aciacule	shell	446	5074	0.0878991
Aciacule	singleton	783	5074	0.154316
Aciacule	softcore	486	5074	0.0957824
Aciacule	variable	977	5074	0.19255
Acirichm	core	2419	7468	0.323915
Acirichm	shell	1318	7468	0.176486
Acirichm	singleton	1176	7468	0.157472
Acirichm	softcore	555	7468	0.0743171
Acirichm	variable	2000	7468	0.267809
Acrchrys	core	2389	6725	0.355242
Acrchrys	shell	1297	6725	0.192862
Acrchrys	singleton	485	6725	0.072119
Acrchrys	softcore	551	6725	0.0819331
Acrchrys	variable	2003	6725	0.297844
Agabispo	core	2306	6304	0.365799
Agabispo	shell	773	6304	0.122621
Agabispo	singleton	756	6304	0.119924
Agabispo	softcore	454	6304	0.0720178
Agabispo	variable	2015	6304	0.319638
Agraeger	core	2261	6971	0.324344
Agraeger	shell	771	6971	0.110601
Agraeger	singleton	941	6971	0.134988
Agraeger	softcore	432	6971	0.061971
Agraeger	variable	2566	6971	0.368096
Agrpedia	core	2328	6671	0.348973
Agrpedia	shell	804	6671	0.120522
Agrpedia	singleton	685	6671	0.102683
Agrpedia	softcore	483	6671	0.0724029
Agrpedia	variable	2371	6671	0.355419
Akalecan	core	2191	5691	0.384994
Akalecan	shell	1151	5691	0.202249
Akalecan	singleton	92	5691	0.0161659
Akalecan	softcore	479	5691	0.084168
Akalecan	variable	1778	5691	0.312423
Allhylec	core	2386	5680	0.42007
Allhylec	shell	696	5680	0.122535
Allhylec	singleton	1388	5680	0.244366
Allhylec	softcore	516	5680	0.0908451
Allhylec	variable	694	5680	0.122183
Altalter	core	2409	8926	0.269886
Altalter	shell	1366	8926	0.153036
Altalter	singleton	691	8926	0.0774143
Altalter	softcore	546	8926	0.0611696
Altalter	variable	3914	8926	0.438494
Altarbor	core	2428	8411	0.28867
Altarbor	shell	1375	8411	0.163476
Altarbor	singleton	146	8411	0.0173582
Altarbor	softcore	562	8411	0.0668173
Altarbor	variable	3900	8411	0.463679
Altgaise	core	2427	8476	0.286338
Altgaise	shell	1372	8476	0.161869
Altgaise	singleton	173	8476	0.0204106
Altgaise	softcore	565	8476	0.0666588
Altgaise	variable	3939	8476	0.464724
AltMG1	core	2417	8474	0.285225
AltMG1	shell	1365	8474	0.161081
AltMG1	singleton	271	8474	0.0319802
AltMG1	softcore	552	8474	0.0651404
AltMG1	variable	3869	8474	0.456573
Alttenui	core	2427	8656	0.280384
Alttenui	shell	1377	8656	0.15908
Alttenui	singleton	138	8656	0.0159427
Alttenui	softcore	564	8656	0.0651571
Alttenui	variable	4150	8656	0.479436
Amamusca	core	2409	9449	0.254948
Amamusca	shell	753	9449	0.079691
Amamusca	singleton	3525	9449	0.373055
Amamusca	softcore	494	9449	0.0522807
Amamusca	variable	2268	9449	0.240025
Amathier	core	2400	6302	0.380831
Amathier	shell	796	6302	0.126309
Amathier	singleton	698	6302	0.110758
Amathier	softcore	492	6302	0.0780705
Amathier	variable	1916	6302	0.30403
Ambambro	core	2353	4663	0.504611
Ambambro	shell	474	4663	0.101651
Ambambro	singleton	211	4663	0.0452498
Ambambro	softcore	477	4663	0.102295
Ambambro	variable	1148	4663	0.246193
Ambkashi	core	2367	4383	0.540041
Ambkashi	shell	472	4383	0.107689
Ambkashi	singleton	110	4383	0.025097
Ambkashi	softcore	481	4383	0.109742
Ambkashi	variable	953	4383	0.217431
Ambmalee	core	2354	4270	0.551288
Ambmalee	shell	454	4270	0.106323
Ambmalee	singleton	143	4270	0.0334895
Ambmalee	softcore	474	4270	0.111007
Ambmalee	variable	845	4270	0.197892
Ambmonos	core	2376	5044	0.471055
Ambmonos	shell	454	5044	0.0900079
Ambmonos	singleton	713	5044	0.141356
Ambmonos	softcore	481	5044	0.0953608
Ambmonos	variable	1020	5044	0.20222
Amborego	core	2367	4789	0.494258
Amborego	shell	492	4789	0.102735
Amborego	singleton	278	4789	0.0580497
Amborego	softcore	475	4789	0.0991856
Amborego	variable	1177	4789	0.245772
Ambphile	core	2346	4770	0.491824
Ambphile	shell	481	4770	0.100839
Ambphile	singleton	268	4770	0.0561845
Ambphile	softcore	467	4770	0.0979036
Ambphile	variable	1208	4770	0.253249
Ambpseud	core	2384	4589	0.519503
Ambpseud	shell	474	4589	0.10329
Ambpseud	singleton	242	4589	0.0527348
Ambpseud	softcore	484	4589	0.10547
Ambpseud	variable	1005	4589	0.219002
Ambvande	core	2381	4557	0.522493
Ambvande	shell	475	4557	0.104235
Ambvande	singleton	220	4557	0.0482774
Ambvande	softcore	481	4557	0.105552
Ambvande	variable	1000	4557	0.219443
Amnligni	core	2415	10154	0.237837
Amnligni	shell	1374	10154	0.135316
Amnligni	singleton	2127	10154	0.209474
Amnligni	softcore	552	10154	0.0543628
Amnligni	variable	3686	10154	0.36301
Amoresin	core	2416	7338	0.329245
Amoresin	shell	1338	7338	0.182339
Amoresin	singleton	1039	7338	0.141592
Amoresin	softcore	559	7338	0.0761788
Amoresin	variable	1986	7338	0.270646
Ampquisq	core	2404	8350	0.287904
Ampquisq	shell	1353	8350	0.162036
Ampquisq	singleton	1162	8350	0.139162
Ampquisq	softcore	546	8350	0.0653892
Ampquisq	variable	2885	8350	0.345509
Anarobus	core	1884	6815	0.276449
Anarobus	shell	408	6815	0.0598679
Anarobus	singleton	1395	6815	0.204696
Anarobus	softcore	272	6815	0.039912
Anarobus	variable	2856	6815	0.419076
Antcitri	core	2217	5728	0.387046
Antcitri	shell	713	5728	0.124476
Antcitri	singleton	418	5728	0.0729749
Antcitri	softcore	409	5728	0.0714036
Antcitri	variable	1971	5728	0.344099
Antflocc	core	2367	5461	0.433437
Antflocc	shell	792	5461	0.145028
Antflocc	singleton	428	5461	0.0783739
Antflocc	softcore	478	5461	0.0875298
Antflocc	variable	1396	5461	0.255631
Apheute	core	1892	9173	0.206257
Apheute	shell	458	9173	0.0499291
Apheute	singleton	1118	9173	0.121879
Apheute	softcore	280	9173	0.0305244
Apheute	variable	5425	9173	0.59141
Aphinva	core	1698	6086	0.279001
Aphinva	shell	359	6086	0.0589878
Aphinva	singleton	229	6086	0.0376273
Aphinva	softcore	211	6086	0.0346697
Aphinva	variable	3589	6086	0.589714
Aphstel	core	1902	9415	0.202018
Aphstel	shell	464	9415	0.0492831
Aphstel	singleton	1089	9415	0.115666
Aphstel	softcore	286	9415	0.0303771
Aphstel	variable	5674	9415	0.602655
Apiporos	core	2387	6327	0.377272
Apiporos	shell	754	6327	0.119172
Apiporos	singleton	1056	6327	0.166904
Apiporos	softcore	506	6327	0.0799747
Apiporos	variable	1624	6327	0.256678
Aplpruni	core	2416	8938	0.270307
Aplpruni	shell	1362	8938	0.152383
Aplpruni	singleton	2327	8938	0.260349
Aplpruni	softcore	565	8938	0.0632132
Aplpruni	variable	2268	8938	0.253748
Apoossif	core	2283	5440	0.419669
Apoossif	shell	657	5440	0.120772
Apoossif	singleton	329	5440	0.0604779
Apoossif	softcore	432	5440	0.0794118
Apoossif	variable	1739	5440	0.319669
Armgalli	core	2419	10463	0.231196
Armgalli	shell	866	10463	0.0827678
Armgalli	singleton	2131	10463	0.20367
Armgalli	softcore	512	10463	0.0489343
Armgalli	variable	4535	10463	0.433432
Armostoy	core	2373	10173	0.233265
Armostoy	shell	849	10173	0.0834562
Armostoy	singleton	1950	10173	0.191684
Armostoy	softcore	494	10173	0.0485599
Armostoy	variable	4507	10173	0.443035
Armsolid	core	2419	9730	0.248613
Armsolid	shell	869	9730	0.0893114
Armsolid	singleton	1378	9730	0.141624
Armsolid	softcore	510	9730	0.0524152
Armsolid	variable	4554	9730	0.468037
Artentom	core	2331	7582	0.307439
Artentom	shell	1171	7582	0.154445
Artentom	singleton	785	7582	0.103535
Artentom	softcore	491	7582	0.0647586
Artentom	variable	2804	7582	0.369823
Artflagr	core	2408	7474	0.322184
Artflagr	shell	1254	7474	0.167782
Artflagr	singleton	397	7474	0.0531175
Artflagr	softcore	541	7474	0.0723843
Artflagr	variable	2874	7474	0.384533
Artoligo	core	2416	8176	0.295499
Artoligo	shell	1257	8176	0.153743
Artoligo	singleton	598	8176	0.0731409
Artoligo	softcore	539	8176	0.0659247
Artoligo	variable	3366	8176	0.411693
Artuncin	core	2268	5326	0.425836
Artuncin	shell	1075	5326	0.20184
Artuncin	singleton	70	5326	0.0131431
Artuncin	softcore	453	5326	0.0850544
Artuncin	variable	1460	5326	0.274127
Ascapi	core	2343	5181	0.452229
Ascapi	shell	1036	5181	0.199961
Ascapi	singleton	459	5181	0.0885929
Ascapi	softcore	485	5181	0.0936113
Ascapi	variable	858	5181	0.165605
Ascasiat	core	2370	5439	0.435742
Ascasiat	shell	498	5439	0.0915609
Ascasiat	singleton	1214	5439	0.223203
Ascasiat	softcore	494	5439	0.0908255
Ascasiat	variable	863	5439	0.158669
Ascimmer	core	2383	10982	0.216991
Ascimmer	shell	1141	10982	0.103897
Ascimmer	singleton	5394	10982	0.491167
Ascimmer	softcore	533	10982	0.048534
Ascimmer	variable	1531	10982	0.13941
Ascnigri	core	2418	7825	0.30901
Ascnigri	shell	1172	7825	0.149776
Ascnigri	singleton	2330	7825	0.297764
Ascnigri	softcore	541	7825	0.0691374
Ascnigri	variable	1364	7825	0.174313
Ascrabie	core	2353	7461	0.315373
Ascrabie	shell	1319	7461	0.176786
Ascrabie	singleton	397	7461	0.05321
Ascrabie	softcore	536	7461	0.0718402
Ascrabie	variable	2856	7461	0.382791
Ascrubes	core	2291	4791	0.478188
Ascrubes	shell	405	4791	0.0845335
Ascrubes	singleton	844	4791	0.176164
Ascrubes	softcore	457	4791	0.0953872
Ascrubes	variable	794	4791	0.165727
Ashacer	core	2221	3646	0.609161
Ashacer	shell	290	3646	0.0795392
Ashacer	singleton	44	3646	0.012068
Ashacer	softcore	363	3646	0.0995612
Ashacer	variable	728	3646	0.199671
Aspacule1	core	2391	7555	0.316479
Aspacule1	shell	1329	7555	0.17591
Aspacule1	singleton	528	7555	0.0698875
Aspacule1	softcore	540	7555	0.0714758
Aspacule1	variable	2767	7555	0.366248
Aspacule2	core	2407	6691	0.359737
Aspacule2	shell	1332	6691	0.199073
Aspacule2	singleton	67	6691	0.0100135
Aspacule2	softcore	539	6691	0.080556
Aspacule2	variable	2346	6691	0.35062
Aspallia	core	2387	7729	0.308837
Aspallia	shell	1318	7729	0.170527
Aspallia	singleton	699	7729	0.0904386
Aspallia	softcore	532	7729	0.0688317
Aspallia	variable	2793	7729	0.361366
Asparach	core	2386	7927	0.300997
Asparach	shell	1340	7927	0.169043
Asparach	singleton	381	7927	0.0480636
Asparach	softcore	535	7927	0.0674909
Asparach	variable	3285	7927	0.414406
Aspavena	core	2381	7117	0.334551
Aspavena	shell	1311	7117	0.184207
Aspavena	singleton	562	7117	0.0789659
Aspavena	softcore	533	7117	0.0748911
Aspavena	variable	2330	7117	0.327385
Aspawamo	core	2331	6567	0.354957
Aspawamo	shell	1279	6567	0.194762
Aspawamo	singleton	35	6567	0.00532968
Aspawamo	softcore	523	6567	0.0796406
Aspawamo	variable	2399	6567	0.365311
Aspberth	core	2393	7769	0.308019
Aspberth	shell	1333	7769	0.171579
Aspberth	singleton	739	7769	0.0951216
Aspberth	softcore	540	7769	0.069507
Aspberth	variable	2764	7769	0.355773
Aspbomby	core	2387	6817	0.350154
Aspbomby	shell	1316	6817	0.193047
Aspbomby	singleton	29	6817	0.00425407
Aspbomby	softcore	536	6817	0.078627
Aspbomby	variable	2549	6817	0.373918
Aspbrasi	core	2399	7910	0.303287
Aspbrasi	shell	1329	7910	0.168015
Aspbrasi	singleton	625	7910	0.0790139
Aspbrasi	softcore	543	7910	0.0686473
Aspbrasi	variable	3014	7910	0.381037
Aspbrunn	core	2385	7628	0.312664
Aspbrunn	shell	1329	7628	0.174227
Aspbrunn	singleton	541	7628	0.0709229
Aspbrunn	softcore	536	7628	0.0702674
Aspbrunn	variable	2837	7628	0.371919
Aspburne	core	2401	7276	0.329989
Aspburne	shell	1332	7276	0.183068
Aspburne	singleton	236	7276	0.0324354
Aspburne	softcore	541	7276	0.074354
Aspburne	variable	2766	7276	0.380154
Aspcaela	core	2380	7851	0.303146
Aspcaela	shell	1336	7851	0.170169
Aspcaela	singleton	333	7851	0.042415
Aspcaela	softcore	537	7851	0.0683989
Aspcaela	variable	3265	7851	0.415871
Aspcalid	core	2433	7805	0.311723
Aspcalid	shell	1372	7805	0.175785
Aspcalid	singleton	492	7805	0.0630365
Aspcalid	softcore	562	7805	0.0720051
Aspcalid	variable	2946	7805	0.37745
Aspcampe	core	2380	6787	0.35067
Aspcampe	shell	1293	6787	0.190511
Aspcampe	singleton	416	6787	0.0612936
Aspcampe	softcore	538	6787	0.0792692
Aspcampe	variable	2160	6787	0.318255
Aspcandi	core	2378	6850	0.347153
Aspcandi	shell	1287	6850	0.187883
Aspcandi	singleton	561	6850	0.0818978
Aspcandi	softcore	536	6850	0.0782482
Aspcandi	variable	2088	6850	0.304818
Aspcarbo	core	2289	6784	0.337412
Aspcarbo	shell	1294	6784	0.190743
Aspcarbo	singleton	459	6784	0.0676592
Aspcarbo	softcore	517	6784	0.0762087
Aspcarbo	variable	2225	6784	0.327978
Aspclava	core	2432	6463	0.376296
Aspclava	shell	1342	6463	0.207644
Aspclava	singleton	176	6463	0.0272319
Aspclava	softcore	558	6463	0.0863376
Aspclava	variable	1955	6463	0.302491
Aspcorem	core	2376	6610	0.359455
Aspcorem	shell	1286	6610	0.194554
Aspcorem	singleton	494	6610	0.0747352
Aspcorem	softcore	538	6610	0.0813918
Aspcorem	variable	1916	6610	0.289864
Aspcosta1	core	2393	7456	0.32095
Aspcosta1	shell	1327	7456	0.177977
Aspcosta1	singleton	246	7456	0.0329936
Aspcosta1	softcore	538	7456	0.0721567
Aspcosta1	variable	2952	7456	0.395923
Aspcrist	core	2409	6454	0.373257
Aspcrist	shell	1303	6454	0.20189
Aspcrist	singleton	143	6454	0.0221568
Aspcrist	softcore	551	6454	0.0853734
Aspcrist	variable	2048	6454	0.317323
Aspellip	core	2401	8121	0.295653
Aspellip	shell	1333	8121	0.164142
Aspellip	singleton	1313	8121	0.16168
Aspellip	softcore	530	8121	0.0652629
Aspellip	variable	2544	8121	0.313262
Aspeucal	core	2396	7537	0.317898
Aspeucal	shell	1327	7537	0.176065
Aspeucal	singleton	373	7537	0.0494892
Aspeucal	softcore	535	7537	0.0709831
Aspeucal	variable	2906	7537	0.385565
Aspfeli	core	2351	6505	0.361414
Aspfeli	shell	1279	6505	0.196618
Aspfeli	singleton	46	6505	0.00707148
Aspfeli	softcore	512	6505	0.0787087
Aspfeli	variable	2317	6505	0.356188
Aspfijie	core	2401	7557	0.317719
Aspfijie	shell	1338	7557	0.177054
Aspfijie	singleton	480	7557	0.0635173
Aspfijie	softcore	534	7557	0.070663
Aspfijie	variable	2804	7557	0.371047
Aspfisch	core	2426	6764	0.358664
Aspfisch	shell	1346	6764	0.198995
Aspfisch	singleton	63	6764	0.00931402
Aspfisch	softcore	556	6764	0.0821999
Aspfisch	variable	2373	6764	0.350828
Aspflavu	core	2401	6914	0.347266
Aspflavu	shell	1317	6914	0.190483
Aspflavu	singleton	19	6914	0.00274805
Aspflavu	softcore	534	6914	0.0772346
Aspflavu	variable	2643	6914	0.382268
Aspfumig1	core	2352	6598	0.356472
Aspfumig1	shell	1280	6598	0.193998
Aspfumig1	singleton	29	6598	0.00439527
Aspfumig1	softcore	515	6598	0.078054
Aspfumig1	variable	2422	6598	0.367081
Aspfumig2	core	2425	6603	0.367257
Aspfumig2	shell	1320	6603	0.199909
Aspfumig2	singleton	227	6603	0.0343783
Aspfumig2	softcore	547	6603	0.0828411
Aspfumig2	variable	2084	6603	0.315614
Aspglauc	core	2394	7145	0.335059
Aspglauc	shell	1312	7145	0.183625
Aspglauc	singleton	607	7145	0.0849545
Aspglauc	softcore	543	7145	0.0759972
Aspglauc	variable	2289	7145	0.320364
Asphanco	core	2399	7193	0.333519
Asphanco	shell	1323	7193	0.183929
Asphanco	singleton	296	7193	0.0411511
Asphanco	softcore	537	7193	0.0746559
Asphanco	variable	2638	7193	0.366745
Aspheter	core	2387	7313	0.326405
Aspheter	shell	1322	7313	0.180774
Aspheter	singleton	969	7313	0.132504
Aspheter	softcore	532	7313	0.0727472
Aspheter	variable	2103	7313	0.28757
AspHF37	core	2367	6264	0.377874
AspHF37	shell	1231	6264	0.19652
AspHF37	singleton	412	6264	0.0657727
AspHF37	softcore	518	6264	0.0826948
AspHF37	variable	1736	6264	0.277139
Asphirat	core	2348	6398	0.36699
Asphirat	shell	1264	6398	0.197562
Asphirat	singleton	68	6398	0.0106283
Asphirat	softcore	518	6398	0.0809628
Asphirat	variable	2200	6398	0.343857
Asphomom	core	2388	7330	0.325784
Asphomom	shell	1319	7330	0.179945
Asphomom	singleton	679	7330	0.092633
Asphomom	softcore	535	7330	0.0729877
Asphomom	variable	2409	7330	0.328649
Aspiberi	core	2384	7400	0.322162
Aspiberi	shell	1338	7400	0.180811
Aspiberi	singleton	645	7400	0.0871622
Aspiberi	softcore	536	7400	0.0724324
Aspiberi	variable	2497	7400	0.337432
Aspindol	core	2400	7711	0.311244
Aspindol	shell	1334	7711	0.173
Aspindol	singleton	616	7711	0.0798859
Aspindol	softcore	540	7711	0.0700298
Aspindol	variable	2821	7711	0.365841
Aspjapon	core	2395	7610	0.314717
Aspjapon	shell	1331	7610	0.174901
Aspjapon	singleton	398	7610	0.0522996
Aspjapon	softcore	542	7610	0.0712221
Aspjapon	variable	2944	7610	0.386859
Aspkawac	core	2406	6864	0.350524
Aspkawac	shell	1325	6864	0.193036
Aspkawac	singleton	31	6864	0.00451632
Aspkawac	softcore	543	6864	0.0791084
Aspkawac	variable	2559	6864	0.372815
Asplentu	core	2409	6750	0.356889
Asplentu	shell	1341	6750	0.198667
Asplentu	singleton	52	6750	0.0077037
Asplentu	softcore	553	6750	0.0819259
Asplentu	variable	2395	6750	0.354815
Asplepor	core	2386	7483	0.318856
Asplepor	shell	1332	7483	0.178003
Asplepor	singleton	600	7483	0.0801817
Asplepor	softcore	537	7483	0.0717627
Asplepor	variable	2628	7483	0.351196
Aspluchu	core	2395	8232	0.290938
Aspluchu	shell	1339	8232	0.162658
Aspluchu	singleton	585	8232	0.0710641
Aspluchu	softcore	544	8232	0.0660836
Aspluchu	variable	3369	8232	0.409257
Aspminis	core	2394	7836	0.305513
Aspminis	shell	1338	7836	0.17075
Aspminis	singleton	394	7836	0.0502808
Aspminis	softcore	534	7836	0.068147
Aspminis	variable	3176	7836	0.405309
Aspmulun	core	2380	6977	0.341121
Aspmulun	shell	1311	6977	0.187903
Aspmulun	singleton	387	6977	0.055468
Aspmulun	softcore	514	6977	0.0736706
Aspmulun	variable	2385	6977	0.341837
Aspneoni	core	2396	7594	0.315512
Aspneoni	shell	1327	7594	0.174743
Aspneoni	singleton	337	7594	0.0443771
Aspneoni	softcore	537	7594	0.0707137
Aspneoni	variable	2997	7594	0.394654
Aspnidul	core	2312	6179	0.374171
Aspnidul	shell	1215	6179	0.196634
Aspnidul	singleton	257	6179	0.0415925
Aspnidul	softcore	479	6179	0.0775206
Aspnidul	variable	1916	6179	0.310083
Aspnige	core	2388	8453	0.282503
Aspnige	shell	1319	8453	0.156039
Aspnige	singleton	660	8453	0.0780788
Aspnige	softcore	540	8453	0.0638826
Aspnige	variable	3546	8453	0.419496
Aspnomiu	core	2364	6819	0.346678
Aspnomiu	shell	1300	6819	0.190644
Aspnomiu	singleton	58	6819	0.00850565
Aspnomiu	softcore	533	6819	0.078164
Aspnomiu	variable	2564	6819	0.376008
Aspnovof	core	2412	7370	0.327273
Aspnovof	shell	1347	7370	0.182768
Aspnovof	singleton	450	7370	0.0610583
Aspnovof	softcore	544	7370	0.0738128
Aspnovof	variable	2617	7370	0.355088
Aspnovop	core	2387	8032	0.297186
Aspnovop	shell	1345	8032	0.167455
Aspnovop	singleton	385	8032	0.0479333
Aspnovop	softcore	531	8032	0.0661106
Aspnovop	variable	3384	8032	0.421315
Aspochra	core	2377	6567	0.361961
Aspochra	shell	1259	6567	0.191716
Aspochra	singleton	604	6567	0.091975
Aspochra	softcore	538	6567	0.0819248
Aspochra	variable	1789	6567	0.272423
Asporyza	core	2329	6678	0.348757
Asporyza	shell	1241	6678	0.185834
Asporyza	singleton	110	6678	0.016472
Asporyza	softcore	482	6678	0.0721773
Asporyza	variable	2516	6678	0.37676
Aspparas	core	2394	7896	0.303191
Aspparas	shell	1339	7896	0.16958
Aspparas	singleton	324	7896	0.0410334
Aspparas	softcore	537	7896	0.0680091
Aspparas	variable	3302	7896	0.418186
Aspphoen	core	2394	7423	0.322511
Aspphoen	shell	1324	7423	0.178365
Aspphoen	singleton	243	7423	0.0327361
Aspphoen	softcore	536	7423	0.072208
Aspphoen	variable	2926	7423	0.39418
Asppiper	core	2395	7583	0.315838
Asppiper	shell	1323	7583	0.174469
Asppiper	singleton	392	7583	0.0516946
Asppiper	softcore	542	7583	0.0714757
Asppiper	variable	2931	7583	0.386522
Asppseud1	core	2388	7891	0.302623
Asppseud1	shell	1330	7891	0.168546
Asppseud1	singleton	469	7891	0.0594348
Asppseud1	softcore	533	7891	0.0675453
Asppseud1	variable	3171	7891	0.40185
Asppseud2	core	2369	7787	0.304225
Asppseud2	shell	1325	7787	0.170155
Asppseud2	singleton	558	7787	0.0716579
Asppseud2	softcore	536	7787	0.0688327
Asppseud2	variable	2999	7787	0.385129
Asppseud3	core	2380	7797	0.305246
Asppseud3	shell	1335	7797	0.17122
Asppseud3	singleton	531	7797	0.0681031
Asppseud3	softcore	529	7797	0.0678466
Asppseud3	variable	3022	7797	0.387585
Asprambe	core	2377	5615	0.42333
Asprambe	shell	1225	5615	0.218166
Asprambe	singleton	11	5615	0.00195904
Asprambe	softcore	519	5615	0.092431
Asprambe	variable	1483	5615	0.264114
Asprube	core	2399	6765	0.354619
Asprube	shell	1299	6765	0.192018
Asprube	singleton	494	6765	0.0730229
Asprube	softcore	536	6765	0.0792313
Asprube	variable	2037	6765	0.301109
Aspsacch	core	2386	6964	0.342619
Aspsacch	shell	1317	6964	0.189115
Aspsacch	singleton	610	6964	0.0875933
Aspsacch	softcore	536	6964	0.0769673
Aspsacch	variable	2115	6964	0.303705
Aspscler1	core	2406	6751	0.356392
Aspscler1	shell	1283	6751	0.190046
Aspscler1	singleton	418	6751	0.0619168
Aspscler1	softcore	529	6751	0.0783588
Aspscler1	variable	2115	6751	0.313287
Aspscler2	core	2398	7607	0.315236
Aspscler2	shell	1339	7607	0.176022
Aspscler2	singleton	650	7607	0.0854476
Aspscler2	softcore	540	7607	0.0709872
Aspscler2	variable	2680	7607	0.352307
Aspscler3	core	2394	7590	0.315415
Aspscler3	shell	1330	7590	0.175231
Aspscler3	singleton	706	7590	0.0930171
Aspscler3	softcore	541	7590	0.071278
Aspscler3	variable	2619	7590	0.345059
Aspsergi	core	2394	7834	0.305591
Aspsergi	shell	1334	7834	0.170283
Aspsergi	singleton	349	7834	0.0445494
Aspsergi	softcore	534	7834	0.0681644
Aspsergi	variable	3223	7834	0.411412
Aspsteyn	core	2391	7680	0.311328
Aspsteyn	shell	1336	7680	0.173958
Aspsteyn	singleton	901	7680	0.117318
Aspsteyn	softcore	538	7680	0.0700521
Aspsteyn	variable	2514	7680	0.327344
Aspsydow	core	2389	7709	0.309898
Aspsydow	shell	1318	7709	0.170969
Aspsydow	singleton	692	7709	0.0897652
Aspsydow	softcore	541	7709	0.0701777
Aspsydow	variable	2769	7709	0.359191
Asptaich	core	2383	6958	0.342483
Asptaich	shell	1280	6958	0.183961
Asptaich	singleton	705	6958	0.101322
Asptaich	softcore	538	6958	0.0773211
Asptaich	variable	2052	6958	0.294912
Asptamar	core	2384	7791	0.305994
Asptamar	shell	1333	7791	0.171095
Asptamar	singleton	525	7791	0.0673854
Asptamar	softcore	537	7791	0.0689257
Asptamar	variable	3012	7791	0.3866
Asptanne	core	2389	6878	0.347339
Asptanne	shell	1282	6878	0.186391
Asptanne	singleton	397	6878	0.0577203
Asptanne	softcore	527	6878	0.0766211
Asptanne	variable	2283	6878	0.331928
Aspterre	core	2340	6484	0.360888
Aspterre	shell	1249	6484	0.192628
Aspterre	singleton	269	6484	0.0414867
Aspterre	softcore	504	6484	0.0777298
Aspterre	variable	2122	6484	0.327267
Asptherm	core	2329	6328	0.368047
Asptherm	shell	1260	6328	0.199115
Asptherm	singleton	55	6328	0.00869153
Asptherm	softcore	501	6328	0.0791719
Asptherm	variable	2183	6328	0.344975
Asptrans	core	2383	8128	0.293184
Asptrans	shell	1337	8128	0.164493
Asptrans	singleton	514	8128	0.0632382
Asptrans	softcore	534	8128	0.0656988
Asptrans	variable	3360	8128	0.413386
Asptubin	core	2428	6909	0.351426
Asptubin	shell	1354	6909	0.195976
Asptubin	singleton	70	6909	0.0101317
Asptubin	softcore	560	6909	0.0810537
Asptubin	variable	2497	6909	0.361413
Aspturco	core	2326	6221	0.373895
Aspturco	shell	1251	6221	0.201093
Aspturco	singleton	50	6221	0.00803729
Aspturco	softcore	498	6221	0.0800514
Aspturco	variable	2096	6221	0.336923
Aspudaga	core	2315	6511	0.355552
Aspudaga	shell	1298	6511	0.199355
Aspudaga	singleton	71	6511	0.0109046
Aspudaga	softcore	535	6511	0.0821686
Aspudaga	variable	2292	6511	0.35202
Aspustu	core	90	428	0.21028
Aspustu	shell	119	428	0.278037
Aspustu	singleton	6	428	0.0140187
Aspustu	softcore	31	428	0.0724299
Aspustu	variable	182	428	0.425234
Aspuvaru	core	2385	7542	0.316229
Aspuvaru	shell	1323	7542	0.175418
Aspuvaru	singleton	527	7542	0.0698754
Aspuvaru	softcore	546	7542	0.0723946
Aspuvaru	variable	2761	7542	0.366083
Aspvaden	core	2394	7613	0.314462
Aspvaden	shell	1328	7613	0.174438
Aspvaden	singleton	374	7613	0.0491265
Aspvaden	softcore	541	7613	0.0710627
Aspvaden	variable	2976	7613	0.39091
Aspversi	core	2381	7492	0.317806
Aspversi	shell	1329	7492	0.177389
Aspversi	singleton	564	7492	0.0752803
Aspversi	softcore	540	7492	0.0720769
Aspversi	variable	2678	7492	0.357448
Aspviola	core	2390	7658	0.312092
Aspviola	shell	1333	7658	0.174066
Aspviola	singleton	450	7658	0.0587621
Aspviola	softcore	541	7658	0.0706451
Aspviola	variable	2944	7658	0.384435
Aspwelwi	core	2377	8610	0.276074
Aspwelwi	shell	1308	8610	0.151916
Aspwelwi	singleton	870	8610	0.101045
Aspwelwi	softcore	533	8610	0.0619048
Aspwelwi	variable	3522	8610	0.409059
Aspwenti	core	2395	7487	0.319888
Aspwenti	shell	1339	7487	0.178843
Aspwenti	singleton	732	7487	0.0977695
Aspwenti	softcore	549	7487	0.0733271
Aspwenti	variable	2472	7487	0.330172
Aulheder	core	2425	8716	0.278224
Aulheder	shell	1357	8716	0.155691
Aulheder	singleton	2082	8716	0.238871
Aulheder	softcore	555	8716	0.063676
Aulheder	variable	2297	8716	0.263538
Aurampl	core	2412	8543	0.282336
Aurampl	shell	880	8543	0.103008
Aurampl	singleton	1989	8543	0.232822
Aurampl	softcore	505	8543	0.0591127
Aurampl	variable	2757	8543	0.32272
Aurmelan	core	2418	7368	0.328176
Aurmelan	shell	1358	7368	0.184311
Aurmelan	singleton	345	7368	0.0468241
Aurmelan	softcore	557	7368	0.0755972
Aurmelan	variable	2690	7368	0.365092
Aurnamib	core	2407	7194	0.334584
Aurnamib	shell	1352	7194	0.187934
Aurnamib	singleton	283	7194	0.0393383
Aurnamib	softcore	558	7194	0.0775646
Aurnamib	variable	2594	7194	0.360578
Aurpullu	core	2419	8152	0.296737
Aurpullu	shell	1366	8152	0.167566
Aurpullu	singleton	1018	8152	0.124877
Aurpullu	softcore	563	8152	0.0690628
Aurpullu	variable	2786	8152	0.341757
Aursubgl1	core	2419	7639	0.316664
Aursubgl1	shell	1360	7639	0.178034
Aursubgl1	singleton	790	7639	0.103417
Aursubgl1	softcore	557	7639	0.0729153
Aursubgl1	variable	2513	7639	0.32897
Aursubgl2	core	2340	9048	0.258621
Aursubgl2	shell	853	9048	0.094275
Aursubgl2	singleton	2379	9048	0.262931
Aursubgl2	softcore	486	9048	0.0537135
Aursubgl2	variable	2990	9048	0.33046
Babinosi	core	2410	4475	0.538547
Babinosi	shell	518	4475	0.115754
Babinosi	singleton	326	4475	0.0728492
Babinosi	softcore	518	4475	0.115754
Babinosi	variable	703	4475	0.157095
Barcalif	core	2366	4402	0.537483
Barcalif	shell	482	4402	0.109496
Barcalif	singleton	98	4402	0.0222626
Barcalif	softcore	500	4402	0.113585
Barcalif	variable	956	4402	0.217174
Barhawai	core	2357	4293	0.549033
Barhawai	shell	467	4293	0.108782
Barhawai	singleton	63	4293	0.0146751
Barhawai	softcore	495	4293	0.115304
Barhawai	variable	911	4293	0.212206
Barpopul	core	2365	4364	0.541934
Barpopul	shell	493	4364	0.11297
Barpopul	singleton	82	4364	0.0187901
Barpopul	softcore	496	4364	0.113657
Barpopul	variable	928	4364	0.212649
Barprate	core	2354	4381	0.53732
Barprate	shell	482	4381	0.110021
Barprate	singleton	157	4381	0.0358366
Barprate	softcore	485	4381	0.110705
Barprate	variable	903	4381	0.206117
Barsalic	core	2359	4287	0.550268
Barsalic	shell	478	4287	0.1115
Barsalic	singleton	112	4287	0.0261255
Barsalic	softcore	479	4287	0.111733
Barsalic	variable	859	4287	0.200373
Basmeris	core	2323	6254	0.371442
Basmeris	shell	763	6254	0.122002
Basmeris	singleton	1128	6254	0.180365
Basmeris	softcore	470	6254	0.0751519
Basmeris	variable	1570	6254	0.251039
Batdendr	core	2168	5612	0.386315
Batdendr	shell	520	5612	0.0926586
Batdendr	singleton	557	5612	0.0992516
Batdendr	softcore	371	5612	0.0661083
Batdendr	variable	1996	5612	0.355666
Batsalam	core	2180	6011	0.362668
Batsalam	shell	529	6011	0.0880053
Batsalam	singleton	930	6011	0.154716
Batsalam	softcore	390	6011	0.0648811
Batsalam	variable	1982	6011	0.329729
Baupanam	core	2381	8130	0.292866
Baupanam	shell	1302	8130	0.160148
Baupanam	singleton	1769	8130	0.217589
Baupanam	softcore	542	8130	0.0666667
Baupanam	variable	2136	8130	0.262731
Beabassi	core	2408	6966	0.345679
Beabassi	shell	1306	6966	0.187482
Beabassi	singleton	212	6966	0.0304335
Beabassi	softcore	546	6966	0.0783807
Beabassi	variable	2494	6966	0.358025
Bifadela	core	1738	4107	0.42318
Bifadela	shell	582	4107	0.141709
Bifadela	singleton	346	4107	0.0842464
Bifadela	softcore	333	4107	0.0810811
Bifadela	variable	1108	4107	0.269783
Bimnozel	core	2415	9739	0.247972
Bimnozel	shell	1380	9739	0.141698
Bimnozel	singleton	1581	9739	0.162337
Bimnozel	softcore	555	9739	0.0569874
Bimnozel	variable	3808	9739	0.391005
Bipmaydi	core	2410	8766	0.274926
Bipmaydi	shell	1353	8766	0.154346
Bipmaydi	singleton	480	8766	0.054757
Bipmaydi	softcore	544	8766	0.062058
Bipmaydi	variable	3979	8766	0.453913
Biporyza	core	2382	8481	0.280863
Biporyza	shell	1341	8481	0.158118
Biporyza	singleton	469	8481	0.0553001
Biporyza	softcore	543	8481	0.0640255
Biporyza	variable	3746	8481	0.441693
Bipsorok	core	2404	8268	0.29076
Bipsorok	shell	1349	8268	0.163159
Bipsorok	singleton	407	8268	0.0492259
Bipsorok	softcore	545	8268	0.0659168
Bipsorok	variable	3563	8268	0.430939
Bipvicto	core	2389	9040	0.26427
Bipvicto	shell	1349	9040	0.149226
Bipvicto	singleton	483	9040	0.0534292
Bipvicto	softcore	544	9040	0.060177
Bipvicto	variable	4275	9040	0.472898
Bipzeico	core	2390	9194	0.259952
Bipzeico	shell	1347	9194	0.146509
Bipzeico	singleton	706	9194	0.0767892
Bipzeico	softcore	543	9194	0.0590603
Bipzeico	variable	4208	9194	0.45769
Blaadeni	core	2382	4670	0.510064
Blaadeni	shell	820	4670	0.175589
Blaadeni	singleton	50	4670	0.0107066
Blaadeni	softcore	526	4670	0.112634
Blaadeni	variable	892	4670	0.191006
Blaameri	core	2401	4691	0.511831
Blaameri	shell	810	4691	0.172671
Blaameri	singleton	145	4691	0.0309103
Blaameri	softcore	536	4691	0.114261
Blaameri	variable	799	4691	0.170326
Bladerma	core	2420	6887	0.351387
Bladerma	shell	1231	6887	0.178743
Bladerma	singleton	264	6887	0.0383331
Bladerma	softcore	554	6887	0.0804414
Bladerma	variable	2418	6887	0.351096
Blagilch	core	2405	6989	0.344112
Blagilch	shell	1221	6989	0.174703
Blagilch	singleton	390	6989	0.055802
Blagilch	softcore	545	6989	0.0779797
Blagilch	variable	2428	6989	0.347403
Blamokoe	core	2410	4844	0.497523
Blamokoe	shell	793	4844	0.163708
Blamokoe	singleton	296	4844	0.0611065
Blamokoe	softcore	528	4844	0.109001
Blamokoe	variable	817	4844	0.168662
Blamusci	core	2398	4911	0.488292
Blamusci	shell	787	4911	0.160252
Blamusci	singleton	507	4911	0.103238
Blamusci	softcore	525	4911	0.106903
Blamusci	variable	694	4911	0.141315
Blanive	core	2401	5872	0.40889
Blanive	shell	772	5872	0.131471
Blanive	singleton	1096	5872	0.186649
Blanive	softcore	530	5872	0.0902589
Blanive	variable	1073	5872	0.182732
Blaparvu	core	2419	6355	0.380645
Blaparvu	shell	1252	6355	0.19701
Blaparvu	singleton	217	6355	0.0341463
Blaparvu	softcore	551	6355	0.0867034
Blaparvu	variable	1916	6355	0.301495
Blapeori	core	2403	4808	0.499792
Blapeori	shell	831	4808	0.172837
Blapeori	singleton	208	4808	0.0432612
Blapeori	softcore	536	4808	0.111481
Blapeori	variable	830	4808	0.172629
Blapercu	core	2392	6731	0.355371
Blapercu	shell	1213	6731	0.180211
Blapercu	singleton	425	6731	0.0631407
Blapercu	softcore	529	6731	0.0785916
Blapercu	variable	2172	6731	0.322686
Blaproli	core	2402	5462	0.439766
Blaproli	shell	825	5462	0.151044
Blaproli	singleton	616	5462	0.112779
Blaproli	softcore	535	5462	0.0979495
Blaproli	variable	1084	5462	0.198462
Blaraffi	core	2405	4722	0.509318
Blaraffi	shell	818	4722	0.173232
Blaraffi	singleton	64	4722	0.0135536
Blaraffi	softcore	528	4722	0.111817
Blaraffi	variable	907	4722	0.19208
Blaserpe	core	2400	5065	0.47384
Blaserpe	shell	841	5065	0.166041
Blaserpe	singleton	328	5065	0.0647581
Blaserpe	softcore	527	5065	0.104047
Blaserpe	variable	969	5065	0.191313
Blasilve	core	2238	6646	0.336744
Blasilve	shell	1161	6646	0.174692
Blasilve	singleton	812	6646	0.122179
Blasilve	softcore	511	6646	0.0768884
Blasilve	variable	1924	6646	0.289497
Blugrami	core	2232	5110	0.436791
Blugrami	shell	877	5110	0.171624
Blugrami	singleton	698	5110	0.136595
Blugrami	softcore	451	5110	0.0882583
Blugrami	variable	852	5110	0.166732
Bonmesen	core	2226	5959	0.373553
Bonmesen	shell	717	5959	0.120322
Bonmesen	singleton	635	5959	0.106562
Bonmesen	softcore	433	5959	0.0726632
Bonmesen	variable	1948	5959	0.3269
Botaclad	core	2433	8118	0.299704
Botaclad	shell	1383	8118	0.170362
Botaclad	singleton	82	8118	0.010101
Botaclad	softcore	569	8118	0.0700912
Botaclad	variable	3651	8118	0.449741
Botbotry	core	2420	8301	0.291531
Botbotry	shell	808	8301	0.0973377
Botbotry	singleton	2465	8301	0.296952
Botbotry	softcore	505	8301	0.060836
Botbotry	variable	2103	8301	0.253343
Botbysso	core	2415	8589	0.281174
Botbysso	shell	1370	8589	0.159506
Botbysso	singleton	187	8589	0.021772
Botbysso	softcore	566	8589	0.0658982
Botbysso	variable	4051	8589	0.47165
Botcalth	core	2420	8637	0.28019
Botcalth	shell	1357	8637	0.157115
Botcalth	singleton	479	8637	0.0554591
Botcalth	softcore	561	8637	0.0649531
Botcalth	variable	3820	8637	0.442283
Botciner	core	2433	8254	0.294766
Botciner	shell	1381	8254	0.167313
Botciner	singleton	170	8254	0.0205961
Botciner	softcore	569	8254	0.0689363
Botciner	variable	3701	8254	0.448389
Botconvo	core	2417	8793	0.274878
Botconvo	shell	1360	8793	0.154668
Botconvo	singleton	326	8793	0.0370749
Botconvo	softcore	562	8793	0.0639145
Botconvo	variable	4128	8793	0.469464
Botdewey	core	2429	8795	0.27618
Botdewey	shell	1382	8795	0.157135
Botdewey	singleton	197	8795	0.0223991
Botdewey	softcore	567	8795	0.0644684
Botdewey	variable	4220	8795	0.479818
Botdothi	core	2364	7694	0.307252
Botdothi	shell	1326	7694	0.172342
Botdothi	singleton	472	7694	0.0613465
Botdothi	softcore	544	7694	0.0707044
Botdothi	variable	2988	7694	0.388355
Botellip	core	2428	8785	0.27638
Botellip	shell	1382	8785	0.157314
Botellip	singleton	197	8785	0.0224246
Botellip	softcore	568	8785	0.0646557
Botellip	variable	4210	8785	0.479226
Botfraga	core	2395	8831	0.271204
Botfraga	shell	1343	8831	0.152078
Botfraga	singleton	360	8831	0.0407655
Botfraga	softcore	550	8831	0.0622806
Botfraga	variable	4183	8831	0.473672
Botgalan	core	2418	8772	0.27565
Botgalan	shell	1365	8772	0.155609
Botgalan	singleton	298	8772	0.0339717
Botgalan	softcore	564	8772	0.0642955
Botgalan	variable	4127	8772	0.470474
Botglobo	core	2429	8666	0.280291
Botglobo	shell	1376	8666	0.158781
Botglobo	singleton	338	8666	0.039003
Botglobo	softcore	569	8666	0.0656589
Botglobo	variable	3954	8666	0.456266
Bothyaci	core	2425	8672	0.279636
Bothyaci	shell	1369	8672	0.157864
Bothyaci	singleton	255	8672	0.029405
Bothyaci	softcore	565	8672	0.0651522
Bothyaci	variable	4058	8672	0.467943
Botnarci	core	2422	8686	0.27884
Botnarci	shell	1360	8686	0.156574
Botnarci	singleton	322	8686	0.0370711
Botnarci	softcore	564	8686	0.0649321
Botnarci	variable	4018	8686	0.462583
Botnemat	core	2364	6894	0.342907
Botnemat	shell	710	6894	0.102988
Botnemat	singleton	2767	6894	0.401364
Botnemat	softcore	498	6894	0.0722367
Botnemat	variable	555	6894	0.0805048
Botpaeon	core	2417	8589	0.281406
Botpaeon	shell	1370	8589	0.159506
Botpaeon	singleton	283	8589	0.0329491
Botpaeon	softcore	565	8589	0.0657818
Botpaeon	variable	3954	8589	0.460356
Botporr	core	2422	8624	0.280844
Botporr	shell	1372	8624	0.159091
Botporr	singleton	361	8624	0.0418599
Botporr	softcore	565	8624	0.0655148
Botporr	variable	3904	8624	0.45269
Botsinoa	core	2426	8513	0.284976
Botsinoa	shell	1373	8513	0.161283
Botsinoa	singleton	172	8513	0.0202044
Botsinoa	softcore	563	8513	0.0661341
Botsinoa	variable	3979	8513	0.467403
Botsquam	core	2432	8308	0.29273
Botsquam	shell	1380	8308	0.166105
Botsquam	singleton	73	8308	0.00878671
Botsquam	softcore	569	8308	0.0684882
Botsquam	variable	3854	8308	0.46389
Bottulip	core	2425	8961	0.270617
Bottulip	shell	1370	8961	0.152885
Bottulip	singleton	338	8961	0.037719
Bottulip	softcore	566	8961	0.0631626
Bottulip	variable	4262	8961	0.475617
Breanoma	core	2348	4409	0.532547
Breanoma	shell	414	4409	0.0938988
Breanoma	singleton	264	4409	0.0598775
Breanoma	softcore	458	4409	0.103878
Breanoma	variable	925	4409	0.209798
Brebruxe	core	2300	4540	0.506608
Brebruxe	shell	391	4540	0.0861233
Brebruxe	singleton	475	4540	0.104626
Brebruxe	softcore	449	4540	0.0988987
Brebruxe	variable	925	4540	0.203744
Brecuste	core	2274	4135	0.54994
Brecuste	shell	374	4135	0.0904474
Brecuste	singleton	250	4135	0.0604595
Brecuste	softcore	428	4135	0.103507
Brecuste	variable	809	4135	0.195647
Brenaard	core	2387	4049	0.589528
Brenaard	shell	423	4049	0.10447
Brenaard	singleton	56	4049	0.0138306
Brenaard	softcore	482	4049	0.119042
Brenaard	variable	701	4049	0.173129
Byscirci	core	2412	9861	0.2446
Byscirci	shell	1367	9861	0.138627
Byscirci	singleton	1617	9861	0.163979
Byscirci	softcore	550	9861	0.0557753
Byscirci	variable	3915	9861	0.397019
Bysspect	core	2403	6501	0.369635
Bysspect	shell	1293	6501	0.198892
Bysspect	singleton	361	6501	0.0555299
Bysspect	softcore	540	6501	0.0830641
Bysspect	variable	1904	6501	0.292878
CadDSE10	core	2416	11145	0.216779
CadDSE10	shell	1397	11145	0.125348
CadDSE10	singleton	1976	11145	0.177299
CadDSE10	softcore	563	11145	0.0505159
CadDSE10	variable	4793	11145	0.430058
Calcorne	core	2381	7892	0.301698
Calcorne	shell	833	7892	0.10555
Calcorne	singleton	1761	7892	0.223137
Calcorne	softcore	488	7892	0.0618348
Calcorne	variable	2429	7892	0.30778
Calvisco	core	2414	7445	0.324244
Calvisco	shell	854	7445	0.114708
Calvisco	singleton	1238	7445	0.166286
Calvisco	softcore	496	7445	0.0666219
Calvisco	variable	2443	7445	0.32814
Canalbic	core	2427	4786	0.507104
Canalbic	shell	500	4786	0.104471
Canalbic	singleton	216	4786	0.0451316
Canalbic	softcore	527	4786	0.110113
Canalbic	variable	1116	4786	0.23318
Canarabi	core	2314	4485	0.515942
Canarabi	shell	434	4485	0.096767
Canarabi	singleton	359	4485	0.0800446
Canarabi	softcore	458	4485	0.102118
Canarabi	variable	920	4485	0.205128
Canascal	core	2289	4000	0.57225
Canascal	shell	416	4000	0.104
Canascal	singleton	109	4000	0.02725
Canascal	softcore	442	4000	0.1105
Canascal	variable	744	4000	0.186
Canathen	core	2174	3763	0.577731
Canathen	shell	363	3763	0.0964656
Canathen	singleton	54	3763	0.0143503
Canathen	softcore	395	3763	0.104969
Canathen	variable	777	3763	0.206484
Canauri	core	2301	4218	0.545519
Canauri	shell	420	4218	0.0995733
Canauri	singleton	170	4218	0.0403035
Canauri	softcore	438	4218	0.103841
Canauri	variable	889	4218	0.210763
Canblatt	core	2331	4297	0.542471
Canblatt	shell	471	4297	0.109611
Canblatt	singleton	120	4297	0.0279265
Canblatt	softcore	458	4297	0.106586
Canblatt	variable	917	4297	0.213405
Canboidi	core	2401	4834	0.49669
Canboidi	shell	476	4834	0.0984692
Canboidi	singleton	621	4834	0.128465
Canboidi	softcore	506	4834	0.104675
Canboidi	variable	830	4834	0.1717
Canbraca	core	2343	4221	0.555082
Canbraca	shell	308	4221	0.0729685
Canbraca	singleton	284	4221	0.0672826
Canbraca	softcore	380	4221	0.0900261
Canbraca	variable	906	4221	0.214641
Cancarpo	core	2218	3935	0.563659
Cancarpo	shell	409	3935	0.103939
Cancarpo	singleton	35	3935	0.00889454
Cancarpo	softcore	414	3935	0.10521
Cancarpo	variable	859	3935	0.218297
Cancaste	core	2275	3766	0.604089
Cancaste	shell	280	3766	0.0743494
Cancaste	singleton	191	3766	0.0507169
Cancaste	softcore	349	3766	0.0926713
Cancaste	variable	671	3766	0.178173
Cancoryd	core	2227	4114	0.541322
Cancoryd	shell	414	4114	0.100632
Cancoryd	singleton	213	4114	0.0517744
Cancoryd	softcore	415	4114	0.100875
Cancoryd	variable	845	4114	0.205396
Candubli	core	2355	4624	0.509299
Candubli	shell	453	4624	0.0979671
Candubli	singleton	272	4624	0.0588235
Candubli	softcore	477	4624	0.103157
Candubli	variable	1067	4624	0.230753
Canduobu	core	2335	4072	0.573428
Canduobu	shell	406	4072	0.0997053
Canduobu	singleton	17	4072	0.00417485
Canduobu	softcore	433	4072	0.106336
Canduobu	variable	881	4072	0.216356
Canfrag	core	2364	4255	0.555582
Canfrag	shell	444	4255	0.104348
Canfrag	singleton	101	4255	0.0237368
Canfrag	softcore	467	4255	0.109753
Canfrag	variable	879	4255	0.20658
Canfreys	core	2366	4370	0.541419
Canfreys	shell	498	4370	0.113959
Canfreys	singleton	135	4370	0.0308924
Canfreys	softcore	499	4370	0.114188
Canfreys	variable	872	4370	0.199542
Canfruct	core	2348	4075	0.576196
Canfruct	shell	426	4075	0.10454
Canfruct	singleton	81	4075	0.0198773
Canfruct	softcore	450	4075	0.110429
Canfruct	variable	770	4075	0.188957
Canglabr	core	2329	3985	0.584442
Canglabr	shell	312	3985	0.0782936
Canglabr	singleton	164	3985	0.0411543
Canglabr	softcore	375	3985	0.0941029
Canglabr	variable	805	3985	0.202008
Cangolub	core	2366	4463	0.530137
Cangolub	shell	423	4463	0.0947793
Cangolub	singleton	265	4463	0.0593771
Cangolub	softcore	464	4463	0.103966
Cangolub	variable	945	4463	0.211741
Cangorga	core	2291	4252	0.538805
Cangorga	shell	449	4252	0.105597
Cangorga	singleton	166	4252	0.0390405
Cangorga	softcore	444	4252	0.104421
Cangorga	variable	902	4252	0.212135
Cangoto	core	2354	4449	0.529108
Cangoto	shell	486	4449	0.109238
Cangoto	singleton	145	4449	0.0325916
Cangoto	softcore	485	4449	0.109013
Cangoto	variable	979	4449	0.220049
Canhaemu	core	2328	4091	0.569054
Canhaemu	shell	418	4091	0.102176
Canhaemu	singleton	61	4091	0.0149108
Canhaemu	softcore	438	4091	0.107064
Canhaemu	variable	846	4091	0.206795
Canhawai	core	2349	4158	0.564935
Canhawai	shell	416	4158	0.100048
Canhawai	singleton	126	4158	0.030303
Canhawai	softcore	440	4158	0.10582
Canhawai	variable	827	4158	0.198894
Canhevei	core	2310	4186	0.551839
Canhevei	shell	422	4186	0.100812
Canhevei	singleton	100	4186	0.0238892
Canhevei	softcore	448	4186	0.107023
Canhevei	variable	906	4186	0.216436
Canhispa	core	2391	4466	0.535378
Canhispa	shell	677	4466	0.15159
Canhispa	singleton	232	4466	0.0519481
Canhispa	softcore	518	4466	0.115987
Canhispa	variable	648	4466	0.145096
Canincom	core	2384	4551	0.523841
Canincom	shell	695	4551	0.152714
Canincom	singleton	252	4551	0.0553724
Canincom	softcore	512	4551	0.112503
Canincom	variable	708	4551	0.15557
Canincon	core	2313	3979	0.581302
Canincon	shell	356	3979	0.0894697
Canincon	singleton	48	3979	0.0120633
Canincon	softcore	417	3979	0.1048
Canincon	variable	845	3979	0.212365
Caninter	core	2345	4316	0.543327
Caninter	shell	467	4316	0.108202
Caninter	singleton	156	4316	0.0361446
Caninter	softcore	469	4316	0.108665
Caninter	variable	879	4316	0.203661
Canmalto	core	2306	4354	0.529628
Canmalto	shell	442	4354	0.101516
Canmalto	singleton	259	4354	0.0594855
Canmalto	softcore	453	4354	0.104042
Canmalto	variable	894	4354	0.205328
Canmonta	core	2332	4333	0.538195
Canmonta	shell	466	4333	0.107547
Canmonta	singleton	182	4333	0.0420032
Canmonta	softcore	472	4333	0.108931
Canmonta	variable	881	4333	0.203323
Canmycet	core	2359	4388	0.537603
Canmycet	shell	493	4388	0.112352
Canmycet	singleton	98	4388	0.0223336
Canmycet	softcore	498	4388	0.113491
Canmycet	variable	940	4388	0.214221
Cannivar	core	2330	4058	0.574174
Cannivar	shell	312	4058	0.0768852
Cannivar	singleton	176	4058	0.0433711
Cannivar	softcore	375	4058	0.0924101
Cannivar	variable	865	4058	0.213159
Canorb	core	2344	4379	0.535282
Canorb	shell	468	4379	0.106874
Canorb	singleton	104	4379	0.0237497
Canorb	softcore	478	4379	0.109157
Canorb	variable	985	4379	0.224937
Canorego	core	2339	4218	0.554528
Canorego	shell	447	4218	0.105974
Canorego	singleton	142	4218	0.0336652
Canorego	softcore	461	4218	0.109294
Canorego	variable	829	4218	0.196539
Canortho	core	2273	4157	0.546789
Canortho	shell	403	4157	0.0969449
Canortho	singleton	155	4157	0.0372865
Canortho	softcore	428	4157	0.102959
Canortho	variable	898	4157	0.216021
Canparap	core	2245	4134	0.543058
Canparap	shell	408	4134	0.0986938
Canparap	singleton	161	4134	0.0389453
Canparap	softcore	432	4134	0.104499
Canparap	variable	888	4134	0.214804
Canponde	core	2393	4796	0.498957
Canponde	shell	510	4796	0.106339
Canponde	singleton	515	4796	0.107381
Canponde	softcore	506	4796	0.105505
Canponde	variable	872	4796	0.181818
Canpseud	core	2313	4060	0.569704
Canpseud	shell	397	4060	0.0977833
Canpseud	singleton	32	4060	0.00788177
Canpseud	softcore	425	4060	0.10468
Canpseud	variable	893	4060	0.219951
Canresti	core	2372	4288	0.553172
Canresti	shell	433	4288	0.100979
Canresti	singleton	142	4288	0.0331157
Canresti	softcore	470	4288	0.109608
Canresti	variable	871	4288	0.203125
Canrhagi	core	2348	4363	0.538162
Canrhagi	shell	476	4363	0.109099
Canrhagi	singleton	95	4363	0.021774
Canrhagi	softcore	473	4363	0.108412
Canrhagi	variable	971	4363	0.222553
Canschat	core	2337	4341	0.538355
Canschat	shell	449	4341	0.103432
Canschat	singleton	211	4341	0.0486063
Canschat	softcore	477	4341	0.109883
Canschat	variable	867	4341	0.199724
Cansoja	core	2046	3903	0.524212
Cansoja	shell	405	3903	0.103766
Cansoja	singleton	141	3903	0.0361261
Cansoja	softcore	406	3903	0.104023
Cansoja	variable	905	3903	0.231873
Cansorbo	core	2173	3658	0.59404
Cansorbo	shell	309	3658	0.0844724
Cansorbo	singleton	140	3658	0.0382723
Cansorbo	softcore	358	3658	0.0978677
Cansorbo	variable	678	3658	0.185347
Canstell	core	2338	4160	0.562019
Canstell	shell	438	4160	0.105288
Canstell	singleton	136	4160	0.0326923
Canstell	softcore	461	4160	0.110817
Canstell	variable	787	4160	0.189183
Cansucci	core	2343	4178	0.560795
Cansucci	shell	464	4178	0.111058
Cansucci	singleton	146	4178	0.0349449
Cansucci	softcore	453	4178	0.108425
Cansucci	variable	772	4178	0.184777
Cantamma	core	2303	4269	0.539471
Cantamma	shell	425	4269	0.0995549
Cantamma	singleton	196	4269	0.0459124
Cantamma	softcore	448	4269	0.104943
Cantamma	variable	897	4269	0.210119
Cantropi	core	2336	4566	0.511608
Cantropi	shell	459	4566	0.100526
Cantropi	singleton	208	4566	0.0455541
Cantropi	softcore	487	4566	0.106658
Cantropi	variable	1076	4566	0.235655
Canvarti	core	2353	4415	0.532956
Canvarti	shell	506	4415	0.114609
Canvarti	singleton	162	4415	0.0366931
Canvarti	softcore	503	4415	0.11393
Canvarti	variable	891	4415	0.201812
Canwanch	core	2258	3956	0.570779
Canwanch	shell	379	3956	0.0958038
Canwanch	singleton	119	3956	0.0300809
Canwanch	softcore	423	3956	0.106926
Canwanch	variable	777	3956	0.196411
Capcoron	core	2430	6464	0.375928
Capcoron	shell	1327	6464	0.205291
Capcoron	singleton	29	6464	0.00448639
Capcoron	softcore	562	6464	0.0869431
Capcoron	variable	2116	6464	0.327351
Capepimy	core	2432	6751	0.360243
Capepimy	shell	1333	6751	0.197452
Capepimy	singleton	114	6751	0.0168864
Capepimy	softcore	560	6751	0.0829507
Capepimy	variable	2312	6751	0.342468
Cauproto	core	2132	4857	0.438954
Cauproto	shell	407	4857	0.0837966
Cauproto	singleton	1007	4857	0.20733
Cauproto	softcore	344	4857	0.0708256
Cauproto	variable	967	4857	0.199094
Cengeoph	core	2393	8491	0.281828
Cengeoph	shell	1343	8491	0.158167
Cengeoph	singleton	1101	8491	0.129667
Cengeoph	softcore	553	8491	0.0651278
Cengeoph	variable	3101	8491	0.36521
Cepalbid	core	2370	4758	0.498108
Cepalbid	shell	538	4758	0.113073
Cepalbid	singleton	417	4758	0.0876419
Cepalbid	softcore	498	4758	0.104666
Cepalbid	variable	935	4758	0.196511
Cepfragr	core	2392	4630	0.516631
Cepfragr	shell	529	4630	0.114255
Cepfragr	singleton	265	4630	0.0572354
Cepfragr	softcore	518	4630	0.111879
Cepfragr	variable	926	4630	0.2
Cerberte	core	2413	7784	0.309995
Cerberte	shell	1316	7784	0.169065
Cerberte	singleton	163	7784	0.0209404
Cerberte	softcore	555	7784	0.0713001
Cerberte	variable	3337	7784	0.4287
Cerbetic	core	2419	8037	0.300983
Cerbetic	shell	1354	8037	0.168471
Cerbetic	singleton	314	8037	0.0390693
Cerbetic	softcore	561	8037	0.0698022
Cerbetic	variable	3389	8037	0.421675
Cerbomba	core	2286	6478	0.352887
Cerbomba	shell	706	6478	0.108984
Cerbomba	singleton	1125	6478	0.173665
Cerbomba	softcore	434	6478	0.066996
Cerbomba	variable	1927	6478	0.297468
Cerfimbr	core	2400	5815	0.412726
Cerfimbr	shell	1120	5815	0.192605
Cerfimbr	singleton	425	5815	0.0730868
Cerfimbr	softcore	534	5815	0.0918315
Cerfimbr	variable	1336	5815	0.229751
Cerguame	core	2357	6343	0.371591
Cerguame	shell	735	6343	0.115876
Cerguame	singleton	879	6343	0.138578
Cerguame	softcore	449	6343	0.0707867
Cerguame	variable	1923	6343	0.303169
Cerplata	core	2187	4493	0.486757
Cerplata	shell	863	4493	0.192077
Cerplata	singleton	51	4493	0.011351
Cerplata	softcore	432	4493	0.0961496
Cerplata	variable	960	4493	0.213666
Certheob	core	2123	5332	0.398162
Certheob	shell	641	5332	0.120218
Certheob	singleton	504	5332	0.0945236
Certheob	softcore	378	5332	0.0708927
Certheob	variable	1686	5332	0.316204
Cerzein	core	2353	7210	0.326352
Cerzein	shell	1270	7210	0.176144
Cerzein	singleton	290	7210	0.0402219
Cerzein	softcore	540	7210	0.074896
Cerzein	variable	2757	7210	0.382386
Cerzemay	core	2412	8519	0.283132
Cerzemay	shell	1337	8519	0.156943
Cerzemay	singleton	950	8519	0.111515
Cerzemay	softcore	555	8519	0.0651485
Cerzemay	variable	3265	8519	0.383261
ChaCBS11	core	2119	4587	0.461958
ChaCBS11	shell	946	4587	0.206235
ChaCBS11	singleton	45	4587	0.00981033
ChaCBS11	softcore	434	4587	0.0946152
ChaCBS11	variable	1043	4587	0.227382
ChaCBS12	core	2256	5207	0.433263
ChaCBS12	shell	1078	5207	0.207029
ChaCBS12	singleton	64	5207	0.0122911
ChaCBS12	softcore	474	5207	0.0910313
ChaCBS12	variable	1335	5207	0.256386
ChaCBS13	core	2188	4767	0.458989
ChaCBS13	shell	1007	4767	0.211244
ChaCBS13	singleton	42	4767	0.00881057
ChaCBS13	softcore	452	4767	0.0948185
ChaCBS13	variable	1078	4767	0.226138
ChaCBS14	core	2104	4536	0.463845
ChaCBS14	shell	953	4536	0.210097
ChaCBS14	singleton	23	4536	0.00507055
ChaCBS14	softcore	431	4536	0.0950176
ChaCBS14	variable	1025	4536	0.22597
Chaglobo	core	2358	7512	0.313898
Chaglobo	shell	1225	7512	0.163072
Chaglobo	singleton	1006	7512	0.133919
Chaglobo	softcore	513	7512	0.0682907
Chaglobo	variable	2410	7512	0.32082
Chalongi	core	2420	10377	0.233208
Chalongi	shell	1389	10377	0.133854
Chalongi	singleton	1222	10377	0.11776
Chalongi	softcore	564	10377	0.054351
Chalongi	variable	4782	10377	0.460827
Chatherm	core	2375	5763	0.412112
Chatherm	shell	1144	5763	0.198508
Chatherm	singleton	285	5763	0.0494534
Chatherm	softcore	510	5763	0.0884956
Chatherm	variable	1449	5763	0.251432
Chlaerug	core	2258	6337	0.35632
Chlaerug	shell	1148	6337	0.181158
Chlaerug	singleton	566	6337	0.0893167
Chlaerug	softcore	458	6337	0.0722739
Chlaerug	variable	1907	6337	0.300931
Chocucur	core	2352	6481	0.362907
Chocucur	shell	717	6481	0.110631
Chocucur	singleton	751	6481	0.115877
Chocucur	softcore	470	6481	0.0725197
Chocucur	variable	2191	6481	0.338065
Chovenos	core	2413	9636	0.250415
Chovenos	shell	1221	9636	0.126712
Chovenos	singleton	2986	9636	0.30988
Chovenos	softcore	551	9636	0.0571814
Chovenos	variable	2465	9636	0.255812
Chyconfe	core	2101	5266	0.398975
Chyconfe	shell	594	5266	0.112799
Chyconfe	singleton	697	5266	0.132359
Chyconfe	softcore	375	5266	0.0712115
Chyconfe	variable	1499	5266	0.284656
Cithawai	core	2385	4468	0.533796
Cithawai	shell	472	4468	0.10564
Cithawai	singleton	266	4468	0.0595345
Cithawai	softcore	484	4468	0.108326
Cithawai	variable	861	4468	0.192704
Citmatri	core	2383	4543	0.524543
Citmatri	shell	478	4543	0.105217
Citmatri	singleton	306	4543	0.0673564
Citmatri	softcore	478	4543	0.105217
Citmatri	variable	898	4543	0.197667
Citsiame	core	2393	4839	0.494524
Citsiame	shell	482	4839	0.0996074
Citsiame	singleton	568	4839	0.11738
Citsiame	softcore	483	4839	0.099814
Citsiame	variable	913	4839	0.188675
Clabanti	core	2421	7441	0.325359
Clabanti	shell	1328	7441	0.178471
Clabanti	singleton	139	7441	0.0186803
Clabanti	softcore	553	7441	0.074318
Clabanti	variable	3000	7441	0.403172
Clacarri	core	2430	6996	0.347341
Clacarri	shell	1342	6996	0.191824
Clacarri	singleton	106	6996	0.0151515
Clacarri	softcore	558	6996	0.0797599
Clacarri	variable	2560	6996	0.365923
Claelyna	core	2406	8767	0.274438
Claelyna	shell	1349	8767	0.153872
Claelyna	singleton	1057	8767	0.120566
Claelyna	softcore	549	8767	0.0626212
Claelyna	variable	3406	8767	0.388502
Claimmun	core	2417	7704	0.313733
Claimmun	shell	1313	7704	0.170431
Claimmun	singleton	545	7704	0.0707425
Claimmun	softcore	538	7704	0.0698339
Claimmun	variable	2891	7704	0.37526
Clalusit	core	2337	4172	0.560163
Clalusit	shell	436	4172	0.104506
Clalusit	singleton	148	4172	0.0354746
Clalusit	softcore	447	4172	0.107143
Clalusit	variable	804	4172	0.192713
ClaPMI_3	core	2407	7619	0.315921
ClaPMI_3	shell	800	7619	0.105001
ClaPMI_3	singleton	2220	7619	0.291377
ClaPMI_3	softcore	495	7619	0.0649692
ClaPMI_3	variable	1697	7619	0.222733
Clapsamm	core	2432	7431	0.327278
Clapsamm	shell	1349	7431	0.181537
Clapsamm	singleton	93	7431	0.0125151
Clapsamm	softcore	561	7431	0.0754945
Clapsamm	variable	2996	7431	0.403176
Clapurpu	core	2396	5973	0.401138
Clapurpu	shell	1162	5973	0.194542
Clapurpu	singleton	437	5973	0.0731626
Clapurpu	softcore	528	5973	0.0883978
Clapurpu	variable	1450	5973	0.242759
Clayegre	core	2431	6872	0.353754
Clayegre	shell	1339	6872	0.194849
Clayegre	singleton	58	6872	0.00844005
Clayegre	softcore	563	6872	0.0819267
Clayegre	variable	2481	6872	0.36103
Cloaquat	core	2368	9906	0.239047
Cloaquat	shell	1356	9906	0.136887
Cloaquat	singleton	1906	9906	0.192409
Cloaquat	softcore	542	9906	0.0547143
Cloaquat	variable	3734	9906	0.376943
Cocimmit	core	2423	7552	0.320842
Cocimmit	shell	1229	7552	0.162738
Cocimmit	singleton	1581	7552	0.209349
Cocimmit	softcore	546	7552	0.0722987
Cocimmit	variable	1773	7552	0.234772
Cocposad	core	2415	5619	0.429792
Cocposad	shell	1190	5619	0.211781
Cocposad	singleton	33	5619	0.00587293
Cocposad	softcore	532	5619	0.0946788
Cocposad	variable	1449	5619	0.257875
Coerever	core	2254	5182	0.434967
Coerever	shell	522	5182	0.100733
Coerever	singleton	725	5182	0.139907
Coerever	softcore	414	5182	0.0798919
Coerever	variable	1267	5182	0.2445
Colaenig	core	2400	8234	0.291474
Colaenig	shell	1350	8234	0.163954
Colaenig	singleton	68	8234	0.00825844
Colaenig	softcore	549	8234	0.0666748
Colaenig	variable	3867	8234	0.469638
Colasian	core	2398	10215	0.234753
Colasian	shell	1356	10215	0.132746
Colasian	singleton	1557	10215	0.152423
Colasian	softcore	546	10215	0.0534508
Colasian	variable	4358	10215	0.426628
Colchlor	core	2380	6458	0.368535
Colchlor	shell	1331	6458	0.206101
Colchlor	singleton	48	6458	0.00743264
Colchlor	softcore	538	6458	0.0833075
Colchlor	variable	2161	6458	0.334624
Colcrate	core	2414	7558	0.319397
Colcrate	shell	1350	7558	0.178619
Colcrate	singleton	285	7558	0.0377084
Colcrate	softcore	530	7558	0.0701244
Colcrate	variable	2979	7558	0.394152
Colcylin	core	2412	7731	0.311991
Colcylin	shell	1341	7731	0.173458
Colcylin	singleton	343	7731	0.0443668
Colcylin	softcore	538	7731	0.06959
Colcylin	variable	3097	7731	0.400595
Colfiori	core	2417	8273	0.292155
Colfiori	shell	1355	8273	0.163786
Colfiori	singleton	250	8273	0.0302188
Colfiori	softcore	547	8273	0.0661187
Colfiori	variable	3704	8273	0.447722
Colfruct	core	2423	9921	0.244229
Colfruct	shell	1382	9921	0.1393
Colfruct	singleton	1026	9921	0.103417
Colfruct	softcore	563	9921	0.0567483
Colfruct	variable	4527	9921	0.456305
Colgloeo	core	2360	8193	0.288051
Colgloeo	shell	1337	8193	0.163188
Colgloeo	singleton	90	8193	0.010985
Colgloeo	softcore	527	8193	0.0643232
Colgloeo	variable	3879	8193	0.473453
Colgrami	core	2433	7925	0.307003
Colgrami	shell	1378	7925	0.17388
Colgrami	singleton	510	7925	0.0643533
Colgrami	softcore	565	7925	0.0712934
Colgrami	variable	3039	7925	0.38347
Colhiggi	core	2413	9004	0.267992
Colhiggi	shell	1363	9004	0.151377
Colhiggi	singleton	640	9004	0.0710795
Colhiggi	softcore	556	9004	0.0617503
Colhiggi	variable	4032	9004	0.447801
Colincan	core	2393	7033	0.340253
Colincan	shell	1350	7033	0.191952
Colincan	singleton	163	7033	0.0231765
Colincan	softcore	543	7033	0.0772075
Colincan	variable	2584	7033	0.367411
Colmusic	core	2426	9918	0.244606
Colmusic	shell	1374	9918	0.138536
Colmusic	singleton	864	9918	0.0871143
Colmusic	softcore	561	9918	0.0565638
Colmusic	variable	4693	9918	0.47318
Colnymph	core	2411	8568	0.281396
Colnymph	shell	1364	8568	0.159197
Colnymph	singleton	339	8568	0.0395658
Colnymph	softcore	546	8568	0.0637255
Colnymph	variable	3908	8568	0.456116
Colorbic	core	2400	8499	0.282386
Colorbic	shell	1335	8499	0.157077
Colorbic	singleton	927	8499	0.109072
Colorbic	softcore	547	8499	0.0643605
Colorbic	variable	3290	8499	0.387104
Colorchi	core	2425	9458	0.256397
Colorchi	shell	1366	9458	0.144428
Colorchi	singleton	1302	9458	0.137661
Colorchi	softcore	562	9458	0.0594206
Colorchi	variable	3803	9458	0.402093
Colpluri	core	2432	9690	0.25098
Colpluri	shell	1377	9690	0.142105
Colpluri	singleton	675	9690	0.0696594
Colpluri	softcore	562	9690	0.0579979
Colpluri	variable	4644	9690	0.479257
Colsalic	core	2416	8291	0.2914
Colsalic	shell	1353	8291	0.163189
Colsalic	singleton	355	8291	0.0428175
Colsalic	softcore	549	8291	0.0662164
Colsalic	variable	3618	8291	0.436377
Colscovi	core	2413	7757	0.311074
Colscovi	shell	1361	7757	0.175454
Colscovi	singleton	68	7757	0.00876628
Colscovi	softcore	556	7757	0.0716772
Colscovi	variable	3359	7757	0.433028
Colshiso	core	2395	7907	0.302896
Colshiso	shell	1344	7907	0.169976
Colshiso	singleton	150	7907	0.0189705
Colshiso	softcore	554	7907	0.0700645
Colshiso	variable	3464	7907	0.438093
Colsiame	core	2392	8236	0.290432
Colsiame	shell	1352	8236	0.164157
Colsiame	singleton	34	8236	0.00412822
Colsiame	softcore	546	8236	0.0662943
Colsiame	variable	3912	8236	0.474988
Colsida	core	2309	7871	0.293355
Colsida	shell	1297	7871	0.164782
Colsida	singleton	81	7871	0.0102909
Colsida	softcore	534	7871	0.067844
Colsida	variable	3650	7871	0.463728
Colsimmo	core	2415	8302	0.290894
Colsimmo	shell	1354	8302	0.163093
Colsimmo	singleton	235	8302	0.0283064
Colsimmo	softcore	549	8302	0.0661286
Colsimmo	variable	3749	8302	0.451578
Colsoja	core	2431	9733	0.249769
Colsoja	shell	1373	9733	0.141066
Colsoja	singleton	814	9733	0.083633
Colsoja	softcore	564	9733	0.0579472
Colsoja	variable	4551	9733	0.467585
Colspino	core	2347	7902	0.297013
Colspino	shell	1306	7902	0.165275
Colspino	singleton	53	7902	0.00670716
Colspino	softcore	541	7902	0.0684637
Colspino	variable	3655	7902	0.462541
Colsubli	core	2419	8057	0.300236
Colsubli	shell	1346	8057	0.16706
Colsubli	singleton	541	8057	0.0671466
Colsubli	softcore	554	8057	0.0687601
Colsubli	variable	3197	8057	0.396798
Coltanac	core	2329	8181	0.284684
Coltanac	shell	1310	8181	0.160127
Coltanac	singleton	803	8181	0.0981543
Coltanac	softcore	533	8181	0.065151
Coltanac	variable	3206	8181	0.391884
Coltofie	core	2320	7340	0.316076
Coltofie	shell	1306	7340	0.177929
Coltofie	singleton	201	7340	0.0273842
Coltofie	softcore	520	7340	0.0708447
Coltofie	variable	2993	7340	0.407766
Coltrifo	core	2358	7856	0.300153
Coltrifo	shell	1304	7856	0.165988
Coltrifo	singleton	72	7856	0.00916497
Coltrifo	softcore	540	7856	0.0687373
Coltrifo	variable	3582	7856	0.455957
Coltropi	core	2393	8163	0.293152
Coltropi	shell	1346	8163	0.16489
Coltropi	singleton	55	8163	0.00673772
Coltropi	softcore	548	8163	0.0671322
Coltropi	variable	3821	8163	0.468088
Coltrunc	core	2394	8612	0.277984
Coltrunc	shell	1363	8612	0.158268
Coltrunc	singleton	722	8612	0.0838365
Coltrunc	softcore	552	8612	0.0640966
Coltrunc	variable	3581	8612	0.415815
Colvinif	core	2400	8298	0.289226
Colvinif	shell	1353	8298	0.163051
Colvinif	singleton	116	8298	0.0139793
Colvinif	softcore	553	8298	0.0666426
Colvinif	variable	3876	8298	0.467101
Conapoll	core	2422	6803	0.356019
Conapoll	shell	1313	6803	0.193003
Conapoll	singleton	465	6803	0.0683522
Conapoll	softcore	555	6803	0.0815817
Conapoll	variable	2048	6803	0.301044
Concoron	core	2130	5290	0.402647
Concoron	shell	528	5290	0.099811
Concoron	singleton	1412	5290	0.266919
Concoron	softcore	363	5290	0.06862
Concoron	variable	857	5290	0.162004
Conligni	core	2412	8933	0.27001
Conligni	shell	1345	8933	0.150565
Conligni	singleton	1869	8933	0.209224
Conligni	softcore	557	8933	0.0623531
Conligni	variable	2750	8933	0.307847
Conlustr	core	2412	8600	0.280465
Conlustr	shell	1320	8600	0.153488
Conlustr	singleton	2175	8600	0.252907
Conlustr	softcore	561	8600	0.0652326
Conlustr	variable	2132	8600	0.247907
Conpulve	core	2426	7078	0.342752
Conpulve	shell	1328	7078	0.187624
Conpulve	singleton	657	7078	0.0928228
Conpulve	softcore	557	7078	0.0786945
Conpulve	variable	2110	7078	0.298107
Conputea	core	2323	6640	0.349849
Conputea	shell	792	6640	0.119277
Conputea	singleton	1090	6640	0.164157
Conputea	softcore	459	6640	0.0691265
Conputea	variable	1976	6640	0.29759
Copciner	core	2414	7746	0.311645
Copciner	shell	805	7746	0.103925
Copciner	singleton	1494	7746	0.192874
Copciner	softcore	496	7746	0.064033
Copciner	variable	2537	7746	0.327524
Copmarce	core	2422	7683	0.315241
Copmarce	shell	814	7683	0.105948
Copmarce	singleton	1355	7683	0.176363
Copmarce	softcore	500	7683	0.0650787
Copmarce	variable	2592	7683	0.337368
Copmicac	core	2402	10912	0.220125
Copmicac	shell	828	10912	0.0758798
Copmicac	singleton	4417	10912	0.404784
Copmicac	softcore	500	10912	0.0458211
Copmicac	variable	2765	10912	0.253391
Corbrong	core	2401	6667	0.360132
Corbrong	shell	1279	6667	0.19184
Corbrong	singleton	117	6667	0.0175491
Corbrong	softcore	542	6667	0.0812959
Corbrong	variable	2328	6667	0.349183
Corcassi	core	2412	10612	0.22729
Corcassi	shell	1385	10612	0.130513
Corcassi	singleton	2638	10612	0.248587
Corcassi	softcore	555	10612	0.0522993
Corcassi	variable	3622	10612	0.341312
Corfumos	core	2396	6800	0.352353
Corfumos	shell	1280	6800	0.188235
Corfumos	singleton	264	6800	0.0388235
Corfumos	softcore	529	6800	0.0777941
Corfumos	variable	2331	6800	0.342794
Corjavan	core	2359	8117	0.290625
Corjavan	shell	1245	8117	0.153382
Corjavan	singleton	1666	8117	0.205248
Corjavan	softcore	513	8117	0.0632007
Corjavan	variable	2334	8117	0.287545
Cormilit	core	2366	6882	0.343795
Cormilit	shell	1255	6882	0.18236
Cormilit	singleton	648	6882	0.0941587
Cormilit	softcore	525	6882	0.076286
Cormilit	variable	2088	6882	0.3034
CorRAO2	core	2366	8204	0.288396
CorRAO2	shell	1211	8204	0.147611
CorRAO2	singleton	2096	8204	0.255485
CorRAO2	softcore	517	8204	0.063018
CorRAO2	variable	2014	8204	0.24549
Crafunar	core	2422	7690	0.314954
Crafunar	shell	855	7690	0.111183
Crafunar	singleton	1182	7690	0.153706
Crafunar	softcore	514	7690	0.0668401
Crafunar	variable	2717	7690	0.353316
Crulaev	core	2425	8027	0.302105
Crulaev	shell	875	8027	0.109007
Crulaev	singleton	1601	8027	0.199452
Crulaev	softcore	506	8027	0.0630372
Crulaev	variable	2620	8027	0.326398
Cryamylo	core	2389	5990	0.398831
Cryamylo	shell	679	5990	0.113356
Cryamylo	singleton	229	5990	0.0382304
Cryamylo	softcore	487	5990	0.0813022
Cryamylo	variable	2206	5990	0.36828
Crydepau	core	2365	5134	0.460654
Crydepau	shell	584	5134	0.113751
Crydepau	singleton	382	5134	0.0744059
Crydepau	softcore	462	5134	0.0899883
Crydepau	variable	1341	5134	0.2612
Cryflori	core	2378	5864	0.405525
Cryflori	shell	669	5864	0.114086
Cryflori	singleton	145	5864	0.0247271
Cryflori	softcore	486	5864	0.0828786
Cryflori	variable	2186	5864	0.372783
Crygatti	core	2333	4853	0.480734
Crygatti	shell	590	4853	0.121574
Crygatti	singleton	64	4853	0.0131877
Crygatti	softcore	453	4853	0.0933443
Crygatti	variable	1413	4853	0.29116
Cryminte	core	2347	6180	0.379773
Cryminte	shell	1225	6180	0.19822
Cryminte	singleton	452	6180	0.0731392
Cryminte	softcore	525	6180	0.0849515
Cryminte	variable	1631	6180	0.263916
Cryneofo	core	2378	5020	0.473705
Cryneofo	shell	649	5020	0.129283
Cryneofo	singleton	47	5020	0.00936255
Cryneofo	softcore	478	5020	0.0952191
Cryneofo	variable	1468	5020	0.29243
Cryparas	core	2322	7534	0.308203
Cryparas	shell	1302	7534	0.172817
Cryparas	singleton	906	7534	0.120255
Cryparas	softcore	546	7534	0.0724715
Cryparas	variable	2458	7534	0.326254
Crywingf	core	2382	5862	0.406346
Crywingf	shell	672	5862	0.114637
Crywingf	singleton	132	5862	0.0225179
Crywingf	softcore	489	5862	0.0834186
Crywingf	variable	2187	5862	0.373081
Cucberbe	core	2405	8550	0.281287
Cucberbe	shell	1357	8550	0.158713
Cucberbe	singleton	787	8550	0.0920468
Cucberbe	softcore	550	8550	0.0643275
Cucberbe	variable	3451	8550	0.403626
Cudacicu	core	2295	8445	0.271758
Cudacicu	shell	1235	8445	0.14624
Cudacicu	singleton	1096	8445	0.129781
Cudacicu	softcore	477	8445	0.0564831
Cudacicu	variable	3342	8445	0.395737
Curkusan	core	2407	7599	0.316752
Curkusan	shell	1352	7599	0.177918
Curkusan	singleton	260	7599	0.034215
Curkusan	softcore	554	7599	0.0729043
Curkusan	variable	3026	7599	0.39821
Cutoleag	core	2393	6336	0.377683
Cutoleag	shell	730	6336	0.115215
Cutoleag	singleton	1296	6336	0.204545
Cutoleag	softcore	499	6336	0.0787563
Cutoleag	variable	1418	6336	0.223801
Cybameri	core	2387	4519	0.528214
Cybameri	shell	511	4519	0.113078
Cybameri	singleton	155	4519	0.0342996
Cybameri	softcore	514	4519	0.113742
Cybameri	variable	952	4519	0.210666
Cybfabia	core	2398	4451	0.538755
Cybfabia	shell	520	4451	0.116828
Cybfabia	singleton	84	4451	0.0188722
Cybfabia	softcore	511	4451	0.114806
Cybfabia	variable	938	4451	0.210739
Cybjadin	core	2361	4478	0.527244
Cybjadin	shell	492	4478	0.10987
Cybjadin	singleton	253	4478	0.0564984
Cybjadin	softcore	503	4478	0.112327
Cybjadin	variable	869	4478	0.19406
Cybmaclu	core	2355	4372	0.538655
Cybmaclu	shell	480	4372	0.10979
Cybmaclu	singleton	131	4372	0.0299634
Cybmaclu	softcore	489	4372	0.111848
Cybmaclu	variable	917	4372	0.209744
Cybmisum	core	2352	4325	0.543815
Cybmisum	shell	487	4325	0.112601
Cybmisum	singleton	100	4325	0.0231214
Cybmisum	softcore	475	4325	0.109827
Cybmisum	variable	911	4325	0.210636
Cybmraki	core	2370	4470	0.530201
Cybmraki	shell	513	4470	0.114765
Cybmraki	singleton	114	4470	0.0255034
Cybmraki	softcore	496	4470	0.110962
Cybmraki	variable	977	4470	0.218568
Cybpeter	core	2380	4471	0.532319
Cybpeter	shell	516	4471	0.11541
Cybpeter	singleton	131	4471	0.0292999
Cybpeter	softcore	492	4471	0.110042
Cybpeter	variable	952	4471	0.212928
Cybsatur	core	2376	4548	0.522427
Cybsatur	shell	524	4548	0.115215
Cybsatur	singleton	135	4548	0.0296834
Cybsatur	softcore	502	4548	0.110378
Cybsatur	variable	1011	4548	0.222296
Cybsuave	core	2370	4474	0.529727
Cybsuave	shell	520	4474	0.116227
Cybsuave	singleton	110	4474	0.0245865
Cybsuave	softcore	497	4474	0.111086
Cybsuave	variable	977	4474	0.218373
Cybxylos	core	2387	4639	0.514551
Cybxylos	shell	531	4639	0.114464
Cybxylos	singleton	219	4639	0.0472085
Cybxylos	softcore	502	4639	0.108213
Cybxylos	variable	1000	4639	0.215564
Cylhubei	core	2394	7819	0.306177
Cylhubei	shell	1335	7819	0.170738
Cylhubei	singleton	607	7819	0.0776314
Cylhubei	softcore	539	7819	0.0689346
Cylhubei	variable	2944	7819	0.376519
Cyltorre	core	2420	7582	0.319177
Cyltorre	shell	859	7582	0.113295
Cyltorre	singleton	1455	7582	0.191902
Cyltorre	softcore	506	7582	0.066737
Cyltorre	variable	2342	7582	0.308889
Cypeurop	core	2430	7087	0.342881
Cypeurop	shell	1348	7087	0.190207
Cypeurop	singleton	395	7087	0.0557359
Cypeurop	softcore	563	7087	0.0794412
Cypeurop	variable	2351	7087	0.331734
Cytleuco	core	2354	7075	0.332721
Cytleuco	shell	1329	7075	0.187845
Cytleuco	singleton	332	7075	0.0469258
Cytleuco	softcore	551	7075	0.0778799
Cytleuco	variable	2509	7075	0.354629
Dacciono	core	2335	7215	0.323631
Dacciono	shell	1175	7215	0.162855
Dacciono	singleton	318	7215	0.0440748
Dacciono	softcore	496	7215	0.0687457
Dacciono	variable	2891	7215	0.400693
Daccylin	core	2349	7869	0.298513
Daccylin	shell	1186	7869	0.150718
Daccylin	singleton	1160	7869	0.147414
Daccylin	softcore	508	7869	0.0645571
Daccylin	variable	2666	7869	0.338798
Dachapto	core	2376	7718	0.307852
Dachapto	shell	1235	7718	0.160016
Dachapto	singleton	423	7718	0.0548069
Dachapto	softcore	518	7718	0.0671158
Dachapto	variable	3166	7718	0.41021
Dacprimo	core	2344	6509	0.360117
Dacprimo	shell	804	6509	0.123521
Dacprimo	singleton	926	6509	0.142265
Dacprimo	softcore	458	6509	0.0703641
Dacprimo	variable	1977	6509	0.303733
Daequerc	core	2426	7630	0.317955
Daequerc	shell	848	7630	0.11114
Daequerc	singleton	1450	7630	0.190039
Daequerc	softcore	505	7630	0.0661861
Daequerc	variable	2401	7630	0.314679
Dalchild	core	2400	6552	0.3663
Dalchild	shell	1318	6552	0.20116
Dalchild	singleton	53	6552	0.00808913
Dalchild	softcore	544	6552	0.0830281
Dalchild	variable	2237	6552	0.341422
DalEC12	core	2419	7683	0.314851
DalEC12	shell	1352	7683	0.175973
DalEC12	singleton	568	7683	0.0739295
DalEC12	softcore	557	7683	0.0724977
DalEC12	variable	2787	7683	0.362749
Danontar	core	2313	4124	0.560863
Danontar	shell	436	4124	0.105723
Danontar	singleton	93	4124	0.0225509
Danontar	softcore	449	4124	0.108875
Danontar	variable	833	4124	0.201988
Deaindia	core	2371	4479	0.529359
Deaindia	shell	706	4479	0.157624
Deaindia	singleton	216	4479	0.0482251
Deaindia	softcore	502	4479	0.112079
Deaindia	variable	684	4479	0.152713
Debfabry	core	2296	4345	0.528423
Debfabry	shell	466	4345	0.10725
Debfabry	singleton	120	4345	0.027618
Debfabry	softcore	454	4345	0.104488
Debfabry	variable	1009	4345	0.232221
Debhanse	core	2335	4450	0.524719
Debhanse	shell	485	4450	0.108989
Debhanse	singleton	131	4450	0.0294382
Debhanse	softcore	464	4450	0.10427
Debhanse	variable	1035	4450	0.232584
Debmaram	core	2321	4416	0.525589
Debmaram	shell	457	4416	0.103487
Debmaram	singleton	178	4416	0.040308
Debmaram	softcore	465	4416	0.105299
Debmaram	variable	995	4416	0.225317
Debnepal	core	2312	4365	0.529668
Debnepal	shell	468	4365	0.107216
Debnepal	singleton	150	4365	0.0343643
Debnepal	softcore	457	4365	0.104696
Debnepal	variable	978	4365	0.224055
Debproso	core	2287	4406	0.519065
Debproso	shell	460	4406	0.104403
Debproso	singleton	193	4406	0.0438039
Debproso	softcore	449	4406	0.101906
Debproso	variable	1017	4406	0.230822
Debsubgl	core	2316	4363	0.530827
Debsubgl	shell	469	4363	0.107495
Debsubgl	singleton	121	4363	0.0277332
Debsubgl	softcore	456	4363	0.104515
Debsubgl	variable	1001	4363	0.229429
Decgaude	core	2405	8506	0.282742
Decgaude	shell	1335	8506	0.156948
Decgaude	singleton	995	8506	0.116976
Decgaude	softcore	543	8506	0.0638373
Decgaude	variable	3228	8506	0.379497
Delconfe	core	2412	7474	0.322719
Delconfe	shell	1332	7474	0.178218
Delconfe	singleton	973	7474	0.130185
Delconfe	softcore	545	7474	0.0729195
Delconfe	variable	2212	7474	0.295959
Delstrob	core	2425	7442	0.325853
Delstrob	shell	1341	7442	0.180193
Delstrob	singleton	1089	7442	0.146332
Delstrob	softcore	562	7442	0.0755173
Delstrob	variable	2025	7442	0.272104
Denbispo	core	2422	10019	0.241741
Denbispo	shell	900	10019	0.0898293
Denbispo	singleton	2858	10019	0.285258
Denbispo	softcore	508	10019	0.0507037
Denbispo	variable	3331	10019	0.332468
Denfragi	core	2255	6887	0.327428
Denfragi	shell	721	6887	0.10469
Denfragi	singleton	1145	6887	0.166255
Denfragi	softcore	435	6887	0.0631625
Denfragi	variable	2331	6887	0.338464
DenKUC86	core	2418	8400	0.287857
DenKUC86	shell	821	8400	0.0977381
DenKUC86	singleton	2015	8400	0.239881
DenKUC86	softcore	502	8400	0.0597619
DenKUC86	variable	2644	8400	0.314762
Diaampel	core	2383	6791	0.350906
Diaampel	shell	1256	6791	0.184951
Diaampel	singleton	138	6791	0.020321
Diaampel	softcore	526	6791	0.0774555
Diaampel	variable	2488	6791	0.366367
Diahelia	core	2428	8296	0.292671
Diahelia	shell	1359	8296	0.163814
Diahelia	singleton	868	8296	0.104629
Diahelia	softcore	565	8296	0.0681051
Diahelia	variable	3076	8296	0.370781
Dicsqual	core	2349	6867	0.342071
Dicsqual	shell	826	6867	0.120285
Dicsqual	singleton	768	6867	0.111839
Dicsqual	softcore	466	6867	0.0678608
Dicsqual	variable	2458	6867	0.357944
Didcaesi	core	2395	4785	0.500522
Didcaesi	shell	826	4785	0.172623
Didcaesi	singleton	283	4785	0.0591432
Didcaesi	softcore	530	4785	0.110763
Didcaesi	variable	751	4785	0.156949
Didenali	core	2417	9278	0.260509
Didenali	shell	1370	9278	0.147661
Didenali	singleton	1660	9278	0.178918
Didenali	softcore	558	9278	0.0601423
Didenali	variable	3273	9278	0.35277
Didexigu	core	2413	8454	0.285427
Didexigu	shell	1366	8454	0.16158
Didexigu	singleton	1033	8454	0.122191
Didexigu	softcore	561	8454	0.0663591
Didexigu	variable	3081	8454	0.364443
Didheter	core	2408	7569	0.31814
Didheter	shell	1348	7569	0.178095
Didheter	singleton	193	7569	0.0254987
Didheter	softcore	547	7569	0.0722685
Didheter	variable	3073	7569	0.405998
Didkerat	core	2402	7898	0.304128
Didkerat	shell	1353	7898	0.171309
Didkerat	singleton	349	7898	0.0441884
Didkerat	softcore	555	7898	0.070271
Didkerat	variable	3239	7898	0.410104
Dimcrist	core	2220	5139	0.431991
Dimcrist	shell	566	5139	0.110138
Dimcrist	singleton	999	5139	0.194396
[truncated: 4,197 more rows]
