# Supplementary material for: Phylogenomic signatures of repeat-induced point mutations across the fungal kingdom
Source: PLoS Biol. 2025 Oct 15;23(10):e3003433. doi: 10.1371/journal.pbio.3003433 (PMC12543289; doi:10.1371/journal.pbio.3003433)
Supplement: S10 Table — (XLSX) [file pbio.3003433.s033.xlsx]

## Sheet: Sheet1
Supplementary Table S10 : Summary of the number of proteins assigned per orthogroup
Min.	1st Qu.	Median	Mean	3rd Qu.	Max.
1.00	1.00	1.00	13.75	2.00	43748.00
