# Supplementary material for: Phylogenomic signatures of repeat-induced point mutations across the fungal kingdom
Source: PLoS Biol. 2025 Oct 15;23(10):e3003433. doi: 10.1371/journal.pbio.3003433 (PMC12543289; doi:10.1371/journal.pbio.3003433)
Supplement: S11 Table — (XLSX) [file pbio.3003433.s034.xlsx]

## Sheet: Sheet1
Supplementary Table S11 : Number of species with unique or paralog proteins assigned to each orthogroup
orthogroup	species_with_paralogs	species_with_single_copy
OG0000000	1237	0
OG0000001	1238	0
OG0000002	1177	50
OG0000003	881	166
OG0000004	1145	63
OG0000005	1192	15
OG0000006	1196	23
OG0000007	615	11
OG0000008	669	35
OG0000009	671	195
OG0000010	506	212
OG0000011	544	75
OG0000012	1206	5
OG0000013	940	70
OG0000014	558	49
OG0000015	796	32
OG0000016	762	49
OG0000017	1178	25
OG0000018	1184	20
OG0000019	659	305
OG0000020	1157	53
OG0000021	1238	1
OG0000022	1209	4
OG0000023	862	88
OG0000024	1231	5
OG0000025	1238	0
OG0000026	848	49
OG0000027	1026	126
OG0000028	1108	47
OG0000029	1230	9
OG0000030	1238	0
OG0000031	623	52
OG0000032	1104	119
OG0000033	124	27
OG0000034	1238	0
OG0000035	1237	1
OG0000036	501	177
OG0000037	1039	71
OG0000038	165	24
OG0000039	773	45
OG0000040	1098	74
OG0000041	1238	0
OG0000042	656	62
OG0000043	1237	1
OG0000044	1196	32
OG0000045	1179	36
OG0000046	1238	0
OG0000047	1171	30
OG0000048	906	66
OG0000049	894	85
OG0000050	1083	79
OG0000051	840	106
OG0000052	642	91
OG0000053	407	142
OG0000054	844	151
OG0000055	1238	0
OG0000056	931	147
OG0000057	820	233
OG0000058	1064	113
OG0000059	1238	1
OG0000060	739	32
OG0000061	1234	4
OG0000062	1230	8
OG0000063	1160	70
OG0000064	475	147
OG0000065	678	68
OG0000066	939	275
OG0000067	1065	79
OG0000068	1223	15
OG0000069	1238	1
OG0000070	928	175
OG0000071	965	38
OG0000072	1236	2
OG0000073	1169	59
OG0000074	1083	144
OG0000075	688	120
OG0000076	1068	168
OG0000077	810	140
OG0000078	473	146
OG0000079	1091	75
OG0000080	1078	115
OG0000081	528	41
OG0000082	1234	4
OG0000083	951	196
OG0000084	1238	0
OG0000085	964	115
OG0000086	1018	146
OG0000087	1046	190
OG0000088	379	115
OG0000089	944	149
OG0000090	1135	101
OG0000091	964	122
OG0000092	1238	0
OG0000093	631	55
OG0000094	700	76
OG0000095	1129	105
OG0000096	1223	12
OG0000097	1230	7
OG0000098	1222	0
OG0000099	668	380
OG0000100	934	264
OG0000101	705	227
OG0000102	740	70
OG0000103	688	61
OG0000104	961	181
OG0000105	737	221
OG0000106	642	123
OG0000107	759	48
OG0000108	597	42
OG0000109	1237	1
OG0000110	731	57
OG0000111	1049	181
OG0000112	1233	5
OG0000113	798	370
OG0000114	929	153
OG0000115	1175	31
OG0000116	813	99
OG0000117	1099	79
OG0000118	572	62
OG0000119	115	6
OG0000120	931	133
OG0000121	629	38
OG0000122	1235	3
OG0000123	1010	138
OG0000124	857	166
OG0000125	881	87
OG0000126	542	41
OG0000127	544	187
OG0000128	888	197
OG0000129	1229	9
OG0000130	851	185
OG0000131	781	64
OG0000132	1233	6
OG0000133	603	58
OG0000134	1183	38
OG0000135	1213	7
OG0000136	1236	1
OG0000137	1033	160
OG0000138	559	42
OG0000139	1219	19
OG0000140	958	228
OG0000141	698	62
OG0000142	1139	80
OG0000143	639	82
OG0000144	748	258
OG0000145	697	78
OG0000146	992	169
OG0000147	1233	5
OG0000148	1210	27
OG0000149	1148	84
OG0000150	1216	20
OG0000151	832	157
OG0000152	1234	3
OG0000153	1236	1
OG0000154	1235	3
OG0000155	670	85
OG0000156	1024	187
OG0000157	277	132
OG0000158	867	278
OG0000159	1215	22
OG0000160	676	65
OG0000161	1193	45
OG0000162	855	291
OG0000163	1207	15
OG0000164	787	220
OG0000165	840	377
OG0000166	882	167
OG0000167	1223	13
OG0000168	757	44
OG0000169	706	101
OG0000170	928	274
OG0000171	809	264
OG0000172	794	36
OG0000173	561	49
OG0000174	736	141
OG0000175	915	183
OG0000176	890	313
OG0000177	952	268
OG0000178	1218	7
OG0000179	957	38
OG0000180	656	133
OG0000181	1230	5
OG0000182	847	312
OG0000183	725	252
OG0000184	981	182
OG0000185	1087	142
OG0000186	689	98
OG0000187	1055	103
OG0000188	960	148
OG0000189	1233	5
OG0000190	1081	127
OG0000191	1214	19
OG0000192	682	471
OG0000193	333	130
OG0000194	557	83
OG0000195	1111	122
OG0000196	799	163
OG0000197	1219	16
OG0000198	1000	197
OG0000199	1186	49
OG0000200	909	320
OG0000201	631	125
OG0000202	710	83
OG0000203	764	110
OG0000204	815	414
OG0000205	1225	13
OG0000206	1202	32
OG0000207	1234	4
OG0000208	934	127
OG0000209	671	95
OG0000210	542	62
OG0000211	1237	0
OG0000212	1167	66
OG0000213	1035	196
OG0000214	681	162
OG0000215	845	124
OG0000216	565	92
OG0000217	542	67
OG0000218	1056	174
OG0000219	648	105
OG0000220	118	4
OG0000221	1170	61
OG0000222	1166	67
OG0000223	483	124
OG0000224	632	102
OG0000225	1024	136
OG0000226	559	86
OG0000227	651	107
OG0000228	812	416
OG0000229	1049	173
OG0000230	930	209
OG0000231	1236	2
OG0000232	124	5
OG0000233	111	5
OG0000234	1236	2
OG0000235	136	17
OG0000236	501	48
OG0000237	571	50
OG0000238	964	238
OG0000239	605	111
OG0000240	455	81
OG0000241	290	206
OG0000242	1232	6
OG0000243	762	172
OG0000244	922	9
OG0000245	1222	15
OG0000246	645	544
OG0000247	282	121
OG0000248	1217	20
OG0000249	847	67
OG0000250	1225	10
OG0000251	110	20
OG0000252	1233	4
OG0000253	939	163
OG0000254	520	54
OG0000255	1198	40
OG0000256	1117	101
OG0000257	1227	10
OG0000258	827	179
OG0000259	1215	23
OG0000260	1180	39
OG0000261	821	247
OG0000262	828	127
OG0000263	527	117
OG0000264	1184	45
OG0000265	1194	41
OG0000266	709	93
OG0000267	1047	124
OG0000268	1225	13
OG0000269	907	232
OG0000270	1012	202
OG0000271	1234	4
OG0000272	1232	6
OG0000273	917	307
OG0000274	1099	116
OG0000275	1200	23
OG0000276	1008	187
OG0000277	1147	90
OG0000278	1215	22
OG0000279	795	333
OG0000280	1069	152
OG0000281	1122	116
OG0000282	1065	170
OG0000283	1214	21
OG0000284	587	83
OG0000285	1213	24
OG0000286	521	60
OG0000287	1219	16
OG0000288	194	87
OG0000289	1205	32
OG0000290	737	72
OG0000291	1088	139
OG0000292	1222	15
OG0000293	620	245
OG0000294	117	13
OG0000295	1025	150
OG0000296	1175	64
OG0000297	379	129
OG0000298	540	208
OG0000299	1193	44
OG0000300	1165	67
OG0000301	1063	166
OG0000302	1195	40
OG0000303	917	290
OG0000304	1143	90
OG0000305	719	50
OG0000306	1182	53
OG0000307	543	84
OG0000308	601	234
OG0000309	950	258
OG0000310	846	280
OG0000311	1214	24
OG0000312	1017	174
OG0000313	1169	60
OG0000314	1181	55
OG0000315	697	150
OG0000316	940	242
OG0000317	743	435
OG0000318	1225	12
OG0000319	1175	55
OG0000320	1191	40
OG0000321	608	103
OG0000322	1085	118
OG0000323	1098	140
OG0000324	885	160
OG0000325	588	115
OG0000326	647	303
OG0000327	17	35
OG0000328	1102	101
OG0000329	779	251
OG0000330	1065	161
OG0000331	1074	134
OG0000332	917	297
OG0000333	1159	79
OG0000334	821	93
OG0000335	960	204
OG0000336	1081	121
OG0000337	682	186
OG0000338	856	342
OG0000339	731	77
OG0000340	1092	144
OG0000341	1005	20
OG0000342	595	128
OG0000343	581	138
OG0000344	1101	137
OG0000345	509	50
OG0000346	119	6
OG0000347	1184	53
OG0000348	865	253
OG0000349	476	79
OG0000350	884	318
OG0000351	1065	141
OG0000352	753	279
OG0000353	620	229
OG0000354	891	341
OG0000355	885	283
OG0000356	136	18
OG0000357	688	86
OG0000358	1136	95
OG0000359	1214	21
OG0000360	177	66
OG0000361	1106	107
OG0000362	1002	226
OG0000363	883	119
OG0000364	648	149
OG0000365	1121	109
OG0000366	810	402
OG0000367	774	437
OG0000368	851	279
OG0000369	1077	119
OG0000370	941	276
OG0000371	1042	171
OG0000372	113	15
OG0000373	855	374
OG0000374	1092	142
OG0000375	1137	73
OG0000376	734	236
OG0000377	750	417
OG0000378	308	91
OG0000379	997	203
OG0000380	579	413
OG0000381	1141	92
OG0000382	1128	104
OG0000383	1114	114
OG0000384	1163	74
OG0000385	703	93
OG0000386	393	184
OG0000387	87	7
OG0000388	639	176
OG0000389	620	99
OG0000390	619	256
OG0000391	814	102
OG0000392	1134	99
OG0000393	649	153
OG0000394	1192	43
OG0000395	615	480
OG0000396	769	339
OG0000397	1020	163
OG0000398	713	312
OG0000399	649	587
OG0000400	836	391
OG0000401	1202	34
OG0000402	899	33
OG0000403	1133	103
OG0000404	455	93
OG0000405	649	144
OG0000406	599	185
OG0000407	839	392
OG0000408	681	363
OG0000409	822	328
OG0000410	607	167
OG0000411	454	89
OG0000412	1193	43
OG0000413	579	37
OG0000414	556	139
OG0000415	1186	51
OG0000416	1193	31
OG0000417	616	215
OG0000418	1146	78
OG0000419	1180	41
OG0000420	1137	88
OG0000421	447	118
OG0000422	731	282
OG0000423	503	556
OG0000424	1153	81
OG0000425	698	147
OG0000426	598	271
OG0000427	495	438
OG0000428	1160	77
OG0000429	540	61
OG0000430	472	196
OG0000431	494	166
OG0000432	141	93
OG0000433	535	163
OG0000434	419	117
OG0000435	872	274
OG0000436	123	3
OG0000437	489	95
OG0000438	1017	208
OG0000439	636	595
OG0000440	558	636
OG0000441	451	75
OG0000442	907	181
OG0000443	146	19
OG0000444	556	198
OG0000445	1225	12
OG0000446	530	157
OG0000447	120	8
OG0000448	1145	90
OG0000449	1198	40
OG0000450	720	367
OG0000451	586	242
OG0000452	1179	55
OG0000453	665	372
OG0000454	599	144
OG0000455	948	280
OG0000456	507	113
OG0000457	1143	89
OG0000458	1092	129
OG0000459	1136	97
OG0000460	544	54
OG0000461	1025	207
OG0000462	1189	44
OG0000463	809	149
OG0000464	863	322
OG0000465	673	237
OG0000466	1146	85
OG0000467	778	408
OG0000468	754	308
OG0000469	633	52
OG0000470	1142	91
OG0000471	731	414
OG0000472	379	105
OG0000473	728	497
OG0000474	380	233
OG0000475	922	299
OG0000476	790	417
OG0000477	576	88
OG0000478	604	539
OG0000479	733	270
OG0000480	850	369
OG0000481	470	158
OG0000482	770	293
OG0000483	1202	36
OG0000484	667	343
OG0000485	1003	208
OG0000486	642	159
OG0000487	505	117
OG0000488	812	353
OG0000489	1135	99
OG0000490	574	116
OG0000491	1079	152
OG0000492	1217	21
OG0000493	1164	65
OG0000494	1175	58
OG0000495	614	73
OG0000496	557	246
OG0000497	544	161
OG0000498	1216	19
OG0000499	590	617
OG0000500	355	209
OG0000501	1101	131
OG0000502	529	235
OG0000503	1137	100
OG0000504	528	122
OG0000505	133	14
OG0000506	1186	34
OG0000507	575	117
OG0000508	495	682
OG0000509	1193	45
OG0000510	860	342
OG0000511	964	197
OG0000512	753	362
OG0000513	885	340
OG0000514	512	170
OG0000515	1144	90
OG0000516	244	965
OG0000517	1008	197
OG0000518	966	260
OG0000519	1220	18
OG0000520	1105	128
OG0000521	806	414
OG0000522	1139	97
OG0000523	709	120
OG0000524	821	332
OG0000525	736	490
OG0000526	1182	55
OG0000527	650	158
OG0000528	1169	30
OG0000529	626	164
OG0000530	1133	101
OG0000531	1176	60
OG0000532	1216	20
OG0000533	1002	218
OG0000534	568	49
OG0000535	623	602
OG0000536	1025	188
OG0000537	1187	46
OG0000538	1098	135
OG0000539	595	617
OG0000540	663	435
OG0000541	1161	71
OG0000542	714	516
OG0000543	124	10
OG0000544	1137	81
OG0000545	830	200
OG0000546	1176	55
OG0000547	1175	63
OG0000548	712	512
OG0000549	937	270
OG0000550	1182	38
OG0000551	714	147
OG0000552	1164	71
OG0000553	1168	44
OG0000554	126	10
OG0000555	502	116
OG0000556	1105	120
OG0000557	1127	105
OG0000558	1190	45
OG0000559	677	494
OG0000560	654	307
OG0000561	650	415
OG0000562	838	369
OG0000563	1016	218
OG0000564	1008	118
OG0000565	1076	154
OG0000566	524	225
OG0000567	1129	108
OG0000568	562	629
OG0000569	929	267
OG0000570	554	668
OG0000571	555	547
OG0000572	591	77
OG0000573	497	179
OG0000574	1031	207
OG0000575	169	937
OG0000576	100	6
OG0000577	521	543
OG0000578	597	167
OG0000579	622	601
OG0000580	779	381
OG0000581	960	263
OG0000582	982	220
OG0000583	1104	126
OG0000584	439	75
OG0000585	506	129
OG0000586	584	593
OG0000587	996	219
OG0000588	1019	210
OG0000589	536	101
OG0000590	536	137
OG0000591	724	489
OG0000592	660	517
OG0000593	717	506
OG0000594	710	420
OG0000595	961	254
OG0000596	1061	151
OG0000597	1134	97
OG0000598	804	352
OG0000599	536	211
OG0000600	853	335
OG0000601	645	179
OG0000602	1122	107
OG0000603	919	283
OG0000604	584	109
OG0000605	717	515
OG0000606	681	230
OG0000607	519	156
OG0000608	493	168
OG0000609	1040	185
OG0000610	548	607
OG0000611	802	416
OG0000612	1089	126
OG0000613	470	225
OG0000614	1028	187
OG0000615	742	438
OG0000616	532	269
OG0000617	943	289
OG0000618	569	329
OG0000619	561	170
OG0000620	662	192
OG0000621	1034	180
OG0000622	854	379
OG0000623	1060	162
OG0000624	911	298
OG0000625	671	534
OG0000626	583	159
OG0000627	986	251
OG0000628	900	335
OG0000629	980	256
OG0000630	642	545
OG0000631	798	159
OG0000632	745	189
OG0000633	1041	184
OG0000634	509	143
OG0000635	786	434
OG0000636	875	353
OG0000637	984	228
OG0000638	609	611
OG0000639	900	127
OG0000640	536	683
OG0000641	895	17
OG0000642	347	119
OG0000643	929	256
OG0000644	675	244
OG0000645	833	336
OG0000646	562	657
OG0000647	443	185
OG0000648	147	36
OG0000649	631	564
OG0000650	442	100
OG0000651	629	461
OG0000652	510	719
OG0000653	702	108
OG0000654	340	85
OG0000655	857	360
OG0000656	743	403
OG0000657	838	160
OG0000658	626	146
OG0000659	845	391
OG0000660	371	111
OG0000661	398	121
OG0000662	815	412
OG0000663	1052	120
OG0000664	872	361
OG0000665	407	718
OG0000666	647	518
OG0000667	520	695
OG0000668	806	411
OG0000669	566	436
OG0000670	902	234
OG0000671	796	419
OG0000672	591	619
OG0000673	444	107
OG0000674	657	561
OG0000675	757	149
OG0000676	500	200
OG0000677	880	355
OG0000678	607	255
OG0000679	785	448
OG0000680	973	239
OG0000681	307	832
OG0000682	443	117
OG0000683	392	133
OG0000684	384	140
OG0000685	502	90
OG0000686	830	404
OG0000687	945	275
OG0000688	809	417
OG0000689	195	100
OG0000690	466	743
OG0000691	743	481
OG0000692	903	329
OG0000693	478	130
OG0000694	740	488
OG0000695	653	357
OG0000696	751	476
OG0000697	651	238
OG0000698	800	387
OG0000699	394	819
OG0000700	660	317
OG0000701	924	205
OG0000702	624	476
OG0000703	683	531
OG0000704	536	117
OG0000705	102	10
OG0000706	903	236
OG0000707	771	103
OG0000708	460	247
OG0000709	840	383
OG0000710	623	609
OG0000711	897	293
OG0000712	426	261
OG0000713	521	707
OG0000714	405	353
OG0000715	597	368
OG0000716	727	486
OG0000717	441	528
OG0000718	621	318
OG0000719	510	184
OG0000720	842	290
OG0000721	504	266
OG0000722	543	505
OG0000723	294	106
OG0000724	706	140
OG0000725	835	397
OG0000726	106	130
OG0000727	623	510
OG0000728	405	91
OG0000729	542	235
OG0000730	496	235
OG0000731	102	25
OG0000732	467	748
OG0000733	626	594
OG0000734	782	449
OG0000735	693	161
OG0000736	347	877
OG0000737	465	192
OG0000738	492	704
OG0000739	715	493
OG0000740	429	178
OG0000741	542	688
OG0000742	435	787
OG0000743	807	367
OG0000744	113	5
OG0000745	736	486
OG0000746	502	689
OG0000747	414	181
OG0000748	314	787
OG0000749	124	15
OG0000750	432	77
OG0000751	611	468
OG0000752	412	138
OG0000753	511	699
OG0000754	504	141
OG0000755	736	282
OG0000756	504	680
OG0000757	538	354
OG0000758	539	204
OG0000759	779	434
OG0000760	852	357
OG0000761	759	389
OG0000762	514	685
OG0000763	369	232
OG0000764	772	427
OG0000765	138	9
OG0000766	519	254
OG0000767	820	386
OG0000768	428	270
OG0000769	813	347
OG0000770	90	6
OG0000771	634	520
OG0000772	603	182
OG0000773	609	591
OG0000774	437	661
OG0000775	513	550
OG0000776	617	154
OG0000777	533	384
OG0000778	594	16
OG0000779	730	484
OG0000780	557	676
OG0000781	493	121
OG0000782	574	585
OG0000783	463	136
OG0000784	440	107
OG0000785	660	207
OG0000786	618	444
OG0000787	554	410
OG0000788	505	508
OG0000789	480	367
OG0000790	542	64
OG0000791	367	129
OG0000792	651	521
OG0000793	573	636
OG0000794	675	520
OG0000795	323	890
OG0000796	516	709
OG0000797	496	259
OG0000798	600	612
OG0000799	474	99
OG0000800	410	129
OG0000801	369	776
OG0000802	440	219
OG0000803	478	219
OG0000804	449	777
OG0000805	483	650
OG0000806	414	587
OG0000807	693	534
OG0000808	502	246
OG0000809	432	79
OG0000810	567	648
OG0000811	272	949
OG0000812	797	65
OG0000813	495	205
OG0000814	269	70
OG0000815	720	497
OG0000816	483	460
OG0000817	621	157
OG0000818	632	592
OG0000819	538	221
OG0000820	440	109
OG0000821	579	201
OG0000822	460	668
OG0000823	242	842
OG0000824	455	194
OG0000825	486	709
OG0000826	349	856
OG0000827	472	218
OG0000828	371	137
OG0000829	100	13
OG0000830	551	180
OG0000831	655	560
OG0000832	374	117
OG0000833	720	343
OG0000834	526	660
OG0000835	456	97
OG0000836	589	590
OG0000837	584	644
OG0000838	367	118
OG0000839	646	538
OG0000840	466	299
OG0000841	644	529
OG0000842	512	695
OG0000843	381	842
OG0000844	445	778
OG0000845	728	420
OG0000846	400	89
OG0000847	489	261
OG0000848	621	581
OG0000849	488	736
OG0000850	463	760
OG0000851	466	729
OG0000852	503	708
OG0000853	361	841
OG0000854	430	663
OG0000855	512	694
OG0000856	510	670
OG0000857	460	657
OG0000858	461	383
OG0000859	318	137
OG0000860	355	832
OG0000861	500	142
OG0000862	529	180
OG0000863	687	433
OG0000864	555	668
OG0000865	526	608
OG0000866	501	413
OG0000867	505	228
OG0000868	667	406
OG0000869	500	214
OG0000870	594	622
OG0000871	342	880
OG0000872	485	325
OG0000873	452	734
OG0000874	365	775
OG0000875	603	623
OG0000876	528	659
OG0000877	585	631
OG0000878	479	745
OG0000879	33	15
OG0000880	465	304
OG0000881	603	303
OG0000882	449	684
OG0000883	359	153
OG0000884	404	392
OG0000885	400	112
OG0000886	425	579
OG0000887	479	181
OG0000888	490	697
OG0000889	430	139
OG0000890	433	732
OG0000891	515	163
OG0000892	80	135
OG0000893	95	14
OG0000894	545	418
OG0000895	483	633
OG0000896	697	196
OG0000897	265	147
OG0000898	341	876
OG0000899	421	796
OG0000900	561	603
OG0000901	466	619
OG0000902	308	863
OG0000903	154	82
OG0000904	451	769
OG0000905	562	614
OG0000906	355	867
OG0000907	526	705
OG0000908	161	290
OG0000909	494	734
OG0000910	492	214
OG0000911	416	240
OG0000912	589	359
OG0000913	614	556
OG0000914	465	608
OG0000915	467	218
OG0000916	510	720
OG0000917	406	826
OG0000918	406	810
OG0000919	410	198
OG0000920	423	183
OG0000921	513	692
OG0000922	428	127
OG0000923	382	847
OG0000924	359	865
OG0000925	615	530
OG0000926	471	735
OG0000927	369	840
OG0000928	488	535
OG0000929	425	793
OG0000930	477	654
OG0000931	345	835
OG0000932	567	594
OG0000933	690	341
OG0000934	530	701
OG0000935	416	803
OG0000936	385	839
OG0000937	387	162
OG0000938	524	632
OG0000939	514	164
OG0000940	461	722
OG0000941	388	491
OG0000942	418	212
OG0000943	450	743
OG0000944	544	617
OG0000945	299	898
OG0000946	322	882
OG0000947	446	286
OG0000948	419	798
OG0000949	490	669
OG0000950	342	882
OG0000951	108	1056
OG0000952	372	826
OG0000953	348	883
OG0000954	411	701
OG0000955	343	834
OG0000956	493	236
OG0000957	437	730
OG0000958	649	211
OG0000959	394	720
OG0000960	71	24
OG0000961	339	139
OG0000962	441	784
OG0000963	273	957
OG0000964	461	669
OG0000965	358	130
OG0000966	120	1099
OG0000967	579	550
OG0000968	545	118
OG0000969	404	749
OG0000970	398	220
OG0000971	472	733
OG0000972	385	835
OG0000973	223	1002
OG0000974	563	163
OG0000975	272	135
OG0000976	469	737
OG0000977	472	186
OG0000978	428	759
OG0000979	410	784
OG0000980	454	683
OG0000981	286	930
OG0000982	388	823
OG0000983	416	626
OG0000984	518	124
OG0000985	368	854
OG0000986	455	756
OG0000987	121	162
OG0000988	284	184
OG0000989	281	933
OG0000990	393	829
OG0000991	574	468
OG0000992	425	780
OG0000993	401	829
OG0000994	637	206
OG0000995	308	843
OG0000996	713	220
OG0000997	442	150
OG0000998	625	132
OG0000999	445	682
OG0001000	67	18
OG0001001	438	639
OG0001002	389	838
OG0001003	438	742
OG0001004	424	783
OG0001005	421	613
OG0001006	438	251
OG0001007	806	48
OG0001008	357	867
OG0001009	486	256
OG0001010	211	995
OG0001011	323	894
OG0001012	223	1010
OG0001013	402	766
OG0001014	394	836
OG0001015	371	838
OG0001016	412	242
OG0001017	120	1110
OG0001018	426	650
OG0001019	315	905
OG0001020	339	848
OG0001021	391	840
OG0001022	314	917
OG0001023	460	279
OG0001024	289	159
OG0001025	86	36
OG0001026	439	554
OG0001027	453	466
OG0001028	375	825
OG0001029	368	839
OG0001030	378	691
OG0001031	320	907
OG0001032	320	865
OG0001033	448	603
OG0001034	410	338
OG0001035	412	808
OG0001036	436	444
OG0001037	473	237
OG0001038	277	891
OG0001039	475	136
OG0001040	372	851
OG0001041	267	961
OG0001042	373	148
OG0001043	359	858
OG0001044	358	844
OG0001045	305	187
OG0001046	410	561
OG0001047	234	956
OG0001048	371	838
OG0001049	184	1040
OG0001050	279	107
OG0001051	357	161
OG0001052	417	293
OG0001053	389	826
OG0001054	356	171
OG0001055	125	1095
OG0001056	446	597
OG0001057	331	873
OG0001058	96	26
OG0001059	318	862
OG0001060	513	400
OG0001061	400	693
OG0001062	402	760
OG0001063	370	847
OG0001064	398	814
OG0001065	394	405
OG0001066	442	364
OG0001067	327	480
OG0001068	198	116
OG0001069	465	465
OG0001070	189	1025
OG0001071	359	814
OG0001072	501	394
OG0001073	296	887
OG0001074	393	564
OG0001075	501	240
OG0001076	193	206
OG0001077	330	875
OG0001078	111	10
OG0001079	358	854
OG0001080	515	470
OG0001081	434	739
OG0001082	401	103
OG0001083	270	903
OG0001084	467	403
OG0001085	643	183
OG0001086	399	797
OG0001087	421	308
OG0001088	378	799
OG0001089	254	922
OG0001090	421	530
OG0001091	246	340
OG0001092	143	999
OG0001093	375	148
OG0001094	354	852
OG0001095	255	881
OG0001096	299	21
OG0001097	265	170
OG0001098	382	169
OG0001099	230	955
OG0001100	468	267
OG0001101	270	961
OG0001102	457	159
OG0001103	191	109
OG0001104	357	128
OG0001105	363	803
OG0001106	401	207
OG0001107	160	1022
OG0001108	111	1102
OG0001109	364	847
OG0001110	143	1052
OG0001111	432	231
OG0001112	364	824
OG0001113	248	957
OG0001114	437	174
OG0001115	325	860
OG0001116	351	865
OG0001117	200	932
OG0001118	355	843
OG0001119	299	219
OG0001120	391	409
OG0001121	215	991
OG0001122	349	839
OG0001123	574	335
OG0001124	362	863
OG0001125	312	891
OG0001126	120	41
OG0001127	330	889
OG0001128	382	731
OG0001129	429	241
OG0001130	254	970
OG0001131	361	806
OG0001132	358	841
OG0001133	327	897
OG0001134	273	953
OG0001135	187	69
OG0001136	283	936
OG0001137	347	816
OG0001138	254	975
OG0001139	229	1003
OG0001140	555	407
OG0001141	251	979
OG0001142	248	909
OG0001143	547	300
OG0001144	475	323
OG0001145	590	212
OG0001146	301	883
OG0001147	302	906
OG0001148	383	423
OG0001149	215	1009
OG0001150	363	797
OG0001151	237	991
OG0001152	408	182
OG0001153	479	296
OG0001154	588	152
OG0001155	289	889
OG0001156	389	741
OG0001157	359	757
OG0001158	117	1101
OG0001159	274	127
OG0001160	350	253
OG0001161	295	933
OG0001162	299	861
OG0001163	15	2
OG0001164	361	586
OG0001165	239	896
OG0001166	484	228
OG0001167	142	2
OG0001168	165	1032
OG0001169	294	895
OG0001170	482	359
OG0001171	140	1083
OG0001172	461	461
OG0001173	323	851
OG0001174	298	914
OG0001175	412	430
OG0001176	315	879
OG0001177	278	946
OG0001178	254	978
OG0001179	427	651
OG0001180	252	891
OG0001181	410	436
OG0001182	250	925
OG0001183	340	862
OG0001184	227	976
OG0001185	365	724
OG0001186	421	465
OG0001187	582	23
OG0001188	402	713
OG0001189	15	37
OG0001190	386	728
OG0001191	76	1153
OG0001192	416	386
OG0001193	344	830
OG0001194	358	808
OG0001195	384	777
OG0001196	470	491
OG0001197	129	1075
OG0001198	397	757
OG0001199	527	360
OG0001200	182	1026
OG0001201	395	730
OG0001202	317	889
OG0001203	366	700
OG0001204	267	915
OG0001205	474	476
OG0001206	425	301
OG0001207	308	872
OG0001208	510	300
OG0001209	334	697
OG0001210	331	841
OG0001211	208	897
OG0001212	276	896
OG0001213	283	920
OG0001214	307	893
OG0001215	239	977
OG0001216	381	235
OG0001217	442	231
OG0001218	268	925
OG0001219	124	1054
OG0001220	114	119
OG0001221	74	1128
OG0001222	205	962
OG0001223	378	778
OG0001224	296	876
OG0001225	307	861
OG0001226	497	199
OG0001227	273	923
OG0001228	203	1027
OG0001229	261	956
OG0001230	322	760
OG0001231	267	920
OG0001232	253	943
OG0001233	449	327
OG0001234	178	1058
OG0001235	179	1042
OG0001236	492	243
OG0001237	243	968
OG0001238	181	1003
OG0001239	199	1026
OG0001240	375	517
OG0001241	298	98
OG0001242	256	958
OG0001243	215	999
OG0001244	245	937
OG0001245	287	866
OG0001246	140	1076
OG0001247	565	258
OG0001248	202	1023
OG0001249	319	123
OG0001250	109	1112
OG0001251	287	907
OG0001252	355	238
OG0001253	298	886
OG0001254	108	1116
OG0001255	279	701
OG0001256	301	897
OG0001257	216	1011
OG0001258	421	244
OG0001259	263	946
OG0001260	315	881
OG0001261	224	968
OG0001262	306	810
OG0001263	308	760
OG0001264	295	907
OG0001265	266	951
OG0001266	584	304
OG0001267	114	1112
OG0001268	283	918
OG0001269	209	950
OG0001270	176	1051
OG0001271	215	1013
OG0001272	301	828
OG0001273	420	273
OG0001274	295	897
OG0001275	269	949
OG0001276	383	503
OG0001277	110	1120
OG0001278	174	1056
OG0001279	392	327
OG0001280	466	357
OG0001281	402	694
OG0001282	185	1037
OG0001283	474	303
OG0001284	518	238
OG0001285	345	423
OG0001286	233	171
OG0001287	295	890
OG0001288	239	851
OG0001289	329	843
OG0001290	448	376
OG0001291	135	1091
OG0001292	373	144
OG0001293	320	689
OG0001294	374	645
OG0001295	265	851
OG0001296	350	177
OG0001297	228	989
OG0001298	338	694
OG0001299	193	995
OG0001300	230	984
OG0001301	261	956
OG0001302	50	850
OG0001303	366	703
OG0001304	222	917
OG0001305	439	484
OG0001306	258	886
OG0001307	180	1014
OG0001308	164	1051
OG0001309	395	116
OG0001310	168	1057
OG0001311	289	897
OG0001312	376	142
OG0001313	208	966
OG0001314	276	923
OG0001315	181	998
OG0001316	182	993
OG0001317	265	925
OG0001318	157	123
OG0001319	122	1092
OG0001320	111	1113
OG0001321	357	136
OG0001322	129	1031
OG0001323	260	879
OG0001324	193	1016
OG0001325	176	1043
OG0001326	427	117
OG0001327	60	1142
OG0001328	179	1041
OG0001329	388	185
OG0001330	179	1054
OG0001331	186	1018
OG0001332	186	1023
OG0001333	177	1053
OG0001334	128	1008
OG0001335	136	1088
OG0001336	107	1095
OG0001337	60	1169
OG0001338	149	1023
OG0001339	231	885
OG0001340	152	1068
OG0001341	193	1004
OG0001342	165	1006
OG0001343	363	580
OG0001344	126	1107
OG0001345	125	997
OG0001346	91	1139
OG0001347	154	1075
OG0001348	269	910
OG0001349	233	938
OG0001350	208	995
OG0001351	479	257
OG0001352	271	911
OG0001353	355	219
OG0001354	179	1049
OG0001355	209	1020
OG0001356	232	902
OG0001357	114	11
OG0001358	374	675
OG0001359	128	1090
OG0001360	212	856
OG0001361	236	941
OG0001362	106	1119
OG0001363	187	1015
OG0001364	185	1040
OG0001365	211	957
OG0001366	183	1038
OG0001367	196	1016
OG0001368	282	117
OG0001369	118	1108
OG0001370	247	896
OG0001371	406	285
OG0001372	408	242
OG0001373	178	1043
OG0001374	112	1104
OG0001375	50	10
OG0001376	119	1109
OG0001377	85	1132
OG0001378	290	865
OG0001379	233	935
OG0001380	121	1109
OG0001381	137	1090
OG0001382	314	781
OG0001383	74	1150
OG0001384	221	983
OG0001385	219	955
OG0001386	202	989
OG0001387	229	930
OG0001388	294	748
OG0001389	244	939
OG0001390	123	1093
OG0001391	134	1081
OG0001392	384	663
OG0001393	303	598
OG0001394	368	221
OG0001395	264	667
OG0001396	136	1069
OG0001397	334	607
OG0001398	194	900
OG0001399	113	1109
OG0001400	100	1114
OG0001401	92	16
OG0001402	255	110
OG0001403	104	1105
OG0001404	70	1041
OG0001405	79	1068
OG0001406	93	1119
OG0001407	357	298
OG0001408	192	1008
OG0001409	147	1001
OG0001410	118	1096
OG0001411	60	28
OG0001412	133	1092
OG0001413	224	951
OG0001414	269	879
OG0001415	313	777
OG0001416	175	1039
OG0001417	218	985
OG0001418	189	1005
OG0001419	229	904
OG0001420	290	852
OG0001421	110	1114
OG0001422	181	1003
OG0001423	85	1144
OG0001424	382	184
OG0001425	170	1052
OG0001426	376	344
OG0001427	323	798
OG0001428	89	1132
OG0001429	169	1017
OG0001430	169	976
OG0001431	183	958
OG0001432	97	1132
OG0001433	212	83
OG0001434	309	293
OG0001435	82	1130
OG0001436	165	1040
OG0001437	229	976
OG0001438	168	1019
OG0001439	161	982
OG0001440	197	987
OG0001441	162	1051
OG0001442	189	971
OG0001443	139	1090
OG0001444	309	764
OG0001445	520	348
OG0001446	159	991
OG0001447	122	1104
OG0001448	146	972
OG0001449	234	928
OG0001450	103	1086
OG0001451	313	736
OG0001452	210	900
OG0001453	355	666
OG0001454	228	780
OG0001455	202	963
OG0001456	529	307
OG0001457	191	1000
OG0001458	106	1120
OG0001459	112	1114
OG0001460	187	961
OG0001461	171	1025
OG0001462	309	171
OG0001463	429	183
OG0001464	102	1130
OG0001465	132	1060
OG0001466	182	1015
OG0001467	232	830
OG0001468	218	971
OG0001469	115	1100
OG0001470	273	795
OG0001471	353	149
OG0001472	399	196
OG0001473	201	982
OG0001474	85	1101
OG0001475	145	1053
OG0001476	116	1108
OG0001477	342	511
OG0001478	419	255
OG0001479	358	679
OG0001480	125	1094
OG0001481	131	1076
OG0001482	403	378
OG0001483	98	1091
OG0001484	370	347
OG0001485	116	1117
OG0001486	144	1051
OG0001487	150	997
OG0001488	97	1127
OG0001489	139	1067
OG0001490	81	1141
OG0001491	140	1020
OG0001492	155	1009
OG0001493	366	191
OG0001494	118	1110
OG0001495	124	1098
OG0001496	176	975
OG0001497	170	991
OG0001498	146	1075
OG0001499	166	1024
OG0001500	151	1058
OG0001501	117	1089
OG0001502	124	14
OG0001503	501	367
OG0001504	266	812
OG0001505	125	20
OG0001506	88	1141
OG0001507	72	1145
OG0001508	452	277
OG0001509	181	1029
OG0001510	301	247
OG0001511	134	1029
OG0001512	129	1073
OG0001513	152	1063
OG0001514	79	1148
OG0001515	121	984
OG0001516	226	960
OG0001517	107	1087
OG0001518	141	1057
OG0001519	163	1053
OG0001520	324	706
OG0001521	80	1128
OG0001522	112	1
OG0001523	226	164
OG0001524	163	1010
OG0001525	187	973
OG0001526	74	1105
OG0001527	109	1112
OG0001528	331	359
OG0001529	350	547
OG0001530	190	924
OG0001531	208	956
OG0001532	323	565
OG0001533	332	343
OG0001534	214	899
OG0001535	152	977
OG0001536	330	164
OG0001537	142	1074
OG0001538	114	1117
OG0001539	87	1125
OG0001540	86	1123
OG0001541	180	999
OG0001542	67	1113
OG0001543	449	236
OG0001544	350	165
OG0001545	443	150
OG0001546	209	981
OG0001547	124	1089
OG0001548	101	1115
OG0001549	157	980
OG0001550	138	1044
OG0001551	452	221
OG0001552	139	1051
OG0001553	175	1006
OG0001554	113	1086
OG0001555	150	1058
OG0001556	113	1074
OG0001557	333	482
OG0001558	248	141
OG0001559	133	1089
OG0001560	174	985
OG0001561	241	874
OG0001562	99	1097
OG0001563	213	921
OG0001564	54	1081
OG0001565	75	1151
OG0001566	113	25
OG0001567	308	171
OG0001568	321	182
OG0001569	106	1114
OG0001570	199	956
OG0001571	129	1083
OG0001572	106	13
OG0001573	345	112
OG0001574	123	1103
OG0001575	111	1103
OG0001576	103	1125
OG0001577	69	1151
OG0001578	106	1108
OG0001579	431	395
OG0001580	362	457
OG0001581	85	1143
OG0001582	75	1124
OG0001583	74	1153
OG0001584	423	347
OG0001585	93	1124
OG0001586	203	965
OG0001587	86	1146
OG0001588	177	1005
OG0001589	126	1041
OG0001590	301	391
OG0001591	89	1102
OG0001592	217	912
OG0001593	140	1081
OG0001594	128	1061
OG0001595	92	1105
OG0001596	101	1120
OG0001597	73	1156
OG0001598	294	700
OG0001599	339	459
OG0001600	130	1090
OG0001601	58	1167
OG0001602	86	1091
OG0001603	73	1152
OG0001604	104	1120
OG0001605	38	1185
OG0001606	91	1125
OG0001607	81	743
OG0001608	101	1127
OG0001609	205	957
OG0001610	194	965
OG0001611	155	984
OG0001612	91	1118
OG0001613	132	1070
OG0001614	64	1149
OG0001615	451	360
OG0001616	322	165
OG0001617	60	1174
OG0001618	110	1104
OG0001619	143	1050
OG0001620	175	1007
OG0001621	93	1102
OG0001622	96	1095
OG0001623	136	1056
OG0001624	116	1110
OG0001625	65	1159
OG0001626	93	1133
OG0001627	152	1043
OG0001628	216	823
OG0001629	81	1082
OG0001630	79	1153
OG0001631	133	1054
OG0001632	70	1158
OG0001633	139	1017
OG0001634	91	1096
OG0001635	92	1109
OG0001636	56	1173
OG0001637	83	1117
OG0001638	273	552
OG0001639	88	1123
OG0001640	177	867
OG0001641	215	841
OG0001642	122	1075
OG0001643	323	155
OG0001644	276	221
OG0001645	103	1107
OG0001646	79	1098
OG0001647	102	1124
OG0001648	76	1142
OG0001649	76	1141
OG0001650	112	17
OG0001651	146	1006
OG0001652	122	1062
OG0001653	78	1137
OG0001654	86	1136
OG0001655	99	1068
OG0001656	54	1175
OG0001657	324	325
OG0001658	121	1052
OG0001659	397	160
OG0001660	97	1124
OG0001661	96	1116
OG0001662	66	1156
OG0001663	96	1104
OG0001664	193	965
OG0001665	162	937
OG0001666	88	1123
OG0001667	47	1182
OG0001668	83	1138
OG0001669	53	1177
OG0001670	89	1136
OG0001671	60	1173
OG0001672	84	1130
OG0001673	97	1083
OG0001674	160	1016
OG0001675	57	1159
OG0001676	78	1149
OG0001677	46	1180
OG0001678	61	1139
OG0001679	55	1155
OG0001680	378	286
OG0001681	58	1115
OG0001682	93	1133
OG0001683	70	1111
OG0001684	57	1174
OG0001685	64	1160
OG0001686	117	1076
OG0001687	100	1091
OG0001688	86	1124
OG0001689	208	936
OG0001690	84	1134
OG0001691	76	1143
OG0001692	91	1119
OG0001693	377	457
OG0001694	102	1123
OG0001695	212	113
OG0001696	329	671
OG0001697	353	500
OG0001698	248	854
OG0001699	79	1148
OG0001700	110	1109
OG0001701	186	919
OG0001702	363	219
OG0001703	53	1171
OG0001704	109	1094
OG0001705	76	1136
OG0001706	121	1075
OG0001707	69	1158
OG0001708	76	1132
OG0001709	50	1175
OG0001710	60	1161
OG0001711	80	1146
OG0001712	69	1125
OG0001713	80	1140
OG0001714	72	1123
OG0001715	135	1062
OG0001716	110	1108
OG0001717	105	1103
OG0001718	62	1167
OG0001719	58	1105
OG0001720	72	1159
OG0001721	78	1105
OG0001722	148	978
OG0001723	203	296
OG0001724	320	121
OG0001725	128	1035
OG0001726	101	1114
OG0001727	105	1113
OG0001728	63	1154
OG0001729	156	1018
OG0001730	81	1136
OG0001731	126	1043
OG0001732	43	1191
OG0001733	129	1078
OG0001734	67	1153
OG0001735	84	1116
OG0001736	182	954
OG0001737	59	1172
OG0001738	83	1124
OG0001739	94	1129
OG0001740	93	1122
OG0001741	71	1158
OG0001742	95	1096
OG0001743	52	1179
OG0001744	123	1083
OG0001745	104	1078
OG0001746	156	1016
OG0001747	374	449
OG0001748	373	353
OG0001749	345	463
OG0001750	105	1111
OG0001751	47	1168
OG0001752	87	1108
OG0001753	104	1119
OG0001754	53	1172
OG0001755	93	1112
OG0001756	79	1129
OG0001757	322	160
OG0001758	114	1051
OG0001759	76	1143
OG0001760	283	172
OG0001761	96	1091
OG0001762	74	1148
OG0001763	272	677
OG0001764	59	1145
OG0001765	51	1177
OG0001766	58	1171
OG0001767	80	1089
OG0001768	58	1151
OG0001769	95	1079
OG0001770	70	1155
OG0001771	85	1133
OG0001772	121	1051
OG0001773	69	1144
OG0001774	134	1017
OG0001775	49	1184
OG0001776	79	1146
OG0001777	132	1053
OG0001778	107	1096
OG0001779	162	976
OG0001780	59	1153
OG0001781	99	1109
OG0001782	110	1091
OG0001783	277	340
OG0001784	81	1128
OG0001785	233	706
OG0001786	98	1090
OG0001787	89	1007
OG0001788	62	1147
OG0001789	84	1109
OG0001790	194	54
OG0001791	73	1119
OG0001792	365	197
OG0001793	54	1174
OG0001794	385	250
OG0001795	54	1149
OG0001796	57	1158
OG0001797	59	1165
OG0001798	51	1174
OG0001799	94	1077
OG0001800	93	1106
OG0001801	83	1148
OG0001802	52	1137
OG0001803	181	953
OG0001804	103	1034
OG0001805	63	1149
OG0001806	73	1133
OG0001807	70	1156
OG0001808	78	1147
OG0001809	43	1188
OG0001810	85	1101
OG0001811	197	934
OG0001812	78	1079
OG0001813	165	983
OG0001814	91	1086
OG0001815	123	1052
OG0001816	128	1038
OG0001817	49	1172
OG0001818	306	579
OG0001819	179	946
OG0001820	73	1124
OG0001821	338	421
OG0001822	114	1066
OG0001823	77	1104
OG0001824	334	606
OG0001825	62	1156
OG0001826	80	935
OG0001827	46	1171
OG0001828	76	1145
OG0001829	64	1145
OG0001830	427	176
OG0001831	118	1083
OG0001832	56	1162
OG0001833	60	1160
OG0001834	109	1093
OG0001835	122	1082
OG0001836	355	449
OG0001837	67	1114
OG0001838	94	1104
OG0001839	78	1144
OG0001840	93	1110
OG0001841	48	1179
OG0001842	113	1058
OG0001843	56	1172
OG0001844	70	1127
OG0001845	160	995
OG0001846	77	1138
OG0001847	80	1113
OG0001848	134	990
OG0001849	64	1148
OG0001850	103	1103
OG0001851	100	1047
OG0001852	75	1118
OG0001853	101	1079
OG0001854	44	1179
OG0001855	95	1086
OG0001856	60	1162
OG0001857	125	1073
OG0001858	43	1187
OG0001859	77	1133
OG0001860	188	957
OG0001861	65	1141
OG0001862	43	1175
OG0001863	78	1119
OG0001864	59	1175
OG0001865	55	1166
OG0001866	46	1144
OG0001867	39	1183
OG0001868	46	1180
OG0001869	341	341
OG0001870	111	1038
OG0001871	68	1142
OG0001872	45	1178
OG0001873	55	1160
OG0001874	97	1103
OG0001875	74	1115
OG0001876	117	1065
OG0001877	40	1181
OG0001878	166	992
OG0001879	72	1144
OG0001880	49	1184
OG0001881	323	626
OG0001882	75	1135
OG0001883	67	1125
OG0001884	59	1169
OG0001885	61	1155
OG0001886	89	1112
OG0001887	198	868
OG0001888	82	1119
OG0001889	110	1085
OG0001890	59	1171
OG0001891	168	912
OG0001892	308	140
OG0001893	89	1103
OG0001894	297	186
OG0001895	56	1161
OG0001896	78	1123
OG0001897	88	1076
OG0001898	80	1104
OG0001899	275	506
OG0001900	54	1168
OG0001901	148	1002
OG0001902	291	461
OG0001903	73	1151
OG0001904	61	1092
OG0001905	63	1145
OG0001906	79	1144
OG0001907	346	451
OG0001908	85	1091
OG0001909	40	1192
OG0001910	177	955
OG0001911	136	1005
OG0001912	13	13
OG0001913	148	996
OG0001914	134	1043
OG0001915	45	1176
OG0001916	38	1192
OG0001917	41	1183
OG0001918	62	1153
OG0001919	60	1142
OG0001920	55	1162
OG0001921	337	159
OG0001922	60	1130
OG0001923	50	1169
OG0001924	358	281
OG0001925	68	1145
OG0001926	62	1127
OG0001927	326	530
OG0001928	90	1109
OG0001929	72	1129
OG0001930	149	884
OG0001931	38	1189
OG0001932	36	1183
OG0001933	373	250
OG0001934	38	1180
OG0001935	59	1157
OG0001936	64	1122
OG0001937	33	1194
OG0001938	60	1144
OG0001939	43	1179
OG0001940	7	4
OG0001941	80	1125
OG0001942	78	1083
OG0001943	71	1140
OG0001944	85	1123
OG0001945	47	1170
OG0001946	64	1141
OG0001947	59	1153
OG0001948	96	26
OG0001949	67	1095
OG0001950	64	1142
OG0001951	85	1074
OG0001952	46	1175
OG0001953	113	1043
OG0001954	30	1198
OG0001955	72	1073
OG0001956	68	1139
OG0001957	108	1049
OG0001958	70	1153
OG0001959	77	1115
OG0001960	35	1176
OG0001961	69	1144
OG0001962	147	991
OG0001963	61	1115
OG0001964	337	262
OG0001965	35	1194
OG0001966	35	1193
OG0001967	48	1184
OG0001968	72	1126
OG0001969	165	958
OG0001970	50	1125
OG0001971	95	1063
OG0001972	91	1061
OG0001973	52	1152
OG0001974	341	234
OG0001975	52	1167
OG0001976	182	955
OG0001977	40	1186
OG0001978	58	1162
OG0001979	41	1188
OG0001980	184	959
OG0001981	68	1137
OG0001982	65	1158
OG0001983	53	1170
OG0001984	64	1144
OG0001985	37	1187
OG0001986	232	818
OG0001987	61	1160
OG0001988	60	1171
OG0001989	41	1179
OG0001990	48	1175
OG0001991	47	1172
OG0001992	376	123
OG0001993	49	1175
OG0001994	366	319
OG0001995	116	1070
OG0001996	53	1173
OG0001997	34	1190
[truncated: 931,317+ more rows]
