# Supplementary material for: Phylogenomic signatures of repeat-induced point mutations across the fungal kingdom
Source: PLoS Biol. 2025 Oct 15;23(10):e3003433. doi: 10.1371/journal.pbio.3003433 (PMC12543289; doi:10.1371/journal.pbio.3003433)
Supplement: S12 Table — (XLSX) [file pbio.3003433.s035.xlsx]

## Sheet: Sheet1
Supplementary Table S12 : List of genes and Pfams used to estimate presence / absence of DNA biology related function across the 1,239 genome assemblies
geneID/Pfam	category	Source
AAF58601.2 ADD domain-containing protein 1, isoform A [Drosophila melanogaster]	Heterochromatin	https://doi.org/10.1101/2024.03.03.583199
AAF49620.2 argonaute 2, isoform C [Drosophila melanogaster]	Heterochromatin	https://doi.org/10.1101/2024.03.03.583199
sp|P45890.1|ARP6_DROME RecName: Full=Actin-related protein 6; Short=dArp6; AltName: Full=Actin-like protein 13E	Heterochromatin	https://doi.org/10.1101/2024.03.03.583199
ABC66046.1 activating transcription factor-2 [Drosophila melanogaster]	Heterochromatin	https://doi.org/10.1101/2024.03.03.583199
sp|Q7K480.1|MEPCE_DROME RecName: Full=7SK snRNA methylphosphate capping enzyme bin3; AltName: Full=Bicoid-interacting protein 3	Heterochromatin	https://doi.org/10.1101/2024.03.03.583199
AAF50777.1 blanks [Drosophila melanogaster]	Heterochromatin	https://doi.org/10.1101/2024.03.03.583199
AAS64860.2 chromosome associated protein G, isoform F [Drosophila melanogaster]	Heterochromatin	https://doi.org/10.1101/2024.03.03.583199
sp|Q95RV2.1|CAV_DROME RecName: Full=Telomere-binding protein cav; AltName: Full=Anonymous fast evolving 1G5; AltName: Full=HP1/ORC-associated protein; Short=HOAP p55; AltName: Full=Protein caravaggio	Heterochromatin	https://doi.org/10.1101/2024.03.03.583199
ACL83586.2 Ptx1, isoform E [Drosophila melanogaster]	Heterochromatin	https://doi.org/10.1101/2024.03.03.583199
AGB92728.1 chameau, isoform C [Drosophila melanogaster]	Heterochromatin	https://doi.org/10.1101/2024.03.03.583199
AAN11939.1 Ciz1 zinc finger protein, isoform B [Drosophila melanogaster]	Heterochromatin	https://doi.org/10.1101/2024.03.03.583199
AGB92928.1 crooked legs, isoform I [Drosophila melanogaster]	Heterochromatin	https://doi.org/10.1101/2024.03.03.583199
sp|Q9V629.1|CUFF_DROME RecName: Full=Protein cutoff	Heterochromatin	https://doi.org/10.1101/2024.03.03.583199
sp|P22058.3|CPD1_DROME RecName: Full=Chromosomal protein D1	Heterochromatin	https://doi.org/10.1101/2024.03.03.583199
sp|Q9VIF5.2|DEL_DROME RecName: Full=Protein deadlock	Heterochromatin	https://doi.org/10.1101/2024.03.03.583199
sp|Q9VH89.1|DALMA_DROME RecName: Full=Protein dalmatian; AltName: Full=Sororin ortholog	Heterochromatin	https://doi.org/10.1101/2024.03.03.583199
AHN56368.1 Dodeca-satellite-binding protein 1, isoform H [Drosophila melanogaster]	Heterochromatin	https://doi.org/10.1101/2024.03.03.583199
NP_001259719.1 enhancer of yellow 3, isoform C [Drosophila melanogaster]	Heterochromatin	https://doi.org/10.1101/2024.03.03.583199
NP_001287454.1 E2F transcription factor 1, isoform E [Drosophila melanogaster]	Heterochromatin	https://doi.org/10.1101/2024.03.03.583199
sp|P25867.1|UBCD1_DROME RecName: Full=Ubiquitin-conjugating enzyme E2-17 kDa; AltName: Full=E2 ubiquitin-conjugating enzyme D1; AltName: Full=Protein effete; AltName: Full=Ubiquitin carrier protein; AltName: Full=Ubiquitin-protein ligase	Heterochromatin	https://doi.org/10.1101/2024.03.03.583199
sp|Q32KD2.1|SETB1_DROME RecName: Full=Histone-lysine N-methyltransferase eggless; AltName: Full=SETDB1 homolog	Heterochromatin	https://doi.org/10.1101/2024.03.03.583199
AHN58072.1 eyegone, isoform C [Drosophila melanogaster]	Heterochromatin	https://doi.org/10.1101/2024.03.03.583199
sp|P54397.2|FKB39_DROME RecName: Full=39 kDa FK506-binding nuclear protein; AltName: Full=Peptidyl-prolyl cis-trans isomerase; Short=PPIase; AltName: Full=Rotamase	Heterochromatin	https://doi.org/10.1101/2024.03.03.583199
sp|Q9Y091.2|FL2D_DROME RecName: Full=Pre-mRNA-splicing regulator female-lethal(2)D; AltName: Full=dFL(2)D	Heterochromatin	https://doi.org/10.1101/2024.03.03.583199
AGB94934.1 G9a, isoform B [Drosophila melanogaster]	Heterochromatin	https://doi.org/10.1101/2024.03.03.583199
AAF52462.2 Gas41 [Drosophila melanogaster]	Heterochromatin	https://doi.org/10.1101/2024.03.03.583199
AAF49904.1 Gcn5 acetyltransferase [Drosophila melanogaster]	Heterochromatin	https://doi.org/10.1101/2024.03.03.583199
sp|Q94517.2|HDAC1_DROME RecName: Full=Histone deacetylase HDAC1; Short=HD	Heterochromatin	https://doi.org/10.1101/2024.03.03.583199
AFH06613.1 histone deacetylase 11, isoform B [Drosophila melanogaster]	Heterochromatin	https://doi.org/10.1101/2024.03.03.583199
NP_651978.2 histone deacetylase 3 [Drosophila melanogaster]	Heterochromatin	https://doi.org/10.1101/2024.03.03.583199
NP_001259507.1 histone deacetylase 4, isoform G [Drosophila melanogaster]	Heterochromatin	https://doi.org/10.1101/2024.03.03.583199
NP_001259569.1 histone deacetylase 6, isoform G [Drosophila melanogaster]	Heterochromatin	https://doi.org/10.1101/2024.03.03.583199
sp|Q27268.1|DX39B_DROME RecName: Full=ATP-dependent RNA helicase WM6; Short=DEAD box protein UAP56; Short=Dmrnahel; AltName: Full=HEL/UAP56	Heterochromatin	https://doi.org/10.1101/2024.03.03.583199
AAF51645.2 HP1 and insulator partner protein 1, isoform A [Drosophila melanogaster]	Heterochromatin	https://doi.org/10.1101/2024.03.03.583199
NP_572637.2 hybrid male rescue [Drosophila melanogaster]	Heterochromatin	https://doi.org/10.1101/2024.03.03.583199
sp|Q9W5E0.1|SUV42_DROME RecName: Full=Histone-lysine N-methyltransferase Suv4-20; AltName: Full=Suppressor of variegation 4-20; Short=Su(var)4-20	Heterochromatin	https://doi.org/10.1101/2024.03.03.583199
AAN10680.1 hepatocyte nuclear factor 4, isoform B [Drosophila melanogaster]	Heterochromatin	https://doi.org/10.1101/2024.03.03.583199
NP_001245586.1 heterochromatin protein 1b, isoform C [Drosophila melanogaster]	Heterochromatin	https://doi.org/10.1101/2024.03.03.583199
AAN12034.2 heterochromatin protein 4, isoform A [Drosophila melanogaster]	Heterochromatin	https://doi.org/10.1101/2024.03.03.583199
NP_572718.2 heterochromatin protein 5, isoform B [Drosophila melanogaster]	Heterochromatin	https://doi.org/10.1101/2024.03.03.583199
AAF50999.1 heterochromatin protein 6 [Drosophila melanogaster]	Heterochromatin	https://doi.org/10.1101/2024.03.03.583199
NP_649647.1 hormone receptor 83 [Drosophila melanogaster]	Heterochromatin	https://doi.org/10.1101/2024.03.03.583199
sp|P48810.2|RB87F_DROME RecName: Full=Heterogeneous nuclear ribonucleoprotein 87F; AltName: Full=HRP36.1 protein; AltName: Full=Protein P11	Heterochromatin	https://doi.org/10.1101/2024.03.03.583199
sp|P11147.3|HSP7D_DROME RecName: Full=Heat shock 70 kDa protein cognate 4; AltName: Full=Heat shock 70 kDa protein 88E	Heterochromatin	https://doi.org/10.1101/2024.03.03.583199
sp|Q9V3I5.1|JIL1_DROME RecName: Full=Chromosomal serine/threonine-protein kinase JIL-1	Heterochromatin	https://doi.org/10.1101/2024.03.03.583199
NP_524302.1 jumeau [Drosophila melanogaster]	Heterochromatin	https://doi.org/10.1101/2024.03.03.583199
NP_001287255.1 lysine demethylase 3, isoform B [Drosophila melanogaster]	Heterochromatin	https://doi.org/10.1101/2024.03.03.583199
sp|Q9V333.1|KDM4A_DROME RecName: Full=Probable lysine-specific demethylase 4A; AltName: Full=Probable JmjC domain-containing histone demethylation protein 3A; AltName: Full=Probable [histone H3]-trimethyl-L-lysine(36) demethylase 4A; AltName: Full=Probable [histone H3]-trimethyl-L-lysine(9) demethylase 4A	Heterochromatin	https://doi.org/10.1101/2024.03.03.583199
AGB93475.1 lysine demethylase 4B, isoform E [Drosophila melanogaster]	Heterochromatin	https://doi.org/10.1101/2024.03.03.583199
sp|Q9VMJ7.1|KDM5_DROME RecName: Full=Lysine-specific demethylase 5; AltName: Full=Histone demethylase lid; AltName: Full=Jumonji/ARID domain-containing protein lid; AltName: Full=Protein little imaginal disks; Short=lid; AltName: Full=Retinoblastoma-binding protein 2 homolog; AltName: Full=[histone H3]-trimethyl-L-lysine(4) demethylase Kdm5	Heterochromatin	https://doi.org/10.1101/2024.03.03.583199
sp|P17210.2|KINH_DROME RecName: Full=Kinesin heavy chain	Heterochromatin	https://doi.org/10.1101/2024.03.03.583199
ACL82968.1 kismet, isoform C [Drosophila melanogaster]	Heterochromatin	https://doi.org/10.1101/2024.03.03.583199
NP_001262485.1 lethal (3) neo38, isoform L [Drosophila melanogaster]	Heterochromatin	https://doi.org/10.1101/2024.03.03.583199
ABV55021.1 lethal hybrid rescue protein [Drosophila simulans]	Heterochromatin	https://doi.org/10.1101/2024.03.03.583199
sp|Q9VIE6.2|MCM10_DROME RecName: Full=Protein MCM10 homolog; AltName: Full=Sensitized chromosome inheritance modifier 19	Heterochromatin	https://doi.org/10.1101/2024.03.03.583199
sp|Q9VEC1.1|MED17_DROME RecName: Full=Mediator of RNA polymerase II transcription subunit 17; AltName: Full=Mediator complex subunit 17; AltName: Full=dMED17; AltName: Full=dTRAP80	Heterochromatin	https://doi.org/10.1101/2024.03.03.583199
sp|Q9V4F9.2|MED26_DROME RecName: Full=Mediator of RNA polymerase II transcription subunit 26; AltName: Full=Mediator complex subunit 26; AltName: Full=dARC70	Heterochromatin	https://doi.org/10.1101/2024.03.03.583199
NP_573032.1 maternal haploid [Drosophila melanogaster]	Heterochromatin	https://doi.org/10.1101/2024.03.03.583199
sp|P13469.2|MODU_DROME RecName: Full=DNA-binding protein modulo	Heterochromatin	https://doi.org/10.1101/2024.03.03.583199
sp|O02193.1|MOF_DROME RecName: Full=Males-absent on the first protein; AltName: Full=Histone acetyltransferase MOF	Heterochromatin	https://doi.org/10.1101/2024.03.03.583199
NP_572784.1 moonshiner [Drosophila melanogaster]	Heterochromatin	https://doi.org/10.1101/2024.03.03.583199
NP_001262293.1 metastasis associated 1-like, isoform D [Drosophila melanogaster]	Heterochromatin	https://doi.org/10.1101/2024.03.03.583199
AAF47597.2 mutator 2, isoform A [Drosophila melanogaster]	Heterochromatin	https://doi.org/10.1101/2024.03.03.583199
AFH08239.1 nucleosome assembly protein 1, isoform C [Drosophila melanogaster]	Heterochromatin	https://doi.org/10.1101/2024.03.03.583199
sp|Q7PLI2.3|NIPB_DROME RecName: Full=Nipped-B protein; AltName: Full=SCC2 homolog	Heterochromatin	https://doi.org/10.1101/2024.03.03.583199
XP_020230222.1 uncharacterized protein LOC109811006 [Cajanus cajan]	Heterochromatin	https://doi.org/10.1101/2024.03.03.583199
sp|Q8MT36.2|NSD_DROME RecName: Full=Nuclear receptor binding SET domain protein; AltName: Full=Maternal-effect sterile 4 homolog; AltName: Full=Probable histone-lysine N-methyltransferase Mes-4	Heterochromatin	https://doi.org/10.1101/2024.03.03.583199
ABV53675.1 nubbin, isoform B [Drosophila melanogaster]	Heterochromatin	https://doi.org/10.1101/2024.03.03.583199
NP_650661.1 oddjob [Drosophila melanogaster]	Heterochromatin	https://doi.org/10.1101/2024.03.03.583199
sp|Q24168.2|ORC2_DROME RecName: Full=Origin recognition complex subunit 2; Short=DmORC2	Heterochromatin	https://doi.org/10.1101/2024.03.03.583199
sp|P41073.1|PEP_DROME RecName: Full=Zinc finger protein on ecdysone puffs	Heterochromatin	https://doi.org/10.1101/2024.03.03.583199
sp|Q9VKM1.1|PIWI_DROME RecName: Full=Protein piwi	Heterochromatin	https://doi.org/10.1101/2024.03.03.583199
sp|Q9W123.1|POF_DROME RecName: Full=Protein painting of fourth; AltName: Full=Zeste-interacting protein 16; Short=Zip16	Heterochromatin	https://doi.org/10.1101/2024.03.03.583199
sp|P12982.1|PP12_DROME RecName: Full=Serine/threonine-protein phosphatase alpha-2 isoform	Heterochromatin	https://doi.org/10.1101/2024.03.03.583199
AAF57616.1 proliferation disrupter [Drosophila melanogaster]	Heterochromatin	https://doi.org/10.1101/2024.03.03.583199
sp|Q7JXA8.1|RHINO_DROME RecName: Full=Chromo domain-containing protein rhino; AltName: Full=Heterochromatin protein 1	Heterochromatin	https://doi.org/10.1101/2024.03.03.583199
sp|Q9XZ34.1|RIF1_DROME RecName: Full=Telomere-associated protein RIF1; AltName: Full=Rap1 interacting factor 1	Heterochromatin	https://doi.org/10.1101/2024.03.03.583199
sp|P19889.1|RLA0_DROME RecName: Full=Large ribosomal subunit protein uL10; AltName: Full=60S acidic ribosomal protein P0; AltName: Full=Apurinic-apyrimidinic endonuclease	Heterochromatin	https://doi.org/10.1101/2024.03.03.583199
NP_001287330.1 Rrp6, isoform C [Drosophila melanogaster]	Heterochromatin	https://doi.org/10.1101/2024.03.03.583199
AAF52463.2 stromalin 1 [Drosophila melanogaster]	Heterochromatin	https://doi.org/10.1101/2024.03.03.583199
AAN10504.1 S-adenosylmethionine synthetase, isoform J [Drosophila melanogaster]	Heterochromatin	https://doi.org/10.1101/2024.03.03.583199
sp|Q9VFK6.2|KMT5A_DROME RecName: Full=Histone-lysine N-methyltransferase Set8; AltName: Full=Lysine N-methyltransferase 5A; AltName: Full=PR/SET domain-containing protein 07; AltName: Full=dSET8	Heterochromatin	https://doi.org/10.1101/2024.03.03.583199
sp|Q9VK34.1|SIRT1_DROME RecName: Full=NAD-dependent histone deacetylase sirtuin-1; AltName: Full=Silent information regulator 2	Heterochromatin	https://doi.org/10.1101/2024.03.03.583199
sp|Q8IRR5.2|SIR4_DROME RecName: Full=NAD-dependent protein deacylase Sirt4; AltName: Full=Regulatory protein SIR2 homolog 4; Flags: Precursor	Heterochromatin	https://doi.org/10.1101/2024.03.03.583199
NP_649990.2 sirtuin 6 [Drosophila melanogaster]	Heterochromatin	https://doi.org/10.1101/2024.03.03.583199
sp|P43332.1|SNRPA_DROME RecName: Full=U1 small nuclear ribonucleoprotein A; Short=U1 snRNP A; Short=U1-A; Short=U1A; AltName: Full=Sex determination protein snf	Heterochromatin	https://doi.org/10.1101/2024.03.03.583199
NP_001284962.1 small ovary, isoform C [Drosophila melanogaster]	Heterochromatin	https://doi.org/10.1101/2024.03.03.583199
NP_001262760.1 Signal-transducer and activator of transcription protein at 92E, isoform K [Drosophila melanogaster]	Heterochromatin	https://doi.org/10.1101/2024.03.03.583199
AGB94532.1 stonewall, isoform C [Drosophila melanogaster]	Heterochromatin	https://doi.org/10.1101/2024.03.03.583199
AAM68805.1 suppressor of variegation 2-10, isoform I [Drosophila melanogaster]	Heterochromatin	https://doi.org/10.1101/2024.03.03.583199
AAF58230.1 Su(var)2-HP2, isoform A [Drosophila melanogaster]	Heterochromatin	https://doi.org/10.1101/2024.03.03.583199
sp|P05205.2|HP1_DROME RecName: Full=Heterochromatin protein 1; Short=HP1; AltName: Full=Non-histone chromosomal protein C1A9 antigen	Heterochromatin	https://doi.org/10.1101/2024.03.03.583199
sp|Q9VW97.1|LSDA_DROME RecName: Full=Possible lysine-specific histone demethylase 1	Heterochromatin	https://doi.org/10.1101/2024.03.03.583199
sp|P20193.4|SUV37_DROME RecName: Full=Protein suppressor of variegation 3-7	Heterochromatin	https://doi.org/10.1101/2024.03.03.583199
NP_524357.2 suppressor of variegation 3-9 [Drosophila melanogaster]	Heterochromatin	https://doi.org/10.1101/2024.03.03.583199
sp|Q9VTE2.3|SUUR_DROME RecName: Full=Protein suppressor of underreplication	Heterochromatin	https://doi.org/10.1101/2024.03.03.583199
ACL82886.1 Tousled-like kinase, isoform G [Drosophila melanogaster]	Heterochromatin	https://doi.org/10.1101/2024.03.03.583199
NP_001259330.1 TATA box binding protein-related factor 2, isoform G [Drosophila melanogaster]	Heterochromatin	https://doi.org/10.1101/2024.03.03.583199
AGB94539.1 Trithorax-like, isoform K [Drosophila melanogaster]	Heterochromatin	https://doi.org/10.1101/2024.03.03.583199
sp|Q24574.2|UBPE_DROME RecName: Full=Ubiquitin carboxyl-terminal hydrolase 47; AltName: Full=Ubiquitin thioesterase 47; AltName: Full=Ubiquitin-specific-processing protease 47	Heterochromatin	https://doi.org/10.1101/2024.03.03.583199
AAN10889.1 vasa intronic gene, isoform D [Drosophila melanogaster]	Heterochromatin	https://doi.org/10.1101/2024.03.03.583199
AAF56404.2 vig2, isoform B [Drosophila melanogaster]	Heterochromatin	https://doi.org/10.1101/2024.03.03.583199
EAA46289.1 verthandi, isoform A [Drosophila melanogaster]	Heterochromatin	https://doi.org/10.1101/2024.03.03.583199
sp|Q9W517.1|WAPL_DROME RecName: Full=Protein wings apart-like; AltName: Full=Protein parallel sister chromatids	Heterochromatin	https://doi.org/10.1101/2024.03.03.583199
AHN56092.1 windei, isoform B [Drosophila melanogaster]	Heterochromatin	https://doi.org/10.1101/2024.03.03.583199
sp|Q9GQN5.2|ATRX_DROME RecName: Full=Transcriptional regulator ATRX homolog; AltName: Full=ATP-dependent helicase XNP; AltName: Full=X-linked nuclear protein; AltName: Full=d-xnp; AltName: Full=dXNP	Heterochromatin	https://doi.org/10.1101/2024.03.03.583199
sp|P25453|DMC1_YEAST Meiotic recombination protein DMC1 OS=Saccharomyces cerevisiae (strain ATCC 204508 / S288c) OX=559292 GN=DMC1 PE=1 SV=1	Meiotic recombination	UniProtKB
sp|P25453|DMC1_YEAST Meiotic recombination protein DMC1 OS=Saccharomyces cerevisiae (strain ATCC 204508 / S288c) OX=559292 GN=DMC1 PE=1 SV=1	Meiotic recombination	UniProtKB
sp|P53187|HOP2_YEAST Homologous-pairing protein 2 OS=Saccharomyces cerevisiae (strain ATCC 204508 / S288c) OX=559292 GN=HOP2 PE=1 SV=4	Meiotic recombination	UniProtKB
sp|P53102|MND1_YEAST Meiotic nuclear division protein 1 OS=Saccharomyces cerevisiae (strain ATCC 204508 / S288c) OX=559292 GN=MND1 PE=1 SV=2	Meiotic recombination	UniProtKB
sp|P53187|HOP2_YEAST Homologous-pairing protein 2 OS=Saccharomyces cerevisiae (strain ATCC 204508 / S288c) OX=559292 GN=HOP2 PE=1 SV=4	Meiotic recombination	UniProtKB
sp|P53102|MND1_YEAST Meiotic nuclear division protein 1 OS=Saccharomyces cerevisiae (strain ATCC 204508 / S288c) OX=559292 GN=MND1 PE=1 SV=2	Meiotic recombination	UniProtKB
sp|Q12175|MSH5_YEAST MutS protein homolog 5 OS=Saccharomyces cerevisiae (strain ATCC 204508 / S288c) OX=559292 GN=MSH5 PE=1 SV=1	Meiotic recombination	UniProtKB
sp|Q00539|NAM8_YEAST Protein NAM8 OS=Saccharomyces cerevisiae (strain ATCC 204508 / S288c) OX=559292 GN=NAM8 PE=1 SV=2	Meiotic recombination	UniProtKB
sp|Q12175|MSH5_YEAST MutS protein homolog 5 OS=Saccharomyces cerevisiae (strain ATCC 204508 / S288c) OX=559292 GN=MSH5 PE=1 SV=1	Meiotic recombination	UniProtKB
sp|Q00539|NAM8_YEAST Protein NAM8 OS=Saccharomyces cerevisiae (strain ATCC 204508 / S288c) OX=559292 GN=NAM8 PE=1 SV=2	Meiotic recombination	UniProtKB
sp|Q12188|REC8_YEAST Meiotic recombination protein REC8 OS=Saccharomyces cerevisiae (strain ATCC 204508 / S288c) OX=559292 GN=REC8 PE=1 SV=1	Meiotic recombination	UniProtKB
sp|P32863|RAD54_YEAST DNA repair and recombination protein RAD54 OS=Saccharomyces cerevisiae (strain ATCC 204508 / S288c) OX=559292 GN=RAD54 PE=1 SV=1	Meiotic recombination	UniProtKB
sp|Q12188|REC8_YEAST Meiotic recombination protein REC8 OS=Saccharomyces cerevisiae (strain ATCC 204508 / S288c) OX=559292 GN=REC8 PE=1 SV=1	Meiotic recombination	UniProtKB
sp|P26754|RFA2_YEAST Replication factor A protein 2 OS=Saccharomyces cerevisiae (strain ATCC 204508 / S288c) OX=559292 GN=RFA2 PE=1 SV=1	Meiotic recombination	UniProtKB
sp|P32863|RAD54_YEAST DNA repair and recombination protein RAD54 OS=Saccharomyces cerevisiae (strain ATCC 204508 / S288c) OX=559292 GN=RAD54 PE=1 SV=1	Meiotic recombination	UniProtKB
sp|P26754|RFA2_YEAST Replication factor A protein 2 OS=Saccharomyces cerevisiae (strain ATCC 204508 / S288c) OX=559292 GN=RFA2 PE=1 SV=1	Meiotic recombination	UniProtKB
sp|P40541|SCC3_YEAST Cohesin subunit SCC3 OS=Saccharomyces cerevisiae (strain ATCC 204508 / S288c) OX=559292 GN=IRR1 PE=1 SV=1	Meiotic recombination	UniProtKB
sp|P12954|SRS2_YEAST ATP-dependent DNA helicase SRS2 OS=Saccharomyces cerevisiae (strain ATCC 204508 / S288c) OX=559292 GN=SRS2 PE=1 SV=2	Meiotic recombination	UniProtKB
sp|P40541|SCC3_YEAST Cohesin subunit SCC3 OS=Saccharomyces cerevisiae (strain ATCC 204508 / S288c) OX=559292 GN=IRR1 PE=1 SV=1	Meiotic recombination	UniProtKB
sp|P12954|SRS2_YEAST ATP-dependent DNA helicase SRS2 OS=Saccharomyces cerevisiae (strain ATCC 204508 / S288c) OX=559292 GN=SRS2 PE=1 SV=2	Meiotic recombination	UniProtKB
sp|P40511|SPO22_YEAST Sporulation-specific protein 22 OS=Saccharomyces cerevisiae (strain ATCC 204508 / S288c) OX=559292 GN=SPO22 PE=3 SV=2	Meiotic recombination	UniProtKB
tr|A0A8H4BVL6|A0A8H4BVL6_YEASX DNA ligase OS=Saccharomyces cerevisiae OX=4932 GN=DNL4 PE=3 SV=1	Meiotic recombination	UniProtKB
tr|A0A8H4BVN4|A0A8H4BVN4_YEASX Exonuclease 1 OS=Saccharomyces cerevisiae OX=4932 GN=EXO1 PE=3 SV=1	Meiotic recombination	UniProtKB
tr|A0A8H4F6U7|A0A8H4F6U7_YEASX non-specific serine/threonine protein kinase OS=Saccharomyces cerevisiae OX=4932 GN=HRR25 PE=3 SV=1	Meiotic recombination	UniProtKB
tr|A0A6A5Q1K4|A0A6A5Q1K4_YEASX Histone H2A OS=Saccharomyces cerevisiae OX=4932 GN=HTA1 PE=3 SV=1	Meiotic recombination	UniProtKB
tr|A0A6A5Q402|A0A6A5Q402_YEASX Histone H2A OS=Saccharomyces cerevisiae OX=4932 GN=HTA2 PE=3 SV=1	Meiotic recombination	UniProtKB
tr|A0A8H4BTI5|A0A8H4BTI5_YEASX Serine/threonine-protein kinase MEC1 OS=Saccharomyces cerevisiae OX=4932 GN=MEC1 PE=3 SV=1	Meiotic recombination	UniProtKB
tr|A0A8H4BWR4|A0A8H4BWR4_YEASX MLH1 isoform 1 OS=Saccharomyces cerevisiae OX=4932 GN=MLH1 PE=3 SV=1	Meiotic recombination	UniProtKB
tr|A0A8H4BU06|A0A8H4BU06_YEASX MLH3 isoform 1 OS=Saccharomyces cerevisiae OX=4932 GN=MLH3 PE=3 SV=1	Meiotic recombination	UniProtKB
tr|A0A8H4F9L3|A0A8H4F9L3_YEASX Double-strand break repair protein OS=Saccharomyces cerevisiae OX=4932 GN=MRE11 PE=3 SV=1	Meiotic recombination	UniProtKB
tr|A0A8H4F9D4|A0A8H4F9D4_YEASX MSC1 isoform 1 OS=Saccharomyces cerevisiae OX=4932 GN=MSC1 PE=4 SV=1	Meiotic recombination	UniProtKB
tr|A0A6A5PTQ7|A0A6A5PTQ7_YEASX MSC7 isoform 1 OS=Saccharomyces cerevisiae OX=4932 GN=MSC7 PE=3 SV=1	Meiotic recombination	UniProtKB
tr|A0A8H4F8H0|A0A8H4F8H0_YEASX MSH2 isoform 1 OS=Saccharomyces cerevisiae OX=4932 GN=MSH2 PE=3 SV=1	Meiotic recombination	UniProtKB
tr|A0A8H8UL80|A0A8H8UL80_YEASX MSH4 isoform 1 OS=Saccharomyces cerevisiae OX=4932 GN=MSH4 PE=4 SV=1	Meiotic recombination	UniProtKB
tr|A0A8H8UN11|A0A8H8UN11_YEASX DNA mismatch repair protein OS=Saccharomyces cerevisiae OX=4932 GN=MSH6 PE=3 SV=1	Meiotic recombination	UniProtKB
tr|A0A8H8UNT3|A0A8H8UNT3_YEASX Crossover junction endonuclease MUS81 OS=Saccharomyces cerevisiae OX=4932 GN=MUS81 PE=3 SV=1	Meiotic recombination	UniProtKB
tr|A0A8H4BWB4|A0A8H4BWB4_YEASX PDS5 isoform 1 OS=Saccharomyces cerevisiae OX=4932 GN=PDS5 PE=4 SV=1	Meiotic recombination	UniProtKB
tr|A0A8H4F7X3|A0A8H4F7X3_YEASX PMS1 isoform 1 OS=Saccharomyces cerevisiae OX=4932 GN=PMS1 PE=3 SV=1	Meiotic recombination	UniProtKB
tr|A0A8H4F9T5|A0A8H4F9T5_YEASX RAD1 isoform 1 OS=Saccharomyces cerevisiae OX=4932 GN=RAD1 PE=3 SV=1	Meiotic recombination	UniProtKB
tr|A0A8H4BW58|A0A8H4BW58_YEASX DNA damage checkpoint control protein RAD17 OS=Saccharomyces cerevisiae OX=4932 GN=RAD17 PE=1 SV=1	Meiotic recombination	UniProtKB
tr|A0A8H8UKZ1|A0A8H8UKZ1_YEASX RAD2 isoform 1 OS=Saccharomyces cerevisiae OX=4932 GN=RAD2 PE=3 SV=1	Meiotic recombination	UniProtKB
tr|E9P9U5|E9P9U5_YEASX RAD2 protein OS=Saccharomyces cerevisiae OX=4932 GN=RAD2 PE=4 SV=1	Meiotic recombination	UniProtKB
tr|A0A6A5PZU3|A0A6A5PZU3_YEASX UV excision repair protein RAD23 OS=Saccharomyces cerevisiae OX=4932 GN=RAD23 PE=3 SV=1	Meiotic recombination	UniProtKB
tr|A0A8H4FAN2|A0A8H4FAN2_YEASX RAD50 isoform 1 OS=Saccharomyces cerevisiae OX=4932 GN=RAD50 PE=3 SV=1	Meiotic recombination	UniProtKB
tr|A0A8H8ULW3|A0A8H8ULW3_YEASX DNA repair protein RAD51 homolog OS=Saccharomyces cerevisiae OX=4932 GN=RAD51 PE=3 SV=1	Meiotic recombination	UniProtKB
tr|A0A8H4BXK9|A0A8H4BXK9_YEASX RAD52 isoform 1 OS=Saccharomyces cerevisiae OX=4932 GN=RAD52 PE=3 SV=1	Meiotic recombination	UniProtKB
tr|A0A8H4F714|A0A8H4F714_YEASX REC8 isoform 1 OS=Saccharomyces cerevisiae OX=4932 GN=REC8 PE=4 SV=1	Meiotic recombination	UniProtKB
tr|A0A8H4FAY7|A0A8H4FAY7_YEASX Replication protein A subunit OS=Saccharomyces cerevisiae OX=4932 GN=RFA1 PE=3 SV=1	Meiotic recombination	UniProtKB
tr|A0A8H4F849|A0A8H4F849_YEASX DNA helicase OS=Saccharomyces cerevisiae OX=4932 GN=SGS1 PE=3 SV=1	Meiotic recombination	UniProtKB
tr|A0A8H4BUB5|A0A8H4BUB5_YEASX Structure-specific endonuclease subunit SLX1 OS=Saccharomyces cerevisiae OX=4932 GN=SLX1 PE=3 SV=1	Meiotic recombination	UniProtKB
tr|A0A8H8UL76|A0A8H8UL76_YEASX Structural maintenance of chromosomes protein OS=Saccharomyces cerevisiae OX=4932 GN=SMC1 PE=3 SV=1	Meiotic recombination	UniProtKB
tr|A0A8H8ULB3|A0A8H8ULB3_YEASX Structural maintenance of chromosomes protein OS=Saccharomyces cerevisiae OX=4932 GN=SMC2 PE=3 SV=1	Meiotic recombination	UniProtKB
tr|A0A8H4FAQ3|A0A8H4FAQ3_YEASX Structural maintenance of chromosomes protein OS=Saccharomyces cerevisiae OX=4932 GN=SMC3 PE=3 SV=1	Meiotic recombination	UniProtKB
tr|A0A8H4FBK5|A0A8H4FBK5_YEASX Structural maintenance of chromosomes protein OS=Saccharomyces cerevisiae OX=4932 GN=SMC4 PE=3 SV=1	Meiotic recombination	UniProtKB
tr|A0A6V8S000|A0A6V8S000_YEASX Structural maintenance of chromosomes protein 5 OS=Saccharomyces cerevisiae OX=4932 GN=SMC5 PE=3 SV=1	Meiotic recombination	UniProtKB
tr|A0A8H4BXH7|A0A8H4BXH7_YEASX SMC6 isoform 1 OS=Saccharomyces cerevisiae OX=4932 GN=SMC6 PE=3 SV=1	Meiotic recombination	UniProtKB
tr|A0A8H4F9I1|A0A8H4F9I1_YEASX SPO11 isoform 1 OS=Saccharomyces cerevisiae OX=4932 GN=SPO11 PE=3 SV=1	Meiotic recombination	UniProtKB
tr|A0A8H4BWR1|A0A8H4BWR1_YEASX DNA topoisomerase I OS=Saccharomyces cerevisiae OX=4932 GN=TOP1 PE=3 SV=1	Meiotic recombination	UniProtKB
tr|A0A8H4BVR1|A0A8H4BVR1_YEASX DNA topoisomerase 2 OS=Saccharomyces cerevisiae OX=4932 GN=TOP2 PE=3 SV=1	Meiotic recombination	UniProtKB
tr|E9P9T9|E9P9T9_YEASX Topoisomerase II (Fragment) OS=Saccharomyces cerevisiae OX=4932 GN=TOP2 PE=4 SV=1	Meiotic recombination	UniProtKB
tr|Q7LMA0|Q7LMA0_YEASX DNA topoisomerase 2 OS=Saccharomyces cerevisiae OX=4932 GN=YNL088W PE=3 SV=1	Meiotic recombination	UniProtKB
tr|A0A6V8RLI3|A0A6V8RLI3_YEASX DNA topoisomerase OS=Saccharomyces cerevisiae OX=4932 GN=TOP3 PE=3 SV=1	Meiotic recombination	UniProtKB
tr|A0A8H4F9N2|A0A8H4F9N2_YEASX ATP-dependent DNA helicase II subunit 1 OS=Saccharomyces cerevisiae OX=4932 GN=YKU70 PE=3 SV=1	Meiotic recombination	UniProtKB
tr|A0A8H4BWD3|A0A8H4BWD3_YEASX ATP-dependent DNA helicase II subunit 2 OS=Saccharomyces cerevisiae OX=4932 GN=YKU80 PE=3 SV=1	Meiotic recombination	UniProtKB
gi|41018137|sp|Q9GZC8.2|SID1_CAEEL RecName: Full=Systemic RNA interference defective protein 1; AltName: Full=Systemic RNAi enabling protein; Flags: Precursor	RNA interference	UniProtKB
gi|544604674|sp|G5EEV9.1|SID2_CAEEL RecName: Full=Systemic RNA interference defective protein 2; Flags: Precursor	RNA interference	UniProtKB
gi|74963792|sp|Q19443.1|SID5_CAEEL RecName: Full=Systemic RNA interference defective protein 5	RNA interference	UniProtKB
gi|74960029|sp|O61931.2|ERGO1_CAEEL RecName: Full=Piwi-like protein ergo-1; AltName: Full=Endogenous RNA interference deficient argonaute protein 1	RNA interference	UniProtKB
gi|68846870|sp|Q10925.2|SID3_CAEEL RecName: Full=Tyrosine-protein kinase sid-3; AltName: Full=Systemic RNA interference defective protein 3; AltName: Full=Systemic RNAi enabling protein	RNA interference	UniProtKB
gi|11386877|sp|O74957.1|AGO1_SCHPO RecName: Full=Protein argonaute; AltName: Full=Cell cycle control protein ago1; AltName: Full=Eukaryotic translation initiation factor 2C 2-like protein ago1; AltName: Full=PAZ Piwi domain protein ago1; AltName: Full=Protein slicer; AltName: Full=RNA interference pathway protein ago1	RNA interference	UniProtKB
gi|59800170|sp|O14227.1|RDP1_SCHPO RecName: Full=RNA-dependent RNA polymerase 1; Short=Protein rdp1	RNA interference	UniProtKB
gi|24638456|sp|Q22618.2|DSRAD_CAEEL RecName: Full=Double-stranded RNA-specific adenosine deaminase adr-2; Short=DRADA	RNA interference	UniProtKB
gi|1351642|sp|Q09884.1|DCR1_SCHPO RecName: Full=Protein Dicer; AltName: Full=Cell cycle control protein dcr1; AltName: Full=RNA interference pathway protein dcr1; Includes: RecName: Full=Endoribonuclease dcr1; Includes: RecName: Full=ATP-dependent helicase dcr1	RNA interference	UniProtKB
gi|75335311|sp|Q9LQ02.1|NRPD1_ARATH RecName: Full=DNA-directed RNA polymerase IV subunit 1; AltName: Full=DNA-directed RNA polymerase D subunit 1; Short=AtNRPD1a; Short=Nuclear RNA polymerase D 1a; AltName: Full=Protein RNA-DIRECTED DNA METHYLATION DEFECTIVE 3; AltName: Full=Protein SILENCING DEFECTIVE 4; AltName: Full=Protein SILENCING MOVEMENT DEFICIENT 2; AltName: Full=RNA polymerase IV subuni…	RNA interference	UniProtKB
gi|45476772|sp|O44406.2|ERI1_CAEEL RecName: Full=3'-5' exonuclease eri-1; AltName: Full=Enhanced RNAi protein	RNA interference	UniProtKB
gi|2529373861|sp|A1ZAW0.1|DCR2_DROME RecName: Full=Endoribonuclease Dcr-2; Short=Protein Dicer-2	RNA interference	UniProtKB
gi|1835884591|sp|Q11180.3|WHT1_CAEEL RecName: Full=ABC transporter ATP-binding protein/permease wht-1	RNA interference	UniProtKB
gi|75026837|sp|Q9VF26.1|SPNE_DROME RecName: Full=Probable ATP-dependent RNA helicase spindle-E; AltName: Full=Homeless	RNA interference	UniProtKB
gi|74734245|sp|Q9HAV4.1|XPO5_HUMAN RecName: Full=Exportin-5; Short=Exp5; AltName: Full=Ran-binding protein 21	RNA interference	UniProtKB
gi|45476938|sp|Q8IV48.3|ERI1_HUMAN RecName: Full=3'-5' exoribonuclease 1; AltName: Full=3'-5' exonuclease ERI1; AltName: Full=Eri-1 homolog; AltName: Full=Histone mRNA 3'-end-specific exoribonuclease; AltName: Full=Histone mRNA 3'-exonuclease 1; AltName: Full=Protein 3'hExo; Short=HEXO	RNA interference	UniProtKB
gi|23396633|sp|Q15058.1|KIF14_HUMAN RecName: Full=Kinesin-like protein KIF14	RNA interference	UniProtKB
gi|2492608|sp|Q09466.1|WHT3_CAEEL RecName: Full=ABC transporter ATP-binding protein/permease wht-3; AltName: Full=White related ABC transporter 3	RNA interference	UniProtKB
gi|137692|sp|P08160.1|P35_NPVAC RecName: Full=Early 35 kDa protein; AltName: Full=Apoptosis-preventing protein; AltName: Full=p35	RNA interference	UniProtKB
gi|322518668|sp|Q86QW7.2|AGO_GIAIN RecName: Full=Protein argonaute; Short=GlAgo	RNA interference	UniProtKB
gi|257051057|sp|Q8R418.3|DICER_MOUSE RecName: Full=Endoribonuclease Dicer; AltName: Full=Double-strand-specific ribonuclease mDCR-1	RNA interference	UniProtKB
gi|257051056|sp|Q9UPY3.3|DICER_HUMAN RecName: Full=Endoribonuclease Dicer; AltName: Full=Helicase with RNase motif; Short=Helicase MOI	RNA interference	UniProtKB
gi|229463006|sp|Q9UKV8.3|AGO2_HUMAN RecName: Full=Protein argonaute-2; Short=Argonaute2; Short=hAgo2; AltName: Full=Argonaute RISC catalytic component 2; AltName: Full=Eukaryotic translation initiation factor 2C 2; Short=eIF-2C 2; Short=eIF2C 2; AltName: Full=PAZ Piwi domain protein; Short=PPD; AltName: Full=Protein slicer	RNA interference	UniProtKB
gi|108860809|sp|Q3UYV9.2|NCBP1_MOUSE RecName: Full=Nuclear cap-binding protein subunit 1; AltName: Full=80 kDa nuclear cap-binding protein; Short=CBP80; Short=NCBP 80 kDa subunit	RNA interference	UniProtKB
gi|83288409|sp|P0C0S6.2|H2AZ_MOUSE RecName: Full=Histone H2A.Z; Short=H2A/z	RNA interference	UniProtKB
gi|74961539|sp|P91277.1|HRPK1_CAEEL RecName: Full=Heterogeneous nuclear ribonucleoprotein K homolog; Short=hnRNP K	RNA interference	UniProtKB
gi|51316117|sp|Q9VCU9.1|DCR1_DROME RecName: Full=Endoribonuclease Dcr-1; Short=Protein dicer-1	RNA interference	UniProtKB
gi|46395967|sp|Q9CQ49.1|NCBP2_MOUSE RecName: Full=Nuclear cap-binding protein subunit 2; AltName: Full=20 kDa nuclear cap-binding protein; AltName: Full=NCBP 20 kDa subunit; Short=CBP20	RNA interference	UniProtKB
gi|1705654|sp|Q09161.1|NCBP1_HUMAN RecName: Full=Nuclear cap-binding protein subunit 1; AltName: Full=80 kDa nuclear cap-binding protein; Short=CBP80; Short=NCBP 80 kDa subunit	RNA interference	UniProtKB
gi|1705651|sp|P52298.1|NCBP2_HUMAN RecName: Full=Nuclear cap-binding protein subunit 2; AltName: Full=20 kDa nuclear cap-binding protein; AltName: Full=Cell proliferation-inducing gene 55 protein; AltName: Full=NCBP 20 kDa subunit; Short=CBP20; AltName: Full=NCBP-interacting protein 1; Short=NIP1	RNA interference	UniProtKB
gi|408360292|sp|P34529.3|DCR1_CAEEL RecName: Full=Endoribonuclease dcr-1; Contains: RecName: Full=Death-promoting deoxyribonuclease; Short=tDCR-1	RNA interference	UniProtKB
gi|257051055|sp|A0MQH0.3|DICER_CRIGR RecName: Full=Endoribonuclease Dicer	RNA interference	UniProtKB
gi|257051054|sp|Q25BN1.3|DICER_CHICK RecName: Full=Endoribonuclease Dicer	RNA interference	UniProtKB
gi|257051053|sp|Q6TUI4.3|DICER_BOVIN RecName: Full=Endoribonuclease Dicer	RNA interference	UniProtKB
gi|238064965|sp|B3DLA6.2|DICER_XENTR RecName: Full=Endoribonuclease Dicer	RNA interference	UniProtKB
gi|229485378|sp|Q6TV19.2|DICER_DANRE RecName: Full=Endoribonuclease Dicer	RNA interference	UniProtKB
gi|74616659|sp|Q7S8J7.1|DCL1_NEUCR RecName: Full=Dicer-like protein 1; Includes: RecName: Full=Endoribonuclease dcl-1; Includes: RecName: Full=ATP-dependent helicase dcl-1	RNA interference	UniProtKB
gi|2152178690|sp|G8XR08.1|AGO1_LEIBR RecName: Full=Protein argonaute 1; Short=LbrAGO1	RNA interference	UniProtKB
gi|1214787866|sp|G5EDT1.1|LIN35_CAEEL RecName: Full=Retinoblastoma-like protein homolog lin-35; AltName: Full=Abnormal cell lineage protein 35; AltName: Full=Synthetic multivulva protein lin-35	RNA interference	UniProtKB
gi|408360336|sp|Q94361.4|GEI17_CAEEL RecName: Full=E3 SUMO-protein ligase gei-17; AltName: Full=E3 SUMO-protein transferase gei-17; AltName: Full=Gex-3-interacting protein 17	RNA interference	UniProtKB
gi|75330288|sp|Q8LPJ4.1|AB2E_ARATH RecName: Full=ABC transporter E family member 2; Short=ABC transporter ABCE.2; Short=AtABCE2; AltName: Full=RNase L inhibitor-like protein 2; Short=AtRLI2; Short=AthaRLI2	RNA interference	UniProtKB
gi|122218221|sp|Q402F4.1|TOM1_TOBAC RecName: Full=Tobamovirus multiplication protein 1; Short=NtTOM1	RNA interference	UniProtKB
gi|122218220|sp|Q402F3.1|TOM3_TOBAC RecName: Full=Tobamovirus multiplication protein 3; Short=NtTOM3	RNA interference	UniProtKB
gi|1338302434|sp|G5EDW1.1|ADBP1_CAEEL RecName: Full=Adr-2-binding protein 1	RNA interference	UniProtKB
gi|597439649|sp|Q7SCC1.4|DCL2_NEUCR RecName: Full=Dicer-like protein 2; Includes: RecName: Full=Endoribonuclease dcl-2; Includes: RecName: Full=ATP-dependent helicase dcl-2	RNA interference	UniProtKB
gi|75025733|sp|Q9U3D6.2|ADR1_CAEEL RecName: Full=A-to-I RNA editing regulator adr-1	RNA interference	UniProtKB
gi|2282741614|sp|F4HZD1.1|JMJ24_ARATH RecName: Full=E3 ubiquitin-protein ligase JMJ24; AltName: Full=Inactive histone demethylase JMJ24; AltName: Full=Jumonji domain-containing protein 24; Short=AtJMJ24; Short=Protein JUMONJI 24	RNA interference	UniProtKB
gi|2203845978|sp|A0A0A0LLY1.1|SRBP1_CUCSA RecName: Full=Small RNA binding protein 1; Short=CsSRBP1	RNA interference	UniProtKB
gi|158931161|sp|O00139.3|KIF2A_HUMAN RecName: Full=Kinesin-like protein KIF2A; AltName: Full=Kinesin-2; Short=hK2	RNA interference	UniProtKB
gi|93141297|sp|O94921.3|CDK14_HUMAN RecName: Full=Cyclin-dependent kinase 14; AltName: Full=Cell division protein kinase 14; AltName: Full=Serine/threonine-protein kinase PFTAIRE-1; Short=hPFTAIRE1	RNA interference	UniProtKB
gi|81905250|sp|Q9D541.1|CCDC7_MOUSE RecName: Full=Coiled-coil domain-containing protein 7; AltName: Full=Protein BIOT2	RNA interference	UniProtKB
gi|81885812|sp|Q6PHU5.1|SORT_MOUSE RecName: Full=Sortilin; AltName: Full=Neurotensin receptor 3; Short=NTR3; Short=mNTR3; Flags: Precursor	RNA interference	UniProtKB
gi|81882115|sp|O08664.1|BCL7C_MOUSE RecName: Full=B-cell CLL/lymphoma 7 protein family member C; AltName: Full=B-cell chronic lymphocytic leukemia/lymphoma 7C protein	RNA interference	UniProtKB
gi|81867644|sp|Q924C1.1|XPO5_MOUSE RecName: Full=Exportin-5; Short=Exp5; AltName: Full=Ran-binding protein 21	RNA interference	UniProtKB
gi|75335101|sp|Q9LK40.1|NRPD2_ARATH RecName: Full=DNA-directed RNA polymerases IV and V subunit 2; AltName: Full=DNA-directed RNA polymerase D subunit 2a; Short=AtNRPD2a; Short=Nuclear RNA polymerase D 2a; AltName: Full=Nuclear RNA polymerase E 2; AltName: Full=Protein DEFECTIVE IN MERISTEM SILENCING 2; AltName: Full=Protein DEFECTIVE IN RNA-DIRECTED DNA METHYLATION 2; AltName: Full=RNA polymeras…	RNA interference	UniProtKB
gi|75262833|sp|Q9FQ04.1|XRN4_ARATH RecName: Full=5'-3' exoribonuclease 4; AltName: Full=Protein ACC INSENSITIVE 1; AltName: Full=Protein ETHYLENE INSENSITIVE 5; AltName: Full=Protein EXORIBONUCLEASE 4	RNA interference	UniProtKB
gi|75155584|sp|Q8LE42.1|NRPD7_ARATH RecName: Full=DNA-directed RNA polymerase IV subunit 7	RNA interference	UniProtKB
gi|75150672|sp|Q8GUQ8.1|XDH1_ARATH RecName: Full=Xanthine dehydrogenase 1; Short=AtXDH1	RNA interference	UniProtKB
gi|74965532|sp|Q21691.1|NRDE3_CAEEL RecName: Full=Nuclear RNAi defective-3 protein	RNA interference	UniProtKB
gi|74955934|sp|O01477.1|SIMR1_CAEEL RecName: Full=Protein simr-1; AltName: Full=siRNA-defective and mortal germline protein 1	RNA interference	UniProtKB
gi|74723669|sp|Q8IZD2.1|KMT2E_HUMAN RecName: Full=Inactive histone-lysine N-methyltransferase 2E; Short=Inactive lysine N-methyltransferase 2E; AltName: Full=Myeloid/lymphoid or mixed-lineage leukemia protein 5	RNA interference	UniProtKB
gi|62901093|sp|Q8CIF6.1|SIDT2_MOUSE RecName: Full=SID1 transmembrane family member 2; Flags: Precursor	RNA interference	UniProtKB
gi|62901077|sp|Q6AXF6.1|SIDT1_MOUSE RecName: Full=SID1 transmembrane family member 1; Flags: Precursor	RNA interference	UniProtKB
gi|60415926|sp|Q7KZF4.1|SND1_HUMAN RecName: Full=Staphylococcal nuclease domain-containing protein 1; AltName: Full=100 kDa coactivator; AltName: Full=EBNA2 coactivator p100; AltName: Full=Tudor domain-containing protein 11; AltName: Full=p100 co-activator	RNA interference	UniProtKB
gi|57015401|sp|Q21286.4|CATP5_CAEEL RecName: Full=Cation-transporting ATPase catp-5	RNA interference	UniProtKB
gi|50401594|sp|Q8GYD9.1|SDE3_ARATH RecName: Full=Probable RNA helicase SDE3; AltName: Full=Silencing defective protein 3	RNA interference	UniProtKB
gi|45476845|sp|Q7TMF2.2|ERI1_MOUSE RecName: Full=3'-5' exoribonuclease 1; AltName: Full=3'-5' exonuclease ERI1; AltName: Full=Eri-1 homolog; AltName: Full=Histone mRNA 3'-exonuclease 1	RNA interference	UniProtKB
gi|20178295|sp|P10914.2|IRF1_HUMAN RecName: Full=Interferon regulatory factor 1; Short=IRF-1	RNA interference	UniProtKB
gi|20137457|sp|Q9BXP5.1|SRRT_HUMAN RecName: Full=Serrate RNA effector molecule homolog; AltName: Full=Arsenite-resistance protein 2	RNA interference	UniProtKB
gi|20137436|sp|Q99MR6.1|SRRT_MOUSE RecName: Full=Serrate RNA effector molecule homolog; AltName: Full=Arsenite-resistance protein 2	RNA interference	UniProtKB
gi|3123159|sp|Q17963.1|WDR51_CAEEL RecName: Full=WD repeat-containing protein wdr-5.1	RNA interference	UniProtKB
gi|2282741631|sp|B6ZIW0.1|KUN_HAELO RecName: Full=Thrombin inhibitor hemalin; AltName: Full=Thrombin inhibitor haemalin; Flags: Precursor	RNA interference	UniProtKB
gi|663434122|sp|Q6J5K9.4|ARMI_DROME RecName: Full=Probable RNA helicase armi; AltName: Full=Protein armitage	RNA interference	UniProtKB
gi|322518397|sp|A8BCK6.1|AGO_GIAIC RecName: Full=Protein argonaute	RNA interference	UniProtKB
gi|296452846|sp|Q8NDV7.2|TNR6A_HUMAN RecName: Full=Trinucleotide repeat-containing gene 6A protein; AltName: Full=CAG repeat protein 26; AltName: Full=EMSY interactor protein; AltName: Full=GW182 autoantigen; Short=Protein GW1; AltName: Full=Glycine-tryptophan protein of 182 kDa	RNA interference	UniProtKB
gi|294956518|sp|O23553.3|BAM3_ARATH RecName: Full=Beta-amylase 3, chloroplastic; AltName: Full=1,4-alpha-D-glucan maltohydrolase; AltName: Full=Beta-amylase 8; AltName: Full=Chloroplast beta-amylase; Short=CT-BMY; Flags: Precursor	RNA interference	UniProtKB
gi|294956513|sp|O65258.2|BAM2_ARATH RecName: Full=Beta-amylase 2, chloroplastic; AltName: Full=1,4-alpha-D-glucan maltohydrolase; AltName: Full=Beta-amylase 9; Flags: Precursor	RNA interference	UniProtKB
gi|259511691|sp|C1BY64.1|NCBP2_ESOLU RecName: Full=Nuclear cap-binding protein subunit 2; AltName: Full=20 kDa nuclear cap-binding protein; AltName: Full=NCBP 20 kDa subunit; Short=CBP20	RNA interference	UniProtKB
gi|259511690|sp|B4PL68.1|NCBP2_DROYA RecName: Full=Nuclear cap-binding protein subunit 2; AltName: Full=20 kDa nuclear cap-binding protein; AltName: Full=NCBP 20 kDa subunit; Short=CBP20	RNA interference	UniProtKB
gi|259511689|sp|B4NB54.1|NCBP2_DROWI RecName: Full=Nuclear cap-binding protein subunit 2; AltName: Full=20 kDa nuclear cap-binding protein; AltName: Full=NCBP 20 kDa subunit; Short=CBP20	RNA interference	UniProtKB
gi|259511688|sp|B4QV17.1|NCBP2_DROSI RecName: Full=Nuclear cap-binding protein subunit 2; AltName: Full=20 kDa nuclear cap-binding protein; AltName: Full=NCBP 20 kDa subunit; Short=CBP20	RNA interference	UniProtKB
gi|259511687|sp|B4IBA4.1|NCBP2_DROSE RecName: Full=Nuclear cap-binding protein subunit 2; AltName: Full=20 kDa nuclear cap-binding protein; AltName: Full=NCBP 20 kDa subunit; Short=CBP20	RNA interference	UniProtKB
gi|259511686|sp|B4GLK8.1|NCBP2_DROPE RecName: Full=Nuclear cap-binding protein subunit 2; AltName: Full=20 kDa nuclear cap-binding protein; AltName: Full=NCBP 20 kDa subunit; Short=CBP20	RNA interference	UniProtKB
gi|259511685|sp|B4KCD5.1|NCBP2_DROMO RecName: Full=Nuclear cap-binding protein subunit 2; AltName: Full=20 kDa nuclear cap-binding protein; AltName: Full=NCBP 20 kDa subunit; Short=CBP20	RNA interference	UniProtKB
gi|259511490|sp|B4JUT1.1|NCBP2_DROGR RecName: Full=Nuclear cap-binding protein subunit 2; AltName: Full=20 kDa nuclear cap-binding protein; AltName: Full=NCBP 20 kDa subunit; Short=CBP20	RNA interference	UniProtKB
gi|259511485|sp|A8XG63.3|NCBP1_CAEBR RecName: Full=Nuclear cap-binding protein subunit 1; AltName: Full=80 kDa nuclear cap-binding protein; Short=CBP80; Short=NCBP 80 kDa subunit	RNA interference	UniProtKB
gi|259511394|sp|B0W939.1|NCBP2_CULQU RecName: Full=Nuclear cap-binding protein subunit 2; AltName: Full=20 kDa nuclear cap-binding protein; AltName: Full=NCBP 20 kDa subunit; Short=CBP20	RNA interference	UniProtKB
gi|259511301|sp|B3P0D7.1|NCBP2_DROER RecName: Full=Nuclear cap-binding protein subunit 2; AltName: Full=20 kDa nuclear cap-binding protein; AltName: Full=NCBP 20 kDa subunit; Short=CBP20	RNA interference	UniProtKB
gi|259511300|sp|B3LYP1.1|NCBP2_DROAN RecName: Full=Nuclear cap-binding protein subunit 2; AltName: Full=20 kDa nuclear cap-binding protein; AltName: Full=NCBP 20 kDa subunit; Short=CBP20	RNA interference	UniProtKB
gi|259511291|sp|B4Q034.1|NCBP1_DROYA RecName: Full=Nuclear cap-binding protein subunit 1; AltName: Full=80 kDa nuclear cap-binding protein; Short=CBP80; Short=NCBP 80 kDa subunit	RNA interference	UniProtKB
gi|259511290|sp|B4NC41.1|NCBP1_DROWI RecName: Full=Nuclear cap-binding protein subunit 1; AltName: Full=80 kDa nuclear cap-binding protein; Short=CBP80; Short=NCBP 80 kDa subunit	RNA interference	UniProtKB
gi|259511288|sp|B4I0W6.1|NCBP1_DROSE RecName: Full=Nuclear cap-binding protein subunit 1; AltName: Full=80 kDa nuclear cap-binding protein; Short=CBP80; Short=NCBP 80 kDa subunit	RNA interference	UniProtKB
gi|259511287|sp|B4GW22.1|NCBP1_DROPE RecName: Full=Nuclear cap-binding protein subunit 1; AltName: Full=80 kDa nuclear cap-binding protein; Short=CBP80; Short=NCBP 80 kDa subunit	RNA interference	UniProtKB
gi|259511286|sp|B4L2J8.1|NCBP1_DROMO RecName: Full=Nuclear cap-binding protein subunit 1; AltName: Full=80 kDa nuclear cap-binding protein; Short=CBP80; Short=NCBP 80 kDa subunit	RNA interference	UniProtKB
gi|259511284|sp|B3NU52.1|NCBP1_DROER RecName: Full=Nuclear cap-binding protein subunit 1; AltName: Full=80 kDa nuclear cap-binding protein; Short=CBP80; Short=NCBP 80 kDa subunit	RNA interference	UniProtKB
gi|259511283|sp|B3MS75.1|NCBP1_DROAN RecName: Full=Nuclear cap-binding protein subunit 1; AltName: Full=80 kDa nuclear cap-binding protein; Short=CBP80; Short=NCBP 80 kDa subunit	RNA interference	UniProtKB
gi|229485333|sp|A8BQJ3.1|DCL_GIAIC RecName: Full=Endoribonuclease Dicer-like	RNA interference	UniProtKB
gi|209572714|sp|Q15633.3|TRBP2_HUMAN RecName: Full=RISC-loading complex subunit TARBP2; AltName: Full=TAR RNA-binding protein 2; AltName: Full=Trans-activation-responsive RNA-binding protein	RNA interference	UniProtKB
gi|166898077|sp|Q96NY9.3|MUS81_HUMAN RecName: Full=Crossover junction endonuclease MUS81	RNA interference	UniProtKB
gi|122129659|sp|Q7K4N3.1|NCBP1_DROME RecName: Full=Nuclear cap-binding protein subunit 1; AltName: Full=80 kDa nuclear cap-binding protein; Short=CBP80; Short=NCBP 80 kDa subunit	RNA interference	UniProtKB
gi|122119432|sp|Q1HE01.1|NCBP2_BOMMO RecName: Full=Nuclear cap-binding protein subunit 2; AltName: Full=20 kDa nuclear cap-binding protein; AltName: Full=NCBP 20 kDa subunit; Short=CBP20	RNA interference	UniProtKB
gi|122109500|sp|Q293V6.1|NCBP2_DROPS RecName: Full=Nuclear cap-binding protein subunit 2; AltName: Full=20 kDa nuclear cap-binding protein; AltName: Full=NCBP 20 kDa subunit; Short=CBP20	RNA interference	UniProtKB
gi|122093818|sp|Q16S21.1|DHPAA_AEDAE RecName: Full=3,4-dihydroxyphenylacetaldehyde synthase; Short=DHPAA synthase; Short=DOPAL synthase	RNA interference	UniProtKB
gi|122087253|sp|Q7KN62.1|TERA_DROME RecName: Full=Transitional endoplasmic reticulum ATPase TER94; AltName: Full=Valosin-containing protein homolog	RNA interference	UniProtKB
gi|121993329|sp|Q29G82.1|NCBP1_DROPS RecName: Full=Nuclear cap-binding protein subunit 1; AltName: Full=80 kDa nuclear cap-binding protein; Short=CBP80; Short=NCBP 80 kDa subunit	RNA interference	UniProtKB
gi|93140455|sp|Q3ZBJ1.1|NCBP2_BOVIN RecName: Full=Nuclear cap-binding protein subunit 2; AltName: Full=20 kDa nuclear cap-binding protein; AltName: Full=NCBP 20 kDa subunit; Short=CBP20	RNA interference	UniProtKB
gi|90102076|sp|Q6XVN8.1|MLP3A_RAT RecName: Full=Microtubule-associated proteins 1A/1B light chain 3A; AltName: Full=Autophagy-related protein LC3 A; AltName: Full=Autophagy-related ubiquitin-like modifier LC3 A; AltName: Full=MAP1 light chain 3-like protein 1; AltName: Full=MAP1A/MAP1B light chain 3 A; Short=MAP1A/MAP1B LC3 A; AltName: Full=Microtubule-associated protein 1 light chain 3 alpha; Fl…	RNA interference	UniProtKB
gi|88984241|sp|Q9UL18.3|AGO1_HUMAN RecName: Full=Protein argonaute-1; Short=Argonaute1; Short=hAgo1; AltName: Full=Argonaute RISC catalytic component 1; AltName: Full=Eukaryotic translation initiation factor 2C 1; Short=eIF-2C 1; Short=eIF2C 1; AltName: Full=Putative RNA-binding protein Q99	RNA interference	UniProtKB
gi|88909612|sp|Q96AY2.2|EME1_HUMAN RecName: Full=Crossover junction endonuclease EME1; AltName: Full=MMS4 homolog; Short=hMMS4	RNA interference	UniProtKB
gi|81971939|sp|Q9IMM3.1|B2_NODAM RecName: Full=Protein B2	RNA interference	UniProtKB
gi|81917887|sp|Q9WUI0.1|MIXL1_MOUSE RecName: Full=Homeobox protein MIXL1; AltName: Full=Homeodomain protein MIX; Short=mMix; AltName: Full=MIX1 homeobox-like protein 1; AltName: Full=Mix.1 homeobox-like protein	RNA interference	UniProtKB
gi|81882947|sp|Q5HZJ0.1|RNC_MOUSE RecName: Full=Ribonuclease 3; AltName: Full=Protein Drosha; AltName: Full=Ribonuclease III; Short=RNase III	RNA interference	UniProtKB
gi|81882418|sp|Q56A27.1|NCBP1_RAT RecName: Full=Nuclear cap-binding protein subunit 1; AltName: Full=80 kDa nuclear cap-binding protein; Short=CBP80; Short=NCBP 80 kDa subunit	RNA interference	UniProtKB
gi|78098993|sp|Q5FVR4.1|ERI1_RAT RecName: Full=3'-5' exoribonuclease 1; AltName: Full=Histone mRNA 3'-exonuclease 1	RNA interference	UniProtKB
gi|76803660|sp|Q9H9G7.2|AGO3_HUMAN RecName: Full=Protein argonaute-3; Short=Argonaute3; Short=hAgo3; AltName: Full=Argonaute RISC catalytic component 3; AltName: Full=Eukaryotic translation initiation factor 2C 3; Short=eIF-2C 3; Short=eIF2C 3	RNA interference	UniProtKB
gi|75337288|sp|Q9SIW2.1|CHR35_ARATH RecName: Full=Protein CHROMATIN REMODELING 35; AltName: Full=Protein DEFECTIVE IN MERISTEM SILENCING 1; AltName: Full=Protein DEFECTIVE IN RNA-DIRECTED DNA METHYLATION 1	RNA interference	UniProtKB
gi|75182184|sp|Q9M1U4.1|TCP16_ARATH RecName: Full=Transcription factor TCP16	RNA interference	UniProtKB
gi|75026230|sp|Q9V3L6.1|NCBP2_DROME RecName: Full=Nuclear cap-binding protein subunit 2; AltName: Full=20 kDa nuclear cap-binding protein; AltName: Full=NCBP 20 kDa subunit; Short=CBP20	RNA interference	UniProtKB
gi|74947986|sp|Q9VHP0.1|DDX3_DROME RecName: Full=ATP-dependent RNA helicase bel; AltName: Full=Protein belle	RNA interference	UniProtKB
gi|74873032|sp|O76922.1|AUB_DROME RecName: Full=Protein aubergine; AltName: Full=Protein sting	RNA interference	UniProtKB
gi|74834556|sp|O97101.2|CBFA_DICDI RecName: Full=C-module-binding factor A	RNA interference	UniProtKB
gi|74753422|sp|Q9UN81.1|LORF1_HUMAN RecName: Full=LINE-1 retrotransposable element ORF1 protein; Short=L1ORF1p; AltName: Full=LINE retrotransposable element 1; AltName: Full=LINE1 retrotransposable element 1	RNA interference	UniProtKB
gi|74735517|sp|O75569.1|PRKRA_HUMAN RecName: Full=Interferon-inducible double-stranded RNA-dependent protein kinase activator A; AltName: Full=PKR-associated protein X; AltName: Full=PKR-associating protein X; AltName: Full=Protein activator of the interferon-induced protein kinase; AltName: Full=Protein kinase, interferon-inducible double-stranded RNA-dependent activator	RNA interference	UniProtKB
gi|74734311|sp|Q9NQ88.1|TIGAR_HUMAN RecName: Full=Fructose-2,6-bisphosphatase TIGAR; AltName: Full=TP53-induced glycolysis and apoptosis regulator; AltName: Full=TP53-induced glycolysis regulatory phosphatase	RNA interference	UniProtKB
gi|74674838|sp|Q4WZA8.1|ALB1_ASPFU RecName: Full=Conidial pigment polyketide synthase alb1; AltName: Full=Conidial pigment biosynthesis protein alb1; AltName: Full=Naphthopyrone synthase	RNA interference	UniProtKB
gi|74582991|sp|O94717.1|ERS1_SCHPO RecName: Full=RNA-silencing factor ers1	RNA interference	UniProtKB
gi|74582973|sp|O94687.1|TAS3_SCHPO RecName: Full=RNA-induced transcriptional silencing complex protein tas3; Short=RITS protein tas3	RNA interference	UniProtKB
gi|74582471|sp|O74518.1|CID12_SCHPO RecName: Full=Poly(A) RNA polymerase cid12; Short=PAP; AltName: Full=Caffeine-induced death protein 12; AltName: Full=Polynucleotide adenylyltransferase cid12	RNA interference	UniProtKB
gi|56749805|sp|P68831.1|B2_FHV RecName: Full=Protein B2	RNA interference	UniProtKB
gi|51702760|sp|P63004.2|LIS1_RAT RecName: Full=Platelet-activating factor acetylhydrolase IB subunit alpha; AltName: Full=Lissencephaly-1 protein; Short=LIS-1; AltName: Full=PAF acetylhydrolase 45 kDa subunit; Short=PAF-AH 45 kDa subunit; AltName: Full=PAF-AH alpha; Short=PAFAH alpha	RNA interference	UniProtKB
gi|51702211|sp|P63010.1|AP2B1_HUMAN RecName: Full=AP-2 complex subunit beta; AltName: Full=AP105B; AltName: Full=Adaptor protein complex AP-2 subunit beta; AltName: Full=Adaptor-related protein complex 2 subunit beta; AltName: Full=Beta-2-adaptin; AltName: Full=Beta-adaptin; AltName: Full=Clathrin assembly protein complex 2 beta large chain; AltName: Full=Plasma membrane adaptor HA2/AP2 adaptin b…	RNA interference	UniProtKB
gi|51316978|sp|Q96CW1.2|AP2M1_HUMAN RecName: Full=AP-2 complex subunit mu; AltName: Full=AP-2 mu chain; AltName: Full=Adaptin-mu2; AltName: Full=Adaptor protein complex AP-2 subunit mu; AltName: Full=Adaptor-related protein complex 2 subunit mu; AltName: Full=Clathrin assembly protein complex 2 mu medium chain; AltName: Full=Clathrin coat assembly protein AP50; AltName: Full=Clathrin coat-associa…	RNA interference	UniProtKB
gi|51316118|sp|Q9VUQ5.3|AGO2_DROME RecName: Full=Protein argonaute-2	RNA interference	UniProtKB
gi|47117819|sp|O94778.2|AQP8_HUMAN RecName: Full=Aquaporin-8; Short=AQP-8	RNA interference	UniProtKB
gi|38372393|sp|Q9HCK5.2|AGO4_HUMAN RecName: Full=Protein argonaute-4; Short=Argonaute4; Short=hAgo4; AltName: Full=Argonaute RISC catalytic component 4; AltName: Full=Eukaryotic translation initiation factor 2C 4; Short=eIF-2C 4; Short=eIF2C 4	RNA interference	UniProtKB
gi|22096389|sp|P34447.2|ZFP1_CAEEL RecName: Full=Zinc finger protein zfp-1; AltName: Full=Protein AF-10 homolog	RNA interference	UniProtKB
gi|20141230|sp|P32121.2|ARRB2_HUMAN RecName: Full=Beta-arrestin-2; AltName: Full=Arrestin beta-2; AltName: Full=Non-visual arrestin-3	RNA interference	UniProtKB
gi|20138710|sp|Q9BW19.2|KIFC1_HUMAN RecName: Full=Kinesin-like protein KIFC1; AltName: Full=Kinesin-like protein 2; AltName: Full=Kinesin-related protein HSET	RNA interference	UniProtKB
gi|12643943|sp|Q9Y243.1|AKT3_HUMAN RecName: Full=RAC-gamma serine/threonine-protein kinase; AltName: Full=Protein kinase Akt-3; AltName: Full=Protein kinase B gamma; Short=PKB gamma; AltName: Full=RAC-PK-gamma; AltName: Full=STK-2	RNA interference	UniProtKB
gi|11131397|sp|Q9WUA6.1|AKT3_MOUSE RecName: Full=RAC-gamma serine/threonine-protein kinase; AltName: Full=Protein kinase Akt-3; AltName: Full=Protein kinase B gamma; Short=PKB gamma; AltName: Full=RAC-PK-gamma	RNA interference	UniProtKB
gi|6014928|sp|O02655.1|DCAM_CAEEL RecName: Full=S-adenosylmethionine decarboxylase proenzyme; Short=AdoMetDC; Short=SAMDC; Contains: RecName: Full=S-adenosylmethionine decarboxylase alpha chain; Contains: RecName: Full=S-adenosylmethionine decarboxylase beta chain; Flags: Precursor	RNA interference	UniProtKB
gi|3023628|sp|O00571.3|DDX3X_HUMAN RecName: Full=ATP-dependent RNA helicase DDX3X; AltName: Full=CAP-Rf; AltName: Full=DEAD box protein 3, X-chromosomal; AltName: Full=DEAD box, X isoform; Short=DBX; AltName: Full=Helicase-like protein 2; Short=HLP2	RNA interference	UniProtKB
gi|1351912|sp|P48410.1|ABCD1_MOUSE RecName: Full=ATP-binding cassette sub-family D member 1; AltName: Full=Adrenoleukodystrophy protein; Short=ALDP	RNA interference	UniProtKB
gi|1351720|sp|Q10103.1|CHP1_SCHPO RecName: Full=Chromo domain-containing protein 1	RNA interference	UniProtKB
gi|1170703|sp|P31751.2|AKT2_HUMAN RecName: Full=RAC-beta serine/threonine-protein kinase; AltName: Full=Protein kinase Akt-2; AltName: Full=Protein kinase B beta; Short=PKB beta; AltName: Full=RAC-PK-beta	RNA interference	UniProtKB
gi|466063|sp|P34607.1|MUT7_CAEEL RecName: Full=Exonuclease mut-7; AltName: Full=Exonuclease 3'-5' domain-containing protein 3 homolog	RNA interference	UniProtKB
gi|158706438|sp|A1DE13.1|DCL1_NEOFI RecName: Full=Dicer-like protein 1; Includes: RecName: Full=Endoribonuclease dcl1; Includes: RecName: Full=ATP-dependent helicase dcl1	RNA interference	UniProtKB
gi|158705692|sp|A1D9Z6.1|DCL2_NEOFI RecName: Full=Dicer-like protein 2; Includes: RecName: Full=Endoribonuclease dcl2; Includes: RecName: Full=ATP-dependent helicase dcl2	RNA interference	UniProtKB
gi|122078230|sp|Q388M1.1|GSK3B_TRYB2 RecName: Full=Glycogen synthase kinase 3; Short=GSK-3 short	RNA interference	UniProtKB
gi|21431806|sp|P21231.2|POLG_SBMVN RecName: Full=Genome polyprotein; Contains: RecName: Full=P1 proteinase; AltName: Full=N-terminal protein; Contains: RecName: Full=Helper component proteinase; Short=HC-pro; Contains: RecName: Full=Protein P3; Contains: RecName: Full=6 kDa protein 1; Short=6K1; Contains: RecName: Full=Cytoplasmic inclusion protein; Short=CI; Contains: RecName: Full=6 kDa protein…	RNA interference	UniProtKB
gi|2203519057|sp|C6ZJZ3.1|IF4E1_SOYBN RecName: Full=Eukaryotic translation initiation factor 4E-1; Short=eIF4E-1; AltName: Full=eIF-4F 25 kDa subunit; AltName: Full=eIF-4F p26 subunit; AltName: Full=mRNA cap-binding protein	RNA interference	UniProtKB
gi|1491741757|sp|P34283.3|HENMT_CAEEL RecName: Full=Small RNA 2'-O-methyltransferase; AltName: Full=HEN1 methyltransferase homolog	RNA interference	UniProtKB
gi|1384039588|sp|Q22707.2|DUS11_CAEEL RecName: Full=RNA/RNP complex-1-interacting phosphatase homolog; AltName: Full=Dual specificity protein phosphatase 11 homolog; AltName: Full=Phosphatase interacting with RNA/RNP complex-1	RNA interference	UniProtKB
gi|442570278|sp|Q1DW80.3|DCL2_COCIM RecName: Full=Dicer-like protein 2; Includes: RecName: Full=Endoribonuclease DCL2; Includes: RecName: Full=ATP-dependent helicase DCL2	RNA interference	UniProtKB
gi|442570277|sp|Q1DKI1.3|DCL1_COCIM RecName: Full=Dicer-like protein 1; Includes: RecName: Full=Endoribonuclease DCL1; Includes: RecName: Full=ATP-dependent helicase DCL1	RNA interference	UniProtKB
gi|408360164|sp|Q93594.2|NCBP2_CAEEL RecName: Full=Nuclear cap-binding protein subunit 2; AltName: Full=20 kDa nuclear cap-binding protein; AltName: Full=NCBP 20 kDa subunit; Short=CBP20	RNA interference	UniProtKB
gi|395398440|sp|O74465.2|HRR1_SCHPO RecName: Full=Helicase required for RNAi-mediated heterochromatin assembly 1	RNA interference	UniProtKB
gi|374095503|sp|A4RHU9.3|DCL2_MAGO7 RecName: Full=Dicer-like protein 2; Includes: RecName: Full=Endoribonuclease DCL2; Includes: RecName: Full=ATP-dependent helicase DCL2	RNA interference	UniProtKB
gi|341940436|sp|Q61656.2|DDX5_MOUSE RecName: Full=Probable ATP-dependent RNA helicase DDX5; AltName: Full=DEAD box RNA helicase DEAD1; Short=mDEAD1; AltName: Full=DEAD box protein 5; AltName: Full=RNA helicase p68	RNA interference	UniProtKB
gi|322510021|sp|P84634.2|DCL4_ARATH RecName: Full=Dicer-like protein 4	RNA interference	UniProtKB
gi|259511693|sp|B1WC40.1|NCBP2_RAT RecName: Full=Nuclear cap-binding protein subunit 2; AltName: Full=20 kDa nuclear cap-binding protein; AltName: Full=NCBP 20 kDa subunit; Short=CBP20	RNA interference	UniProtKB
gi|259511692|sp|B7P877.1|NCBP2_IXOSC RecName: Full=Nuclear cap-binding protein subunit 2; AltName: Full=20 kDa nuclear cap-binding protein; AltName: Full=NCBP 20 kDa subunit; Short=CBP20	RNA interference	UniProtKB
gi|259511484|sp|Q7QCB6.3|NCBP2_ANOGA RecName: Full=Nuclear cap-binding protein subunit 2; AltName: Full=20 kDa nuclear cap-binding protein; AltName: Full=NCBP 20 kDa subunit; Short=CBP20	RNA interference	UniProtKB
gi|259511471|sp|A8Y1R8.2|NCBP2_CAEBR RecName: Full=Nuclear cap-binding protein subunit 2; AltName: Full=20 kDa nuclear cap-binding protein; AltName: Full=NCBP 20 kDa subunit; Short=CBP20	RNA interference	UniProtKB
gi|259511469|sp|Q8JGR6.2|NCBP2_DANRE RecName: Full=Nuclear cap-binding protein subunit 2; AltName: Full=20 kDa nuclear cap-binding protein; AltName: Full=NCBP 20 kDa subunit; Short=CBP20	RNA interference	UniProtKB
gi|259511298|sp|B4LZ88.1|NCB2B_DROVI RecName: Full=Nuclear cap-binding protein subunit 2B; AltName: Full=20 kDa nuclear cap-binding protein B; AltName: Full=NCBP 20 kDa subunit B; Short=CBP20-B	RNA interference	UniProtKB
gi|259511297|sp|B4M205.1|NCB2A_DROVI RecName: Full=Nuclear cap-binding protein subunit 2-A; AltName: Full=20 kDa nuclear cap-binding protein A; AltName: Full=NCBP 20 kDa subunit A; Short=CBP20-A	RNA interference	UniProtKB
gi|259511289|sp|B4M7T6.1|NCBP1_DROVI RecName: Full=Nuclear cap-binding protein subunit 1; AltName: Full=80 kDa nuclear cap-binding protein; Short=CBP80; Short=NCBP 80 kDa subunit	RNA interference	UniProtKB
gi|259511285|sp|B4JM29.1|NCBP1_DROGR RecName: Full=Nuclear cap-binding protein subunit 1; AltName: Full=80 kDa nuclear cap-binding protein; Short=CBP80; Short=NCBP 80 kDa subunit	RNA interference	UniProtKB
gi|259016297|sp|P52299.2|NCBP2_XENLA RecName: Full=Nuclear cap-binding protein subunit 2; AltName: Full=20 kDa nuclear cap-binding protein; AltName: Full=NCBP 20 kDa subunit; Short=CBP20	RNA interference	UniProtKB
gi|251764789|sp|Q7XD96.2|DCL3B_ORYSJ RecName: Full=Endoribonuclease Dicer homolog 3b; AltName: Full=Dicer-like protein 3b; Short=OsDCL3b	RNA interference	UniProtKB
gi|224471895|sp|Q9VDW6.3|DMDA_DROME RecName: Full=Dystrophin, isoforms A/C/F/G/H; Short=DmDYS; AltName: Full=Protein detached	RNA interference	UniProtKB
gi|158706522|sp|Q4WVE3.3|DCL1_ASPFU RecName: Full=Dicer-like protein 1; Includes: RecName: Full=Endoribonuclease dcl1; Includes: RecName: Full=ATP-dependent helicase dcl1	RNA interference	UniProtKB
gi|158706457|sp|A1CBC9.2|DCL1_ASPCL RecName: Full=Dicer-like protein 1; Includes: RecName: Full=Endoribonuclease dcl1; Includes: RecName: Full=ATP-dependent helicase dcl1	RNA interference	UniProtKB
gi|158706455|sp|Q2H0G2.2|DCL1_CHAGB RecName: Full=Dicer-like protein 1; Includes: RecName: Full=Endoribonuclease DCL1; Includes: RecName: Full=ATP-dependent helicase DCL1	RNA interference	UniProtKB
gi|158706454|sp|Q0CW42.2|DCL1_ASPTN RecName: Full=Dicer-like protein 1; Includes: RecName: Full=Endoribonuclease dcl1; Includes: RecName: Full=ATP-dependent helicase dcl1	RNA interference	UniProtKB
gi|158706453|sp|Q2U6C4.2|DCL1_ASPOR RecName: Full=Dicer-like protein 1; Includes: RecName: Full=Endoribonuclease dcl1; Includes: RecName: Full=ATP-dependent helicase dcl1	RNA interference	UniProtKB
gi|158706452|sp|A2RAF3.2|DCL1_ASPNC RecName: Full=Dicer-like protein 1; Includes: RecName: Full=Endoribonuclease dcl1; Includes: RecName: Full=ATP-dependent helicase dcl1	RNA interference	UniProtKB
gi|158706450|sp|A2QX45.2|DCL22_ASPNC RecName: Full=Dicer-like protein 2-2; Includes: RecName: Full=Endoribonuclease dcl2-2; Includes: RecName: Full=ATP-dependent helicase dcl2-2	RNA interference	UniProtKB
gi|158706449|sp|A2R345.2|DCL21_ASPNC RecName: Full=Dicer-like protein 2-1; Includes: RecName: Full=Endoribonuclease dcl2-1; Includes: RecName: Full=ATP-dependent helicase dcl2-1	RNA interference	UniProtKB
gi|158706448|sp|Q0UI93.2|DCL1_PHANO RecName: Full=Dicer-like protein 1; Includes: RecName: Full=Endoribonuclease DCL1; Includes: RecName: Full=ATP-dependent helicase DCL1	RNA interference	UniProtKB
gi|158706447|sp|A4RKC3.2|DCL1_MAGO7 RecName: Full=Dicer-like protein 1; Includes: RecName: Full=Endoribonuclease DCL1; Includes: RecName: Full=ATP-dependent helicase DCL1	RNA interference	UniProtKB
gi|158706446|sp|Q4WA22.2|DCL2_ASPFU RecName: Full=Dicer-like protein 2; Includes: RecName: Full=Endoribonuclease dcl2; Includes: RecName: Full=ATP-dependent helicase dcl2	RNA interference	UniProtKB
gi|158706443|sp|Q0CEI2.2|DCL2_ASPTN RecName: Full=Dicer-like protein 2; Includes: RecName: Full=Endoribonuclease dcl2; Includes: RecName: Full=ATP-dependent helicase dcl2	RNA interference	UniProtKB
gi|158706440|sp|P0C5H7.1|DCL2_EMENI RecName: Full=Dicer-like protein 2; Includes: RecName: Full=Endoribonuclease dcl2; Includes: RecName: Full=ATP-dependent helicase dcl2	RNA interference	UniProtKB
gi|158706439|sp|A1C9M6.1|DCL2_ASPCL RecName: Full=Dicer-like protein 2; Includes: RecName: Full=Endoribonuclease dcl2; Includes: RecName: Full=ATP-dependent helicase dcl2	RNA interference	UniProtKB
gi|158705946|sp|Q0UL22.2|DCL2_PHANO RecName: Full=Dicer-like protein 2; Includes: RecName: Full=Endoribonuclease DCL2; Includes: RecName: Full=ATP-dependent helicase DCL2	RNA interference	UniProtKB
gi|122247026|sp|Q10LJ0.1|NCBP1_ORYSJ RecName: Full=Nuclear cap-binding protein subunit 1; AltName: Full=80 kDa nuclear cap-binding protein; Short=CBP80; Short=NCBP 80 kDa subunit	RNA interference	UniProtKB
gi|122117183|sp|Q16UN6.1|NCBP1_AEDAE RecName: Full=Nuclear cap-binding protein subunit 1; AltName: Full=80 kDa nuclear cap-binding protein; Short=CBP80; Short=NCBP 80 kDa subunit	RNA interference	UniProtKB
gi|122108107|sp|Q1PCB0.1|PNPO_BOMMO RecName: Full=Pyridoxine/pyridoxamine 5'-phosphate oxidase; AltName: Full=BmPNPO; AltName: Full=PNP/PMP oxidase; Short=PNPOx; AltName: Full=Pyridoxal 5'-phosphate synthase	RNA interference	UniProtKB
gi|122106168|sp|Q177H0.1|NCBP2_AEDAE RecName: Full=Nuclear cap-binding protein subunit 2; AltName: Full=20 kDa nuclear cap-binding protein; AltName: Full=NCBP 20 kDa subunit; Short=CBP20	RNA interference	UniProtKB
gi|122063844|sp|Q7PX35.4|NCBP1_ANOGA RecName: Full=Nuclear cap-binding protein subunit 1; AltName: Full=80 kDa nuclear cap-binding protein; Short=CBP80; Short=NCBP 80 kDa subunit	RNA interference	UniProtKB
gi|121807817|sp|Q2VF19.1|DCL1_CRYPA RecName: Full=Dicer-like protein 1; Includes: RecName: Full=Endoribonuclease DCL-1; Includes: RecName: Full=ATP-dependent helicase DCL-1	RNA interference	UniProtKB
gi|121807816|sp|Q2VF18.1|DCL2_CRYPA RecName: Full=Dicer-like protein 2; Includes: RecName: Full=Endoribonuclease DCL-2; Includes: RecName: Full=ATP-dependent helicase DCL-2	RNA interference	UniProtKB
gi|121804870|sp|Q2UNX5.1|DCL2_ASPOR RecName: Full=Dicer-like protein 2; Includes: RecName: Full=Endoribonuclease dcl2; Includes: RecName: Full=ATP-dependent helicase dcl2	RNA interference	UniProtKB
gi|121732820|sp|Q08I43.1|ERI1_SCHPO RecName: Full=3'-5' exonuclease eri1; AltName: Full=Enhanced RNAi protein	RNA interference	UniProtKB
gi|90101431|sp|Q2Q5Y9.1|PIWI1_SCHMD RecName: Full=Piwi-like protein 1; AltName: Full=SMEDWI-1	RNA interference	UniProtKB
gi|82235814|sp|Q6DES0.1|NCBP2_XENTR RecName: Full=Nuclear cap-binding protein subunit 2; AltName: Full=20 kDa nuclear cap-binding protein; AltName: Full=NCBP 20 kDa subunit; Short=CBP20	RNA interference	UniProtKB
gi|82233852|sp|Q5ZKR5.1|NCBP2_CHICK RecName: Full=Nuclear cap-binding protein subunit 2; AltName: Full=20 kDa nuclear cap-binding protein; AltName: Full=NCBP 20 kDa subunit; Short=CBP20	RNA interference	UniProtKB
gi|82184589|sp|Q6GQ80.1|NBP1A_XENLA RecName: Full=Nuclear cap-binding protein subunit 1-A	RNA interference	UniProtKB
gi|82183369|sp|Q6DIE2.1|NCBP1_XENTR RecName: Full=Nuclear cap-binding protein subunit 1; AltName: Full=80 kDa nuclear cap-binding protein; Short=CBP80; Short=NCBP 80 kDa subunit	RNA interference	UniProtKB
gi|82081870|sp|Q5ZJZ6.1|NCBP1_CHICK RecName: Full=Nuclear cap-binding protein subunit 1; AltName: Full=80 kDa nuclear cap-binding protein; Short=CBP80; Short=NCBP 80 kDa subunit	RNA interference	UniProtKB
gi|82014343|sp|Q77DJ5.1|VP30_EBOZ5 RecName: Full=Transcriptional activator VP30; AltName: Full=EbolaVP30; Short=eVP30; AltName: Full=Minor nucleoprotein VP30	RNA interference	UniProtKB
gi|75548702|sp|Q6V1Q9.1|VP35_EBOZ5 RecName: Full=Polymerase cofactor VP35; AltName: Full=Ebola VP35; Short=eVP35	RNA interference	UniProtKB
gi|75338554|sp|Q9XFD1.1|NCBP2_ARATH RecName: Full=Nuclear cap-binding protein subunit 2; AltName: Full=20 kDa nuclear cap-binding protein; AltName: Full=NCBP 20 kDa subunit; Short=AtCBP20	RNA interference	UniProtKB
gi|75335048|sp|Q9LIS2.1|RBG4_ARATH RecName: Full=Glycine-rich RNA-binding protein 4, mitochondrial; Short=AtGR-RBP4; AltName: Full=AtRBG4; AltName: Full=Glycine-rich protein 4; Short=AtGRP4; AltName: Full=Mitochondrial RNA-binding protein 1b; Short=At-mRBP1b; AltName: Full=Small RNA binding protein 4; Short=AtSRBP4; Flags: Precursor	RNA interference	UniProtKB
gi|75327885|sp|Q84L14.1|NCBP2_ORYSJ RecName: Full=Nuclear cap-binding protein subunit 2; AltName: Full=20 kDa nuclear cap-binding protein; AltName: Full=NCBP 20 kDa subunit; Short=CBP20	RNA interference	UniProtKB
gi|75312214|sp|Q9M7B8.1|C79D1_MANES RecName: Full=Valine N-monooxygenase 1; AltName: Full=Cytochrome P450 79D1	RNA interference	UniProtKB
gi|75312213|sp|Q9M7B7.1|C79D2_MANES RecName: Full=Valine N-monooxygenase 2; AltName: Full=Cytochrome P450 79D2	RNA interference	UniProtKB
gi|75311613|sp|Q9LV32.1|RPD2B_ARATH RecName: Full=DNA-directed RNA polymerase D subunit 2b; Short=AtNRPD2b; Short=Nuclear RNA polymerase D 2b; AltName: Full=RNA polymerase IV subunit 2b; Short=POL IV 2b	RNA interference	UniProtKB
gi|75206169|sp|Q9SIU2.2|NCBP1_ARATH RecName: Full=Nuclear cap-binding protein subunit 1; AltName: Full=80 kDa nuclear cap-binding protein; Short=AtCBP80; Short=NCBP 80 kDa subunit; AltName: Full=Abscisic acid-hypersensitive protein 1; Short=ABA-hypersensitive protein 1; AltName: Full=Protein ENSALADA	RNA interference	UniProtKB
gi|74996750|sp|Q54KR9.1|NCBP2_DICDI RecName: Full=Nuclear cap-binding protein subunit 2; AltName: Full=20 kDa nuclear cap-binding protein; AltName: Full=NCBP 20 kDa subunit; Short=CBP20	RNA interference	UniProtKB
gi|74963717|sp|Q19360.2|UBA3_CAEEL RecName: Full=NEDD8-activating enzyme E1 catalytic subunit; AltName: Full=Ectopic membrane ruffles in embryo protein 1; AltName: Full=Ubiquitin-activating enzyme 3 homolog	RNA interference	UniProtKB
gi|74962765|sp|Q18217.2|ULA1_CAEEL RecName: Full=NEDD8-activating enzyme E1 regulatory subunit; AltName: Full=Ubiquitin-like activation protein 1	RNA interference	UniProtKB
gi|74956113|sp|O01763.3|NCBP1_CAEEL RecName: Full=Nuclear cap-binding protein subunit 1; AltName: Full=80 kDa nuclear cap-binding protein; Short=CBP80; Short=NCBP 80 kDa subunit	RNA interference	UniProtKB
gi|74947819|sp|Q9VE17.1|RU1C_DROME RecName: Full=U1 small nuclear ribonucleoprotein C; Short=U1 snRNP C; Short=U1-C; Short=U1C	RNA interference	UniProtKB
gi|74858566|sp|Q55D17.1|NCBP1_DICDI RecName: Full=Nuclear cap-binding protein subunit 1; AltName: Full=80 kDa nuclear cap-binding protein; Short=CBP80; Short=NCBP 80 kDa subunit	RNA interference	UniProtKB
gi|74854532|sp|Q54QP0.1|NRDE2_DICDI RecName: Full=Nuclear exosome regulator NRDE2; AltName: Full=Protein NRDE2 homolog	RNA interference	UniProtKB
gi|74626709|sp|O42975.1|NRDE2_SCHPO RecName: Full=Protein NRDE2 homolog	RNA interference	UniProtKB
gi|73920926|sp|Q40702.1|MADS2_ORYSJ RecName: Full=MADS-box transcription factor 2; AltName: Full=NMADS1; AltName: Full=OsMADS2; AltName: Full=RMADS219	RNA interference	UniProtKB
gi|73920923|sp|Q944S9.2|MAD16_ORYSJ RecName: Full=MADS-box transcription factor 16; AltName: Full=OsMADS16; AltName: Full=Protein APETALA3-like; AltName: Full=Protein SUPERWOMAN1	RNA interference	UniProtKB
gi|51316020|sp|Q8MVS5.2|GLT35_DROME RecName: Full=Polypeptide N-acetylgalactosaminyltransferase 35A; AltName: Full=Protein l(2)35Aa; AltName: Full=Protein-UDP acetylgalactosaminyltransferase 35A; AltName: Full=UDP-GalNAc:polypeptide N-acetylgalactosaminyltransferase 35A; Short=pp-GaNTase 35A; AltName: Full=dGalNAc-T1	RNA interference	UniProtKB
gi|50401334|sp|O74560.1|RAF2_SCHPO RecName: Full=Rik1-associated factor 2; AltName: Full=Cryptic loci regulator 7; AltName: Full=De-localization of swi6 protein 2	RNA interference	UniProtKB
gi|30315954|sp|Q9SUT0.1|RDL4_ARATH RecName: Full=Probable cysteine protease RDL4; AltName: Full=Cysteine protease 1; Short=AtCP1; AltName: Full=Probable cysteine proteinase At4g11310; AltName: Full=RD21A-like protease 4; Flags: Precursor	RNA interference	UniProtKB
gi|30315953|sp|Q9SUS9.1|RDL5_ARATH RecName: Full=Probable cysteine protease RDL5; AltName: Full=Cysteine protease 2; Short=AtCP2; AltName: Full=Probable cysteine proteinase At4g11320; AltName: Full=RD21A-like protease 5; Flags: Precursor	RNA interference	UniProtKB
gi|29428022|sp|Q9NH52.1|MES4_CAEEL RecName: Full=Histone-lysine N-methyltransferase mes-4; AltName: Full=Maternal-effect sterile protein 4	RNA interference	UniProtKB
gi|25090505|sp|Q9SVM8.1|RBG2_ARATH RecName: Full=Glycine-rich RNA-binding protein 2, mitochondrial; Short=AtGR-RBP2; AltName: Full=AtRBG2; AltName: Full=Glycine-rich protein 2; Short=AtGRP2; AltName: Full=Mitochondrial RNA-binding protein 1a; Short=At-mRBP1a; AltName: Full=Organelle RNA recognition motif-containing protein 5; AltName: Full=Small RNA binding protein 3; Short=AtSRBP3; Flags: Precur…	RNA interference	UniProtKB
gi|21431794|sp|Q39023.2|MPK3_ARATH RecName: Full=Mitogen-activated protein kinase 3; Short=AtMPK3; Short=MAP kinase 3	RNA interference	UniProtKB
gi|15214367|sp|O74910.1|RAF1_SCHPO RecName: Full=Rik1-associated factor 1; AltName: Full=Cryptic loci regulator 8; AltName: Full=De-localization of swi6 protein 1	RNA interference	UniProtKB
gi|2499610|sp|Q39026.1|MPK6_ARATH RecName: Full=Mitogen-activated protein kinase 6; Short=AtMPK6; Short=MAP kinase 6	RNA interference	UniProtKB
gi|2496880|sp|Q11183.1|TXND9_CAEEL RecName: Full=Thioredoxin domain-containing protein 9	RNA interference	UniProtKB
gi|1346269|sp|P31398.2|HEMO_MANSE RecName: Full=Hemolin; AltName: Full=Hemocyte aggregation inhibitor; AltName: Full=Protein P4; Flags: Precursor	RNA interference	UniProtKB
gi|544425|sp|Q03251.1|RBG8_ARATH RecName: Full=Glycine-rich RNA-binding protein 8; Short=AtGR-RBP8; AltName: Full=AtRBG8; AltName: Full=Glycine-rich protein 8; Short=AtGRP8; AltName: Full=Protein COLD, CIRCADIAN RHYTHM, AND RNA BINDING 1; Short=Protein CCR1; AltName: Full=Small RNA binding protein 2; Short=AtSRBP2	RNA interference	UniProtKB
gi|544424|sp|Q03250.1|RBG7_ARATH RecName: Full=Glycine-rich RNA-binding protein 7; Short=AtGR-RBP7; AltName: Full=AtRBG7; AltName: Full=Glycine-rich protein 7; Short=AtGRP7; AltName: Full=Protein COLD, CIRCADIAN RHYTHM, AND RNA BINDING 2; Short=Protein CCR2; AltName: Full=Small RNA binding protein 1; Short=AtSRBP1	RNA interference	UniProtKB
gi|267419|sp|P29674.1|LHX1_XENLA RecName: Full=LIM/homeobox protein Lhx1; Short=LIM homeobox protein 1; AltName: Full=Homeobox protein Lim-1; Short=Xlim1; Short=x-Lhx1; Short=xLIM-1	RNA interference	UniProtKB
gi|2282741624|sp|D9IFL3.1|KUN1_RHIHE RecName: Full=Anticoagulant protein rhipilin-1; Flags: Precursor	RNA interference	UniProtKB
gi|519883174|sp|Q7PLK0.3|AGO3_DROME RecName: Full=Protein argonaute-3	RNA interference	UniProtKB
gi|322518396|sp|C6LTG5.1|AGO_GIAIB RecName: Full=Protein argonaute	RNA interference	UniProtKB
gi|123904549|sp|Q4KLV6.1|AGO4_XENLA RecName: Full=Protein argonaute-4; Short=Argonaute4; AltName: Full=Argonaute RISC catalytic component 4; AltName: Full=Eukaryotic translation initiation factor 2C 4; Short=eIF-2C 4; Short=eIF2C 4	RNA interference	UniProtKB
gi|84028272|sp|P70323.2|TBX1_MOUSE RecName: Full=T-box transcription factor TBX1; Short=T-box protein 1; AltName: Full=Testis-specific T-box protein	RNA interference	UniProtKB
gi|75335748|sp|Q9M0D0.1|AB3E_ARATH RecName: Full=ABC transporter E family member 3; Short=ABC transporter ABCE.3; Short=AtABCE3; AltName: Full=MRP-related protein 4; AltName: Full=Non-intrinsic ABC protein 15; Short=AtNAP15; AltName: Full=RNase L inhibitor-like protein 3; Short=AthaRLI3	RNA interference	UniProtKB
gi|75335031|sp|Q9LID6.1|AB1E_ARATH RecName: Full=ABC transporter E family member 1; Short=ABC transporter ABCE.1; Short=AtABCE1; AltName: Full=RNase L inhibitor-like protein 1; Short=AtRLI1; Short=AthaRLI1	RNA interference	UniProtKB
gi|75022298|sp|Q9GYF0.1|CHUP1_CAEEL RecName: Full=Cholesterol uptake protein 1; Flags: Precursor	RNA interference	UniProtKB
gi|74947821|sp|Q9VE51.2|CPSF3_DROME RecName: Full=Cleavage and polyadenylation specificity factor 73	RNA interference	UniProtKB
gi|74947407|sp|Q9V4P1.3|ANLN_DROME RecName: Full=Anillin; AltName: Full=Actin-binding protein 8; Short=ABP8; AltName: Full=Protein scraps	RNA interference	UniProtKB
gi|74932474|sp|Q8MSU4.1|SYMPK_DROME RecName: Full=Symplekin	RNA interference	UniProtKB
gi|74730497|sp|Q8TBQ9.1|KISHA_HUMAN RecName: Full=Protein kish-A; AltName: Full=Transmembrane protein 167; AltName: Full=Transmembrane protein 167A; Flags: Precursor	RNA interference	UniProtKB
gi|51338772|sp|P34689.3|GLH1_CAEEL RecName: Full=ATP-dependent RNA helicase glh-1; AltName: Full=Germline helicase 1	RNA interference	UniProtKB
gi|51338745|sp|O76743.2|GLH4_CAEEL RecName: Full=ATP-dependent RNA helicase glh-4; AltName: Full=Germline helicase 4	RNA interference	UniProtKB
gi|51316019|sp|Q8MV48.2|GALT7_DROME RecName: Full=N-acetylgalactosaminyltransferase 7; AltName: Full=Protein-UDP acetylgalactosaminyltransferase 7; AltName: Full=UDP-GalNAc:polypeptide N-acetylgalactosaminyltransferase 7; Short=pp-GaNTase 7; AltName: Full=dGalNAc-T2	RNA interference	UniProtKB
gi|46397875|sp|Q93794.3|SEL10_CAEEL RecName: Full=F-box/WD repeat-containing protein sel-10; AltName: Full=Egg laying defective protein 41; AltName: Full=Suppressor/enhancer of lin-12 protein 10	RNA interference	UniProtKB
gi|18201967|sp|O17403.1|CPSF2_CAEEL RecName: Full=Probable cleavage and polyadenylation specificity factor subunit 2; AltName: Full=Cleavage and polyadenylation specificity factor 100 kDa subunit; Short=CPSF 100 kDa subunit	RNA interference	UniProtKB
gi|3024150|sp|Q62625.3|MLP3B_RAT RecName: Full=Microtubule-associated proteins 1A/1B light chain 3B; AltName: Full=Autophagy-related protein LC3 B; AltName: Full=Autophagy-related ubiquitin-like modifier LC3 B; AltName: Full=MAP1 light chain 3-like protein 2; AltName: Full=MAP1A/MAP1B light chain 3 B; Short=MAP1A/MAP1B LC3 B; AltName: Full=Microtubule-associated protein 1 light chain 3 beta; Flag…	RNA interference	UniProtKB
gi|1730034|sp|P52554.1|PFD6_CAEEL RecName: Full=Probable prefoldin subunit 6	RNA interference	UniProtKB
gi|353526241|sp|Q9VWH8.2|KISH_DROME RecName: Full=Protein kish; Flags: Precursor	RNA interference	UniProtKB
gi|292630835|sp|A2TF48.2|MYD88_PIG RecName: Full=Myeloid differentiation primary response protein MyD88	RNA interference	UniProtKB
gi|259511696|sp|B5G279.1|NCBP2_TAEGU RecName: Full=Nuclear cap-binding protein subunit 2; AltName: Full=20 kDa nuclear cap-binding protein; AltName: Full=NCBP 20 kDa subunit; Short=CBP20	RNA interference	UniProtKB
gi|259511695|sp|A2SW84.1|NCBP2_SINCH RecName: Full=Nuclear cap-binding protein subunit 2; AltName: Full=20 kDa nuclear cap-binding protein; AltName: Full=NCBP 20 kDa subunit; Short=CBP20	RNA interference	UniProtKB
gi|259511694|sp|C0H859.1|NCBP2_SALSA RecName: Full=Nuclear cap-binding protein subunit 2; AltName: Full=20 kDa nuclear cap-binding protein; AltName: Full=NCBP 20 kDa subunit; Short=CBP20	RNA interference	UniProtKB
gi|259511292|sp|C0H906.1|NCBP1_SALSA RecName: Full=Nuclear cap-binding protein subunit 1; AltName: Full=80 kDa nuclear cap-binding protein; Short=CBP80; Short=NCBP 80 kDa subunit	RNA interference	UniProtKB
gi|122165822|sp|Q08IT1.1|DADIS_PANGI RecName: Full=Dammarenediol II synthase; Short=Dammarenediol synthase; Short=PgDDS	RNA interference	UniProtKB
gi|82184623|sp|Q6GQD0.1|NBP1B_XENLA RecName: Full=Nuclear cap-binding protein subunit 1-B	RNA interference	UniProtKB
gi|75023002|sp|Q9N3S2.1|RDE10_CAEEL RecName: Full=RNA interference defective protein 10	RNA interference	UniProtKB
gi|75022829|sp|Q9N303.1|DEPS1_CAEEL RecName: Full=P-granule-associated protein deps-1; AltName: Full=Defective P granules and sterile protein deps-1	RNA interference	UniProtKB
gi|75007307|sp|Q6BET5.1|RDE11_CAEEL RecName: Full=RNA interference defective protein 11	RNA interference	UniProtKB
gi|74752932|sp|Q9NRX6.1|KISHB_HUMAN RecName: Full=Protein kish-B; AltName: Full=Transmembrane protein 167B; Flags: Precursor	RNA interference	UniProtKB
gi|74622362|sp|Q8TGJ3.1|KISH_YEAST RecName: Full=Protein Kish; Flags: Precursor	RNA interference	UniProtKB
gi|51316121|sp|Q9Y117.1|GALT3_DROME RecName: Full=Polypeptide N-acetylgalactosaminyltransferase 3; Short=pp-GaNTase 3; AltName: Full=Protein-UDP acetylgalactosaminyltransferase 3; AltName: Full=UDP-GalNAc:polypeptide N-acetylgalactosaminyltransferase 3	RNA interference	UniProtKB
gi|51315875|sp|Q6WV19.2|GALT2_DROME RecName: Full=Polypeptide N-acetylgalactosaminyltransferase 2; Short=pp-GaNTase 2; AltName: Full=Protein-UDP acetylgalactosaminyltransferase 2; AltName: Full=UDP-GalNAc:polypeptide N-acetylgalactosaminyltransferase 2	RNA interference	UniProtKB
gi|51315873|sp|Q6WV16.2|GALT6_DROME RecName: Full=N-acetylgalactosaminyltransferase 6; AltName: Full=Protein-UDP acetylgalactosaminyltransferase 6; AltName: Full=UDP-GalNAc:polypeptide N-acetylgalactosaminyltransferase 6; Short=pp-GaNTase 6	RNA interference	UniProtKB
gi|12644263|sp|P41931.2|DCOR_CAEEL RecName: Full=Ornithine decarboxylase; Short=ODC	RNA interference	UniProtKB
gi|10720000|sp|O01836.1|GLH3_CAEEL RecName: Full=ATP-dependent RNA helicase glh-3; AltName: Full=Germline helicase 3	RNA interference	UniProtKB
gi|1133968674|sp|Q8I113.2|MNK_CAEEL RecName: Full=MAP kinase-interacting serine/threonine-protein kinase mnk-1; AltName: Full=MAP kinase integrating kinase-1	RNA interference	UniProtKB
gi|1018736648|sp|Q2UQZ5.1|BRLA_ASPOR RecName: Full=C2H2 type master regulator of conidiophore development brlA	RNA interference	UniProtKB
gi|160380691|sp|Q9NDJ2.2|DOM_DROME RecName: Full=Helicase domino	RNA interference	UniProtKB
gi|122092015|sp|Q0KI50.1|DMDD_DROME RecName: Full=Dystrophin, isoform D; AltName: Full=Protein detached	RNA interference	UniProtKB
gi|121960785|sp|Q1PCB1.1|PDXK_BOMMO RecName: Full=Pyridoxal kinase; Short=PLK; AltName: Full=BmPLK; AltName: Full=PL kinase; AltName: Full=Pyridoxine kinase	RNA interference	UniProtKB
gi|121951124|sp|Q06GJ0.1|HEXC_OSTFU RecName: Full=Chitooligosaccharidolytic beta-N-acetylglucosaminidase; AltName: Full=Beta-GlcNAcase; AltName: Full=Beta-N-acetyl-D-hexosaminidase; AltName: Full=Beta-hexosaminidase; AltName: Full=OfHex1; Flags: Precursor	RNA interference	UniProtKB
gi|118572620|sp|Q63484.2|AKT3_RAT RecName: Full=RAC-gamma serine/threonine-protein kinase; AltName: Full=Protein kinase Akt-3; AltName: Full=Protein kinase B gamma; Short=PKB gamma; AltName: Full=RAC-PK-gamma	RNA interference	UniProtKB
gi|75012468|sp|Q7YU29.1|DMDE_DROME RecName: Full=Dystrophin, isoform E; AltName: Full=Protein detached	RNA interference	UniProtKB
gi|74966661|sp|Q23243.2|MORC1_CAEEL RecName: Full=ATPase morc-1	RNA interference	UniProtKB
gi|74965801|sp|Q22058.1|HRDE2_CAEEL RecName: Full=Protein hrde-2; AltName: Full=Heritable RNAi deficient protein 2	RNA interference	UniProtKB
gi|74911933|sp|Q6PN98.1|CATZ_ONCVO RecName: Full=Cathepsin Z; AltName: Full=L3 cysteine protease; Short=LOVCP; Flags: Precursor	RNA interference	UniProtKB
gi|67470590|sp|Q9VYX7.1|PGPSA_DROME RecName: Full=Peptidoglycan-recognition protein SA; AltName: Full=Protein semmelweis; Flags: Precursor	RNA interference	UniProtKB
gi|47116952|sp|Q9VDW3.3|DMDB_DROME RecName: Full=Dystrophin, isoform B; AltName: Full=Protein detached	RNA interference	UniProtKB
gi|6016587|sp|P81785.1|MLOL_LINUS RecName: Full=MLO-like protein	RNA interference	UniProtKB
gi|132461|sp|P22227.1|ZFP42_MOUSE RecName: Full=Zinc finger protein 42; Short=Zfp-42; AltName: Full=Reduced expression protein 1; Short=REX-1; Short=mREX-1	RNA interference	UniProtKB
P34218_SAS3_YEAST	Histone biology	UniProtKB
Q2UMQ5_ESA1_ASPOR	Histone biology	UniProtKB
Q6FTW5_GCN5_CANGA	Histone biology	UniProtKB
Q9VMJ7_KDM5_DROME	Histone biology	UniProtKB
P53973_HDA1_YEAST	Histone biology	UniProtKB
P40480_HOS4_YEAST	Histone biology	UniProtKB
P32561_RPD3_YEAST	Histone biology	UniProtKB
P53096_HOS2_YEAST	Histone biology	UniProtKB
P32561_RPD3_YEAST	Histone biology	UniProtKB
P40480_HOS4_YEAST	Histone biology	UniProtKB
Q9V333_KDM4A_DROME	Histone biology	UniProtKB
Q9V333_KDM4A_DROME	Histone biology	UniProtKB
Q9VMJ7_KDM5_DROME	Histone biology	UniProtKB
A0A1L7TZE5_KMT1_FUSMA	Histone biology	UniProtKB
P38827_SET1_YEAST	Histone biology	UniProtKB
A0A1L7TZE5_KMT1_FUSMA	Histone biology	UniProtKB
P38827_SET1_YEAST	Histone biology	UniProtKB
P46995_SET2_YEAST	Histone biology	UniProtKB
P46995_SET2_YEAST	Histone biology	UniProtKB
Q04089_DOT1_YEAST	Histone biology	UniProtKB
Q04089_DOT1_YEAST	Histone biology	UniProtKB
Q9USK2_SET9_SCHPO	Histone biology	UniProtKB
P42124_EZ_DROME	Histone biology	UniProtKB
P32561_RPD3_YEAST	Histone biology	UniProtKB
Q5AAJ8_RT109_CANAL	Histone biology	UniProtKB
Q2UMQ5_ESA1_ASPOR	Histone biology	UniProtKB
Q5AAJ8_RT109_CANAL	Histone biology	UniProtKB
P40963_SAS2_YEAST	Histone biology	UniProtKB
Q6FTW5_GCN5_CANGA	Histone biology	UniProtKB
P34218_SAS3_YEAST	Histone biology	UniProtKB
P40963_SAS2_YEAST	Histone biology	UniProtKB
P06700_SIR2_YEAST	Histone biology	UniProtKB
P53973_HDA1_YEAST	Histone biology	UniProtKB
PF00730	DNA-repair	InterPro
PF10127	DNA-repair	InterPro
PF20886	DNA-repair	InterPro
PF07522	DNA-repair	InterPro
PF20887	DNA-repair	InterPro
PF16727	DNA-repair	InterPro
PF16413	DNA-repair	InterPro
PF22139	DNA-repair	InterPro
PF14966	DNA-repair	InterPro
PF18115	DNA-repair	InterPro
PF08599	DNA-repair	InterPro
PF09004	DNA-repair	InterPro
PF06319	DNA-repair	InterPro
PF00154	DNA-repair	InterPro
PF08691	DNA-repair	InterPro
PF03834	DNA-repair	InterPro
PF06831	DNA-repair	InterPro
PF01726	DNA-repair	InterPro
PF01149	DNA-repair	InterPro
PF11640	DNA-repair	InterPro
PF01653	DNA-repair	InterPro
PF03120	DNA-repair	InterPro
PF02976	DNA-repair	InterPro
PF10307	DNA-repair	InterPro
PF08804	DNA-repair	InterPro
PF12458	DNA-repair	InterPro
PF08713	DNA-repair	InterPro
PF21265	DNA-repair	InterPro
PF21530	DNA-repair	InterPro
PF20500	DNA-repair	InterPro
PF01119	DNA-repair	InterPro
PF02586	DNA-repair	InterPro
PF21790	DNA-repair	InterPro
PF04098	DNA-repair	InterPro
PF18094	DNA-repair	InterPro
PF08696	DNA-repair	InterPro
PF02245	DNA-repair	InterPro
PF13481	DNA-repair	InterPro
PF02870	DNA-repair	InterPro
PF22155	DNA-repair	InterPro
PF18880	DNA-repair	InterPro
PF03119	DNA-repair	InterPro
PF16759	DNA-repair	InterPro
PF02765	DNA-repair	InterPro
PF06106	DNA-repair	InterPro
PF00176	DNA-repair	InterPro
PF18333	DNA-repair	InterPro
PF20903	DNA-repair	InterPro
PF19704	DNA-repair	InterPro
PF18018	DNA-repair	InterPro
PF05496	DNA-repair	InterPro
PF21218	DNA-repair	InterPro
PF10382	DNA-repair	InterPro
PF04042	DNA-repair	InterPro
PF17427	DNA-repair	InterPro
PF22047	DNA-repair	InterPro
PF10376	DNA-repair	InterPro
PF02075	DNA-repair	InterPro
PF11056	DNA-repair	InterPro
PF19833	DNA-repair	InterPro
PF22784	DNA-repair	InterPro
PF08645	DNA-repair	InterPro
PF08774	DNA-repair	InterPro
PF01624	DNA-repair	InterPro
PF05192	DNA-repair	InterPro
PF00488	DNA-repair	InterPro
PF18188	DNA-repair	InterPro
PF08163	DNA-repair	InterPro
PF20502	DNA-repair	InterPro
PF07102	DNA-repair	InterPro
PF05866	DNA-repair	InterPro
PF06356	DNA-repair	InterPro
PF04002	DNA-repair	InterPro
PF09954	DNA-repair	InterPro
PF15710	DNA-repair	InterPro
PF10134	DNA-repair	InterPro
PF21704	DNA-repair	InterPro
PF06777	DNA-repair	InterPro
PF15384	DNA-repair	InterPro
PF22326	DNA-repair	InterPro
PF08658	DNA-repair	InterPro
PF02565	DNA-repair	InterPro
PF09462	DNA-repair	InterPro
PF21132	DNA-repair	InterPro
PF22920	DNA-repair	InterPro
PF04139	DNA-repair	InterPro
PF08676	DNA-repair	InterPro
PF14631	DNA-repair	InterPro
PF08646	DNA-repair	InterPro
PF21924	DNA-repair	InterPro
PF05190	DNA-repair	InterPro
PF20297	DNA-repair	InterPro
PF04257	DNA-repair	InterPro
PF15072	DNA-repair	InterPro
PF06632	DNA-repair	InterPro
PF22411	DNA-repair	InterPro
PF08784	DNA-repair	InterPro
PF06959	DNA-repair	InterPro
PF05188	DNA-repair	InterPro
PF12738	DNA-repair	InterPro
PF18428	DNA-repair	InterPro
PF08661	DNA-repair	InterPro
PF21202	DNA-repair	InterPro
PF20884	DNA-repair	InterPro
PF20496	DNA-repair	InterPro
PF18458	DNA-repair	InterPro
PF08423	DNA-repair	InterPro
PF22657	DNA-repair	InterPro
PF06331	DNA-repair	InterPro
PF04959	DNA-repair	InterPro
PF07061	DNA-repair	InterPro
PF09640	DNA-repair	InterPro
PF07574	DNA-repair	InterPro
PF11967	DNA-repair	InterPro
PF06420	DNA-repair	InterPro
PF08730	DNA-repair	InterPro
PF15491	DNA-repair	InterPro
PF02891	DNA-repair	InterPro
PF18795	DNA-repair	InterPro
PF18794	DNA-repair	InterPro
PF18337	DNA-repair	InterPro
PF18339	DNA-repair	InterPro
PF15925	DNA-repair	InterPro
PF03531	DNA-repair	InterPro
PF12460	DNA-repair	InterPro
PF13438	DNA-repair	InterPro
PF18307	DNA-repair	InterPro
PF15489	DNA-repair	InterPro
PF21324	DNA-repair	InterPro
PF21981	DNA-repair	InterPro
PF21982	DNA-repair	InterPro
PF02631	DNA-repair	InterPro
PF18073	DNA-repair	InterPro
PF21686	DNA-repair	InterPro
PF02735	DNA-repair	InterPro
PF04381	DNA-repair	InterPro
PF22520	DNA-repair	InterPro
PF19718	DNA-repair	InterPro
PF21176	DNA-repair	InterPro
PF11789	DNA-repair	InterPro
PF09724	DNA-repair	InterPro
PF12265	DNA-repair	InterPro
PF15232	DNA-repair	InterPro
PF14911	DNA-repair	InterPro
PF14910	DNA-repair	InterPro
PF21325	DNA-repair	InterPro
PF06733	DNA-repair	InterPro
PF22371	DNA-repair	InterPro
PF22394	DNA-repair	InterPro
PF10189	DNA-repair	InterPro
PF05491	DNA-repair	InterPro
PF11510	DNA-repair	InterPro
PF15793	DNA-repair	InterPro
PF10283	DNA-repair	InterPro
PF21794	DNA-repair	InterPro
PF08743	DNA-repair	InterPro
PF09145	DNA-repair	InterPro
PF21669	DNA-repair	InterPro
PF13297	DNA-repair	InterPro
PF11547	DNA-repair	InterPro
PF04802	DNA-repair	InterPro
PF17246	DNA-repair	InterPro
PF17244	DNA-repair	InterPro
PF17245	DNA-repair	InterPro
PF09369	DNA-repair	InterPro
PF01935	DNA-repair	InterPro
PF19925	DNA-repair	InterPro
PF03730	DNA-repair	InterPro
PF21096	DNA-repair	InterPro
PF21736	DNA-repair	InterPro
PF21616	DNA-repair	InterPro
PF01336	DNA-repair	InterPro
PF15326	DNA-repair	InterPro
PF02146	DNA-repair	InterPro
PF22779	DNA-repair	InterPro
PF18664	DNA-repair	InterPro
PF05669	DNA-repair	InterPro
PF09609	DNA-repair	InterPro
PF22409	DNA-repair	InterPro
PF17864	DNA-repair	InterPro
PF22226	DNA-repair	InterPro
PF03731	DNA-repair	InterPro
PF06250	DNA-repair	InterPro
PF02132	DNA-repair	InterPro
PF19239	DNA-repair	InterPro
PF10576	DNA-repair	InterPro
PF14814	DNA-repair	InterPro
PF17335	DNA-repair	InterPro
PF13862	DNA-repair	InterPro
PF21318	DNA-repair	InterPro
PF21184	DNA-repair	InterPro
PF14944	DNA-repair	InterPro
PF18221	DNA-repair	InterPro
PF08214	DNA-repair	InterPro
PF21169	DNA-repair	InterPro
PF21183	DNA-repair	InterPro
PF12064	DNA-repair	InterPro
PF14816	DNA-repair	InterPro
PF21175	DNA-repair	InterPro
PF11600	DNA-repair	InterPro
PF11626	DNA-repair	InterPro
PF21038	DNA-repair	InterPro
PF12658	DNA-repair	InterPro
PF18031	DNA-repair	InterPro
PF17659	DNA-repair	InterPro
PF10482	DNA-repair	InterPro
PF06114	DNA-repair	InterPro
PF01883	DNA-repair	InterPro
PF17330	DNA-repair	InterPro
