# Supplementary material for: Phylogenomic signatures of repeat-induced point mutations across the fungal kingdom
Source: PLoS Biol. 2025 Oct 15;23(10):e3003433. doi: 10.1371/journal.pbio.3003433 (PMC12543289; doi:10.1371/journal.pbio.3003433)
Supplement: S13 Table — Non-coding enrichment calculated as the ratio of the k-mer frequency at non-coding over its frequency at coding sequences. Repeat enrichment calculated as the ratio of the k-mer frequency at repeats over its frequency at non-coding sequences. For each k-mer we report the proportion of the 1,239 genome assemblies showing noncoding or repeat enrichment larger than 2. (XLSX) [file pbio.3003433.s036.xlsx]

## Sheet: Sheet1
Supplementary Table S13 : k-mer frequency calculated at coding, non-coding and repeated sequences in each assembly filtered for scaffolds larger than 50 kb. Non-coding enrichment calculated as the ratio of the kmer frequency at non-coding over its frenquency at coding sequences. Repeat enrichment calculated as the ratio of the kmer frequency at repeats over its frequency at non-coding sequences.
shortID	kmer	dataset	frequency_at_coding	frequency_at_noncoding	frequency_at_repeats	noncoding_enrichment	repeat_enrichment	proportion_of_species_with_noncoding_sup_2	proportion_of_species_with_repeat_sup_2
Aaoarxi	GGTC	50kb	0.120814042641374	0.0938021269040444	0.0875334555834476	0.776417416827015	0.933171330677722	0	0.0343137
Aaoarxi	CTGA	50kb	0.121288810455969	0.112569134725277	0.102072910917647	0.92810816020116	0.906757533197303	0.00163399	0.0179739
Aaoarxi	GCTC	50kb	0.151579544309916	0.108323460652228	0.112161512578112	0.714631127474249	1.03543140057357	0.000816993	0.0114379
Aaoarxi	GCTG	50kb	0.166907566865848	0.12896411312253	0.154296260689467	0.77266786368161	1.19642788178498	0	0.0236928
Aaoarxi	CTAT	50kb	0.0833292765997014	0.117014632882605	0.189903090079344	1.40424395431538	1.62290036212705	0.146242	0.224673
Aaoarxi	AAAT	50kb	0.113339528027159	0.153932720171172	0.131448545164296	1.35815564834791	0.853935050443637	0.16585	0.129085
Aaoarxi	ATGC	50kb	0.147663735994726	0.151828690107286	0.12165666708208	1.02820566664187	0.801275878729602	0	0.00571895
Aaoarxi	CTGC	50kb	0.159954339102816	0.130510986622013	0.17091278107141	0.815926515992308	1.30956623266062	0	0.0245098
Aaoarxi	AAA	50kb	0.484896650708722	0.63133596623114	0.466449465007388	1.30200108684682	0.738829228741603	0.0898693	0.0718954
Aaoarxi	CTC	50kb	0.643791997625668	0.551845945504681	0.59047992071546	0.857180498577043	1.07000862382969	0	0.00735294
Aaoarxi	GGGT	50kb	0.106932214840563	0.107460690782456	0.142427317559508	1.00494215838212	1.32538993116877	0	0.0163399
Aaoarxi	GGT	50kb	0.48207677616728	0.465573660270611	0.498792335036527	0.965766623258902	1.07134998733951	0	0.0163399
Aaoarxi	TATC	50kb	0.116994008813278	0.138694370591161	0.169725886758414	1.18548267554894	1.22374027175715	0.0204248	0.0228758
Aaoarxi	AGCC	50kb	0.122226032222533	0.101964353028975	0.153702813532969	0.834227792352219	1.50741714105999	0.00245098	0.00980392
Aaoarxi	GCAG	50kb	0.158447943241521	0.13073667029367	0.16201107372394	0.825108029924935	1.23921676573236	0.000816993	0.0236928
Aaoarxi	CTCA	50kb	0.139509222522142	0.13211428103941	0.118095984143092	0.946993171139213	0.89389264517031	0	0.00653595
Aaoarxi	TGTG	50kb	0.121246396040256	0.157209835153359	0.110974618265117	1.29661449979233	0.70590124439009	0.000816993	0.00571895
Aaoarxi	TATG	50kb	0.100825907184835	0.13437346862756	0.121063219925582	1.33272759332802	0.900945857557121	0.0187908	0.00898693
Aaoarxi	CGC	50kb	0.515668993412056	0.383112137867334	0.397016147697128	0.74294197006567	1.03629227178025	0.0245098	0.00735294
Aaoarxi	AAAA	50kb	0.114257594896303	0.177107612204456	0.121359943503831	1.55007299396765	0.685232791483468	0.428105	0.116013
Aaoarxi	AAAG	50kb	0.146759351195166	0.164716168107535	0.119876325612586	1.12235552124028	0.727775099371694	0.0228758	0.0228758
Aaoarxi	TGTT	50kb	0.143356620489408	0.165987989632186	0.148955236280985	1.15786762456813	0.897385627785818	0	0.00571895
Aaoarxi	AGCA	50kb	0.161916347881286	0.147369086720479	0.172693122540903	0.910155698598926	1.1718408954278	0.000816993	0.0147059
Aaoarxi	GAAA	50kb	0.155942756300531	0.182324196239945	0.103556528808892	1.16917387229306	0.567980174571059	0.0130719	0.00163399
Aaoarxi	TAGG	50kb	0.0677686588608271	0.0987789220383984	0.176847252636389	1.45759003791495	1.7903338990442	0.0710784	0.155229
Aaoarxi	GGTA	50kb	0.0985793113589992	0.120823044841817	0.125810797177565	1.22564301957652	1.0412814653221	0.00490196	0.0277778
Aaoarxi	GTCT	50kb	0.128627872581294	0.121269710441972	0.105930317434884	0.942794963551376	0.87351010445079	0	0.0122549
Aaoarxi	ATG	50kb	0.611860783628495	0.663514696414909	0.473274107307115	1.08442102218105	0.713283533679512	0	0.00571895
Aaoarxi	CGTT	50kb	0.10993816552836	0.106130097468311	0.0691365937320111	0.965361728188324	0.651432490699958	0.000816993	0.00245098
Aaoarxi	CT	50kb	2.11973430843801	2.0503784726928	2.35064418688838	0.967280882576121	1.14644404347517	0	0
Aaoarxi	CTG	50kb	0.560770567591627	0.493856996246716	0.582765107680987	0.880675671634679	1.18002804882783	0	0.0130719
Aaoarxi	AGT	50kb	0.419915029422333	0.483301582853589	0.467636359320384	1.1509509043257	0.967587063463124	0.00245098	0.0179739
Aaoarxi	CTTG	50kb	0.179694829099868	0.157310922631288	0.145691276920247	0.875433775247144	0.926135798349644	0	0.00653595
Aaoarxi	AAAC	50kb	0.110334945546321	0.134681432804509	0.0919843092571822	1.22065980218359	0.682976913311414	0.0114379	0.00245098
Aaoarxi	AGC	50kb	0.539479899110608	0.454148424392973	0.545377936821616	0.841826405657906	1.20088038960078	0.000816993	0.00653595
Aaoarxi	GAA	50kb	0.662447499504641	0.643290148214225	0.438854172230234	0.971080951615425	0.682202538696565	0	0.000816993
Aaoarxi	TAGC	50kb	0.0754018854822269	0.0903063808649397	0.161714350145691	1.19766740960644	1.79073005248154	0.0473856	0.11683
Aaoarxi	GTC	50kb	0.527119517447635	0.449305628938665	0.434403318556499	0.852379041311631	0.966832575818452	0	0.00898693
Aaoarxi	TAGT	50kb	0.0685033859975347	0.108259987119575	0.134119057368537	1.58035965001016	1.23886082879726	0.179739	0.243464
Aaoarxi	AGCG	50kb	0.11790523464763	0.0914512553242833	0.0934679271484271	0.775633546700392	1.02205187689324	0.00571895	0.0122549
Aaoarxi	TCAG	50kb	0.121006959822521	0.111814504948173	0.1011827401829	0.924033668081326	0.904916050290605	0.00163399	0.0204248
Aaoarxi	TCAT	50kb	0.162250190379157	0.177782312347847	0.121953390660329	1.09572945296639	0.685970325449003	0	0.0179739
Aaoarxi	AG	50kb	2.11726332667099	2.05324418514853	2.33818179660192	0.969763259621036	1.13877434233804	0	0
Aaoarxi	AGA	50kb	0.61697514123932	0.614035902275679	0.594040603654448	0.99523604961176	0.967436271157555	0.00163399	0.00408497
Aaoarxi	AGAA	50kb	0.180798972115368	0.179002414697743	0.121359943503831	0.990063232126795	0.677979365299373	0.00326797	0.0114379
Aaoarxi	GACT	50kb	0.11575304510193	0.11056619213932	0.105633593856635	0.955190354102198	0.955387825272398	0	0.0187908
Aaoarxi	AGAG	50kb	0.153233706522727	0.156163697300365	0.189903090079344	1.01912105922468	1.21605144705357	0	0.0122549
Aaoarxi	AGAT	50kb	0.154761993695357	0.159177514665618	0.176847252636389	1.0285310421818	1.11100649490532	0.00163399	0.0334967
Aaoarxi	CGCA	50kb	0.131700865410056	0.108723108820788	0.0884236263181945	0.825530709173957	0.813291923651173	0.0187908	0.00653595
Aaoarxi	GTAT	50kb	0.104936000888131	0.136211850202933	0.172989846119152	1.29804689572785	1.27000584649152	0.0433007	0.0490196
Aaoarxi	CTA	50kb	0.301231285015324	0.41954829648205	0.614514530553627	1.39277796614222	1.46470510238365	0.0890523	0.172386
Aaoarxi	TC	50kb	2.44683017779658	2.25033655665254	2.07706504774282	0.919694622484595	0.923001957908257	0	0.000816993
Aaoarxi	ATA	50kb	0.37719413535053	0.536290228261402	0.684838018598634	1.42178835247007	1.27699141716382	0.23366	0.242647
Aaoarxi	GTAC	50kb	0.101575684598086	0.131399616079162	0.110381171108619	1.29361290154315	0.840041808357489	0.000816993	0.0253268
Aaoarxi	TATA	50kb	0.0686921985578059	0.117484807198557	0.189903090079344	1.71030786122955	1.61640551325411	0.776144	0.356209
Aaoarxi	TCC	50kb	0.609931611817028	0.541861793905436	0.489593904110808	0.888397622630498	0.903540182418269	0	0.00898693
Aaoarxi	GACC	50kb	0.120909817128468	0.0934095313502243	0.0881269027399455	0.772555393504364	0.943446578374616	0	0.0359477
Aaoarxi	TGGG	50kb	0.141312519293428	0.134451047389692	0.126700967912312	0.951444699039802	0.942357611726763	0	0.0130719
Aaoarxi	GTGG	50kb	0.141650466412175	0.138083143980423	0.161714350145691	0.974816020574393	1.17113751529744	0	0.0416667
Aaoarxi	TCCT	50kb	0.171961723370499	0.144122533068829	0.157856943628455	0.838108215270154	1.09529676079914	0	0.00898693
Aaoarxi	TCG	50kb	0.636819614965218	0.485960418610299	0.504726806601506	0.763105292598189	1.03861711216085	0.000816993	0.0163399
Aaoarxi	GTAG	50kb	0.103808598354337	0.130673196761016	0.18515551282736	1.25878972293779	1.41693566405959	0.0130719	0.0686275
Aaoarxi	GCGC	50kb	0.126689123321118	0.0905085558207992	0.0899072442094394	0.71441457204963	0.993356300894356	0.0792484	0.0155229
Aaoarxi	CGGA	50kb	0.120658067048106	0.0974906444126894	0.0910941385224353	0.807991100784168	0.934388515648979	0.00571895	0.0253268
Aaoarxi	CGGC	50kb	0.134695870442185	0.0851438668757845	0.0801153661272232	0.632119355970388	0.940941127845446	0.00571895	0.0228758
Aaoarxi	CGGG	50kb	0.092481212945022	0.0773201662583399	0.093764650726676	0.836063496532047	1.21268040750704	0.0277778	0.0138889
Aaoarxi	AGG	50kb	0.538397647406445	0.500093858547822	0.724005530927499	0.928855950535559	1.44773929643902	0	0.00245098
Aaoarxi	AGGA	50kb	0.17094788201426	0.146301791023267	0.15637332573721	0.855826871321303	1.06884081625728	0	0.0114379
Aaoarxi	GACA	50kb	0.140445076081748	0.134874204274049	0.125514073599316	0.960334160775734	0.930601031345369	0	0.00490196
Aaoarxi	TGGC	50kb	0.158527299245114	0.12522622731071	0.175066911166895	0.789934780362883	1.3980051537648	0	0.0130719
Aaoarxi	GTGC	50kb	0.114624274361178	0.113175659592855	0.119876325612586	0.98736205942069	1.0592058932445	0.00163399	0.00898693
Aaoarxi	TCGT	50kb	0.15394517414114	0.137551847003397	0.141537146824761	0.893511912736455	1.0289730738495	0	0.0212418
Aaoarxi	GTGT	50kb	0.106105817837637	0.13230470163737	0.1157221955171	1.24691279265971	0.874664271828219	0.00245098	0.00653595
Aaoarxi	AGTA	50kb	0.0946525573881411	0.134220661974876	0.171802951806156	1.41803524044763	1.28000375857418	0.0931373	0.18219
Aaoarxi	ATTA	50kb	0.0651936933649542	0.116532704208754	0.11008444753037	1.78748431318968	0.944665690870498	0.493464	0.301471
Aaoarxi	GAGC	50kb	0.150375522186447	0.108723108820788	0.107710658904378	0.723010681791576	0.990687813038175	0.000816993	0.0171569
Aaoarxi	ATCC	50kb	0.145374725753177	0.136369358598777	0.125810797177565	0.938054107357772	0.922573798617935	0	0.00816993
Aaoarxi	CTAC	50kb	0.104771816053112	0.130945897864268	0.189903090079344	1.24981987329386	1.45024084890531	0.0147059	0.0645425
Aaoarxi	CCGA	50kb	0.126285502268364	0.0926948663899769	0.0994023987134066	0.734010355305829	1.07236142177724	0.00245098	0.0326797
Aaoarxi	CGGT	50kb	0.100693191109862	0.0806795617458184	0.0548938619760603	0.801241482731365	0.680393655942305	0.000816993	0.0359477
Aaoarxi	CGT	50kb	0.451303065256987	0.414098976160164	0.431436082774009	0.917562959436942	1.04186705983822	0.000816993	0.0106209
Aaoarxi	TTA	50kb	0.239408853596082	0.384983431644824	0.466152741429139	1.60805845674508	1.21083844943021	0.327614	0.289216
Aaoarxi	TTAA	50kb	0.0417467307173599	0.0777339196563778	0.131151821586047	1.86203610008802	1.68718909538851	0.559641	0.331699
Aaoarxi	TCTT	50kb	0.196675645661652	0.182347704955743	0.157856943628455	0.927149390267882	0.865691968356651	0.00163399	0.0122549
Aaoarxi	ACTT	50kb	0.119812515147761	0.131940316542507	0.121063219925582	1.1012231600329	0.91756047808616	0.00653595	0.0441176
Aaoarxi	ATC	50kb	0.610366701629827	0.607366479603897	0.594040603654448	0.995084558155091	0.97805957951756	0	0.00571895
Aaoarxi	GTA	50kb	0.383284024522756	0.504426514869321	0.580094595476746	1.31606454377378	1.15000813473699	0.00653595	0.0187908
Aaoarxi	GTAA	50kb	0.0728734390229426	0.105777466731347	0.101479463761149	1.45152291629938	0.959367499496712	0.0825163	0.0841503
Aaoarxi	GCCT	50kb	0.130926460271552	0.110222964888675	0.177440699792887	0.841869280358328	1.60983421170082	0.00163399	0.0106209
Aaoarxi	CTTT	50kb	0.146407722006835	0.165809323392124	0.124623902864569	1.1325176098593	0.75160974253447	0.0236928	0.0236928
Aaoarxi	GA	50kb	2.4456329967079	2.25789695965305	2.07261419406909	0.923236218472859	0.91794011467537	0	0.00163399
Aaoarxi	CAAC	50kb	0.167086801977409	0.160327090868122	0.141240423246512	0.95954371602491	0.880951699938784	0	0.0236928
Aaoarxi	GTCA	50kb	0.123144099091677	0.119457188453976	0.101776187339398	0.970060192368971	0.85198880583574	0	0.0187908
Aaoarxi	GTCC	50kb	0.117408575521699	0.0985626418530604	0.0967318865091658	0.839484180905032	0.98142546395394	0	0.0326797
Aaoarxi	GTCG	50kb	0.157784362866655	0.109637597865315	0.128778032960055	0.694857182761324	1.17457911763311	0.000816993	0.0326797
Aaoarxi	ACTC	50kb	0.117230708617096	0.123298512615306	0.108304106060876	1.0517595096864	0.878389396300239	0	0.0147059
Aaoarxi	ACTG	50kb	0.11450524035579	0.119492451527673	0.137086293151026	1.04355443607984	1.14723810080404	0	0.0302288
Aaoarxi	CAG	50kb	0.558485661970953	0.49233833320619	0.570896164551028	0.881559486180322	1.15956066397117	0	0.0138889
Aaoarxi	CTGG	50kb	0.159846250753095	0.116626739071944	0.130855098007798	0.729618233286499	1.12199911486059	0	0.0375817
Aaoarxi	CTGT	50kb	0.119486881891641	0.13388213646739	0.175660358323393	1.12047560659256	1.31205224952605	0	0.00980392
Aaoarxi	CTT	50kb	0.613517682255223	0.583213624993432	0.552499302699591	0.950606057268966	0.947336068676059	0	0.000816993
Aaoarxi	CTTA	50kb	0.0592255746120333	0.0837004317258113	0.128778032960055	1.41324811576932	1.53855876612334	0.196078	0.270425
Aaoarxi	GGAC	50kb	0.118169298590618	0.0993431312175411	0.0996991222916555	0.840684783631509	1.00358344930094	0	0.0294118
Aaoarxi	GGAG	50kb	0.181625369118294	0.147369086720479	0.152812642798222	0.811390432051904	1.03693824939058	0	0.0196078
Aaoarxi	CATT	50kb	0.144741245931397	0.167059987072557	0.102963081652394	1.15419751983991	0.616324013048531	0.00163399	0.00163399
Aaoarxi	CC	50kb	2.08224954239634	1.85932313940563	2.07291091764734	0.892939631657135	1.11487394187435	0	0.00653595
Aaoarxi	CCA	50kb	0.637840297356249	0.578582407981303	0.519562985513955	0.907096040152118	0.897993057422418	0	0.0187908
Aaoarxi	ACAA	50kb	0.147882649108084	0.178948344651409	0.143317488294255	1.21006991510289	0.800887477184755	0	0.00326797
Aaoarxi	CCAC	50kb	0.142318151407916	0.140198928402208	0.154296260689467	0.985109257078288	1.10055235405806	0	0.0408497
Aaoarxi	CCAG	50kb	0.159757317300794	0.11646687980452	0.134415780946786	0.729023757861648	1.15411163390306	0	0.0408497
Aaoarxi	ACAT	50kb	0.137619728712472	0.16968355975557	0.128184585803557	1.23298862265664	0.755433148551383	0.000816993	0.00408497
Aaoarxi	ACC	50kb	0.48327943008379	0.467322708725953	0.491077522002053	0.966982411490036	1.05083171186109	0	0.0171569
Aaoarxi	ACCA	50kb	0.152912177887482	0.150570973812113	0.110677894686868	0.984689224182709	0.735054651535795	0	0.0359477
Aaoarxi	ACCC	50kb	0.107857122744501	0.106896481603313	0.133822333790288	0.991093391732107	1.25188716955994	0	0.0163399
Aaoarxi	GCG	50kb	0.514172174999471	0.383142699197871	0.406214578622847	0.745164203407672	1.06021745807314	0.0228758	0.00735294
Aaoarxi	GCCG	50kb	0.134858687070244	0.085729233899145	0.0913908621006842	0.6356967857361	1.06604081179822	0.00571895	0.0212418
Aaoarxi	GGCT	50kb	0.122539351616026	0.101433056051949	0.151922472063475	0.827759039967719	1.49776096646115	0.00163399	0.00735294
Aaoarxi	GGGA	50kb	0.132787221735095	0.133254453755594	0.143910935450753	1.00351865197866	1.07997092325863	0	0.00980392
Aaoarxi	GGGC	50kb	0.108407141941812	0.0880471932767894	0.121359943503831	0.81218996921853	1.3783510750004	0.00653595	0.0179739
Aaoarxi	ACGC	50kb	0.103595158068813	0.0905109066923789	0.0774448539229824	0.873698234354322	0.855641123850363	0.0122549	0.00816993
Aaoarxi	TCA	50kb	0.581985984689928	0.60821984598735	0.483659432545829	1.04507644855296	0.79520495054002	0	0.00490196
Aaoarxi	TCAA	50kb	0.179957524835898	0.18070444572149	0.140646976090014	1.00415053989142	0.778326042441621	0	0
Aaoarxi	TCAC	50kb	0.118594810954708	0.137246233698028	0.119579602034337	1.15727014186517	0.871277839925564	0.000816993	0.0163399
Aaoarxi	GTG	50kb	0.481871545123507	0.520353669822202	0.533508993691657	1.07985971591004	1.02528150493096	0	0.00980392
Aaoarxi	GTGA	50kb	0.119229658983446	0.136512761765143	0.135305951681533	1.14495640538649	0.991159726988117	0.000816993	0.0155229
Aaoarxi	AA	50kb	2.04912114731049	2.33349158617184	1.87647990884652	1.13877678205341	0.804151135562884	0.0130719	0.0245098
Aaoarxi	CCTC	50kb	0.192872030317058	0.148887749761005	0.247467464259645	0.771950964150951	1.66210762575753	0	0.0220588
Aaoarxi	CCTG	50kb	0.127393749904739	0.110117175667586	0.136789569572777	0.864384443898765	1.24221828923135	0	0.0236928
Aaoarxi	CCTT	50kb	0.150179868591384	0.14194562598597	0.140646976090014	0.945170796308142	0.990851074931436	0	0.00408497
Aaoarxi	CG	50kb	2.05368274931009	1.62605555603226	1.63286985110411	0.791775436872377	1.00419069019295	0.00163399	0.0114379
Aaoarxi	CGA	50kb	0.637334060781609	0.486999503848553	0.478021684559098	0.764119688270403	0.981565034012341	0.000816993	0.0147059
Aaoarxi	CGAA	50kb	0.160695907274316	0.13103052924114	0.0973253336656637	0.815394315036688	0.742768377944597	0.00163399	0.00980392
Aaoarxi	GAAC	50kb	0.137986408177346	0.124894754417964	0.0732907238274968	0.905123599256555	0.586819872211984	0	0.0106209
Aaoarxi	GAAG	50kb	0.227941911077001	0.1776600670257	0.15340608995472	0.779409395079102	0.863480986599698	0	0.0261438
Aaoarxi	TTT	50kb	0.483969006390867	0.632316279679901	0.494044757784543	1.30652225933911	0.781325380448285	0.0923203	0.0710784
Aaoarxi	TTTA	50kb	0.0577547521316596	0.100151831040979	0.132338715899043	1.7340881459013	1.32138089262586	0.537582	0.298203
Aaoarxi	CACT	50kb	0.106594267721817	0.124878298316905	0.12165666708208	1.17152921058386	0.974201832678329	0	0.0261438
Aaoarxi	AACA	50kb	0.144084506591323	0.167222197211561	0.139460081777018	1.1605841680526	0.833980680211851	0	0.00735294
Aaoarxi	CAGA	50kb	0.151125299599698	0.134817783356135	0.155186431424214	0.892092744982085	1.15108279902714	0.00163399	0.0187908
Aaoarxi	GGCA	50kb	0.139179484645147	0.119835678778318	0.164088138771683	0.861015393783443	1.36927616586732	0	0.0138889
Aaoarxi	GAG	50kb	0.643874090043178	0.555348744158525	0.590183197137211	0.862511402068196	1.06272536553849	0	0.00898693
Aaoarxi	GAGA	50kb	0.182197279626941	0.172173132758537	0.120766496347333	0.944981907035445	0.701424748521601	0	0.0122549
Aaoarxi	ATGT	50kb	0.136791963502587	0.169126403191167	0.129964927273051	1.23637674948623	0.768448478893914	0.000816993	0.00326797
Aaoarxi	ATT	50kb	0.475542219733545	0.610511945777617	0.48632994475007	1.2838228036192	0.796593658999785	0.0776144	0.105392
Aaoarxi	GCGG	50kb	0.129313344267496	0.0910351510546656	0.101479463761149	0.703988838664256	1.11472835037327	0.0220588	0.0228758
Aaoarxi	GCAA	50kb	0.16241984804201	0.154116088154393	0.114535301204104	0.948874721976905	0.743175502153694	0	0.00408497
Aaoarxi	GCT	50kb	0.540964403660567	0.454139020906654	0.54715827829111	0.839498898326049	1.20482551179758	0	0.00571895
Aaoarxi	CTTC	50kb	0.228073258945016	0.175922772928256	0.153109366376471	0.771343268132404	0.870321470199377	0	0.0277778
Aaoarxi	CTAG	50kb	0.0596592962178737	0.0901418198543564	0.14183387040301	1.51094339975386	1.57345248445365	0.178105	0.184641
Aaoarxi	GCGA	50kb	0.154014952696023	0.111570014303878	0.126404244334063	0.724410275436581	1.1329589327629	0.0163399	0.0106209
Aaoarxi	ATGG	50kb	0.165473685973353	0.163239820755446	0.0952482686179209	0.986500178534325	0.583486726321606	0	0.0114379
Aaoarxi	CTAA	50kb	0.0534079586245459	0.0810157363817242	0.0916875856789332	1.51692254241093	1.13172563472022	0.267974	0.272059
Aaoarxi	GCC	50kb	0.533043853577885	0.410363441219924	0.559027221421069	0.769849306891903	1.36227345145366	0.00163399	0.00898693
Aaoarxi	GCTA	50kb	0.0759272769542859	0.0901488724690957	0.148065065546238	1.18730548605572	1.64245055418743	0.0465686	0.121732
Aaoarxi	CAGT	50kb	0.114144033718749	0.119215048681261	0.118986154877839	1.04442645662065	0.998079992367122	0	0.0269608
Aaoarxi	TCGA	50kb	0.202297608054076	0.144289444950992	0.134415780946786	0.713253341643179	0.931570434638794	0.00163399	0.0138889
Aaoarxi	AGGT	50kb	0.121782733167983	0.126580329340652	0.193463773018332	1.03939471588351	1.52838734127231	0	0.0171569
Aaoarxi	TGCA	50kb	0.150438459706538	0.173442603411608	0.109787723952121	1.15291398057349	0.632991674436393	0.000816993	0.00571895
Aaoarxi	TGCC	50kb	0.1398006506043	0.120127186854208	0.160230732254446	0.859274877012005	1.33384237532266	0	0.0106209
Aaoarxi	TGCG	50kb	0.131081067657861	0.108727810563947	0.0928744799919291	0.829469979964923	0.854192496935327	0.0171569	0.00816993
Aaoarxi	TCGC	50kb	0.154322799261683	0.11125264664061	0.136492845994528	0.720908687328572	1.22687279912948	0.0171569	0.0106209
Aaoarxi	TGG	50kb	0.637424362440869	0.577225955079781	0.5210466034052	0.905559920661689	0.902673552392813	0	0.0163399
Aaoarxi	TG	50kb	2.31295249511557	2.35315192519339	2.16608212121752	1.0173801364977	0.920502453762948	0	0
Aaoarxi	TGAA	50kb	0.156022112304124	0.172295378080685	0.100589293026402	1.10430102205539	0.583818870517215	0.00163399	0.00653595
Aaoarxi	TGCT	50kb	0.162140733822478	0.14824361094815	0.179221041262381	0.91428974973344	1.20896300431501	0	0.0147059
Aaoarxi	AGGG	50kb	0.114443671042658	0.116633791686683	0.187529301453352	1.01913710582745	1.60784708051949	0.00326797	0.0106209
Aaoarxi	CCC	50kb	0.455050584116283	0.438757268160277	0.527277798548428	0.964194495019389	1.20175285245831	0.00163399	0.00898693
Aaoarxi	TCCC	50kb	0.13299929381366	0.133541260088325	0.13322888663379	1.00407495603265	0.997660846884862	0	0.00898693
Aaoarxi	CAT	50kb	0.612377965858803	0.662007787732282	0.49493492851929	1.08104442785409	0.747627048640466	0	0.00490196
Aaoarxi	GGG	50kb	0.453689218192588	0.44039817652295	0.586325790619974	0.970704523853164	1.3313538108835	0.00163399	0.0122549
Aaoarxi	TCGG	50kb	0.126018701911459	0.0925773228109889	0.0919843092571822	0.7346316174248	0.993594397247613	0.00245098	0.0277778
Aaoarxi	GTTT	50kb	0.110321263476736	0.13555595703218	0.102666358074145	1.22873825734207	0.757372529558201	0.0122549	0.00163399
Aaoarxi	TA	50kb	1.30155612471141	1.84673187122443	2.36785415442682	1.41886457000377	1.28218621843401	0.132353	0.212418
Aaoarxi	CAAG	50kb	0.180257162159807	0.156415240559399	0.135009228103284	0.867733845830379	0.863146248539726	0	0.00490196
Aaoarxi	CAAT	50kb	0.156869032411427	0.183335071019243	0.1302616508513	1.16871423378454	0.710511361122104	0.00326797	0.00245098
Aaoarxi	GGA	50kb	0.609348755652713	0.544939084803343	0.502056294397265	0.894297526249354	0.921307185331451	0	0.00980392
Aaoarxi	CGAT	50kb	0.149996528858946	0.126733135993337	0.121953390660329	0.844907125234304	0.962284959686792	0	0.0187908
Aaoarxi	TAAA	50kb	0.0579326190362629	0.0992890611712066	0.122843561395076	1.71387143931913	1.23723157360964	0.54085	0.298203
Aaoarxi	GCTT	50kb	0.146426876904253	0.126312329980559	0.132041992320794	0.86263077278602	1.04536106919346	0	0.00490196
Aaoarxi	CTCC	50kb	0.182112450795515	0.146308843638007	0.153999537111218	0.803398356339125	1.05256478885336	0	0.0204248
Aaoarxi	ATGA	50kb	0.161637233661755	0.178859011531378	0.119876325612586	1.10654585876953	0.670228044906508	0	0.0179739
Aaoarxi	CTCT	50kb	0.153481351982213	0.154746121737769	0.18515551282736	1.00824054348767	1.19651149087356	0	0.0138889
Aaoarxi	CGCT	50kb	0.11883698358636	0.0911150806883775	0.0907974149441863	0.766723270303839	0.996513576657221	0.00490196	0.0130719
Aaoarxi	CGG	50kb	0.448693894587152	0.340789396816896	0.320461464508893	0.759514227690708	0.940350455448809	0.00245098	0.0187908
Aaoarxi	CATA	50kb	0.100847798496171	0.135678202354327	0.119579602034337	1.34537594650099	0.881347187384248	0.0204248	0.00898693
Aaoarxi	GAGG	50kb	0.193806515669705	0.150669710418463	0.255182277294118	0.777423348734273	1.69365346615047	0	0.0204248
Aaoarxi	GAGT	50kb	0.117013163710697	0.123427810552193	0.1011827401829	1.05481987357726	0.819772624420925	0	0.0138889
Aaoarxi	GAT	50kb	0.609775636223761	0.608476090989544	0.592556985763203	0.997868814106342	0.973837747346075	0	0.00490196
Aaoarxi	GATA	50kb	0.117107569990832	0.138386406414212	0.179221041262381	1.1817033384353	1.29507692197704	0.0196078	0.0277778
Aaoarxi	GATC	50kb	0.157672169896059	0.130111338453453	0.15904383794145	0.825201673441961	1.2223672420244	0	0.0318627
Aaoarxi	GATG	50kb	0.205838527662641	0.192936030550987	0.146581447654994	0.937317385340024	0.759741180723924	0	0.0310458
Aaoarxi	GATT	50kb	0.128883727282531	0.146499264235967	0.107413935326129	1.13667774299249	0.733204606086737	0.00571895	0.00490196
Aaoarxi	GC	50kb	2.17223104122821	1.79879289796994	2.05332716148291	0.828085440190045	1.14150281769526	0	0.00408497
Aaoarxi	CAGG	50kb	0.126797211670838	0.109867983280131	0.140943699668263	0.866485799114772	1.28284597077656	0	0.0245098
Aaoarxi	GGTT	50kb	0.113604960177105	0.116948808478371	0.125810797177565	1.0294339991498	1.07577664804369	0	0.0171569
Aaoarxi	GT	50kb	1.86380846043908	1.97920113387238	1.99843329950685	1.06191230262262	1.00971713551762	0	0
Aaoarxi	GGCC	50kb	0.119542978376939	0.0861194785813854	0.132041992320794	0.720405997496867	1.53324189249486	0.00326797	0.0302288
Aaoarxi	GGCG	50kb	0.151334635264347	0.10161407316359	0.113941854047606	0.671452856684749	1.12131962138915	0.0114379	0.0179739
Aaoarxi	ACG	50kb	0.452277228611429	0.415732831908098	0.394048911914639	0.919199123034495	0.947841694643322	0.000816993	0.00980392
Aaoarxi	ACGA	50kb	0.154510243614995	0.138104301824641	0.117799260564843	0.893819714431138	0.852973144271925	0	0.0228758
Aaoarxi	TGTC	50kb	0.140335619525069	0.135972061301798	0.113645130469357	0.968906267432043	0.835797658587487	0	0.00490196
Aaoarxi	ACGG	50kb	0.103370772127621	0.0936634254808385	0.0667628051060193	0.906091959584107	0.712794826404011	0.00163399	0.0236928
Aaoarxi	ACGT	50kb	0.0906382381719398	0.0930592514848399	0.128184585803557	1.02671072785315	1.37745128784363	0.00326797	0.0114379
Aaoarxi	ACT	50kb	0.420050481911223	0.483296881110429	0.501759570819016	1.15056856716706	1.03820154946203	0.00245098	0.0138889
Aaoarxi	ACTA	50kb	0.0684267664078594	0.107994338631062	0.13322888663379	1.57824699748866	1.23366547101081	0.18219	0.242647
Aaoarxi	CTCG	50kb	0.168552151629949	0.118178314314586	0.132338715899043	0.701137975230617	1.11982233514317	0.00490196	0.0236928
Aaoarxi	GGAA	50kb	0.164722540353144	0.160494002750285	0.118986154877839	0.974329332259001	0.741374461592632	0	0.0130719
Aaoarxi	TTAC	50kb	0.0724971821093587	0.105996097788265	0.111271341843366	1.46207196892666	1.04976828548574	0.0792484	0.0808824
Aaoarxi	TTAT	50kb	0.0719977865695108	0.119062242028576	0.125217350021067	1.65369308837886	1.05169655709166	0.451797	0.293301
Aaoarxi	TTC	50kb	0.663684358595113	0.640109418966808	0.450426391781944	0.964478687311227	0.703670932555517	0	0.000816993
Aaoarxi	TTCA	50kb	0.157238448290219	0.171789940691036	0.0991056751351576	1.09254411092864	0.576900339661907	0.00163399	0.00490196
Aaoarxi	AGTC	50kb	0.114982744584302	0.109900895482248	0.100589293026402	0.955803376233309	0.915272733538827	0	0.0179739
Aaoarxi	AGTG	50kb	0.106319258123161	0.125186262493854	0.108600829639125	1.17745613263062	0.867513954611887	0	0.0196078
Aaoarxi	TCTA	50kb	0.0872382438800992	0.122938829263602	0.15904383794145	1.40923090373725	1.29368271110206	0.124183	0.175654
Aaoarxi	AGCT	50kb	0.137281781593725	0.112919414590661	0.124920626442818	0.822537508471715	1.10628120855623	0.000816993	0.0408497
Aaoarxi	CCAA	50kb	0.170352711987318	0.158714392964406	0.123733732129822	0.931681046417512	0.77959994565566	0	0.0106209
Aaoarxi	TGA	50kb	0.581303249417643	0.609482264025682	0.49493492851929	1.04847558419167	0.812057967446342	0	0.00408497
Aaoarxi	AGGC	50kb	0.130967506480307	0.110246473604473	0.185452236405609	0.841784932517211	1.68216025730627	0.00163399	0.0130719
Aaoarxi	TAAC	50kb	0.0569748741653219	0.0844292019155372	0.0976220572439127	1.48186728189258	1.15625938690708	0.122549	0.160948
Aaoarxi	TAAG	50kb	0.0596346684926209	0.0832302574098591	0.12165666708208	1.39566898774926	1.46168798304917	0.19281	0.26634
Aaoarxi	CGCC	50kb	0.151288116227758	0.101931440826858	0.11275495973461	0.673757089244236	1.10618430211476	0.0130719	0.0155229
Aaoarxi	CGCG	50kb	0.113732203424244	0.0809898767943468	0.104446699543639	0.712110328964946	1.28962660122147	0.151961	0.0122549
Aaoarxi	AGAC	50kb	0.128024493312601	0.119217399552841	0.101479463761149	0.931207743675611	0.851213532099985	0	0.0114379
Aaoarxi	CATC	50kb	0.206058808982957	0.190472317135397	0.151032301328728	0.924359012242717	0.792935706354467	0	0.0318627
Aaoarxi	CATG	50kb	0.157324645328603	0.167981528731824	0.120469772769084	1.06773816893698	0.717160831185251	0	0.0106209
Aaoarxi	AATC	50kb	0.129417327996341	0.14755715644686	0.113051683312859	1.14016537608497	0.766155204092541	0.00490196	0.00571895
Aaoarxi	AATG	50kb	0.144519596404122	0.167513705287451	0.0851596669574558	1.15910720383573	0.508374325619048	0.00163399	0.00245098
Aaoarxi	AATT	50kb	0.111017680818606	0.152503390250677	0.0792251953924763	1.37368560688865	0.519497928946039	0.199346	0.151144
Aaoarxi	AC	50kb	1.86748893715741	1.98625374861166	1.97054128315144	1.06359599197146	0.992089396699086	0	0.000816993
Aaoarxi	ACAC	50kb	0.106239902119569	0.135008203954095	0.113348406891108	1.27078622307228	0.839566808322614	0.00163399	0.00653595
Aaoarxi	ACAG	50kb	0.119076419804095	0.133073436643952	0.17091278107141	1.11754650385765	1.28434934410464	0	0.00816993
Aaoarxi	GAC	50kb	0.52766680023103	0.449136366184922	0.44567881452996	0.851174199302051	0.992301777555153	0	0.00980392
Aaoarxi	TTTC	50kb	0.156349113767202	0.181933951557705	0.107413935326129	1.16363916093952	0.590400716339412	0.0138889	0.000816993
Aaoarxi	GGTG	50kb	0.148956691570496	0.133677610639951	0.158747114363202	0.897426018465815	1.18753704231574	0	0.0433007
Aaoarxi	CGTG	50kb	0.105120708827526	0.103845050292783	0.153109366376471	0.987864821794192	1.47440215922464	0.00898693	0.0122549
Aaoarxi	ATAG	50kb	0.0830980496237171	0.117990244588205	0.210080293400274	1.4198918641591	1.78048866780021	0.147876	0.226307
Aaoarxi	GCA	50kb	0.583428074824174	0.549709003238678	0.537069676630644	0.94220526395536	0.977007241042865	0	0.00326797
Aaoarxi	TGGT	50kb	0.15251676607648	0.149886870182403	0.10711721174788	0.982756676779011	0.714653735964498	0	0.0375817
Aaoarxi	TGT	50kb	0.509499748236238	0.614042954890418	0.594337327232697	1.20518794565863	0.967908388980316	0	0.00163399
Aaoarxi	TGTA	50kb	0.104420186864781	0.154386438386066	0.203849098257046	1.47851141643702	1.32038215524664	0.0171569	0.00735294
Aaoarxi	CCCG	50kb	0.0929258802065303	0.0771885174498732	0.0979187808221617	0.830646072744425	1.26856667360856	0.0294118	0.0179739
Aaoarxi	CCCT	50kb	0.114419043317405	0.116314073151836	0.172396398962654	1.01656218912069	1.48216285691937	0.00326797	0.0106209
Aaoarxi	CCG	50kb	0.449773409877398	0.340013609195575	0.323725423869632	0.755966452726181	0.95209549004677	0.00245098	0.0196078
Aaoarxi	TATT	50kb	0.0906396063788983	0.143701727056052	0.195837561644323	1.58541870157003	1.36280590119794	0.359477	0.267157
Aaoarxi	CCGC	50kb	0.130905937167175	0.0905978889408301	0.0928744799919291	0.692083880237845	1.02512852206287	0.0204248	0.0171569
Aaoarxi	CCGG	50kb	0.089874778689104	0.0633066207713845	0.058751268493297	0.704386944755386	0.928043035268965	0.00490196	0.0367647
Aaoarxi	CCGT	50kb	0.102604576230868	0.0932050055227851	0.0724005530927499	0.908390336441393	0.77678824958656	0.00163399	0.0212418
Aaoarxi	CCT	50kb	0.538999658468179	0.499499088038142	0.698487303198087	0.926715036253834	1.39837553245893	0	0.00245098
Aaoarxi	TTAG	50kb	0.0530864299893014	0.0818761553799167	0.0964351629309168	1.54231797836881	1.17781743028168	0.269608	0.264706
Aaoarxi	GCCA	50kb	0.158840618638607	0.126152470713136	0.175957081901642	0.794207878276757	1.39479695409025	0	0.0122549
Aaoarxi	GCCC	50kb	0.108278530487715	0.0877697904303776	0.113348406891108	0.810592737406388	1.29142847824184	0.00653595	0.0171569
Aaoarxi	TTCC	50kb	0.164882620567287	0.160287126051266	0.112161512578112	0.972128690700027	0.699753719099302	0	0.0106209
Aaoarxi	TTCG	50kb	0.161065323153107	0.130529793594651	0.10711721174788	0.810415246679573	0.82063419237851	0.000816993	0.00980392
Aaoarxi	AGTT	50kb	0.103848276356133	0.113563553403515	0.0860498376922027	1.09355260759519	0.757724068270827	0.00980392	0.0759804
Aaoarxi	ATCA	50kb	0.160653492858603	0.18444233153331	0.163791415193434	1.14807545264917	0.88803591795766	0.00163399	0.0130719
Aaoarxi	TAT	50kb	0.377283068802832	0.534811530037733	0.678903547033654	1.41753387379603	1.26942578628728	0.235294	0.241013
Aaoarxi	ATCG	50kb	0.149326107449288	0.127231520768246	0.13589939883803	0.85203801894759	1.06812681336705	0.000816993	0.0179739
Aaoarxi	ATCT	50kb	0.154838613285032	0.158173692501061	0.167648821710671	1.02153906667899	1.05990331931807	0.00163399	0.0310458
Aaoarxi	CCAT	50kb	0.165267086722621	0.162522804923618	0.106523764591382	0.983394867947247	0.655438876048477	0	0.0163399
Aaoarxi	TCCA	50kb	0.183925325015511	0.167064688815717	0.121063219925582	0.908328903600567	0.724648762008125	0	0.0220588
Aaoarxi	GACG	50kb	0.150293429768938	0.109839772821174	0.126404244334063	0.730835492875785	1.15080576996328	0	0.0318627
Aaoarxi	TCCG	50kb	0.120866034505796	0.096609067570279	0.0771481303447334	0.799307001055337	0.798559931122525	0.00490196	0.0228758
Aaoarxi	AAGC	50kb	0.147401040258696	0.126693171176481	0.118986154877839	0.859513412891306	0.939167863373581	0	0.00408497
Aaoarxi	ATAT	50kb	0.11689276149835	0.161977402717114	0.182188277044871	1.38569232723106	1.12477588841855	0.34232	0.254902
Aaoarxi	GCGT	50kb	0.103972783189356	0.0898667678795244	0.0869400084269496	0.864329732482575	0.967432238616855	0.0138889	0.0114379
Aaoarxi	GTTC	50kb	0.138087655492274	0.124800719554773	0.0762579596099865	0.903778973651672	0.611037819990438	0	0.0147059
Aaoarxi	GTTG	50kb	0.166159157659555	0.158578042412779	0.156670049315459	0.954374376028623	0.98796811293487	0	0.0261438
Aaoarxi	AACC	50kb	0.113819768669588	0.116885334945718	0.11008444753037	1.02693351350089	0.941815734039635	0	0.0179739
Aaoarxi	GGGG	50kb	0.105295839318213	0.111438365495412	0.177440699792887	1.05833588693505	1.5922765827016	0.0375817	0.0212418
Aaoarxi	TAA	50kb	0.240257141910344	0.383927890305511	0.445085367373462	1.59798741986526	1.15929417636027	0.327614	0.293301
Aaoarxi	GAAT	50kb	0.140391716010367	0.157922149242026	0.107710658904378	1.12486800311184	0.682049094578268	0.00735294	0.00653595
Aaoarxi	TCT	50kb	0.617406126431244	0.611800223403326	0.594634050810946	0.990920234205772	0.971941539189234	0.00163399	0.00245098
Aaoarxi	TCTG	50kb	0.151753306593644	0.1349611865225	0.153109366376471	0.889345936190316	1.1344696228715	0.00163399	0.0147059
Aaoarxi	CGTC	50kb	0.150721678546945	0.109230897082016	0.131745268742545	0.724719218463284	1.20611724577913	0	0.0367647
Aaoarxi	AAGA	50kb	0.196724901112158	0.183008299869656	0.148361789124487	0.930275215974404	0.810683391027373	0.00163399	0.0163399
Aaoarxi	CCTA	50kb	0.0684609715818216	0.098144186711863	0.172099675384405	1.43357864260757	1.75353916671259	0.0727124	0.158497
Aaoarxi	AAGG	50kb	0.149943168787565	0.140300015880138	0.149548683437483	0.935687947737786	1.06592064512128	0	0.00816993
Aaoarxi	ACCG	50kb	0.100953150431974	0.0803151766509554	0.0566742034455542	0.795568799064616	0.705647497880216	0.000816993	0.0367647
Aaoarxi	ACCT	50kb	0.121429735772693	0.128559763210811	0.188716195766348	1.05871730999617	1.46792581950305	0	0.0187908
Aaoarxi	CCCC	50kb	0.105657045955253	0.110324052366605	0.145394553341998	1.04417127479911	1.31788626526203	0.0359477	0.0204248
Aaoarxi	ATTC	50kb	0.140999199899935	0.15689716923325	0.11275495973461	1.11275219536422	0.718655156658586	0.00735294	0.00408497
Aaoarxi	ATTG	50kb	0.156354586595036	0.183913385427864	0.135009228103284	1.17625833327299	0.734091364743206	0.00326797	0.00408497
Aaoarxi	ATTT	50kb	0.112867496626481	0.152592723370708	0.128184585803557	1.35196339009531	0.840043895750822	0.163399	0.121732
Aaoarxi	GG	50kb	2.07884407527667	1.86118738056838	2.15540007240055	0.895299172604217	1.15807795330222	0	0.00490196
Aaoarxi	CAA	50kb	0.660935630815512	0.672831200485502	0.523420392031192	1.01799807593262	0.777937158166122	0	0.00163399
Aaoarxi	CAAA	50kb	0.156583077157103	0.172034431335332	0.116909089830096	1.09867831478829	0.679567973240282	0.000816993	0.00408497
Aaoarxi	AAC	50kb	0.47249932745787	0.504668654642037	0.404434237153353	1.06808332904354	0.801385688279411	0	0.000816993
Aaoarxi	TGGA	50kb	0.184792768227192	0.167302126845273	0.11008444753037	0.905349968238934	0.657997896417539	0	0.0269608
Aaoarxi	TTGT	50kb	0.146979632515482	0.177711786200454	0.151625748485226	1.20909124045969	0.853211549594107	0	0.00408497
Aaoarxi	TTTG	50kb	0.155484406969438	0.172208395832234	0.114238577625855	1.10756055342632	0.663374030480759	0.000816993	0.00408497
Aaoarxi	AAGT	50kb	0.120162776129134	0.131867439523535	0.112458236156361	1.0974067325294	0.852812768358106	0.00653595	0.0400327
Aaoarxi	AAT	50kb	0.475564111044881	0.612526642721472	0.471197042259372	1.28800014234814	0.76926783162579	0.0784314	0.107843
Aaoarxi	AATA	50kb	0.0903700696080763	0.144138989169887	0.192870325861834	1.59498592614789	1.3380857391369	0.359477	0.270425
Aaoarxi	TCTC	50kb	0.181607582427833	0.171004749583396	0.118392707721341	0.941616794284178	0.692335786051387	0	0.00898693
Aaoarxi	TGAG	50kb	0.139977149301945	0.132441052188996	0.122843561395076	0.946161947499785	0.927533867820499	0	0.00245098
Aaoarxi	TGAT	50kb	0.160154097318755	0.184082648181607	0.162307797302189	1.14940954532825	0.881711551335702	0.00163399	0.0147059
Aaoarxi	TGC	50kb	0.583652460765366	0.550952614304372	0.543597595352122	0.943973770935338	0.986650360191981	0	0.00326797
Aaoarxi	TGAC	50kb	0.12370232753074	0.120202414744761	0.108897553217374	0.971706977097016	0.905951460697426	0	0.0196078
Aaoarxi	TAGA	50kb	0.0867580032376702	0.123418407065874	0.161714350145691	1.42255933124433	1.3102936100883	0.123366	0.181373
Aaoarxi	CGTA	50kb	0.0854240014531452	0.0945403005800893	0.0768514067664845	1.10671824044609	0.812895731184822	0.00735294	0.0424837
Aaoarxi	TTGG	50kb	0.170297983708979	0.158653270303332	0.132635439477292	0.931621542709828	0.836008228659289	0	0.0122549
Aaoarxi	AACT	50kb	0.10313680873772	0.113796289689912	0.0934679271484271	1.10335282895265	0.821361815953064	0.00980392	0.0759804
Aaoarxi	AAG	50kb	0.614709390516066	0.582522468748983	0.530245034330918	0.947638799303096	0.910256793132228	0	0.000816993
Aaoarxi	GCAC	50kb	0.115458880605855	0.112764257066397	0.126404244334063	0.976661617319354	1.12096020159681	0.000816993	0.00816993
Aaoarxi	TT	50kb	2.04547624397308	2.33212102804084	1.96668387663421	1.14013596340331	0.843302664393183	0.0130719	0.0236928
Aaoarxi	CCCA	50kb	0.141909057527329	0.134453398261272	0.11008444753037	0.947461709661337	0.818755412313582	0	0.0155229
Aaoarxi	GTTA	50kb	0.0563400261365839	0.0842575882902146	0.0949515450396719	1.49551915517311	1.12691980587699	0.121732	0.156046
Aaoarxi	TACA	50kb	0.104829280745368	0.154416999716602	0.195837561644323	1.47303309360371	1.26823835460953	0.0163399	0.00653595
Aaoarxi	TTCT	50kb	0.180276317057225	0.177037086057063	0.130558374429549	0.982031855026558	0.737463417057526	0.00326797	0.0147059
Aaoarxi	AT	50kb	2.07901373293952	2.42041506283351	2.242933527984	1.16421311917516	0.926673099347788	0.0106209	0.0212418
Aaoarxi	CA	50kb	2.315278446945	2.35550279677315	2.13017856824939	1.01737343941556	0.904341345366927	0	0
Aaoarxi	ATAA	50kb	0.0721305026444841	0.119144522533868	0.119579602034337	1.65179110314961	1.00365169536304	0.451797	0.292484
Aaoarxi	ATAC	50kb	0.104940105509006	0.136559779196738	0.167352098132422	1.30131162470594	1.22548600412807	0.0449346	0.0433007
Aaoarxi	CGAG	50kb	0.168906517232197	0.118813049641122	0.123140284973325	0.703424897914321	1.03642053920233	0.00571895	0.0220588
Aaoarxi	GCAT	50kb	0.146964582238939	0.151572445105092	0.132338715899043	1.03135356012962	0.873105370882462	0	0.00816993
Aaoarxi	CAC	50kb	0.482907277791081	0.525502078581879	0.51511213184022	1.088204926183	0.980228533501338	0	0.00980392
Aaoarxi	CACC	50kb	0.149098985094179	0.135560658775339	0.152812642798222	0.909199071272766	1.12726394352711	0	0.0408497
Aaoarxi	CACG	50kb	0.105584530986453	0.103915576440176	0.135009228103284	0.984193190700527	1.29922031641723	0.0106209	0.0122549
Aaoarxi	TACG	50kb	0.0851353097849045	0.0956499119657365	0.070916935201505	1.12350459765046	0.741421855431594	0.00653595	0.0408497
Aaoarxi	CAGC	50kb	0.166179680763932	0.128051974949583	0.155779878580712	0.770563370689632	1.21653632161508	0	0.0245098
Aaoarxi	GTT	50kb	0.471059973737541	0.503523780182693	0.431436082774009	1.06891650374702	0.856833579175688	0	0.000816993
Aaoarxi	TACC	50kb	0.0993044610469974	0.121126307275607	0.139756805355267	1.21974688748657	1.15381050160531	0.00490196	0.0294118
Aaoarxi	CGAC	50kb	0.157625650859471	0.109999632088598	0.135009228103284	0.697853626543732	1.22736072421172	0.000816993	0.0310458
Aaoarxi	TACT	50kb	0.0944760586904962	0.133623540593616	0.180111211997128	1.41436404572472	1.34790031155433	0.0915033	0.18219
Aaoarxi	ACA	50kb	0.510932260921774	0.61766564799483	0.57890770116375	1.20889929103419	0.93725092700735	0	0.00163399
Aaoarxi	TTGC	50kb	0.161281499852548	0.154915384491512	0.129668203694802	0.960527925603018	0.837025994031643	0	0.00408497
Aaoarxi	TAC	50kb	0.383920240758453	0.5052305129496	0.589589749980713	1.31597779776209	1.16697177796846	0.00816993	0.0187908
Aaoarxi	TTTT	50kb	0.114209707652756	0.177373260692969	0.137976463885773	1.55304889871757	0.77788762154296	0.425654	0.115196
Aaoarxi	TTG	50kb	0.657847587710207	0.672683095575977	0.552499302699591	1.02255158815343	0.82133668339996	0	0.000816993
Aaoarxi	CACA	50kb	0.121418790117025	0.160616248072432	0.104743423121888	1.32282859940894	0.652134664947799	0	0.00571895
Aaoarxi	TAG	50kb	0.299728993774905	0.421031696448879	0.635285181031055	1.40470793681399	1.50887732773865	0.0874183	0.170752
Aaoarxi	TAAT	50kb	0.0647928087261175	0.116647896916162	0.101479463761149	1.80032165929461	0.869963938004686	0.495915	0.29902
Aaoarxi	GGAT	50kb	0.14467557199739	0.137446057782308	0.130558374429549	0.950029475499758	0.949888098182722	0	0.0122549
Aaoarxi	GGC	50kb	0.532766107565312	0.409230321118479	0.563181351516554	0.768123788858531	1.37619653885203	0.00163399	0.0106209
Aaoarxi	AACG	50kb	0.111159974342289	0.105920869897712	0.0605316099627909	0.952868786849089	0.571479539596365	0.000816993	0.00490196
Aaoarxi	TTGA	50kb	0.178965574790995	0.180960690723684	0.137086293151026	1.01114804305252	0.757547357952719	0	0.00326797
Absglauc	AAAA	50kb	0.244532263010286	0.593916270331566	0.578501085964366	2.42878490968933	0.974044852553721	0.428105	0.116013
Absglauc	TTTA	50kb	0.104005866652169	0.229536091935868	0.207795324391868	2.20695331258105	0.905283882109162	0.537582	0.298203
Absglauc	AACG	50kb	0.109348480664894	0.109617111056295	0.124314528055297	1.00245664493707	1.13407958718647	0.000816993	0.00490196
Absglauc	TTGA	50kb	0.225146845136501	0.224133913110396	0.222724300408875	0.995501016123538	0.993710845976143	0	0.00326797
Absglauc	AAGA	50kb	0.256786744189263	0.25902812838185	0.237213548640021	1.0087285821535	0.915782969679375	0.00163399	0.0163399
Absglauc	TAAA	50kb	0.105090782412633	0.230902719730146	0.209441038283506	2.19717385701364	0.907053145706893	0.54085	0.298203
Absglauc	TCA	50kb	0.687900673696921	0.674329971168153	0.680744326787753	0.980272293591695	1.0095121912029	0	0.00490196
Absglauc	GAAT	50kb	0.145547112288066	0.158208901090244	0.160990437640385	1.08699443501921	1.01758141628551	0.00735294	0.00653595
Absglauc	CGA	50kb	0.49244445588971	0.351070336455243	0.400372149026533	0.712913572802758	1.14043286330907	0.000816993	0.0147059
Absglauc	GGGA	50kb	0.102499204792514	0.129744443558281	0.125870990267627	1.26580926965159	0.970145516952993	0	0.00980392
Absglauc	AAA	50kb	0.749593335422094	1.36345116707666	1.30633546950334	1.81892114383449	0.958109465925516	0.0898693	0.0718954
Absglauc	GAG	50kb	0.451646854435779	0.49301880099067	0.47524342361518	1.09160242377105	0.963945842755343	0	0.00898693
Absglauc	TATC	50kb	0.143681295623092	0.136414143582263	0.130307451790324	0.949421725289194	0.955234174173029	0.0204248	0.0228758
Absglauc	AACC	50kb	0.114266368040623	0.117310912569883	0.118101740427338	1.02664427496442	1.00674129831685	0	0.0179739
Absglauc	CAC	50kb	0.512446845088813	0.430527745578277	0.429607516175615	0.840141274562167	0.997862554940737	0	0.00980392
Absglauc	GACT	50kb	0.110952010003162	0.119027021517659	0.130211669500335	1.0727793170603	1.09396730120661	0	0.0187908
Absglauc	TTGC	50kb	0.157291921502649	0.144179232296315	0.155896561309123	0.91663469375245	1.08126918715122	0	0.00408497
Absglauc	TGCT	50kb	0.167649290369715	0.127673637320386	0.137121055600945	0.761551910174084	1.0739966251361	0	0.0147059
Absglauc	GGC	50kb	0.431343430918525	0.315167668104043	0.346309576938115	0.730665278552888	1.09881060776765	0.00163399	0.0106209
Absglauc	GACG	50kb	0.12167151421335	0.0909798549152464	0.115289224094009	0.747749836956198	1.26719507523296	0	0.0318627
Absglauc	TTA	50kb	0.32451648523537	0.537086461863408	0.506311715495426	1.65503598830692	0.9427005732723	0.327614	0.289216
Absglauc	ATC	50kb	0.714326121862507	0.569130927828473	0.558510886669502	0.796738226994335	0.98133989800995	0	0.00571895
Absglauc	ATCA	50kb	0.243152274007278	0.186890697648014	0.168696558244089	0.768615874192566	0.902648234326829	0.00163399	0.0130719
Absglauc	ATCC	50kb	0.162814858052483	0.121744628696357	0.118458747144572	0.747748885774984	0.973010049092348	0	0.00816993
Absglauc	AAG	50kb	0.750471103805217	0.755522615073233	0.72703982590611	1.00673112028218	0.962300547198892	0	0.000816993
Absglauc	CAAA	50kb	0.227872546957777	0.284752375476431	0.282087551500124	1.24961246660921	0.990641609321614	0.000816993	0.00408497
Absglauc	GGGC	50kb	0.0802837662743325	0.073813549300863	0.0750410704663559	0.919408153432157	1.01663002493607	0.00653595	0.0179739
Absglauc	GGAT	50kb	0.162399073028899	0.121030017979501	0.116625822413409	0.745262985324824	0.963610717079808	0	0.0122549
Absglauc	CACA	50kb	0.136285091063775	0.136000330077125	0.121906909584196	0.9979105492433	0.896372159648902	0	0.00571895
Absglauc	ACC	50kb	0.529839773440976	0.401282606265613	0.413463846571922	0.757365955484117	1.03035576453131	0	0.0171569
Absglauc	TA	50kb	1.52396537187336	1.9908133054117	1.88157342699738	1.30633762561446	0.945128014707673	0.132353	0.212418
Absglauc	TAA	50kb	0.32535848716485	0.536876077686426	0.507215116639645	1.65010626390823	0.94475268636554	0.327614	0.293301
Absglauc	TT	50kb	2.52402671134135	3.31805926821324	3.23187296760593	1.31458960133188	0.974025087064306	0.0130719	0.0236928
Absglauc	GCG	50kb	0.277494030578887	0.192445883147655	0.19934253730029	0.693513596476974	1.03583684950716	0.0228758	0.00735294
Absglauc	GGAG	50kb	0.111898330755764	0.132425537780643	0.128428812784393	1.1834451585313	0.969819076718643	0	0.0196078
Absglauc	GACA	50kb	0.161810416812713	0.139203037961425	0.142992074603258	0.860284774635649	1.02721949676761	0	0.00490196
Absglauc	GCAA	50kb	0.159873067240456	0.143099492016103	0.156253568026357	0.895081920214086	1.09192259053424	0	0.00408497
Absglauc	CAA	50kb	0.825410765797923	0.712981543517767	0.719240099882643	0.863789973503106	1.00877800613743	0	0.00163399
Absglauc	CGTA	50kb	0.0663601839254112	0.0565933436080793	0.0617469239898522	0.85282077686358	1.0910633663468	0.00735294	0.0424837
Absglauc	TAT	50kb	0.438815639191831	0.555066484790415	0.480043422465793	1.26491955895803	0.864839502329258	0.235294	0.241013
Absglauc	TATA	50kb	0.0863655536623179	0.142769136696876	0.108780382115174	1.65307962078366	0.761932057809762	0.776144	0.356209
Absglauc	GAC	50kb	0.498412982841163	0.421307354747417	0.465469276295792	0.845297713445963	1.10482115028552	0	0.00980392
Absglauc	CGTT	50kb	0.108497537122002	0.1085686675958	0.124066364849415	1.00065559528524	1.14274557841414	0.000816993	0.00245098
Absglauc	CACT	50kb	0.120337723546296	0.146114418982105	0.149230984673941	1.21420295046459	1.02132962450624	0	0.0261438
Absglauc	CAG	50kb	0.486601111526002	0.350628703554802	0.366410796614558	0.720567000875143	1.04501084166741	0	0.0138889
Absglauc	CAGA	50kb	0.110829807953219	0.0963785563163059	0.0976587521252512	0.869608619704427	1.01328299424556	0.00163399	0.0187908
Absglauc	TGTC	50kb	0.162686694926934	0.137434767647455	0.140238333766059	0.844781853298944	1.02039924952466	0	0.00490196
Absglauc	TGTG	50kb	0.136393880693602	0.1366662568522	0.121462828057881	1.00199698224885	0.888755065482177	0.000816993	0.00571895
Absglauc	ACA	50kb	0.625175255622844	0.598110044173549	0.562805851627442	0.95670780120315	0.94097375075035	0	0.00163399
Absglauc	GCGG	50kb	0.077908277644965	0.0637620540353154	0.0642938621554833	0.818424639367396	1.00834051111141	0.0220588	0.0228758
Absglauc	AACT	50kb	0.115175432070682	0.134312040524652	0.129948268202864	1.16615182691241	0.967510192647345	0.00980392	0.0759804
Absglauc	ATCG	50kb	0.150049214640211	0.0990266150067451	0.109925415854594	0.659960901789402	1.11005930927869	0.000816993	0.0179739
Absglauc	ACAT	50kb	0.147088050332461	0.172555015505749	0.169495469617411	1.17314095275398	0.982269157002648	0.000816993	0.00408497
Absglauc	GGGG	50kb	0.0822434698801156	0.12862992903394	0.108031538757074	1.56401388732067	0.839863160684548	0.0375817	0.0212418
Absglauc	GATG	50kb	0.215080078705273	0.166469522783137	0.170089755189392	0.77398857107195	1.02174711830568	0	0.0310458
Absglauc	GGCA	50kb	0.132241991533365	0.106224883541491	0.117376842641736	0.803261371897067	1.10498443235185	0	0.0138889
Absglauc	CTA	50kb	0.323774331322305	0.438191988984354	0.442642615095102	1.3533870557149	1.01015679479003	0.0890523	0.172386
Absglauc	TTAA	50kb	0.0484203268863108	0.12270092040991	0.116251400734358	2.5340787289191	0.947437071751329	0.559641	0.331699
Absglauc	TGTT	50kb	0.197474041900162	0.155910323553303	0.140351531017865	0.789523129486192	0.900206784381929	0	0.00571895
Absglauc	ATT	50kb	0.49592125323746	0.671643660809171	0.675147593434046	1.35433530308404	1.00521695182927	0.0776144	0.105392
Absglauc	GCCT	50kb	0.10192098045864	0.0877110759671009	0.0964832422026522	0.860579201381349	1.10001206961412	0.00163399	0.0106209
Absglauc	GAA	50kb	0.640875238502635	0.694234748507711	0.691600378609977	1.08326037081686	0.99620536151007	0	0.000816993
Absglauc	ACAA	50kb	0.224380846921009	0.195283461468599	0.182079956399902	0.870321438519867	0.932388001680213	0	0.00326797
Absglauc	ACAC	50kb	0.123236296560173	0.122198432582243	0.107724600055062	0.991578260570142	0.881554679374143	0.00163399	0.00653595
Absglauc	CATA	50kb	0.113683672900044	0.133616555642068	0.119586365922176	1.17533637182491	0.894996621844706	0.0204248	0.00898693
Absglauc	TAAT	50kb	0.0679055927765116	0.122563562145599	0.120380923555044	1.80491115877563	0.98219178235076	0.495915	0.29902
Absglauc	TAC	50kb	0.437602560305818	0.459828523681547	0.450557715240602	1.05079029555996	0.979838552931167	0.00816993	0.0187908
Absglauc	AGTC	50kb	0.110780629079462	0.118708837183877	0.129225547287488	1.07156673662439	1.08859247848011	0	0.0179739
Absglauc	CT	50kb	2.01776001138804	2.04542973324104	2.01559897313548	1.01371308862146	0.98541589592604	0	0
Absglauc	GATC	50kb	0.210384241395903	0.122657452604748	0.117670720122385	0.583016350421087	0.95934423570305	0	0.0318627
Absglauc	GTTG	50kb	0.200676629769993	0.119360854261299	0.117333305237195	0.594792001430887	0.983013283235512	0	0.0261438
Absglauc	GTTT	50kb	0.152532002630503	0.197994113798471	0.184006486550828	1.29804965767148	0.9293533177361	0.0122549	0.00163399
Absglauc	TGTA	50kb	0.12477872487347	0.168389061059069	0.156009758560929	1.34950137717645	0.926483927042045	0.0171569	0.00735294
Absglauc	AT	50kb	2.33333339294409	2.51682590923216	2.46197709754018	1.0786396478287	0.978207149135431	0.0106209	0.0212418
Absglauc	ATAA	50kb	0.0952028482496136	0.162343558717207	0.135956430029481	1.70523846399591	0.837461190969142	0.451797	0.292484
Absglauc	CGGA	50kb	0.0730947090923571	0.0609488176852625	0.0561349525445556	0.833833507815895	0.92101790775392	0.00571895	0.0253268
Absglauc	AGG	50kb	0.491796188917454	0.469188011488923	0.460499481567471	0.954029376522221	0.981481773385727	0	0.00245098
Absglauc	AGGA	50kb	0.152478352950041	0.148348664167407	0.145948264371572	0.972916229072942	0.983819201815486	0	0.0114379
Absglauc	ACAG	50kb	0.130429824548854	0.106722155232539	0.102177934716576	0.818234292667969	0.957420082961579	0	0.00816993
Absglauc	GCAG	50kb	0.102523049094942	0.0700457599494633	0.0762710021446308	0.683219632734461	1.0888739332639	0.000816993	0.0236928
Absglauc	TACA	50kb	0.125438913996939	0.167260636837077	0.155454656653035	1.33340310042191	0.929415668819067	0.0163399	0.00653595
Absglauc	ATG	50kb	0.674519549228231	0.720998745501756	0.745388665049789	1.06890711518547	1.03382796391838	0	0.00571895
Absglauc	CGTC	50kb	0.121982980413813	0.0907729481626776	0.11506065272017	0.744144370425619	1.26756544817698	0	0.0367647
Absglauc	CGTG	50kb	0.0712840323767476	0.0423550293493751	0.0462846147672215	0.594172747208266	1.09277730362154	0.00898693	0.0122549
Absglauc	TAG	50kb	0.322123113379181	0.43727047151493	0.440526697234424	1.35746381850037	1.0074467084599	0.0874183	0.170752
Absglauc	CCGC	50kb	0.0786191359110932	0.0635655795559854	0.0635537262782914	0.808525543041695	0.999813526789549	0.0204248	0.0171569
Absglauc	GTCC	50kb	0.102397866507196	0.0830600208148193	0.0935531748770629	0.811149915989532	1.12633218676453	0	0.0326797
Absglauc	GTCG	50kb	0.135079463522271	0.0902374248030878	0.111246776082405	0.668032152705509	1.23282303684046	0.000816993	0.0326797
Absglauc	ATAC	50kb	0.120164852353695	0.119082660308266	0.102286778227928	0.990994104979683	0.858956106314228	0.0449346	0.0433007
Absglauc	ATAG	50kb	0.110867064675763	0.14090523721155	0.129967860034907	1.27093864732178	0.922377781031503	0.147876	0.226307
Absglauc	ATAT	50kb	0.11229772282143	0.129424520512292	0.109355075855111	1.1525124219847	0.84493321220939	0.34232	0.254902
Absglauc	CAT	50kb	0.674090351784531	0.720240666979739	0.747543766574554	1.06846310004739	1.03790830044256	0	0.00490196
Absglauc	AGTT	50kb	0.113618101068368	0.135049254500191	0.131435070567929	1.18862446415055	0.973238031223216	0.00980392	0.0759804
Absglauc	TGGC	50kb	0.165550991756071	0.101443424973725	0.113262557912639	0.61276241173593	1.11650960071562	0	0.0130719
Absglauc	GCTC	50kb	0.0920121825309964	0.0900444277481707	0.099382833345063	0.978614192939475	1.10370886717176	0.000816993	0.0114379
Absglauc	CATT	50kb	0.166609082676304	0.23174599515028	0.247775722981596	1.39095655187375	1.06916938444145	0.00163399	0.00163399
Absglauc	GGGT	50kb	0.0998748412565566	0.099577786776193	0.093683787090685	0.997025732640711	0.940810095541136	0	0.0163399
Absglauc	GGT	50kb	0.528450842824558	0.400307188717789	0.410579493521101	0.757510739462834	1.02566105504179	0	0.0163399
Absglauc	ATGG	50kb	0.194952506918424	0.190462012520084	0.218340083771626	0.976966213621355	1.14637076907188	0	0.0114379
Absglauc	ATGT	50kb	0.145986741614078	0.172586312325465	0.168348259007764	1.18220538671727	0.975443861911199	0.000816993	0.00326797
Absglauc	TTT	50kb	0.742565227281506	1.3664469682084	1.30798118339498	1.84017096142636	0.957213279275612	0.0923203	0.0710784
Absglauc	CAGC	50kb	0.150669166503333	0.0736257683825652	0.0787526342034509	0.488658496567288	1.06963412312719	0	0.0245098
Absglauc	AGCT	50kb	0.102929892505116	0.104164509576836	0.109729497534161	1.01199473779357	1.05342499071836	0.000816993	0.0408497
Absglauc	TAAG	50kb	0.0845101688796564	0.094048681959649	0.092136032359263	1.11286822883499	0.979663196117872	0.19281	0.26634
Absglauc	CCTC	50kb	0.122908437401791	0.109245026644113	0.10105902341988	0.888832605421445	0.925067497572219	0	0.0220588
Absglauc	CGGG	50kb	0.061712035220896	0.0527247089487049	0.0527999873567377	0.854366717285837	1.00142776336814	0.0277778	0.0138889
Absglauc	CGGT	50kb	0.0916083196586259	0.0602046488608975	0.0696750853567143	0.657196301441259	1.15730407327345	0.000816993	0.0359477
Absglauc	ATA	50kb	0.438544410251715	0.552399300265705	0.478613218726631	1.25961997770908	0.866426185725466	0.23366	0.242647
Absglauc	AGGT	50kb	0.133231530084118	0.0989101212889122	0.0940734468613243	0.742392744618813	0.951100308395536	0	0.0171569
Absglauc	AGT	50kb	0.461905865555331	0.532066799723357	0.534602320965975	1.15189444300231	1.00476541901118	0.00245098	0.0179739
Absglauc	AGTG	50kb	0.119468896776584	0.147618405040694	0.148902277269659	1.23562206585662	1.00869723682905	0	0.0196078
Absglauc	TAGA	50kb	0.0924413799746964	0.128050937869188	0.122525140728674	1.38521231405502	0.956846882713511	0.123366	0.181373
Absglauc	AATT	50kb	0.0889317967111077	0.154248114683927	0.168616014045689	1.73445404667801	1.09314797390687	0.199346	0.151144
Absglauc	GGTG	50kb	0.183177892325807	0.104729591043935	0.108340654329313	0.571737067798877	1.03447987573887	0	0.0433007
Absglauc	GGTT	50kb	0.113090545877153	0.117156167183508	0.117396434473779	1.03595014308951	1.00205082921409	0	0.0171569
Absglauc	CTGT	50kb	0.129185450015904	0.106633480910009	0.101938478991602	0.825429496099457	0.955970658761771	0	0.00980392
Absglauc	AAGT	50kb	0.158157767734558	0.185141553168315	0.18774199586042	1.17061308982968	1.01404569988532	0.00653595	0.0400327
Absglauc	AAT	50kb	0.497633572205555	0.669597196542167	0.674318205877545	1.34556274725287	1.00705052135785	0.0784314	0.107843
Absglauc	GATT	50kb	0.144623145568989	0.144012315924495	0.137314797051151	0.995776404654376	0.953493429847656	0.00571895	0.00490196
Absglauc	GC	50kb	1.65864395306106	1.31955911613678	1.41232510398746	0.795565023886836	1.07030074417755	0	0.00408497
Absglauc	CGT	50kb	0.368141126795893	0.298564705244552	0.347728896326142	0.811006115625012	1.16466846287581	0.000816993	0.0106209
Absglauc	GCC	50kb	0.431654897118988	0.313776698338874	0.343573251062732	0.726915645885467	1.09496101170546	0.00163399	0.00898693
Absglauc	GCCA	50kb	0.164951903657573	0.101066124424923	0.113077523943341	0.61270056412764	1.11884693893987	0	0.0122549
Absglauc	CCG	50kb	0.311943086511421	0.225827418799488	0.237960215127894	0.723937886635036	1.05372596646105	0.00245098	0.0196078
Absglauc	CCGA	50kb	0.0984307706907742	0.0635290665996497	0.0624957673479523	0.645418766446825	0.983735016001272	0.00245098	0.0326797
Absglauc	CTGA	50kb	0.127546154223994	0.105106891592737	0.113891673408252	0.824069469065685	1.0835795035168	0.00163399	0.0179739
Absglauc	CTGC	50kb	0.102658663565	0.069927527519424	0.0759314103892133	0.68116537943384	1.08585864655549	0	0.0245098
Absglauc	CTGG	50kb	0.125921761121102	0.0683783349434678	0.0721937242093939	0.543022384174779	1.05579821838424	0	0.0375817
Absglauc	GTCT	50kb	0.112449730249407	0.101660763999533	0.0980005207508957	0.904055205593248	0.963995517005419	0	0.0122549
Absglauc	GTG	50kb	0.510373881046498	0.431708331166463	0.425876360606477	0.845866818813818	0.986490947385175	0	0.00980392
Absglauc	GGCT	50kb	0.102895616320376	0.0871546880610335	0.0950029704482683	0.847020419117454	1.09005003129308	0.00163399	0.00735294
Absglauc	TGGA	50kb	0.203619910850922	0.156466711459371	0.169769755266018	0.768425400077529	1.08502155942672	0	0.0269608
Absglauc	GGG	50kb	0.365053289631496	0.432242115813847	0.403772420321162	1.18405210442063	0.934134841443942	0.00163399	0.0122549
Absglauc	GGCG	50kb	0.107649574116914	0.0655929179887182	0.0702367178752893	0.609318880513917	1.07079727551334	0.0114379	0.0179739
Absglauc	TTC	50kb	0.638444609923903	0.696442913009916	0.693143779600945	1.0908431243439	0.995262880349069	0	0.000816993
Absglauc	ATCT	50kb	0.158275498977795	0.16023971694739	0.16037002962568	1.01241012021621	1.00081323582425	0.00163399	0.0310458
Absglauc	GTGG	50kb	0.156412662850624	0.104411406710153	0.10602228753752	0.667538067617113	1.01542820730151	0	0.0416667
Absglauc	GCTG	50kb	0.147815301556508	0.0735649134553391	0.0777926344333284	0.497681313644081	1.05746925782161	0	0.0236928
Absglauc	TCTT	50kb	0.256829961987413	0.262326465437505	0.238386881692393	1.02140133264654	0.908741256033066	0.00163399	0.0122549
Absglauc	TG	50kb	2.48841375539656	2.22112312427944	2.25814585383174	0.89258593731149	1.01666847242622	0	0
Absglauc	TGA	50kb	0.685122812464085	0.676971075009766	0.68149534701608	0.988101786561448	1.00668310977134	0	0.00408497
Absglauc	GA	50kb	2.30631034694891	2.1796913511117	2.19210178801372	0.94509889096031	1.00569366708534	0	0.00163399
Absglauc	TGAT	50kb	0.240994364637564	0.187217575542829	0.167649483664886	0.776854578422981	0.895479407736126	0.00163399	0.0147059
Absglauc	TGC	50kb	0.49253089148601	0.428834239889184	0.457432271417579	0.870674809036551	1.06668784548497	0	0.00326797
Absglauc	TAAC	50kb	0.0651724396107275	0.088780383974074	0.0844734491600993	1.36223815625678	0.951487765414121	0.122549	0.160948
Absglauc	GAAC	50kb	0.115007031684786	0.1111523939346	0.127164051182486	0.966483460239623	1.14405139359668	0	0.0106209
Absglauc	GAAG	50kb	0.208235273639599	0.171096235964528	0.168774925572263	0.821648671591784	0.986432720865079	0	0.0261438
Absglauc	AGGC	50kb	0.101460487368004	0.0876954275572427	0.0971297726600816	0.864330832939581	1.10758080969137	0.00163399	0.0130719
Absglauc	AGGG	50kb	0.104606445019569	0.13396951421998	0.122246501339613	1.28070038318306	0.912494921336226	0.00326797	0.0106209
Absglauc	TACC	50kb	0.126963459083415	0.10578846677767	0.107654940207797	0.833219790492366	1.01764344911104	0.00490196	0.0294118
Absglauc	TACG	50kb	0.0667148679240244	0.0566420275498601	0.0619559035316476	0.849016558263514	1.09381507357077	0.00653595	0.0408497
Absglauc	TACT	50kb	0.11847786795693	0.129848766290668	0.124425548436875	1.09597487302753	0.958234352095013	0.0915033	0.18219
Absglauc	GCTT	50kb	0.143596350295693	0.126823407051427	0.128626907975053	0.883193805345839	1.01422056831271	0	0.00490196
Absglauc	GG	50kb	1.85677669381579	1.64478175693078	1.66313320719531	0.88582636910993	1.01115737707279	0	0.00490196
Absglauc	GGA	50kb	0.531729434408378	0.49599026015151	0.498842873746468	0.932786917661175	1.00575135002467	0	0.00980392
Absglauc	ATTA	50kb	0.068649236958478	0.123829344631903	0.121867725920109	1.80379782963647	0.98415869261341	0.493464	0.301471
Absglauc	AA	50kb	2.54144199372704	3.30984211432551	3.23135269562167	1.30234808525832	0.976286053535869	0.0130719	0.0245098
Absglauc	CGG	50kb	0.310424502500552	0.225893489863334	0.239039942760504	0.727692202270445	1.05819757313557	0.00245098	0.0187908
Absglauc	TCAA	50kb	0.226823397650955	0.223196747231114	0.22196457269964	0.984011127346652	0.994479424334092	0	0
Absglauc	TCAC	50kb	0.132192812659608	0.116528492076975	0.113543374171927	0.881503992028919	0.974382935436287	0.000816993	0.0163399
Absglauc	AAAG	50kb	0.230537147754081	0.343293076755746	0.312764006739503	1.48910091106854	0.911069951352487	0.0228758	0.0228758
Absglauc	GCAT	50kb	0.133967722921576	0.128496048194042	0.127751806143785	0.959156768449842	0.994208054950195	0	0.00816993
Absglauc	TCGA	50kb	0.155443988064496	0.0897331982632143	0.0929567124348553	0.577270304117408	1.03592331750157	0.00163399	0.0138889
Absglauc	CTCT	50kb	0.148390545352579	0.173516523355921	0.144017380480192	1.16932330792129	0.829992312517583	0	0.0138889
Absglauc	CTG	50kb	0.485332892690625	0.350235754596142	0.364706307226789	0.721640259440235	1.04131660585977	0	0.0130719
Absglauc	TGCA	50kb	0.120510594738898	0.14107736971999	0.146311801699487	1.17066362526592	1.03710327170039	0.000816993	0.00571895
Absglauc	TGCC	50kb	0.131496857082497	0.106040580047606	0.116070720505515	0.806411517357254	1.09458775549328	0	0.0106209
Absglauc	TGCG	50kb	0.0728562660680793	0.0538600880195235	0.0572277413985272	0.739265006652892	1.06252595387113	0.0171569	0.00816993
Absglauc	TCTC	50kb	0.138970555624704	0.170139944250975	0.148011937346801	1.22428771682	0.869942317181362	0	0.00898693
Absglauc	CAGG	50kb	0.109320165555761	0.0872503172323889	0.0956865076995573	0.798117317046006	1.09668951053437	0	0.0245098
Absglauc	CAGT	50kb	0.115764088286868	0.0931602000221477	0.0937055557929554	0.804741793424685	1.00585395663253	0	0.0269608
Absglauc	CCT	50kb	0.49469327166243	0.472079489888267	0.460989277368554	0.954287266333402	0.976507743383772	0	0.00245098
Absglauc	CCTA	50kb	0.0711737524780191	0.0903834766284305	0.0939080047240696	1.26989899340131	1.03899527023206	0.0727124	0.158497
Absglauc	TCAG	50kb	0.128186969851741	0.104649610282438	0.113811129209852	0.816382588678663	1.08754470181674	0.00163399	0.0204248
Absglauc	GTGA	50kb	0.131665257468393	0.117481306366116	0.113606503408511	0.892272636115245	0.967017706242305	0.000816993	0.0155229
Absglauc	GTGC	50kb	0.0996423593078857	0.0863009803676615	0.0978176636518247	0.866107356019134	1.13344788477604	0.00163399	0.00898693
Absglauc	GTT	50kb	0.532715992421327	0.517595498028987	0.514080965335714	0.971616218383808	0.993209885505851	0	0.000816993
Absglauc	GTTA	50kb	0.0651292218125771	0.0888325453402678	0.0843471906869312	1.36394298700362	0.949507754886954	0.121732	0.156046
Absglauc	GTTC	50kb	0.114355784174727	0.111028945367941	0.127473166754725	0.970907997083008	1.14810751675871	0	0.0147059
Absglauc	TGAA	50kb	0.183493829332975	0.216838276692088	0.215845390491444	1.18171972038692	0.995421075025172	0.00163399	0.00653595
Absglauc	TGAC	50kb	0.149253411046684	0.145777108814052	0.160198056877744	0.976708725058589	1.09892464037057	0	0.0196078
Absglauc	TGAG	50kb	0.108533303575644	0.126607806737826	0.136729218960078	1.16653416570505	1.07994303418596	0	0.00245098
Absglauc	CGCT	50kb	0.0799901833006905	0.064243677316505	0.0645529097125005	0.803144519309414	1.00481342925736	0.00490196	0.0130719
Absglauc	ATTG	50kb	0.164363247441387	0.162590455850524	0.164368940232744	0.989214184932095	1.01093843038275	0.00326797	0.00408497
Absglauc	CCTG	50kb	0.109746382461657	0.0861723156643834	0.0939384809072481	0.785195044533609	1.09012366887193	0	0.0236928
Absglauc	CCTT	50kb	0.190831913405124	0.186030035105817	0.171306625646305	0.97483713172695	0.920854664940868	0	0.00408497
Absglauc	CG	50kb	1.4500167387003	1.0684908122361	1.18818366106078	0.736881708823462	1.11202047547249	0.00163399	0.0114379
Absglauc	TTTT	50kb	0.242258112666237	0.596359160981643	0.580595235122774	2.46166848415623	0.973566389366903	0.425654	0.115196
Absglauc	CAAC	50kb	0.205350113045838	0.118870537419078	0.118197522717328	0.578867650258091	0.994338254740304	0	0.0236928
Absglauc	TCCC	50kb	0.103408268822573	0.130977190512661	0.127769221105601	1.26660268084935	0.975507419310923	0	0.00898693
Absglauc	TCCG	50kb	0.0735552021829936	0.0607262625228356	0.0554753608657639	0.825587595718361	0.913531618134787	0.00490196	0.0228758
Absglauc	AGTA	50kb	0.118033767824212	0.130208679717406	0.124233983856896	1.10314770186211	0.954114457857364	0.0931373	0.18219
Absglauc	GAGT	50kb	0.102850908253324	0.126430458092767	0.128912077974795	1.22925951982229	1.01962833892611	0	0.0138889
Absglauc	GAT	50kb	0.712429009550597	0.569033559944911	0.555741907740713	0.798723174262457	0.976641707730762	0	0.00490196
Absglauc	GGTA	50kb	0.127841227466538	0.105658063362185	0.107722423184835	0.826478792921795	1.01953811906975	0.00490196	0.0277778
Absglauc	GGTC	50kb	0.104327764734944	0.072450398930998	0.0763515463430311	0.694449834280125	1.05384576854778	0	0.0343137
Absglauc	TATG	50kb	0.113050308616806	0.134485911745298	0.120108814776665	1.18961118630069	0.89309588802237	0.0187908	0.00898693
Absglauc	TATT	50kb	0.0957125202140074	0.140750491825175	0.120121875998027	1.47055465168471	0.853438410341254	0.359477	0.267157
Absglauc	TTAG	50kb	0.0596182074139566	0.110502115569384	0.115737659360778	1.85349611071189	1.04737957969779	0.269608	0.264706
Absglauc	TTAT	50kb	0.0951268445356251	0.163934480386118	0.136232892548314	1.72332511591641	0.831020370012715	0.451797	0.293301
Absglauc	TTCA	50kb	0.182016972851354	0.215927191495903	0.215699540186233	1.18630250857013	0.998945703373008	0.00163399	0.00490196
Absglauc	GCA	50kb	0.495892938128327	0.428928130348333	0.459726692636874	0.864961158687311	1.07180354961455	0	0.00326797
Absglauc	GCAC	50kb	0.0994724686530878	0.0868643231225546	0.0985556226587897	0.8732498981753	1.13459265111339	0.000816993	0.00816993
Absglauc	GTA	50kb	0.437034767854256	0.461186457914793	0.450801524706029	1.05526262859844	0.977482137581146	0.00653595	0.0187908
Absglauc	GTAA	50kb	0.121702809860287	0.140531414087161	0.138303096134225	1.15470969198237	0.984143631035023	0.0825163	0.0841503
Absglauc	GTAC	50kb	0.0929331687122694	0.0891003070200627	0.0906339919026087	0.958756795390528	1.01721301456571	0.000816993	0.0253268
Absglauc	ACG	50kb	0.368941401196126	0.299451448469847	0.348399372356069	0.811650434185514	1.16345863122833	0.000816993	0.00980392
Absglauc	AATC	50kb	0.145064265163903	0.142868243292644	0.137436701783865	0.984861730979864	0.961982163540338	0.00490196	0.00571895
Absglauc	AAGG	50kb	0.191550223015761	0.184220035698891	0.171720230989441	0.961732295575212	0.932147420002236	0	0.00816993
Absglauc	ACCA	50kb	0.20439037987312	0.141635496338263	0.155245677111239	0.692965571208327	1.09609300722519	0	0.0359477
Absglauc	TGG	50kb	0.689301526464553	0.515251713974679	0.555317418046441	0.747498292390878	1.07775947752351	0	0.0163399
Absglauc	CGCG	50kb	0.0178593825184066	0.00879092891586373	0.00719673297057823	0.492230283258866	0.818654437939012	0.151961	0.0122549
Absglauc	ATTC	50kb	0.145058304088296	0.157949832971481	0.160975199548796	1.08887136082425	1.01915397136166	0.00735294	0.00408497
Absglauc	AAAC	50kb	0.154828507008079	0.198147120472639	0.184043493344687	1.27978448091797	0.928822447208364	0.0114379	0.00245098
Absglauc	ATTT	50kb	0.117831091253576	0.226479435876911	0.226760217809798	1.92206855989749	1.00123976789239	0.163399	0.121732
Absglauc	GCGT	50kb	0.0611353011559241	0.0397104480833489	0.0383825758430839	0.649550216201084	0.966561136820267	0.0138889	0.0114379
Absglauc	GCT	50kb	0.453497768411736	0.38358077729164	0.407135684821931	0.845827265335917	1.06140794566559	0	0.00571895
Absglauc	GCTA	50kb	0.0700456189194048	0.0928837447813205	0.100773853420138	1.32604645678402	1.08494606518496	0.0465686	0.121732
Absglauc	AGAG	50kb	0.145971838925061	0.171951682370107	0.142739557656922	1.17797846239632	0.830114341944564	0	0.0122549
Absglauc	AGAT	50kb	0.157469263501955	0.159559880474664	0.15964295496985	1.01327634946792	1.00052064776521	0.00163399	0.0334967
Absglauc	AGC	50kb	0.455631833479022	0.382434965947582	0.406887521616049	0.839350848309834	1.06393912127747	0.000816993	0.00653595
Absglauc	AGCA	50kb	0.170193179384979	0.127378056245288	0.137504184760903	0.7484322033679	1.07949664812058	0.000816993	0.0147059
Absglauc	CTTG	50kb	0.227742893563326	0.147609711479661	0.152126222075898	0.648141898832146	1.0305976520851	0	0.00653595
Absglauc	CTTT	50kb	0.229888880781826	0.344409329992294	0.311849721244148	1.49815566903887	0.905462465988147	0.0236928	0.0236928
Absglauc	AC	50kb	1.98900676319794	1.8306518305136	1.86347492792981	0.920384919943795	1.01792973238773	0	0.000816993
Absglauc	GAAA	50kb	0.172042603092034	0.253163452109459	0.233092733300243	1.47151605218406	0.92072031471376	0.0130719	0.00163399
Absglauc	ACCC	50kb	0.100786885824419	0.0990700828119066	0.0932875967093646	0.982966007943698	0.941632368335448	0	0.0163399
Absglauc	ACCG	50kb	0.0913117561471804	0.061037492007792	0.0703629763484574	0.668451627514523	1.15278288858059	0.000816993	0.0367647
Absglauc	ACCT	50kb	0.133314985142615	0.098501523920394	0.0937904537318097	0.738863105411751	0.952172616208541	0	0.0187908
Absglauc	GGCC	50kb	0.0885100506119163	0.056033478277599	0.063096583530614	0.633074751287681	1.12605152259196	0.00326797	0.0302288
Absglauc	AATG	50kb	0.167488341328328	0.231572123929634	0.247055178936447	1.3826163785077	1.06686061665832	0.00163399	0.00245098
Absglauc	TCCT	50kb	0.153973092658482	0.150749825724529	0.147121597423944	0.979066037589419	0.975932122752732	0	0.00898693
Absglauc	TAGG	50kb	0.0696134409379013	0.088935129360449	0.0922514064812959	1.27755686491325	1.03728871981966	0.0710784	0.155229
Absglauc	TAGT	50kb	0.0851003153647439	0.126799065080537	0.123252215384504	1.48999524310891	0.972027792998472	0.179739	0.243464
Absglauc	TGGG	50kb	0.116416826065828	0.116587608291995	0.118872352487709	1.00146698919682	1.01959680131693	0	0.0130719
Absglauc	TGGT	50kb	0.203689953489304	0.14053663022378	0.152417922686321	0.689953666424497	1.08454231785423	0	0.0375817
Absglauc	TGT	50kb	0.621358676965498	0.598793358070687	0.558961498806498	0.963683907972427	0.933479791104351	0	0.00163399
Absglauc	CGCC	50kb	0.108181600114834	0.0650034945507282	0.0691548133724529	0.600873849912807	1.06386300998764	0.0130719	0.0155229
Absglauc	TC	50kb	2.31403888147331	2.18417722860437	2.19691702495592	0.943880954676845	1.00583276676668	0	0.000816993
Absglauc	CC	50kb	1.86283910770805	1.64840871059346	1.66909783161739	0.884890543564752	1.01255096560154	0	0.00653595
Absglauc	CCA	50kb	0.689526557068715	0.514630993716972	0.559240138195559	0.746354130150909	1.0866818070097	0	0.0187908
Absglauc	TTCC	50kb	0.155341159510276	0.159370360844159	0.158282411077953	1.02593775755624	0.993173449815616	0	0.0106209
Absglauc	CGAC	50kb	0.134441628432328	0.0904791057997858	0.111105279517647	0.672999180795621	1.22796615346203	0.000816993	0.0310458
Absglauc	CGAG	50kb	0.0852091049945707	0.0616356090068144	0.0664554942909293	0.723345339805431	1.07819968621681	0.00571895	0.0220588
Absglauc	CGAT	50kb	0.151511168432814	0.0998142516362716	0.110774395243138	0.658791379333419	1.10980539779836	0	0.0187908
Absglauc	ATGA	50kb	0.200690042190109	0.229501317691739	0.229870965364231	1.14356106156148	1.00161065599191	0	0.0179739
Absglauc	ATGC	50kb	0.132860453127586	0.127998776502995	0.126909357365923	0.96340764681931	0.991488831637023	0	0.00571895
Absglauc	GCCC	50kb	0.0805430730632346	0.0736431555046298	0.0749496419168204	0.914332576394402	1.0177407717423	0.00653595	0.0171569
Absglauc	CTCG	50kb	0.0859363562186179	0.0618859835645447	0.0665948139854595	0.720137393388076	1.07608880314561	0.00490196	0.0236928
Absglauc	CGCA	50kb	0.0729099157485418	0.053971365600737	0.0577741358255131	0.740247263306108	1.07045903290474	0.0187908	0.00653595
Absglauc	GGAC	50kb	0.102542422590664	0.0833451696166788	0.0939820183117888	0.812787210512683	1.12762405720729	0	0.0294118
Absglauc	GCGA	50kb	0.0862463321501791	0.0582798944483458	0.0660440658180196	0.675737657421352	1.13322212476818	0.0163399	0.0106209
Absglauc	GCGC	50kb	0.0521907072077034	0.0305891638482576	0.0302345505832913	0.586103647274253	0.988407225946894	0.0792484	0.0155229
Absglauc	GTGT	50kb	0.122631247386068	0.123307730969964	0.10741766135305	1.00551640465473	0.871134847004973	0.00245098	0.00653595
Absglauc	CGAA	50kb	0.121270631878783	0.0988701309081636	0.111172762494685	0.815285031309063	1.12443223725423	0.00163399	0.00980392
Absglauc	AG	50kb	2.01099568084306	2.03806976447109	2.01259489222218	1.01346302425507	0.98750049056563	0	0
Absglauc	AGA	50kb	0.59682885084292	0.653037701487839	0.60700067097671	1.09417917811033	0.929503257765606	0.00163399	0.00408497
Absglauc	AGAA	50kb	0.181207756837711	0.219354193254836	0.204098998746362	1.21051216064271	0.930454055689051	0.00326797	0.0114379
Absglauc	TCTG	50kb	0.111273908085937	0.0967715052749659	0.0978394323540951	0.869669331648075	1.01103555303904	0.00163399	0.0147059
Absglauc	CTT	50kb	0.750041906361517	0.759153046160323	0.726021050639857	1.01214750765461	0.956356632318025	0	0.000816993
Absglauc	CTTA	50kb	0.0841197184274015	0.0942468951511855	0.0913980733522981	1.12039004543892	0.969772778251024	0.196078	0.270425
Absglauc	CTTC	50kb	0.208263588748732	0.172499376715142	0.169160231602448	0.828274292935865	0.980642567084702	0	0.0277778
Absglauc	CGC	50kb	0.278951513564785	0.192134653662699	0.19914444210963	0.688774372317849	1.03648372801732	0.0245098	0.00735294
Absglauc	TTG	50kb	0.817920674297797	0.714824578456615	0.717185134388322	0.873953429616274	1.00330228702656	0	0.000816993
Absglauc	AGCC	50kb	0.103391875864654	0.0864974548469915	0.0946807936546671	0.836598176826018	1.09460785663753	0.00245098	0.00980392
Absglauc	GT	50kb	1.98000404876255	1.83173504821823	1.85600826305108	0.925116819515097	1.01325148790294	0	0
Absglauc	AGCG	50kb	0.0790870803462383	0.0640367705639362	0.0641915492548127	0.809699514555186	1.00241702836532	0.00571895	0.0122549
Absglauc	CACC	50kb	0.184624943429393	0.106143164067787	0.111207592418318	0.574912371514852	1.04771318431111	0	0.0408497
Absglauc	CACG	50kb	0.0711737524780191	0.0419586029663021	0.0462824378969945	0.589523546327846	1.1030500213309	0.0106209	0.0122549
Absglauc	AAGC	50kb	0.143937621874191	0.126539996961774	0.129001329654103	0.879130802038518	1.01945102537874	0	0.00408497
Absglauc	CGGC	50kb	0.0840049677219678	0.0518988206506362	0.0600467883425378	0.617806566183161	1.15699716467067	0.00571895	0.0228758
Absglauc	GAGG	50kb	0.12126765134098	0.108436525468109	0.0999488196040922	0.894191684831163	0.921726504723604	0	0.0204248
Absglauc	ACGA	50kb	0.152287598530619	0.13927954129851	0.178368392662807	0.914582294568827	1.28065034534053	0	0.0228758
Absglauc	ACGC	50kb	0.061305191810722	0.0397834739960202	0.0389550927127941	0.648941350984603	0.979177753976212	0.0122549	0.00816993
Absglauc	ACGG	50kb	0.0824595588708674	0.0649269912136439	0.0752565806188324	0.787379802932494	1.15909545802298	0.00163399	0.0236928
Absglauc	GGAA	50kb	0.154856822117212	0.158680092098195	0.158730846344723	1.02468906392828	1.00031985264098	0	0.0130719
Absglauc	GATA	50kb	0.142322170384709	0.135304845194541	0.129654390722214	0.950694082508725	0.958239082538376	0.0196078	0.0277778
Absglauc	TTAC	50kb	0.121331732903754	0.139543825553892	0.137219014761161	1.15010164459271	0.983339923615372	0.0792484	0.0808824
Absglauc	CCGT	50kb	0.0830765301961862	0.0650695656145736	0.0752130432142917	0.78324847536255	1.15588666535444	0.00163399	0.0212418
Absglauc	GTCA	50kb	0.149883794792118	0.144389616473297	0.158650302146322	0.963343746891105	1.09876531305603	0	0.0187908
Absglauc	TCGC	50kb	0.0868036927194284	0.0580886361056352	0.0659765828409815	0.669195448785715	1.1357915637923	0.0171569	0.0106209
Absglauc	CA	50kb	2.49873237727218	2.21749964804118	2.26746503527368	0.88744983985119	1.02253230897991	0	0
Absglauc	TCAT	50kb	0.200654275736467	0.229290933514758	0.230058176203756	1.14271640947189	1.00334615362778	0	0.0179739
Absglauc	TCC	50kb	0.534706991674047	0.498911296658364	0.502247498781551	0.933055494741869	1.00668696448754	0	0.00898693
Absglauc	TCCA	50kb	0.203754035052078	0.156016384997897	0.170716693814778	0.765709424885845	1.09422285240796	0	0.0220588
Absglauc	AGAC	50kb	0.11212634189773	0.101387786183118	0.0994873231159607	0.904228074038069	0.981255502869696	0	0.0114379
Absglauc	TTCG	50kb	0.120407766184678	0.0984650109640584	0.111799701120072	0.817762957358046	1.13542567075812	0.000816993	0.00980392
Absglauc	CAAG	50kb	0.227122941700204	0.146679500449205	0.15178663032048	0.645815430846339	1.03481829332411	0	0.00490196
Absglauc	CAAT	50kb	0.165036848984972	0.16203754536887	0.165812205193268	0.981826460971905	1.02329497040828	0.00326797	0.00245098
Absglauc	CTAT	50kb	0.111166608725012	0.142240568186112	0.131058472018652	1.27952601790675	0.921386027136583	0.146242	0.224673
Absglauc	TTGG	50kb	0.211943062667119	0.151262745825435	0.157511799017583	0.713695196822792	1.04131257275575	0	0.0122549
Absglauc	ACGT	50kb	0.0728711687570967	0.0551293479302396	0.0553273336903255	0.756531682838842	1.00359129515438	0.00326797	0.0114379
Absglauc	ACT	50kb	0.464962407072792	0.529876022343217	0.534643681500289	1.13961045943282	1.00899768805538	0.00245098	0.0138889
Absglauc	ACTA	50kb	0.0852061244567672	0.125797566849616	0.123199970499055	1.47639113563303	0.979350980979892	0.18219	0.242647
Absglauc	TCGG	50kb	0.0982131914311207	0.0635394988728885	0.0628092366606454	0.646954833123922	0.988506956693127	0.00245098	0.0277778
Absglauc	TCGT	50kb	0.151022360233045	0.13832151087275	0.178194243044644	0.915900868317142	1.28826125394607	0	0.0212418
Absglauc	TCT	50kb	0.599831742679918	0.65844509644993	0.609088289524437	1.09771632542843	0.925040360704932	0.00163399	0.00245098
Absglauc	TCTA	50kb	0.0927081381081072	0.128835097074302	0.123953167597609	1.38968487236867	0.962107146363405	0.124183	0.175654
Absglauc	TAGC	50kb	0.0702319025321218	0.0932071452517221	0.101633717159817	1.3271339931179	1.09040693055599	0.0473856	0.11683
Absglauc	TTGT	50kb	0.223512020151297	0.194824441446093	0.179802950142423	0.871650845955467	0.922897295677214	0	0.00408497
Absglauc	AACA	50kb	0.201587184068954	0.155185280563209	0.141596700787729	0.769817194877465	0.912436413259277	0	0.00735294
Absglauc	TTCT	50kb	0.180650396268462	0.222256103927419	0.2056641684396	1.23031063600396	0.925347672371521	0.00326797	0.0147059
Absglauc	CCAT	50kb	0.192298338004432	0.189357930268982	0.218451104153205	0.984709135991687	1.15364116962462	0	0.0163399
Absglauc	CCCG	50kb	0.0628327174350016	0.0529159672914155	0.0535248851423404	0.842172190724607	1.01150726108003	0.0294118	0.0179739
Absglauc	CCCT	50kb	0.105452917755755	0.134847563884242	0.122575208743896	1.2787466364522	0.908990902120553	0.00326797	0.0106209
Absglauc	GCCG	50kb	0.0842225469816213	0.0510259871229931	0.0581616187259253	0.605847115192655	1.13984308790994	0.00571895	0.0212418
Absglauc	CCGG	50kb	0.0518136691755642	0.0335275874771757	0.0361969981351406	0.647079969642213	1.07961833399979	0.00490196	0.0367647
Absglauc	ACTC	50kb	0.104548324532401	0.126774723109646	0.129758880493112	1.21259449806254	1.02353905660583	0	0.0147059
Absglauc	AATA	50kb	0.0961387371199039	0.139983719742126	0.119949903250091	1.45605948170027	0.856884668238987	0.359477	0.270425
Absglauc	GACC	50kb	0.1039462558961	0.0716818881357425	0.0757137233665098	0.689605291867295	1.05624621973032	0	0.0359477
Absglauc	GAGA	50kb	0.1367351522721	0.169176697688596	0.148734658262177	1.23725826810021	0.879167523035314	0	0.0122549
Absglauc	AAAT	50kb	0.119102290626757	0.226001290020134	0.225896000329665	1.89753940777157	0.999534119073127	0.16585	0.129085
Absglauc	AAC	50kb	0.540399818878679	0.517339907334637	0.514810216861771	0.957328054639451	0.995110196532297	0	0.000816993
Absglauc	CATC	50kb	0.21515459215036	0.166467784070931	0.171896557477831	0.773712438145848	1.03261155566645	0	0.0318627
Absglauc	CATG	50kb	0.168656712147289	0.187918276562033	0.206972467446049	1.11420573880227	1.10139615599192	0	0.0106209
Absglauc	CTCC	50kb	0.114072633083397	0.134139908016213	0.130927859805029	1.17591664530216	0.976054492218708	0	0.0204248
Absglauc	CTC	50kb	0.458487188694749	0.496482315705939	0.479000701627043	1.08287064055019	0.96478904982942	0	0.00735294
Absglauc	CTCA	50kb	0.110063809737727	0.126475664610135	0.136594253006002	1.14911218239234	1.08000423185802	0	0.00653595
Absglauc	TCG	50kb	0.491504096212714	0.349936696096631	0.40045487009516	0.71197106757211	1.14436375082132	0.000816993	0.0163399
Absglauc	TTTC	50kb	0.170701361080471	0.254286660194832	0.23397654261242	1.48965807059358	0.920129048189746	0.0138889	0.000816993
Absglauc	GTC	50kb	0.499819796684402	0.419782504142351	0.46220397095524	0.839867702173894	1.10105582389518	0	0.00898693
Absglauc	ACTG	50kb	0.116464514670684	0.0934575198094524	0.0944043311358336	0.802454894297321	1.01013092716682	0	0.0302288
Absglauc	ACTT	50kb	0.158730030992824	0.183366328005519	0.186287846548761	1.15520879608351	1.01593268826954	0.00653595	0.0441176
Absglauc	CTAG	50kb	0.0494352000083932	0.0728381317530387	0.0754024309240438	1.47340623160566	1.03520544952607	0.178105	0.184641
Absglauc	TTTG	50kb	0.225088724649334	0.284575026831372	0.281952585546048	1.26427935150778	0.99078471039949	0.000816993	0.00408497
Absglauc	GAGC	50kb	0.0907529053090293	0.0887177903346414	0.0968816094541996	0.977575208557148	1.09202009077057	0.000816993	0.0171569
Absglauc	CTAC	50kb	0.103140020420261	0.111778330328926	0.119719155006025	1.08375323054491	1.07104082386749	0.0147059	0.0645425
Absglauc	CCCC	50kb	0.0817293271090166	0.129589698171906	0.109146096313316	1.58559604924986	0.842243618536168	0.0359477	0.0204248
Absglauc	CCAA	50kb	0.21426192107822	0.150944561491652	0.157642411231205	0.70448617622796	1.04437291197089	0	0.0106209
Absglauc	CCC	50kb	0.366503321272885	0.433527024134421	0.406190923143398	1.18287338469065	0.936944874323343	0.00163399	0.00898693
Absglauc	CCCA	50kb	0.11638404014999	0.115643487563887	0.119079155159277	0.993636991935073	1.0297091316404	0	0.0155229
Absglauc	CCAG	50kb	0.125419540501217	0.0689503712593932	0.0733670572617659	0.549757804755506	1.06405601480748	0	0.0408497
Absglauc	GTAG	50kb	0.102178796978641	0.112519021728878	0.118804869510671	1.10119736242734	1.0558647567781	0.0130719	0.0686275
Absglauc	GTAT	50kb	0.12020359934514	0.118774908247722	0.102360791815647	0.988114406679989	0.861804848564134	0.0433007	0.0490196
Absglauc	CTAA	50kb	0.0600146189418185	0.11087246126936	0.115853033482811	1.84742423136679	1.04492163479036	0.267974	0.272059
Absglauc	CCAC	50kb	0.157503539686695	0.104703510360838	0.108710722267909	0.664769252609265	1.03827199196341	0	0.0408497
Absrepen	AAAG	50kb	0.23483287643232	0.282761649786346	0.283888182017707	1.20409737376717	1.00398403472399	0.0228758	0.0228758
Absrepen	GTA	50kb	0.468825126660508	0.468698627995123	0.460461718032061	0.999730179424713	0.982425999413961	0.00653595	0.0187908
Absrepen	GTAT	50kb	0.151628421369009	0.165709592908587	0.157283476988784	1.09286630707121	0.949151308793262	0.0433007	0.0490196
Absrepen	CCAC	50kb	0.123444266802129	0.0893689495512108	0.0895330257770282	0.723961929268549	1.00183594219963	0	0.0408497
Absrepen	TGGG	50kb	0.092180739344402	0.0989807990392597	0.109552163555566	1.07376876930279	1.10680217394601	0	0.0130719
Absrepen	AGAG	50kb	0.106733219206111	0.119234339031934	0.131733396946352	1.11712492060866	1.10482766974596	0	0.0122549
Absrepen	CATT	50kb	0.201053734342852	0.22530632907105	0.243084912498159	1.12062742732667	1.07890849538231	0.00163399	0.00163399
Absrepen	CC	50kb	1.46085926004323	1.28491955903646	1.31149774791883	0.879564236049979	1.02068471033494	0	0.00653595
Absrepen	CCA	50kb	0.59500048902897	0.454009498828523	0.46559040994949	0.763040547360656	1.02550808111031	0	0.0187908
Absrepen	GTCC	50kb	0.0769204296684825	0.061960466495749	0.0666909525313345	0.805513785645647	1.07634684344912	0	0.0326797
Absrepen	GTCG	50kb	0.0875817247462327	0.052621606610507	0.048927289909762	0.600828617648004	0.929794680575044	0.000816993	0.0326797
Absrepen	GAC	50kb	0.388628635108557	0.318958109516596	0.32509011036277	0.82072724627587	1.01922509778939	0	0.00980392
Absrepen	TCTG	50kb	0.0918086588933924	0.0877424546123318	0.0869471306926101	0.955710013302969	0.990935700132443	0.00163399	0.0147059
Absrepen	CTTG	50kb	0.1805404504882	0.116272320108066	0.113114952338542	0.644023651174313	0.972845060917427	0	0.00653595
Absrepen	AAAT	50kb	0.275035104287197	0.378813123267344	0.365207399380757	1.37732644801508	0.964083282624333	0.16585	0.129085
Absrepen	ACGT	50kb	0.0757941659464028	0.0640348605434249	0.064913149660797	0.844852103639567	1.01371579651956	0.00326797	0.0114379
Absrepen	GAGC	50kb	0.0643486204904303	0.0578803344681691	0.0652687102349045	0.899480579801657	1.12764915466753	0.000816993	0.0171569
Absrepen	AAAA	50kb	0.602130151812457	1.04260777584565	0.913284271002236	1.73153224881253	0.875961499770591	0.428105	0.116013
Absrepen	GAA	50kb	0.673927898099868	0.669770999811016	0.688447876453978	0.993831835274111	1.02788546629853	0	0.000816993
Absrepen	CAAA	50kb	0.267497029964891	0.267812608363182	0.251061680529399	1.00117974542869	0.937452803524967	0.000816993	0.00408497
Absrepen	GTC	50kb	0.393686173090799	0.321145295675611	0.326666788060075	0.815739331545035	1.01719312865178	0	0.00898693
Absrepen	GTCA	50kb	0.142010705468669	0.116375304209724	0.110740956990208	0.819482614537103	0.951584683212839	0	0.0187908
Absrepen	AGA	50kb	0.535161934611383	0.577902642459256	0.621272068594315	1.07986499988814	1.07504624991937	0.00163399	0.00408497
Absrepen	AGAA	50kb	0.196980894119847	0.218063113921128	0.21829623489725	1.10702672406621	1.00106905277069	0.00326797	0.0114379
Absrepen	TCTC	50kb	0.104714964638514	0.120157926610293	0.129969960159617	1.1474761704317	1.08165947787321	0	0.00898693
Absrepen	CGTA	50kb	0.0646680835039235	0.0528014201213378	0.0506799521336454	0.816498916627618	0.959821762694691	0.00735294	0.0424837
Absrepen	TCTT	50kb	0.242459899279952	0.229945517650486	0.232188237934097	0.948385767433582	1.00975326810684	0.00163399	0.0122549
Absrepen	GACC	50kb	0.0768577898619152	0.0570564616549078	0.0559487133681474	0.74236406950313	0.980585051111996	0	0.0359477
Absrepen	GAGA	50kb	0.10486028898975	0.122032891127774	0.130303971608021	1.16376649638743	1.06777746887589	0	0.0122549
Absrepen	TCCG	50kb	0.0592547514203795	0.0440085394417095	0.0383789928779062	0.74270060015092	0.872080586285764	0.00490196	0.0228758
Absrepen	CAGT	50kb	0.110638184747515	0.103809609139208	0.0969351504561752	0.938280118894841	0.933778204734263	0	0.0269608
Absrepen	CCCT	50kb	0.0744185957941855	0.0937809192396877	0.106323386220993	1.26018125226457	1.13374220558927	0.00326797	0.0106209
Absrepen	CCG	50kb	0.210814269002164	0.154123064137959	0.137774335185229	0.731084593407559	0.893924189450997	0.00245098	0.0196078
Absrepen	TGCA	50kb	0.109876484699657	0.112169302724562	0.111631654185952	1.02086723133865	0.995206812153141	0.000816993	0.00571895
Absrepen	TGCC	50kb	0.0994444513139432	0.0726413890391013	0.0664934188790526	0.730472018089521	0.915365465317033	0	0.0106209
Absrepen	TCT	50kb	0.537841665536331	0.57465946059118	0.620550172883248	1.06845470965537	1.07985722926211	0.00163399	0.00245098
Absrepen	TCTA	50kb	0.0986915208390046	0.136069787650542	0.170353021727948	1.3787383809042	1.25195331505516	0.124183	0.175654
Absrepen	CGT	50kb	0.313548562957021	0.232273285281605	0.225806105204915	0.740788868847228	0.97215702154964	0.000816993	0.0106209
Absrepen	ATGG	50kb	0.173386984578217	0.154603656612362	0.17488552116758	0.891668177911114	1.13118618925082	0	0.0114379
Absrepen	ATGT	50kb	0.161857501781445	0.180395452738626	0.177923947891772	1.11453254098913	0.9862995169261	0.000816993	0.00326797
Absrepen	ACC	50kb	0.44803622765696	0.352722182845788	0.350927512081248	0.7872626387611	0.994911942452668	0	0.0171569
Absrepen	GACG	50kb	0.0858841859882595	0.0551324570890177	0.0545480201974209	0.641939566110045	0.989399404226567	0	0.0318627
Absrepen	GACT	50kb	0.0906147441802201	0.0853525695865618	0.0900106980634555	0.941928053306727	1.05457514049615	0	0.0187908
Absrepen	TCCT	50kb	0.134683100896429	0.121555567989932	0.123085014497354	0.90253021485901	1.01258228259481	0	0.00898693
Absrepen	TCG	50kb	0.358924838834355	0.240472781375492	0.208405186199351	0.669980885570505	0.866647713754896	0.000816993	0.0163399
Absrepen	GTT	50kb	0.565453292271186	0.532735123206828	0.539784049746588	0.942138157984821	1.01323157838238	0	0.000816993
Absrepen	TAAT	50kb	0.15607083645076	0.222978561439931	0.239791487786476	1.42870100853391	1.0754015374302	0.495915	0.29902
Absrepen	TCGT	50kb	0.120338585192524	0.0783382079958786	0.0726887925188044	0.650981627136045	0.927884290161815	0	0.0212418
Absrepen	GGGG	50kb	0.0631609697579148	0.0889521091397393	0.0856470001084998	1.40833982569738	0.962843949815205	0.0375817	0.0212418
Absrepen	CGGT	50kb	0.0684089327521211	0.0467760328402242	0.0432993765802019	0.683770831650255	0.925674409544355	0.000816993	0.0359477
Absrepen	TCAC	50kb	0.12824999276197	0.111695248923281	0.108607593545563	0.870918169411402	0.972356430488473	0.000816993	0.0163399
Absrepen	CCT	50kb	0.38814756139412	0.360190982218389	0.373898880081163	0.927974353167855	1.03805730442875	0	0.00245098
Absrepen	CCTA	50kb	0.0613293818138877	0.069025502803121	0.0720351357057987	1.1254883183494	1.04360175269222	0.0727124	0.158497
Absrepen	GT	50kb	1.86984082110163	1.71382055307988	1.71339612533072	0.91655959894499	0.999752349947958	0	0
Absrepen	GTCT	50kb	0.0870480335942795	0.0900244515316033	0.0996790724624189	1.03419282222039	1.10724442933625	0	0.0122549
Absrepen	TCCA	50kb	0.185658122684747	0.137542623771075	0.143542317831862	0.740838169545787	1.04362061662262	0	0.0220588
Absrepen	TGAC	50kb	0.140557461956309	0.116491365657624	0.110672718092147	0.828781083809226	0.950050825375518	0	0.0196078
Absrepen	TGAG	50kb	0.098700290411924	0.0990576284484329	0.107856965666891	1.00362043551258	1.08883048540819	0	0.00245098
Absrepen	TGAT	50kb	0.275332016970326	0.230914875940692	0.194822053964254	0.838677893263605	0.843696419170032	0.00163399	0.0147059
Absrepen	TGC	50kb	0.42382719521484	0.343955456858644	0.324892576710488	0.811546452757217	0.944577474297812	0	0.00326797
Absrepen	GGGA	50kb	0.085730092064104	0.104592615245462	0.114630574179687	1.22002219672474	1.09597196619157	0	0.00980392
Absrepen	CATG	50kb	0.140498580538135	0.134407330009497	0.148829036671117	0.956645465702872	1.10729851311384	0	0.0106209
Absrepen	ACTG	50kb	0.10948811789894	0.104079329405454	0.0985836585724918	0.950599310708051	0.94719728821894	0	0.0302288
Absrepen	AG	50kb	1.7625513604132	1.73264212365903	1.83853548981181	0.983030714777491	1.06111669842653	0	0
Absrepen	GGGC	50kb	0.0421227643242298	0.0431912053015692	0.0491320066039451	1.02536493021007	1.13754655052796	0.00653595	0.0179739
Absrepen	TACT	50kb	0.133679611195222	0.143844269991556	0.14495378556544	1.07603746529072	1.00771331088787	0.0915033	0.18219
Absrepen	GATG	50kb	0.201120132537813	0.145053924518963	0.134556332413509	0.721230255214214	0.927629727080692	0	0.0310458
Absrepen	TGAA	50kb	0.218254625226225	0.234483356796544	0.263721791880196	1.07435687355307	1.12469300799468	0.00163399	0.00653595
Absrepen	CAG	50kb	0.397492167737826	0.326987600109333	0.312562885287144	0.822626523612421	0.955886049448463	0	0.0138889
Absrepen	TCCC	50kb	0.0862925975270782	0.105190903836045	0.114741911329155	1.21900263580589	1.09079689540454	0	0.00898693
Absrepen	GCGC	50kb	0.0361181124666908	0.0289761299362507	0.0281970309830097	0.802260360725477	0.973112387508095	0.0792484	0.0155229
Absrepen	GCGG	50kb	0.0487387806938654	0.0446280787199357	0.0454363315457974	0.915658497906431	1.01811085865771	0.0220588	0.0228758
Absrepen	CA	50kb	2.38809251353211	2.11892568096725	2.08649050471895	0.88728793753189	0.984692631487909	0	0
Absrepen	CAA	50kb	0.859037296079085	0.725166638493159	0.699053637821043	0.844161995996037	0.963990344720798	0	0.00163399
Absrepen	AGT	50kb	0.461302085891778	0.479330510490067	0.5092525301457	1.03908160216409	1.06242460890929	0.00245098	0.0179739
Absrepen	GAGG	50kb	0.0887205164296257	0.0808637704889118	0.0820626621998202	0.91144386600876	1.01482606739285	0	0.0204248
Absrepen	GAGT	50kb	0.0827108533875614	0.0757488934399144	0.0690469902749155	0.915827734057765	0.911524738373703	0	0.0138889
Absrepen	CCAA	50kb	0.201482190619772	0.148001231428309	0.147593553464117	0.734562350017379	0.997245442080058	0	0.0106209
Absrepen	GGTG	50kb	0.144315850350345	0.0965533166430433	0.0926756066087864	0.669041663882712	0.95983866562976	0	0.0433007
Absrepen	CCAG	50kb	0.09417143239711	0.0632992598172987	0.0564587093431299	0.672170510801758	0.891933168035254	0	0.0408497
Absrepen	CCAT	50kb	0.175751010878066	0.153071972433739	0.171261676528444	0.870959271693396	1.1188310557805	0	0.0163399
Absrepen	AAC	50kb	0.557361482058826	0.528939423460017	0.543727539750325	0.94900605887974	1.02795805272667	0	0.000816993
Absrepen	CAGA	50kb	0.0912010527696898	0.0876574518617572	0.08558594425234	0.961145175408432	0.976368151646889	0.00163399	0.0187908
Absrepen	CAGC	50kb	0.119932679245968	0.0739540276681665	0.0688530481435841	0.616629496923817	0.931024993696481	0	0.0245098
Absrepen	CAGG	50kb	0.0755649042543666	0.0614226606315368	0.0607362107952716	0.812846403202944	0.988824159858801	0	0.0245098
Absrepen	GGCT	50kb	0.0698985073522909	0.0587516126615586	0.0641230150516692	0.840527428796847	1.09142561619632	0.00163399	0.00735294
Absrepen	GGG	50kb	0.264787231932791	0.314855092133092	0.332158223593513	1.18908713926587	1.05495585713159	0.00163399	0.0122549
Absrepen	ACTA	50kb	0.109241317061065	0.15354602623502	0.199886098504573	1.40556732897306	1.30179922858195	0.18219	0.242647
Absrepen	GA	50kb	2.08616739308171	1.90758105367808	1.92869344023424	0.914395009721715	1.01106762227243	0	0.00163399
Absrepen	TTGA	50kb	0.260109291178347	0.231079977437001	0.22225409098479	0.888395706243949	0.961805922996434	0	0.00326797
Absrepen	ACTT	50kb	0.1565919996414	0.146482624595928	0.144688013015097	0.935441305631054	0.987748638544801	0.00653595	0.0441176
Absrepen	GAAG	50kb	0.180366311825943	0.1436333977834	0.153706322122006	0.796342711281963	1.0701294023121	0	0.0261438
Absrepen	GAAT	50kb	0.173559870444343	0.171238041032495	0.171847094443389	0.986622314214088	1.00355676464892	0.00735294	0.00653595
Absrepen	TTTT	50kb	0.601978563480564	1.03397836199405	0.881725576409482	1.71763319280959	0.852750510860841	0.425654	0.115196
Absrepen	GACA	50kb	0.135062698124227	0.121235173006997	0.124040359070208	0.897621435753403	1.0231383846258	0	0.00490196
Absrepen	AACA	50kb	0.230421781253853	0.206409563751009	0.195737891806652	0.895790157631018	0.948298558698423	0	0.00735294
Absrepen	GTAA	50kb	0.140785470852213	0.131314537623206	0.127560049601778	0.932727907420582	0.971408435886961	0.0825163	0.0841503
Absrepen	CTTT	50kb	0.234887999462099	0.281690942062763	0.283877407454855	1.1992564230946	1.00776193006449	0.0236928	0.0236928
Absrepen	GTAG	50kb	0.0898104490638963	0.0887396022633029	0.0962168462660591	0.988076590065465	1.08426050840943	0.0130719	0.0686275
Absrepen	CCCG	50kb	0.035310058961973	0.0332932888644713	0.0304525061399744	0.942883978198008	0.914674013250508	0.0294118	0.0179739
Absrepen	AGGT	50kb	0.113249011885239	0.0892463494301898	0.0838153244237037	0.788054111418009	0.939145690090838	0	0.0171569
Absrepen	GGCC	50kb	0.0477678636920726	0.0318367994267415	0.0329414301587269	0.666489915311514	1.03469666398242	0.00326797	0.0302288
Absrepen	GGCG	50kb	0.0619169431994887	0.0458508105935855	0.0448437305889516	0.74052122447098	0.978035720817228	0.0114379	0.0179739
Absrepen	TAC	50kb	0.465985037830747	0.467006746325033	0.457710612983916	1.00219257789701	0.980094220449126	0.00816993	0.0187908
Absrepen	TACA	50kb	0.145245425079803	0.176326763389008	0.174030739181342	1.21399185752066	0.986978583605028	0.0163399	0.00653595
Absrepen	TACC	50kb	0.123068427962725	0.093864287321982	0.087719307696985	0.762699978181336	0.934533358742522	0.00490196	0.0294118
Absrepen	TAG	50kb	0.341053702020711	0.434123759198912	0.527317880527122	1.27288974324797	1.21467178276577	0.0874183	0.170752
Absrepen	GATT	50kb	0.167808283405336	0.162912675481027	0.166240730239533	0.970826184351795	1.02042845806	0.00571895	0.00490196
Absrepen	TG	50kb	2.39252490624481	2.12727883587948	2.0994666699134	0.889135502968852	0.986925942430776	0	0
Absrepen	AGG	50kb	0.387413422861152	0.361227361908087	0.371546433858532	0.932407966766681	1.02856669521361	0	0.00245098
Absrepen	AGGA	50kb	0.133571870727926	0.120947471389668	0.122093754714994	0.905486093221133	1.00947753030432	0	0.0114379
Absrepen	AGGC	50kb	0.0663029824553293	0.0576073448653623	0.0599137524975886	0.868849978267182	1.04003669389063	0.00163399	0.0130719
Absrepen	AGGG	50kb	0.0740164482360236	0.0932888840873233	0.105095086055895	1.26038044665212	1.1265552920273	0.00326797	0.0106209
Absrepen	ATCC	50kb	0.146083545691674	0.121701053466877	0.133302891601756	0.833092138410588	1.0953306302976	0	0.00816993
Absrepen	TC	50kb	2.09719701022208	1.90387853002324	1.92501931430179	0.907820543679697	1.01110406149614	0	0.000816993
Absrepen	ATG	50kb	0.685424808197226	0.680048159289139	0.695160429110613	0.992155742185306	1.02222235236585	0	0.00571895
Absrepen	ATGA	50kb	0.231961467699276	0.235482139115796	0.232005070365617	1.01517782867749	0.985234256987664	0	0.0179739
Absrepen	CCTT	50kb	0.163219291176217	0.149212520623997	0.156557989756767	0.914184343950505	1.04922823568727	0	0.00408497
Absrepen	CG	50kb	1.0831988550646	0.788805909312756	0.731840632578895	0.728218928246291	0.927782898097845	0.00163399	0.0114379
Absrepen	GCC	50kb	0.279793223994048	0.207439404767585	0.206117387353831	0.741402532221432	0.993626970655671	0.00163399	0.00898693
Absrepen	CGAA	50kb	0.100836307815868	0.0732936216829332	0.0650029376845615	0.726857451155102	0.886883963324434	0.00163399	0.00980392
Absrepen	AGC	50kb	0.376147027251961	0.313184461150645	0.333659479350856	0.832611820539151	1.06537686488335	0.000816993	0.00653595
Absrepen	AGCA	50kb	0.1565919996414	0.112952308830816	0.104064319543078	0.721315961795498	0.921312017613994	0.000816993	0.0147059
Absrepen	TTTA	50kb	0.209387334208562	0.33757698122899	0.350284629831094	1.61221299514107	1.03764370590625	0.537582	0.298203
Absrepen	AGCG	50kb	0.0598310376407985	0.0529403669251617	0.0558948405538887	0.884831168113687	1.05580757747493	0.00571895	0.0122549
Absrepen	GGAC	50kb	0.0756776559061877	0.0608717774210823	0.0668274303274566	0.804356010927991	1.0978393133681	0	0.0294118
Absrepen	CGC	50kb	0.201569886348966	0.161508495428266	0.157139816150761	0.80125309565664	0.972950777196452	0.0245098	0.00735294
Absrepen	TAAG	50kb	0.0883308968327773	0.0906178361173451	0.0957930467938905	1.02589059283409	1.05711028753593	0.19281	0.26634
Absrepen	TTCT	50kb	0.197964339082953	0.217755796284435	0.21724391925873	1.09997486058935	0.997649307001517	0.00326797	0.0147059
Absrepen	TTG	50kb	0.866753267452042	0.727232859199433	0.699003356527735	0.8390309982185	0.961182305894739	0	0.000816993
Absrepen	TCGA	50kb	0.110470310065915	0.072185316588903	0.0584915102011586	0.653436353585246	0.810296511328877	0.00163399	0.0138889
Absrepen	TCGC	50kb	0.063386473061557	0.0471389291984465	0.0446892951880766	0.743674902887688	0.948033736615921	0.0171569	0.0106209
Absrepen	TCGG	50kb	0.0646154660664069	0.042694266144364	0.0321872107591049	0.660743762189783	0.753900082279641	0.00245098	0.0277778
Absrepen	GAAA	50kb	0.218744468513581	0.273171050985941	0.280461871030853	1.24881352585599	1.02668957789853	0.0130719	0.00163399
Absrepen	GAAC	50kb	0.101019216051045	0.0812152241691721	0.0808882348489803	0.803958170969515	0.995973792801327	0	0.0106209
Absrepen	TGA	50kb	0.733498354145346	0.68139676062037	0.678136619804861	0.928968356601586	0.995215502914131	0	0.00408497
Absrepen	CACA	50kb	0.126709053520415	0.13623161981029	0.121745377182787	1.07515300623992	0.893664608497822	0	0.00571895
Absrepen	TTTG	50kb	0.269086828255569	0.269414583277857	0.252221741796436	1.00121802700048	0.936184443795719	0.000816993	0.00408497
Absrepen	AAGG	50kb	0.161763542071594	0.150028220095857	0.156540032152014	0.92745385131006	1.04340391462351	0	0.00816993
Absrepen	GGC	50kb	0.278630629184159	0.209463124098572	0.210373339680269	0.751759146910332	1.00434546933077	0.00163399	0.0106209
Absrepen	AAT	50kb	0.823629519018867	0.980766640134366	0.983570336005102	1.19078616961505	1.00285867785058	0.0784314	0.107843
Absrepen	GCTC	50kb	0.0634478600719929	0.057017229616181	0.0646006873380965	0.898647007976074	1.13300291460958	0.000816993	0.0114379
Absrepen	GG	50kb	1.45371456370617	1.2893347980615	1.32000606105076	0.886924318054852	1.02378843961659	0	0.00490196
Absrepen	TTGC	50kb	0.149030122192598	0.113398573271333	0.102882709150337	0.760910422691481	0.907266345443039	0	0.00408497
Absrepen	AGTC	50kb	0.0914303144617261	0.0858184500464417	0.0897592915969148	0.938621403105493	1.04592067962472	0	0.0179739
Absrepen	GTTC	50kb	0.103608745654536	0.0826831562848639	0.0808199959509193	0.798032596211093	0.977466264984787	0	0.0147059
Absrepen	TACG	50kb	0.0637472783473845	0.0526592039809534	0.0498287616683577	0.826061995839137	0.946249808226888	0.00653595	0.0408497
Absrepen	AGTG	50kb	0.108464583459631	0.111190136424674	0.11891525867373	1.02512850626544	1.06947668648909	0	0.0196078
Absrepen	AGTT	50kb	0.126780462899902	0.138426979310706	0.156543623672964	1.09186365268283	1.1308750971268	0.00980392	0.0759804
Absrepen	ATAG	50kb	0.127469500772142	0.151546826928237	0.16065950668233	1.18888695735252	1.06013111550272	0.147876	0.226307
Absrepen	ATAT	50kb	0.286538278365212	0.368264608854694	0.329518455694836	1.28521959074981	0.894787193153426	0.34232	0.254902
Absrepen	ATC	50kb	0.684655591372579	0.580521381044266	0.56589440705731	0.847902782595336	0.974803729088075	0	0.00571895
Absrepen	ATCA	50kb	0.274715641273704	0.230501304865781	0.194757406587144	0.839054171786777	0.844929735649651	0.00163399	0.0130719
Absrepen	GGAA	50kb	0.157639337207204	0.143370216190274	0.140536214796226	0.909482485338197	0.980232983744079	0	0.0130719
Absrepen	TATT	50kb	0.264059357380479	0.358234284286893	0.361526090406412	1.35664302087473	1.00918897566176	0.359477	0.267157
Absrepen	TGTC	50kb	0.13744927475444	0.122361459452111	0.124819719116484	0.890229938795349	1.02009014664732	0	0.00490196
Absrepen	GCAC	50kb	0.073818506447271	0.0619653705005899	0.0621261294031463	0.839428667455526	1.00259433456554	0.000816993	0.00816993
Absrepen	ACAA	50kb	0.251883431779932	0.232521754860208	0.223942105831563	0.923132391904837	0.963101736292146	0	0.00326797
Absrepen	ACAC	50kb	0.11591245646048	0.124344312076091	0.118351389884488	1.07274330881328	0.951803809184809	0.00163399	0.00653595
Absrepen	ACAG	50kb	0.107813129471331	0.10318189651958	0.0940152439233531	0.957043887192029	0.911160262551606	0	0.00816993
Absrepen	ACAT	50kb	0.161784839605827	0.180052172399767	0.178584787746679	1.11291127672066	0.991850225223442	0.000816993	0.00408497
Absrepen	TTAA	50kb	0.0866684363664818	0.165936811799546	0.163744623178879	1.91461642503706	0.986789015668716	0.559641	0.331699
Absrepen	TTAC	50kb	0.139626634430719	0.130165365822169	0.127190122943868	0.932238797797249	0.977142591967469	0.0792484	0.0808824
Absrepen	TTAG	50kb	0.076222622223323	0.129115908786229	0.186575921861721	1.69393160481852	1.44502659366806	0.269608	0.264706
Absrepen	TTC	50kb	0.680257024155425	0.66880327618909	0.682353065400842	0.983162617129083	1.02025975304571	0	0.000816993
Absrepen	TTCA	50kb	0.219686571204353	0.23416296181361	0.259279080464328	1.06589565547814	1.10725914318896	0.00163399	0.00490196
Absrepen	TTCC	50kb	0.16054958262032	0.143214922703648	0.140629594340941	0.892029243341812	0.981947912173533	0	0.0106209
Absrepen	TTCG	50kb	0.101868611828097	0.0731775602350333	0.0640655507164599	0.718352384722002	0.87548082377566	0.000816993	0.00980392
Absrepen	CCTC	50kb	0.0881379662285501	0.0802801939128517	0.08274145965948	0.910846906821943	1.03065844296914	0	0.0220588
Absrepen	AACC	50kb	0.102670401352158	0.106121030087525	0.115636200045849	1.03360879756894	1.0896633772823	0	0.0179739
Absrepen	CTCG	50kb	0.0516928739715781	0.0360329929022213	0.0299963829792507	0.697059190828373	0.832469927231649	0.00490196	0.0236928
Absrepen	CTCT	50kb	0.106728208021586	0.117035710194957	0.130745728684943	1.09657711269064	1.11714389110083	0	0.0138889
Absrepen	CATC	50kb	0.202766306654401	0.145307298102407	0.135037596220887	0.71662447523923	0.929324252700079	0	0.0318627
Absrepen	GGGT	50kb	0.0735403857061123	0.078025986354345	0.0820554791579191	1.06099506557062	1.05164295886341	0	0.0163399
Absrepen	GGT	50kb	0.44966486262771	0.356800680205087	0.355589306275102	0.793481345462594	0.996604900166421	0	0.0163399
Absrepen	CAAT	50kb	0.218703126241247	0.206953908288342	0.20469155353645	0.946277777758217	0.989068315884424	0.00326797	0.00245098
Absrepen	CAC	50kb	0.441608130707027	0.387525905201238	0.379519610368822	0.877533447087577	0.979339975147575	0	0.00980392
Absrepen	GTG	50kb	0.441470323132579	0.39033263063848	0.383599578168681	0.884165050707742	0.982750475001832	0	0.00980392
Absrepen	GTGA	50kb	0.127929276952346	0.112710377925335	0.110187862763818	0.881036621252225	0.977619495134796	0.000816993	0.0155229
Absrepen	GGAG	50kb	0.0825730458131134	0.0819295742076546	0.0779575537533064	0.992207243912074	0.951519088280858	0	0.0196078
Absrepen	AATC	50kb	0.168397097587068	0.163416153311353	0.167469030404631	0.970421436312822	1.02480095762355	0.00490196	0.00571895
Absrepen	AATG	50kb	0.200164249089596	0.227256488329425	0.245990452947179	1.13535004059442	1.08243533443409	0.00163399	0.00245098
Absrepen	AATT	50kb	0.188415526969838	0.228142478537337	0.206623791807863	1.21084754641192	0.905678736956685	0.199346	0.151144
Absrepen	AC	50kb	1.85400046681689	1.70338810011513	1.70893186478915	0.918763576710231	1.00325455172174	0	0.000816993
Absrepen	ACA	50kb	0.637585535125666	0.640598709681132	0.616710836987077	1.00472591423341	0.962710083031629	0	0.00163399
Absrepen	CTG	50kb	0.398050914812406	0.328107347881325	0.317429396175181	0.824284873295558	0.967455920219116	0	0.0130719
Absrepen	CTGA	50kb	0.113180108098015	0.101568478926944	0.112371507501771	0.89740574234992	1.10636201988018	0.00163399	0.0179739
Absrepen	TGCG	50kb	0.0560100094401947	0.0467940141913073	0.0425774808691351	0.835458066495635	0.909891609107656	0.0171569	0.00816993
Absrepen	AGAC	50kb	0.0860094656013941	0.0898266566696893	0.0991259782360295	1.04438105784758	1.10352518852545	0	0.0114379
Absrepen	CCC	50kb	0.266225441891576	0.315607039542021	0.331684142828036	1.18548789814971	1.05094025567156	0.00163399	0.00898693
Absrepen	CCCA	50kb	0.09238369231768	0.0987257907875359	0.108862591533054	1.06864954529039	1.10267631856536	0	0.0155229
Absrepen	CCCC	50kb	0.0638863387179639	0.0896125151249726	0.0850113009002471	1.40268666076766	0.948654334516683	0.0359477	0.0204248
Absrepen	GTAC	50kb	0.0864629778009411	0.0826226735584935	0.0781443128427366	0.955584409187376	0.945797436431461	0.000816993	0.0253268
Absrepen	ACT	50kb	0.456299670939315	0.478946363444201	0.513339680987461	1.04963118307376	1.07181037412192	0.00245098	0.0138889
Absrepen	CTAT	50kb	0.127213930361348	0.151190469243136	0.162045833769254	1.18847416170292	1.07179926473183	0.146242	0.224673
Absrepen	CTC	50kb	0.337544620056813	0.332197287918587	0.347447328280135	0.984158147336712	1.04590657695341	0	0.00735294
Absrepen	CTCA	50kb	0.0965529978427978	0.0972578586718441	0.106765143297915	1.00730024799638	1.09775338215238	0	0.00653595
Absrepen	AAAC	50kb	0.187286757655496	0.218537167722409	0.233247736614518	1.16685862074881	1.06731380773999	0.0114379	0.00245098
Absrepen	CTAC	50kb	0.0891164000071309	0.0882459324426582	0.0952040373579953	0.990232240480954	1.07884901573065	0.0147059	0.0645425
Absrepen	CTCC	50kb	0.0824114351121698	0.0816582192731281	0.0793331062773788	0.990860299447322	0.971526283374215	0	0.0204248
Absrepen	TCA	50kb	0.733668734419209	0.678707731299309	0.672494340391498	0.92508743995557	0.990845262811555	0	0.00490196
Absrepen	TCAA	50kb	0.258441819527526	0.230310048676989	0.222042191248706	0.891148534312415	0.964101186744662	0	0
Absrepen	TCAG	50kb	0.113950577718793	0.101439340132801	0.11001546975819	0.890204702455598	1.08454441456501	0.00163399	0.0204248
Absrepen	TCAT	50kb	0.232741959689105	0.234654996965974	0.23053613829683	1.00821956332852	0.982447172562273	0	0.0179739
Absrepen	TCC	50kb	0.466081503132861	0.408722648791634	0.42038393574453	0.876933853938254	1.02853105152693	0	0.00898693
Absrepen	ATTC	50kb	0.173621257454779	0.169103164258449	0.170992312457151	0.973977304031985	1.01117157214051	0.00735294	0.00408497
Absrepen	ATTG	50kb	0.218711895814166	0.206695630700058	0.20493577696109	0.945058932119913	0.991485771939119	0.00326797	0.00408497
Absrepen	ATTT	50kb	0.274736938807937	0.378136370599307	0.363084810498964	1.37635795259281	0.960195418186069	0.163399	0.121732
Absrepen	GGAT	50kb	0.143921219568971	0.121405178508146	0.133762606283431	0.843553013737252	1.10178666122101	0	0.0122549
Absrepen	GCGA	50kb	0.0633814618770316	0.0469100756392072	0.0442942278835128	0.740122967346807	0.944236974252327	0.0163399	0.0106209
Absrepen	GGCA	50kb	0.098907001773596	0.0729241866515898	0.0681167863487151	0.737300548433543	0.934076737450045	0	0.0138889
Absrepen	GCGT	50kb	0.0537249092966205	0.0432222639988946	0.0416724175895888	0.804510692800992	0.964142405651276	0.0138889	0.0114379
Absrepen	GCT	50kb	0.377229443109444	0.312159524138909	0.332553290898077	0.827505725867596	1.06533123349487	0	0.00571895
Absrepen	CCTG	50kb	0.0753143450280975	0.0613981406073326	0.0620327498584312	0.815225048885796	1.01033596856226	0	0.0236928
Absrepen	CAAC	50kb	0.193895257248343	0.133993758934586	0.128576450030792	0.69106259140194	0.959570438602005	0	0.0236928
Absrepen	GGTA	50kb	0.123461805947968	0.0948303762756277	0.0891630991191184	0.768094841538227	0.940237744707064	0.00490196	0.0277778
Absrepen	GGTC	50kb	0.0780517045750874	0.057326181921154	0.0560851911642695	0.734464189260658	0.978352112153722	0	0.0343137
Absrepen	GTTG	50kb	0.198178567221414	0.134338673941725	0.127427163326606	0.677866813880213	0.948551594173714	0	0.0261438
Absrepen	TTT	50kb	1.30217759645475	1.91624806490012	1.76547317911414	1.47157198074765	0.921317657902585	0.0923203	0.0710784
Absrepen	GTGC	50kb	0.0737383274948649	0.0624132696093867	0.0622123259059603	0.84641558508	0.996780432996316	0.00163399	0.00898693
Absrepen	TTTC	50kb	0.220995743161609	0.273184128332183	0.276338804979586	1.23615108790765	1.01154780355163	0.0138889	0.000816993
Absrepen	GCAA	50kb	0.146966766964272	0.113982149847393	0.104186431255398	0.775564110184871	0.914059187292834	0	0.00408497
Absrepen	CGAT	50kb	0.116793172140816	0.0778968475602028	0.0644103367277157	0.666964053911335	0.82686705232758	0	0.0187908
Absrepen	CGCA	50kb	0.0555201661528386	0.0464605418621301	0.0432167715983385	0.836822817392716	0.930182255010771	0.0187908	0.00653595
Absrepen	TAAA	50kb	0.211652389614034	0.338986065286591	0.351724829732277	1.60161699995337	1.03757902093974	0.54085	0.298203
Absrepen	CGGA	50kb	0.0587874584633877	0.0445447106376414	0.0392265918222433	0.757724722278707	0.880611665464403	0.00571895	0.0253268
Absrepen	CGGC	50kb	0.0483178411937333	0.0307219556595902	0.0270872510092802	0.635830469668723	0.881690323019024	0.00571895	0.0228758
Absrepen	CTGC	50kb	0.0829313455066782	0.0586764179206657	0.0503674898109449	0.707530036588405	0.858394080549447	0	0.0245098
Absrepen	CTGG	50kb	0.0927495087880329	0.0630802142677411	0.0566670175582635	0.680113728816644	0.898332673978292	0	0.0375817
Absrepen	CTGT	50kb	0.109085970340778	0.104687426005719	0.0973517668864426	0.959678184817729	0.929927982765804	0	0.00980392
Absrepen	CGAC	50kb	0.0862700471967139	0.05159013092565	0.0479180725226488	0.59800744988598	0.928822463965186	0.000816993	0.0310458
Absrepen	CGAG	50kb	0.0529243725686907	0.0361964597302493	0.0290877281787537	0.68392798957172	0.803606993488514	0.00571895	0.0220588
Absrepen	AGCC	50kb	0.070631393089128	0.0576678275917326	0.0625427458334137	0.816461704485469	1.08453445266213	0.00245098	0.00980392
Absrepen	AAGT	50kb	0.157952536240041	0.147371884140401	0.146480181969437	0.933013724556088	0.993949306028316	0.00653595	0.0400327
Absrepen	AGCT	50kb	0.0889522837139246	0.089498088345353	0.110683492654998	1.00613592601156	1.2367134840679	0.000816993	0.0408497
Absrepen	TAAC	50kb	0.0750362242869388	0.0949774964208529	0.100099280413637	1.26575527118287	1.0539262897612	0.122549	0.160948
Absrepen	GCA	50kb	0.421028448657414	0.344640382868081	0.327535936130115	0.818567923300858	0.950370160932321	0	0.00326797
Absrepen	ACGG	50kb	0.0630231621834668	0.0467090114407327	0.0465568860823786	0.741140396998139	0.996743126140721	0.00163399	0.0236928
Absrepen	CAT	50kb	0.68919071336805	0.677656639595089	0.69105891218505	0.983264322125592	1.01977737958558	0	0.00490196
Absrepen	CATA	50kb	0.142850078876671	0.172213937995822	0.162624068642298	1.20555717819731	0.944314209029024	0.0204248	0.00898693
Absrepen	CCGA	50kb	0.0639276809902983	0.0423362737909826	0.0313144711681138	0.662252613189701	0.739660540809891	0.00245098	0.0326797
Absrepen	CCGC	50kb	0.0489191833367792	0.0437061258098576	0.0439817655608122	0.893435311643843	1.0063066617287	0.0204248	0.0171569
Absrepen	CCGG	50kb	0.0343441531447056	0.0214680985249227	0.016337828804192	0.625087432916721	0.76102821985958	0.00490196	0.0367647
Absrepen	ATT	50kb	0.821972069737097	0.975530797632628	0.978969597667408	1.18681745225801	1.00352505532693	0.0776144	0.105392
Absrepen	ATTA	50kb	0.15462761530745	0.220806087295438	0.238110655981605	1.42798611267725	1.07836998018544	0.493464	0.301471
Absrepen	TTAT	50kb	0.223903482982462	0.317501620078866	0.304384992082672	1.41802894644446	0.958687996637825	0.451797	0.293301
Absrepen	GCCG	50kb	0.0480697875597269	0.0303606939696482	0.0262432435858938	0.631596175288375	0.86438220457442	0.00571895	0.0212418
Absrepen	GCCT	50kb	0.065826919925418	0.0564320183718406	0.0593750243550014	0.857278730886667	1.0521513507415	0.00163399	0.0106209
Absrepen	ACG	50kb	0.311016661975572	0.230004365708576	0.224466467890348	0.739524256506366	0.975922640419597	0.000816993	0.00980392
Absrepen	GTGG	50kb	0.122494647334569	0.090186283691351	0.0919573024186703	0.736246731214513	1.01963734012348	0	0.0416667
Absrepen	GTGT	50kb	0.117115140746572	0.124859232584379	0.118265193381674	1.06612374615649	0.947188212948139	0.00245098	0.00653595
Absrepen	CGCT	50kb	0.0598849078744463	0.0515770535794078	0.0535819010617146	0.861269648899575	1.03887091920092	0.00490196	0.0130719
Absrepen	AACG	50kb	0.0997839590655379	0.0780031009984211	0.0741900482761472	0.781719844841883	0.95111665211424	0.000816993	0.00490196
Absrepen	TTGT	50kb	0.256067770858627	0.233831124152713	0.223960063436316	0.913161087663036	0.957785514002189	0	0.00408497
Absrepen	AGTA	50kb	0.134481400719283	0.143662821812445	0.143301685928173	1.06827279492967	0.997486225874475	0.0931373	0.18219
Absrepen	CAAG	50kb	0.178751457612639	0.115896346403601	0.113499245080254	0.64836588160726	0.97931685167193	0	0.00490196
Absrepen	AGAT	50kb	0.145275492186956	0.150311017708345	0.171308366300802	1.03466190646189	1.13969267797254	0.00163399	0.0334967
Absrepen	AAGC	50kb	0.120681851332512	0.104653097971833	0.110665535050246	0.867181741217114	1.05745111415652	0	0.00408497
Absrepen	CACC	50kb	0.145356923935493	0.0955169369533455	0.0910235069715193	0.657119966268234	0.952956720293271	0	0.0408497
Absrepen	GTTA	50kb	0.0745188194846931	0.0951082698832754	0.0996395657319626	1.27629866577277	1.04764355249284	0.121732	0.156046
Absrepen	CACT	50kb	0.107768028810603	0.111503992734488	0.120430880514875	1.0346667185539	1.08005890696348	0	0.0261438
Absrepen	AATA	50kb	0.266027500102823	0.361034471051014	0.36194629835763	1.35713214202092	1.00252559625113	0.359477	0.270425
Absrepen	CGCC	50kb	0.0618292474702945	0.0452345406519198	0.0437734573456785	0.73160425692796	0.967699831032123	0.0130719	0.0155229
Absrepen	CGCG	50kb	0.0242378467531414	0.0181611645939155	0.0163701524927472	0.749289521420116	0.901382309933563	0.151961	0.0122549
Absrepen	ATCG	50kb	0.117732769239325	0.0785033094921869	0.0649777970379075	0.66679234676462	0.827707741982196	0.000816993	0.0179739
Absrepen	CGG	50kb	0.210785454691143	0.155550129546644	0.140690650197101	0.73795475961359	0.904471443432086	0.00245098	0.0187908
Absrepen	TGTT	50kb	0.233648984088199	0.20676919077267	0.192415734927365	0.884956515345336	0.930582231367894	0	0.00571895
Absrepen	CGGG	50kb	0.0352110880675967	0.0334616596973402	0.0308834886540441	0.950315980951852	0.922951489357803	0.0277778	0.0138889
Absrepen	GAT	50kb	0.681567448908813	0.580910432094972	0.565111455490083	0.852315398901471	0.972803076460665	0	0.00490196
Absrepen	TGCT	50kb	0.158358442186597	0.112190553412206	0.103680026801366	0.70845956718878	0.924142217397119	0	0.0147059
Absrepen	ACCA	50kb	0.193865190141191	0.140656666845009	0.141495150890031	0.725538539139334	1.00596121082512	0	0.0359477
Absrepen	ATAC	50kb	0.150670032328529	0.165712862245147	0.155940248153267	1.09983956121956	0.941026822182198	0.0449346	0.0433007
Absrepen	TGGT	50kb	0.194307427175556	0.142480956645802	0.145736737132667	0.733275915989927	1.02285063606752	0	0.0375817
Absrepen	ACCT	50kb	0.112918273706564	0.0883047805007483	0.0844366575481541	0.782023826632544	0.956195769576015	0	0.0187908
Absrepen	CTAG	50kb	0.0474534118631049	0.0645056450081456	0.0828204731203928	1.35934683040776	1.28392597438464	0.178105	0.184641
Absrepen	TTGG	50kb	0.201254181723867	0.148547210633923	0.148591996288379	0.738107448806895	1.00030149104965	0	0.0122549
Absrepen	TATC	50kb	0.168949580680992	0.163479905374284	0.149328258083248	0.967625398745231	0.913434943220477	0.0204248	0.0228758
Absrepen	AA	50kb	3.36683823834965	4.07153694176221	3.98793507550113	1.20930577994088	0.979466754825784	0.0130719	0.0245098
Absrepen	ATCT	50kb	0.145915671010073	0.149367814110623	0.172041036574721	1.02365848079684	1.15179456564388	0.00163399	0.0310458
Absrepen	ACTC	50kb	0.0808642318899581	0.0745686629415519	0.069427691495677	0.922146432343866	0.931057213002405	0	0.0147059
Absrepen	TT	50kb	3.37727653571602	4.05902519074495	3.939180178597	1.20186343872619	0.97047443498966	0.0130719	0.0236928
Absrepen	ATGC	50kb	0.117985834057857	0.109254689180822	0.109027801496781	0.925998362881827	0.997923313994647	0	0.00571895
Absrepen	GCAT	50kb	0.118658585580389	0.109504793427705	0.109386953591839	0.922856048654965	0.998923884222988	0	0.00816993
Absrepen	TTA	50kb	0.526789498065601	0.743192125619811	0.783303536279767	1.41079525759122	1.05397179178467	0.327614	0.289216
Absrepen	GCCA	50kb	0.122959434699298	0.0769176812603149	0.0709684539834762	0.625553309092708	0.922654620116478	0	0.0122549
Absrepen	GCCC	50kb	0.0428393637113594	0.0436227577275633	0.04928644200482	1.01828677992237	1.12983324696316	0.00653595	0.0171569
Absrepen	ACCC	50kb	0.0729603410972993	0.0770958601028654	0.0818866776732418	1.05668173891966	1.06214104835181	0	0.0163399
Absrepen	ACCG	50kb	0.0681383287877505	0.0464033284723203	0.0424733267615683	0.681016533541139	0.915307762608101	0.000816993	0.0367647
Absrepen	CGTG	50kb	0.0613644601055654	0.0447326974898737	0.0464994217471694	0.728967506809641	1.03949514239993	0.00898693	0.0122549
Absrepen	CGTT	50kb	0.100913981176012	0.0791816968285032	0.0727749890216183	0.784645456514064	0.919088525966285	0.000816993	0.00245098
Absrepen	GAG	50kb	0.341069988370419	0.336689356352797	0.347335991130667	0.987156207913363	1.03162153652019	0	0.00898693
Absrepen	AAA	50kb	1.30074690327275	1.92478920666459	1.80183014569687	1.479756901071	0.936118167879385	0.0898693	0.0718954
Absrepen	ACGC	50kb	0.0530621801431387	0.0416170197476592	0.0400239094732722	0.784306631114563	0.961719741489259	0.0122549	0.00816993
Absrepen	TATG	50kb	0.141750123873349	0.17295444272679	0.164322858051922	1.22013609583382	0.950093304694676	0.0187908	0.00898693
Absrepen	AACT	50kb	0.12409697358656	0.13797908020191	0.157175731360267	1.111864989243	1.13912725849648	0.00980392	0.0759804
Absrepen	CGA	50kb	0.35688152834413	0.239124180044261	0.206824916981095	0.670037984744562	0.86492682146495	0.000816993	0.0147059
Absrepen	AAGA	50kb	0.240937751980367	0.230862566555723	0.233732591942847	0.958183450530972	1.01243174859373	0.00163399	0.0163399
Absrepen	TGG	50kb	0.590024382795266	0.456698528149585	0.472863239874416	0.774033313650456	1.03539470948226	0	0.0163399
Absrepen	TGGA	50kb	0.18162036075342	0.13727944217795	0.142827605162696	0.755859318902738	1.04041510437924	0	0.0269608
Absrepen	CACG	50kb	0.0615536323213985	0.0440771955094812	0.0455404856533643	0.716077895766327	1.03319834955399	0.0106209	0.0122549
Absrepen	CGTC	50kb	0.086553179122398	0.0554463133988315	0.0554494919560167	0.640604007397844	1.0000573267543	0	0.0367647
Absrepen	CTTA	50kb	0.0875115681628773	0.0891384613236913	0.093699190079702	1.01859060687595	1.0511645443312	0.196078	0.270425
Absrepen	CTTC	50kb	0.181740629182029	0.14334242682951	0.152589359106375	0.788719767696741	1.06450938833248	0	0.0277778
Absrepen	GTTT	50kb	0.189011857928359	0.220354918850081	0.230945571685196	1.16582589719637	1.04806179453757	0.0122549	0.00163399
Absrepen	ACGA	50kb	0.119008115701035	0.0775437592116623	0.0724122454056097	0.651583791196756	0.933824283756405	0	0.0228758
Absrepen	TATA	50kb	0.214626527629849	0.308048333414004	0.278788222267882	1.4352761367191	0.905014544887027	0.776144	0.356209
Absrepen	CTA	50kb	0.340991062214144	0.434378767450636	0.530697501741618	1.27387141654125	1.22173904782749	0.0890523	0.172386
Absrepen	TGTG	50kb	0.127108695486315	0.137640703867892	0.124701198925115	1.08285828393787	0.905990709294858	0.000816993	0.00571895
Absrepen	GCAG	50kb	0.0814480348871651	0.058975562215957	0.0513946648028109	0.72408821523637	0.871456970848598	0.000816993	0.0236928
Absrepen	GCTT	50kb	0.121503685594675	0.104718484703044	0.110396170978952	0.861854388947305	1.05421856792531	0	0.00490196
Absrepen	TAA	50kb	0.531858311213025	0.748110842475175	0.788913492004574	1.40659801060349	1.0545409145447	0.327614	0.293301
Absrepen	CCGT	50kb	0.0635581061315513	0.0465537179541061	0.0459499190417305	0.732459174566185	0.987030060349404	0.00163399	0.0212418
Absrepen	TGGC	50kb	0.121760508801601	0.0777824207805832	0.073891952037249	0.638814846834483	0.949982673407545	0	0.0130719
Absrepen	GGTT	50kb	0.103744047636721	0.107935511878636	0.117101540593686	1.04040197329289	1.08492134382386	0	0.0171569
Absrepen	ATAA	50kb	0.226841289910467	0.320216804092412	0.306827226329067	1.41163367665031	0.958185899077673	0.451797	0.292484
Absrepen	GCTA	50kb	0.0708694243540837	0.0755265785537962	0.0875612807751594	1.06571457637985	1.15934393496709	0.0465686	0.121732
Absrepen	AT	50kb	2.9870944334046	3.24548184634671	3.20151769055721	1.08650125354343	0.986453735417134	0.0106209	0.0212418
Absrepen	GGA	50kb	0.459910229389853	0.40776473317939	0.419514787674489	0.886618098754527	1.02881576933709	0	0.00980392
Absrepen	AAG	50kb	0.682441900608492	0.633397995906496	0.648330587435991	0.928134681269913	1.02357536908232	0	0.000816993
Absrepen	CT	50kb	1.76196254623147	1.72699761408722	1.84309312989809	0.980155689336852	1.06722390052185	0	0
Absrepen	CTAA	50kb	0.0771346578069425	0.130202963192616	0.18947427926884	1.6879956026835	1.45522248206088	0.267974	0.272059
Absrepen	TGTA	50kb	0.146025917069632	0.177101596153861	0.176171285667888	1.21280934034067	0.994747023707427	0.0171569	0.00735294
Absrepen	GATC	50kb	0.144344664661366	0.107948589224878	0.113272979260367	0.747852991159226	1.04932338693558	0	0.0318627
Absrepen	TAGG	50kb	0.0612391804924308	0.0686609717766185	0.0715790125450749	1.12119351082931	1.04249926403532	0.0710784	0.155229
Absrepen	GCTG	50kb	0.121300732621397	0.074720687091618	0.0694815643099358	0.615995348724197	0.929883905172629	0	0.0236928
Absrepen	CTT	50kb	0.684841005200018	0.630849548057539	0.644627729335942	0.921162055524537	1.02184067710095	0	0.000816993
Absrepen	ATA	50kb	0.791879906662178	1.00677748181019	0.955595979321028	1.27137647178575	0.94916304405504	0.23366	0.242647
Absrepen	TAGC	50kb	0.0710673661428363	0.0765351688827293	0.0884376118871011	1.0769383056761	1.15551599582421	0.0473856	0.11683
Absrepen	TAGA	50kb	0.0980137581319467	0.136592881500232	0.170561329943081	1.39360926571502	1.24868388505876	0.123366	0.181373
Absrepen	GC	50kb	1.28063576697626	1.0285120312648	1.02761674894302	0.803126117345012	0.999129536364607	0	0.00408497
Absrepen	TGT	50kb	0.644353139827195	0.644281617316603	0.619293140550545	0.999889001067628	0.961214977900295	0	0.00163399
Absrepen	GATA	50kb	0.168087656942626	0.164609461155958	0.150161490943782	0.979307250455307	0.912228798328382	0.0196078	0.0277778
Absrepen	GCG	50kb	0.202068499209241	0.163811743035181	0.159880146636054	0.810674319234462	0.975999300622284	0.0228758	0.00735294
Absrepen	TAGT	50kb	0.10989778223389	0.152127134167737	0.195953383063687	1.38426027418799	1.28808962408788	0.179739	0.243464
Absrepen	TA	50kb	2.12953042557597	2.65489254336419	2.73636903768464	1.24670326917077	1.03068918722308	0.132353	0.212418
Absrepen	TAT	50kb	0.78969377741298	1.00359641733676	0.955958722937037	1.27086783009045	0.952533016682006	0.235294	0.241013
Acaingol	AATG	50kb	0.0977466617136003	0.115856567728781	0.123172495046324	1.18527390805676	1.06314641854978	0.00163399	0.00245098
Acaingol	TAGC	50kb	0.0538599168099902	0.0808374313420055	0.0740820078901801	1.50088295953349	0.916431987760167	0.0473856	0.11683
Acaingol	ACA	50kb	0.409141650536443	0.483817929658934	0.566771988075474	1.1825193769067	1.17145718116527	0	0.00163399
Acaingol	ACCG	50kb	0.113457345873411	0.098442490487365	0.0682804048626359	0.867660791194618	0.69360704432198	0.000816993	0.0367647
Acaingol	ACC	50kb	0.43858666789775	0.397207636220447	0.353005230368268	0.905653694683328	0.888717129728979	0	0.0171569
Acaingol	GCT	50kb	0.74343880321763	0.673193849410421	0.894339420553741	0.905513468622857	1.32850206717872	0	0.00571895
Acaingol	GCGT	50kb	0.137132202011712	0.12317464704808	0.124065049358253	0.898218253926672	1.00722877906705	0.0138889	0.0114379
Acaingol	ACGC	50kb	0.137132202011712	0.124893484183573	0.131651761009657	0.910752415197901	1.05411232515661	0.0122549	0.00816993
Acaingol	ACGA	50kb	0.207244775876469	0.155129391976121	0.164229993395098	0.748532219063453	1.05866458511214	0	0.0228758
Acaingol	ACCT	50kb	0.118313335948298	0.10178467380638	0.133883146789482	0.860297556404457	1.31535664243677	0	0.0187908
Acaingol	CGCC	50kb	0.257713553046533	0.180582071174441	0.186543851193345	0.70070847667773	1.03301424100483	0.0130719	0.0155229
Acaingol	ATAA	50kb	0.0237575668612262	0.0614701300829834	0.0843463824773737	2.58739164839756	1.372152334207	0.451797	0.292484
Acaingol	ATCC	50kb	0.0965974179845369	0.0904386125129955	0.0812224423856192	0.936242545607924	0.898094742153945	0	0.00816993
Acaingol	CACC	50kb	0.167487037325194	0.139364703905129	0.107999071743516	0.832092477906435	0.774938479523734	0	0.0408497
Acaingol	GCGG	50kb	0.184192426758077	0.143705201722032	0.0776522251378996	0.780190609632273	0.540357789470292	0.0220588	0.0228758
Acaingol	CGC	50kb	0.778758458504585	0.648635312762383	0.548474624680912	0.832909492897102	0.845582431127731	0.0245098	0.00735294
Acaingol	ATG	50kb	0.487466528548466	0.457549236871036	0.432442564130027	0.938626982725327	0.945127932214024	0	0.00571895
Acaingol	ATA	50kb	0.13433092042212	0.245186040681229	0.277584391010193	1.82523904333239	1.1321378257871	0.23366	0.242647
Acaingol	GAT	50kb	0.46832770258321	0.461863691701038	0.463235687891608	0.986197675588016	1.00297056515856	0	0.00490196
Acaingol	AAGT	50kb	0.0842604606808786	0.108955176199905	0.133883146789482	1.29307596136405	1.22879106306836	0.00653595	0.0400327
Acaingol	TC	50kb	2.5117069954357	2.43342197208609	2.40677270211892	0.968831944374136	0.989048644142748	0	0.000816993
Acaingol	ACAA	50kb	0.115899488797671	0.141595719783017	0.175386922294222	1.22171134016134	1.23864564947999	0	0.00326797
Acaingol	ATCG	50kb	0.153639521029169	0.129754841738505	0.131651761009657	0.844540785270156	1.01461925617369	0.000816993	0.0179739
Acaingol	CGAT	50kb	0.153783176495302	0.129008276113997	0.136114532569307	0.838897199642244	1.05508372539627	0	0.0187908
Acaingol	ACAC	50kb	0.0881631008441565	0.112219230558216	0.100412360092112	1.27285938769988	0.894787458376139	0.00163399	0.00653595
Acaingol	TGCA	50kb	0.143000310143445	0.161397070823729	0.173155536514397	1.12864839706872	1.07285426947748	0.000816993	0.00571895
Acaingol	CAT	50kb	0.488748544753804	0.457748899770613	0.431996286974062	0.93657342755096	0.94374074343061	0	0.00490196
Acaingol	CATA	50kb	0.0417797980669938	0.0577112589735452	0.0629250789910566	1.38131972014334	1.09034320356625	0.0204248	0.00898693
Acaingol	AAAT	50kb	0.053145992675269	0.121377680951882	0.137453364037202	2.28385386822144	1.13244348515517	0.16585	0.129085
Acaingol	GCTA	50kb	0.0545085430055601	0.0809155603027098	0.0780985022938646	1.48445648775562	0.965185212852677	0.0465686	0.121732
Acaingol	TTCG	50kb	0.134973016823775	0.143505538822454	0.184758742569485	1.06321650207923	1.28746767606001	0.000816993	0.00980392
Acaingol	ATCT	50kb	0.113091677414163	0.12397329864639	0.130312929541763	1.09621946973495	1.05113706713133	0.00163399	0.0310458
Acaingol	AAGC	50kb	0.167473977737364	0.178637528152469	0.185651296881415	1.0666584180177	1.03926257154073	0	0.00408497
Acaingol	AAT	50kb	0.250833326857954	0.402971817321295	0.447615987432835	1.60653220355163	1.11078732604257	0.0784314	0.107843
Acaingol	ACG	50kb	0.583728750445359	0.493367024856121	0.478855388350381	0.845199117706133	0.970586529349074	0.000816993	0.00980392
Acaingol	CGTA	50kb	0.0625510725110325	0.0611055282663635	0.0874703225691283	0.976890176512737	1.43146332338113	0.00735294	0.0424837
Acaingol	TCAA	50kb	0.139404570294178	0.144512534315976	0.172709259358432	1.03664129526757	1.19511612038305	0	0
Acaingol	TTGG	50kb	0.136857950667276	0.133183835013858	0.0990735286242168	0.973153801912829	0.743885536964062	0	0.0122549
Acaingol	TAG	50kb	0.17608024611751	0.277878670238144	0.239650832753173	1.57813653924982	0.86242975233684	0.0874183	0.170752
Acaingol	TAGA	50kb	0.0490909906539713	0.0784935625208778	0.067834127706671	1.59894028364913	0.864199885036794	0.123366	0.181373
Acaingol	TTAC	50kb	0.034237886095015	0.0573987431307282	0.0905942626608829	1.67646866314814	1.57833181912277	0.0792484	0.0808824
Acaingol	AATT	50kb	0.0492237631302456	0.11149870792061	0.122279940734394	2.26513985990029	1.09669379147838	0.199346	0.151144
Acaingol	ACGG	50kb	0.136912365616569	0.112106377614976	0.0874703225691283	0.81881849831546	0.780243947133329	0.00163399	0.0236928
Acaingol	ACCA	50kb	0.118618059664338	0.109736465806947	0.0923793712847427	0.92512443819665	0.841829291707466	0	0.0359477
Acaingol	AAC	50kb	0.296232807351904	0.353099497405077	0.432442564130027	1.19196621252561	1.22470455865285	0	0.000816993
Acaingol	AACA	50kb	0.0874382937195767	0.116030187641457	0.200378443028258	1.32699510369652	1.72695095217328	0	0.00735294
Acaingol	AAGG	50kb	0.1741343675308	0.179245197846835	0.130759206697728	1.0293499232145	0.729499078739402	0	0.00816993
Acaingol	TGTC	50kb	0.159409682252175	0.155528717775276	0.164229993395098	0.975654148342388	1.05594642419926	0	0.00490196
Acaingol	TCA	50kb	0.494209629064827	0.526103059391205	0.622110355415127	1.06453421473541	1.18248762159836	0	0.00490196
Acaingol	TTGC	50kb	0.169611396945584	0.177995134475567	0.222692300826505	1.04942909309728	1.25111454019589	0	0.00408497
Acaingol	CCCA	50kb	0.132620114416355	0.1107000563223	0.0758671165140399	0.834715433699309	0.685339457219019	0	0.0155229
Acaingol	GTGG	50kb	0.152285677090764	0.141960321599637	0.0905942626608829	0.932197461452835	0.638166085002125	0	0.0416667
Acaingol	GTGT	50kb	0.0870835082501878	0.112071653632441	0.105767685963691	1.28694463376996	0.943750560784755	0.00245098	0.00653595
Acaingol	GTTG	50kb	0.13090930841059	0.12582235071639	0.211981649083347	0.961141359953987	1.68476942193811	0	0.0261438
Acaingol	TTAG	50kb	0.0212327132140414	0.0540826027986141	0.0459665470643889	2.54713574536714	0.849932227477166	0.269608	0.264706
Acaingol	TAGG	50kb	0.0385257840992858	0.05767653499101	0.060247416055267	1.49708919206862	1.04457412472261	0.0710784	0.155229
Acaingol	GCCT	50kb	0.198514441411936	0.164921555051055	0.141916135596851	0.830778626874946	0.860506897069445	0.00163399	0.0106209
Acaingol	TAT	50kb	0.133797653919051	0.244786714882074	0.300344525964405	1.82952920108878	1.22696415983644	0.235294	0.241013
Acaingol	TGGT	50kb	0.116831072729563	0.110231282558074	0.100858637248077	0.943509975408975	0.914972908846823	0	0.0375817
Acaingol	CCTT	50kb	0.172347380596025	0.175191172885848	0.15351934165194	1.01650035109317	0.876296100557366	0	0.00408497
Acaingol	CG	50kb	2.82715263308389	2.29440450800631	2.08009782395259	0.811560182905139	0.90659594535057	0.00163399	0.0114379
Acaingol	CGT	50kb	0.581219132983976	0.492768036157389	0.504293186240383	0.847817988419479	1.02338859105568	0.000816993	0.0106209
Acaingol	CCC	50kb	0.492770897805526	0.471404105902591	0.368178653671076	0.956639501240661	0.781025555486262	0.00163399	0.00898693
Acaingol	GTGC	50kb	0.155541867656444	0.14942597784471	0.140577304128956	0.960680105595475	0.940782226468346	0.00163399	0.00898693
Acaingol	TGC	50kb	0.719398278620081	0.664564939750418	0.803298880736893	0.92377888507762	1.20875904322996	0	0.00326797
Acaingol	ACAT	50kb	0.0900676240694037	0.0935898139280672	0.089701708348953	1.03910605941986	0.958455889418665	0.000816993	0.00408497
Acaingol	ACAG	50kb	0.114917843112429	0.13498948210569	0.194576840000714	1.17466077024805	1.44142222761007	0	0.00816993
Acaingol	AACC	50kb	0.0629493899398556	0.0729984922846783	0.0642639104589514	1.15963780355019	0.880345722872413	0	0.0179739
Acaingol	AGG	50kb	0.657728728287592	0.596080565195319	0.504739463396348	0.906271141215353	0.846763831716203	0	0.00245098
Acaingol	AGGA	50kb	0.196072298487676	0.176788476082468	0.124511326514218	0.901649429552539	0.704295490709112	0	0.0114379
Acaingol	AAAA	50kb	0.083820787890593	0.222780390950375	0.197254502936504	2.65781790599676	0.885421298055102	0.428105	0.116013
Acaingol	AAAC	50kb	0.0579301550170899	0.0916192279191931	0.107999071743516	1.58154639655573	1.17878172733315	0.0114379	0.00245098
Acaingol	TGT	50kb	0.406575441527796	0.484842287143723	0.608722040736179	1.19250263941625	1.25550525784838	0	0.00163399
Acaingol	TGTA	50kb	0.0571074009837831	0.0770872412282012	0.0968421428443921	1.34986428904533	1.25626681278826	0.0171569	0.00735294
Acaingol	TATG	50kb	0.040399834952929	0.0570167793228407	0.067834127706671	1.41131218454908	1.18972219252477	0.0187908	0.00898693
Acaingol	TTGA	50kb	0.138005017798368	0.146266095434005	0.162891161927203	1.05986070483108	1.11366315921586	0	0.00326797
Acaingol	CCAT	50kb	0.135948132715101	0.113469293929484	0.0941644799086024	0.834651360510226	0.829867505539616	0	0.0163399
Acaingol	CGAG	50kb	0.298311458414888	0.204741282023325	0.192791731376854	0.6863339514722	0.941635851214853	0.00571895	0.0220588
Acaingol	TTA	50kb	0.0945340031073548	0.219099648801641	0.270443956514754	2.31768085133163	1.23434226386915	0.327614	0.289216
Acaingol	TTAA	50kb	0.0154756115788656	0.0455318220993148	0.0477516556882486	2.94216625089606	1.04875345388313	0.559641	0.331699
Acaingol	TAAG	50kb	0.0281564713620543	0.0598901888776306	0.0888091540370231	2.12704880904725	1.48286648783961	0.19281	0.26634
Acaingol	GC	50kb	3.12798459195002	2.64731302350744	2.7571002695514	0.846331861838576	1.04147119931382	0	0.00408497
Acaingol	AA	50kb	1.52562758012563	2.1071293891982	2.16756814652172	1.38115580541923	1.02868298341495	0.0130719	0.0245098
Acaingol	AGGC	50kb	0.200886933201101	0.167013674998802	0.145486352844571	0.831381475825561	0.871104434086697	0.00163399	0.0130719
Acaingol	TAGT	50kb	0.0338569814499656	0.060454453593828	0.037487281101055	1.78558309113199	0.620091306306707	0.179739	0.243464
Acaingol	AGAC	50kb	0.146946482266157	0.147455391835836	0.128527820917903	1.00346323070706	0.87163866521066	0	0.0114379
Acaingol	TTCT	50kb	0.149765176639523	0.199202806808956	0.215998143487031	1.33010097059096	1.08431275114603	0.00326797	0.0147059
Acaingol	TTG	50kb	0.5603738542089	0.598554648950954	0.683250325782324	1.06813450423371	1.14150032412213	0	0.000816993
Acaingol	ATTC	50kb	0.0784663568801837	0.104701488339339	0.116924614862814	1.33434878975223	1.11674262436327	0.00735294	0.00408497
Acaingol	CCTG	50kb	0.168529627753644	0.141317927922735	0.168246487798783	0.8385346232967	1.19055303365877	0	0.0236928
Acaingol	ATTT	50kb	0.0527172028748419	0.124676459292728	0.153073064495975	2.36500520690993	1.22776236479875	0.163399	0.121732
Acaingol	CA	50kb	2.24692167557907	2.20344503575528	2.37954979560506	0.980650576165462	1.07992246549931	0	0
Acaingol	GCTC	50kb	0.253449597619951	0.203352322721916	0.236080615505454	0.802338313540523	1.1609437863579	0.000816993	0.0114379
Acaingol	GCTG	50kb	0.269697901478774	0.209941198407975	0.393170174405113	0.778430967600605	1.87276331366401	0	0.0236928
Acaingol	GTTA	50kb	0.0173801348041128	0.0343767427098735	0.0348096181652654	1.97793303086111	1.01259210213851	0.121732	0.156046
Acaingol	GTTC	50kb	0.0885157097155737	0.100360990522436	0.0919330941287777	1.13382122614081	0.916024180811824	0	0.0147059
Acaingol	GCG	50kb	0.781479205969224	0.653852591138301	0.536871418625823	0.836685846717271	0.82108937993375	0.0228758	0.00735294
Acaingol	TTCC	50kb	0.125916192663485	0.15186533761781	0.11380067477106	1.20608266820515	0.749352528734734	0	0.0106209
Acaingol	TTCA	50kb	0.0962034537516572	0.12935551593935	0.144593798532641	1.34460365917083	1.11780156789321	0.00163399	0.00490196
Acaingol	ATT	50kb	0.249766793851816	0.403128075242703	0.453417590460379	1.61401789655784	1.12474823339307	0.0776144	0.105392
Acaingol	ATTA	50kb	0.0219727565244232	0.0521033357941062	0.067834127706671	2.37126988305688	1.30191525499878	0.493464	0.301471
Acaingol	CCTC	50kb	0.273822554635167	0.21113917580544	0.159767221835449	0.771080293538112	0.756691510355572	0	0.0220588
Acaingol	CAGA	50kb	0.153902889383746	0.159105287976404	0.170031596422642	1.03380312490227	1.06867344627702	0.00163399	0.0187908
Acaingol	CAGC	50kb	0.271687312024918	0.209185951787834	0.366839822203181	0.769951125905534	1.75365419650765	0	0.0245098
Acaingol	ACCC	50kb	0.0880782135232598	0.0858290038314442	0.0575697531194773	0.97446349554738	0.670749403459651	0	0.0163399
Acaingol	AATA	50kb	0.0302547118067837	0.0720175397780582	0.0839001053214088	2.38037434426694	1.16499543833308	0.359477	0.270425
Acaingol	CGCA	50kb	0.166901532470804	0.143826735660905	0.109784180367375	0.861746045897238	0.7633085730751	0.0187908	0.00653595
Acaingol	CGCG	50kb	0.161679873936669	0.159348355854151	0.0861314911012335	0.985579416746505	0.540523249452716	0.151961	0.0122549
Acaingol	CTA	50kb	0.176879057573128	0.275326457521805	0.269551402202824	1.55658030577179	0.979024699002915	0.0890523	0.172386
Acaingol	TAAT	50kb	0.0214808453828165	0.0535009760911491	0.0691729591745658	2.49063643155995	1.29292891884284	0.495915	0.29902
Acaingol	GCA	50kb	0.723372746516426	0.667473073287743	0.761795105232153	0.922723556426641	1.1413121153784	0	0.00326797
Acaingol	GTAG	50kb	0.0804100588689217	0.0872353251241209	0.0803298880736893	1.08488075187615	0.920841275703319	0.0130719	0.0686275
Acaingol	CCT	50kb	0.653382062138085	0.585029657753483	0.537317695781788	0.895386775448151	0.918445225230274	0	0.00245098
Acaingol	CCTA	50kb	0.0385453734810312	0.0562875756896009	0.0553383673396526	1.46029394986407	0.983136449947983	0.0727124	0.158497
Acaingol	CGGC	50kb	0.257563367786485	0.167786283610211	0.124511326514218	0.651436906778228	0.742082867771681	0.00571895	0.0228758
Acaingol	CGGT	50kb	0.112621532252274	0.0983817235179283	0.0571234759635124	0.8735605132556	0.58063097413721	0.000816993	0.0359477
Acaingol	CGAC	50kb	0.270233344579815	0.183004068956273	0.166907656330888	0.677207578660679	0.912043416754678	0.000816993	0.0310458
Acaingol	TATT	50kb	0.0304832545938134	0.0726425714636923	0.0914868169728128	2.38303200992308	1.25941049620661	0.359477	0.267157
Acaingol	ATAT	50kb	0.0289552828176722	0.0611228902576311	0.0718506221103554	2.11094088227403	1.1755108733816	0.34232	0.254902
Acaingol	ATC	50kb	0.470147338487561	0.461646666810193	0.480640496974241	0.981919132617629	1.04114365277516	0	0.00571895
Acaingol	ATCA	50kb	0.106672889995587	0.116559728375119	0.137007086881237	1.09268370229719	1.17542386887102	0.00163399	0.0130719
Acaingol	GCCA	50kb	0.227162823915597	0.168984261007676	0.138792195505096	0.743890475100199	0.821332085470324	0	0.0122549
Acaingol	GCCC	50kb	0.195615212913616	0.147325176901329	0.141023581284921	0.75313762517227	0.957226621077615	0.00653595	0.0171569
Acaingol	TTAT	50kb	0.0235682028376874	0.0617652839345328	0.0861314911012335	2.62070402057833	1.39449680491273	0.451797	0.293301
Acaingol	GCAA	50kb	0.169598337357754	0.178142711401342	0.193684285688784	1.05038005782783	1.08724226865745	0	0.00408497
Acaingol	GCAC	50kb	0.156721583757112	0.149616959748654	0.144147521376676	0.954667226822641	0.963443727361081	0.000816993	0.00816993
Acaingol	TACG	50kb	0.0624835979739094	0.0608277364060817	0.0888091540370231	0.973499260261563	1.46001083196881	0.00653595	0.0408497
Acaingol	CGGG	50kb	0.121946077963084	0.104171947605677	0.07497456220211	0.854245985977611	0.719719309519986	0.0277778	0.0138889
Acaingol	GTCG	50kb	0.269188577553394	0.184184684362471	0.168692764954747	0.684221767641452	0.915889209456546	0.000816993	0.0326797
Acaingol	ATTG	50kb	0.0965255902514704	0.120856821213853	0.115139506238955	1.25207026342957	0.952693485419566	0.00326797	0.00408497
Acaingol	GTGA	50kb	0.106842664637381	0.126647045301602	0.115139506238955	1.18536022787747	0.909136932209966	0.000816993	0.0155229
Acaingol	TCGC	50kb	0.213600441953865	0.176545408204721	0.166907656330888	0.826521736518004	0.945409218105196	0.0171569	0.0106209
Acaingol	TCCG	50kb	0.11472847908889	0.116255893527936	0.108891626055445	1.01331329806841	0.936654674021138	0.00490196	0.0228758
Acaingol	GT	50kb	1.73211489990795	1.75495875832594	1.82081079633696	1.01318841978625	1.0375234105637	0	0
Acaingol	GCTT	50kb	0.165569454512117	0.178090625427539	0.184758742569485	1.07562488474893	1.03744226921511	0	0.00490196
Acaingol	GG	50kb	2.37484469157248	2.09809247274341	1.61820096752887	0.883465129399339	0.771272471805284	0	0.00490196
Acaingol	TCTC	50kb	0.204630681712444	0.233553506531928	0.191006622752995	1.14134158464139	0.817828109666525	0	0.00898693
Acaingol	TTC	50kb	0.506999318746601	0.624875427712655	0.659597636516182	1.23249756874914	1.05556660938105	0	0.000816993
Acaingol	CAC	50kb	0.505595413054847	0.527761129557262	0.465020796515468	1.04384081803371	0.881119829544046	0	0.00980392
Acaingol	GTCA	50kb	0.141134965681689	0.134694328254141	0.14994912440422	0.954365401965138	1.11325492578497	0	0.0187908
Acaingol	GTCC	50kb	0.147590755265784	0.127037690105123	0.120941109266499	0.860742868862972	0.952009668677232	0	0.0326797
Acaingol	CACT	50kb	0.0944251732087692	0.116351384479908	0.0995198057801817	1.23220726556319	0.855338389182358	0	0.0261438
Acaingol	AC	50kb	1.74241020831414	1.75091341436059	1.79269533551117	1.00488014016784	1.02386292823385	0	0.000816993
Acaingol	AATC	50kb	0.073477594329022	0.10269617834793	0.117370892018779	1.39765297551893	1.14289444755317	0.00490196	0.00571895
Acaingol	ATAG	50kb	0.0390481676124964	0.0658540328780556	0.0705117906424606	1.68648202731492	1.07072851214792	0.147876	0.226307
Acaingol	GTAA	50kb	0.0335609641258128	0.0562441707114319	0.0856852139452686	1.67588066006044	1.52345057028021	0.0825163	0.0841503
Acaingol	CTG	50kb	0.684531355711242	0.615430504463073	0.825166461379175	0.899053782311592	1.34079551695132	0	0.0130719
Acaingol	TCT	50kb	0.600821574317206	0.696137720870572	0.665399239543726	1.15864301587653	0.955844252645288	0.00163399	0.00245098
Acaingol	TCGA	50kb	0.268788083526599	0.190296105288671	0.18699012834931	0.70797820644396	0.982627195998857	0.00163399	0.0138889
Acaingol	TCCT	50kb	0.194028472992239	0.17077254610824	0.129866652385798	0.880141679592927	0.760465633061916	0	0.00898693
Acaingol	TCAT	50kb	0.124603704086543	0.125414343921602	0.143701244220711	1.00650574427944	1.14581187228903	0	0.0179739
Acaingol	CTGC	50kb	0.256309647354779	0.213066356836145	0.327121155322301	0.831284967363021	1.53530177255468	0	0.0245098
Acaingol	GTA	50kb	0.232532491111808	0.277114742622369	0.33693925275353	1.19172482648511	1.2158835346147	0.00653595	0.0187908
Acaingol	CAAA	50kb	0.130454399434502	0.164305204361054	0.157982113211589	1.25948381252981	0.961516184626932	0.000816993	0.00408497
Acaingol	TCCA	50kb	0.140727941860979	0.133296687957098	0.11380067477106	0.947194183290039	0.853739702877592	0	0.0220588
Acaingol	TCCC	50kb	0.112203625441705	0.125093147083151	0.089701708348953	1.11487616011251	0.717079316018224	0	0.00898693
Acaingol	GGTA	50kb	0.0606726684614458	0.0632150102053785	0.0513218729359682	1.04190258659133	0.811862131623948	0.00490196	0.0277778
Acaingol	CCAC	50kb	0.152858122357324	0.139668538752312	0.0856852139452686	0.913713557371977	0.613489728687021	0	0.0408497
Acaingol	CCAG	50kb	0.191762634503688	0.134381812411324	0.132990592477552	0.700771621954011	0.989647260229579	0	0.0408497
Acaingol	TGTG	50kb	0.103151154477359	0.134781138210479	0.121387386422464	1.30663722469594	0.900625918686791	0.000816993	0.00571895
Acaingol	TGTT	50kb	0.0868136101016957	0.116672581318359	0.226262518074225	1.34394343446477	1.93929469561347	0	0.00571895
Acaingol	TT	50kb	1.51665781988421	2.09410789574749	2.31974865670576	1.3807385346204	1.10775030332319	0.0130719	0.0236928
Acaingol	GCC	50kb	0.878960322730276	0.649234301461116	0.552044841928631	0.738638917675405	0.850301409962847	0.00163399	0.00898693
Acaingol	GCCG	50kb	0.257428418712239	0.166675116169084	0.130312929541763	0.647461989639139	0.781837940401174	0.00571895	0.0212418
Acaingol	CAAG	50kb	0.203975525722959	0.187170946860501	0.176279476606151	0.917614729498076	0.941810038165445	0	0.00490196
Acaingol	CTCG	50kb	0.29627851590931	0.202466861167268	0.183419911101591	0.683366664457177	0.905925592188929	0.00490196	0.0236928
Acaingol	TCAC	50kb	0.107602297329508	0.125666092794982	0.133883146789482	1.16787555576214	1.06538799617098	0.000816993	0.0163399
Acaingol	GTAT	50kb	0.0419539259047307	0.0572077612267844	0.0606936932112319	1.36358540930573	1.06093459890221	0.0433007	0.0490196
Acaingol	AG	50kb	2.32078235115112	2.35431205887521	2.37687213266927	1.01444758820553	1.00958244838827	0	0
Acaingol	CTGG	50kb	0.190809284592078	0.135119697040197	0.120941109266499	0.708140053714172	0.895066462667689	0	0.0375817
Acaingol	AGAT	50kb	0.112880547410907	0.123183328043713	0.126296435138078	1.09127153321911	1.02527214635133	0.00163399	0.0334967
Acaingol	AGC	50kb	0.7491501962954	0.67560716619662	0.863100019636195	0.901831394475426	1.27751756171427	0.000816993	0.00653595
Acaingol	AGCA	50kb	0.20598670224882	0.198951057935576	0.345864795872829	0.965844181996054	1.73844160197844	0.000816993	0.0147059
Acaingol	AGCC	50kb	0.1687407577569	0.146943213093442	0.139238472661061	0.870822290042921	0.94756654444815	0.00245098	0.00980392
Acaingol	CTC	50kb	0.83047442631244	0.749977255791439	0.692175868901623	0.903070861701988	0.92292914692617	0	0.00735294
Acaingol	CTCA	50kb	0.149218850548623	0.144668792237384	0.190114068441065	0.969507483173136	1.3141332384189	0	0.00653595
Acaingol	CTCC	50kb	0.191627685429442	0.176250254353172	0.124511326514218	0.919753604277959	0.706446223134073	0	0.0204248
Acaingol	GAAA	50kb	0.113670652474638	0.192692060083601	0.191006622752995	1.69517862252611	0.991253208202378	0.0130719	0.00163399
Acaingol	GAAC	50kb	0.0899892665424221	0.0997099158499007	0.103982577339831	1.10802009707342	1.0428509186224	0	0.0106209
Acaingol	CACA	50kb	0.104333047175998	0.134598837302169	0.120048554954569	1.29008824093018	0.891898900174485	0	0.00571895
Acaingol	TG	50kb	2.2347936716807	2.20783761954599	2.40721897927489	0.987938013036149	1.09030617014756	0	0
Acaingol	AACG	50kb	0.0956157722992952	0.0986074294044073	0.0883628768810582	1.03128832234652	0.896107701161803	0.000816993	0.00490196
Acaingol	CAG	50kb	0.688331695769849	0.612973782698706	0.820703689819525	0.890520931210554	1.3388887306179	0	0.0138889
Acaingol	GGC	50kb	0.879968087591178	0.654902991609991	0.530623538442314	0.74423493402212	0.810232271405338	0.00163399	0.0106209
Acaingol	CAAC	50kb	0.131320685427243	0.126525511362729	0.18788268266124	0.963485005816762	1.4849391291738	0	0.0236928
Acaingol	GACT	50kb	0.113167858343173	0.116056230628358	0.109784180367375	1.02552290312348	0.945956798467221	0	0.0187908
Acaingol	GAG	50kb	0.833523840070807	0.76404914971384	0.659151359360217	0.916649426186699	0.862708059562778	0	0.00898693
Acaingol	TACT	50kb	0.0524995430776708	0.0754118090708765	0.0963958656884271	1.4364279125117	1.27825955743654	0.0915033	0.18219
Acaingol	AGCT	50kb	0.179014300183376	0.160997745024574	0.203948660275978	0.899356894167971	1.26677960765754	0.000816993	0.0408497
Acaingol	CAGT	50kb	0.0938505513442375	0.101862802767085	0.0950570342205323	1.08537244915545	0.933186910612361	0	0.0269608
Acaingol	GGCC	50kb	0.244936922952589	0.161206088919786	0.103090023027901	0.658153482849906	0.639492116697882	0.00326797	0.0302288
Acaingol	GGCG	50kb	0.259491833589421	0.180903268012892	0.163337439083168	0.697144359074996	0.902899327786206	0.0114379	0.0179739
Acaingol	GGGC	50kb	0.195088476204462	0.149842665635133	0.140131026972991	0.768075431980361	0.935187760969297	0.00653595	0.0179739
Acaingol	GGG	50kb	0.493506587919964	0.48479020116992	0.33426158981774	0.9823378512802	0.689497413543185	0.00163399	0.0122549
Acaingol	GGGA	50kb	0.113731597217846	0.128253029493856	0.0763133936700048	1.12768159975978	0.595022152468224	0	0.00980392
Acaingol	CCA	50kb	0.619355306046326	0.523490079705429	0.421285635230904	0.845217720095344	0.804763359542484	0	0.0187908
Acaingol	CCAA	50kb	0.138705882345259	0.134772457214845	0.107999071743516	0.971641973188828	0.801343790677878	0	0.0106209
Acaingol	TATC	50kb	0.045906627821358	0.0712102071841142	0.0892554311929881	1.55119664770898	1.25340782905206	0.0204248	0.0228758
Acaingol	GTCT	50kb	0.144569637281049	0.146109837512596	0.126296435138078	1.01065369091681	0.864393782706042	0	0.0122549
Acaingol	GCAG	50kb	0.258980333066069	0.213734793499948	0.319088166514932	0.825293530862137	1.49291634408138	0.000816993	0.0236928
Acaingol	GCAT	50kb	0.13793101346733	0.124693821283996	0.103536300183866	0.904030342048711	0.830324222304947	0	0.00816993
Acaingol	GAGG	50kb	0.276286463539143	0.216243601238118	0.131651761009657	0.782678957441871	0.608812285107516	0	0.0204248
Acaingol	GAGT	50kb	0.0965625924169895	0.102453110470184	0.100412360092112	1.06100207032302	0.980081128150171	0	0.0138889
Acaingol	GTT	50kb	0.294476292788733	0.351858115029442	0.463681965047573	1.19486058350333	1.31780949548023	0	0.000816993
Acaingol	TCTA	50kb	0.0489212160121778	0.0773476710972154	0.0883628768810582	1.58106599553783	1.14241160241267	0.124183	0.175654
Acaingol	TAA	50kb	0.094412113620939	0.218622194041781	0.272229065138614	2.31561592741733	1.2452032435764	0.327614	0.293301
Acaingol	GATG	50kb	0.207810691349114	0.164036093496406	0.138792195505096	0.789353485287398	0.846107661714932	0	0.0310458
Acaingol	GCGA	50kb	0.21458644083505	0.181337317794583	0.171370427890537	0.845054874338376	0.945036741332325	0.0163399	0.0106209
Acaingol	GCGC	50kb	0.245315650999667	0.204585024101916	0.162891161927203	0.833966456148345	0.796202765291643	0.0792484	0.0155229
Acaingol	AAAG	50kb	0.16049798123803	0.214082033325301	0.18431246541352	1.33386122164242	0.860943174682269	0.0228758	0.0228758
Acaingol	AGAG	50kb	0.192853110087515	0.229239051701927	0.175833199450187	1.18867179065922	0.767029867488799	0	0.0122549
Acaingol	AGA	50kb	0.603400842913684	0.704740587543674	0.628804512754601	1.16794763517506	0.892249607683668	0.00163399	0.00408497
Acaingol	AGAA	50kb	0.150574871084999	0.203413089691352	0.195023117156679	1.35090993753218	0.958754018498006	0.00326797	0.0114379
Acaingol	CTGT	50kb	0.114571764034927	0.137506970839494	0.201717274496153	1.20018201690231	1.46696035309809	0	0.00980392
Acaingol	CTT	50kb	0.617333246530606	0.686935865498737	0.693960977525482	1.11274723880383	1.01022673640958	0	0.000816993
Acaingol	TTGT	50kb	0.115638297041065	0.140406423381185	0.197700780092469	1.21418619068149	1.40806079473827	0	0.00408497
Acaingol	TTT	50kb	0.354308794433098	0.648340158910834	0.702886520644781	1.8298731758781	1.08413232002408	0.0923203	0.0710784
Acaingol	TTTA	50kb	0.0270202872208211	0.0723560986077766	0.0888091540370231	2.67784342988112	1.22739002994667	0.537582	0.298203
Acaingol	CGCT	50kb	0.192328549976333	0.164131584448378	0.162891161927203	0.85339168037494	0.992442511748462	0.00490196	0.0130719
Acaingol	CTAA	50kb	0.0215853220854586	0.0549246593750933	0.0544458130277227	2.54453740174183	0.991281760272732	0.267974	0.272059
Acaingol	CGG	50kb	0.607912930509041	0.486569805274851	0.364162159267391	0.800393906521149	0.748427369145286	0.00245098	0.0187908
Acaingol	CGGA	50kb	0.115623060855263	0.115856567728781	0.107552794587551	1.00201955277598	0.928327126342384	0.00571895	0.0253268
Acaingol	AGTA	50kb	0.0521142852366779	0.0753076371232708	0.0995198057801817	1.44504787470959	1.3215101360474	0.0931373	0.18219
Acaingol	AGTC	50kb	0.112125267914724	0.116351384479908	0.109784180367375	1.03769102757817	0.943557146811029	0	0.0179739
Acaingol	AGTG	50kb	0.0945666520769305	0.117662214820612	0.0919330941287777	1.24422523412263	0.781330644412389	0	0.0196078
Acaingol	AAG	50kb	0.622265417534503	0.695781800049586	0.653796033488638	1.11814312742361	0.939656704791709	0	0.000816993
Acaingol	ATAC	50kb	0.0425416073570927	0.0562354897157981	0.0504293186240383	1.32189386366527	0.896752546815135	0.0449346	0.0433007
Acaingol	GACG	50kb	0.286329286580618	0.196615870110082	0.170477873578607	0.686677470048888	0.867060596294487	0	0.0318627
Acaingol	GAGA	50kb	0.20421930469579	0.238432226078128	0.18877523697317	1.16753030000421	0.791735412944194	0	0.0122549
Acaingol	TGCC	50kb	0.207368841960856	0.159739000657672	0.122279940734394	0.770313414239084	0.765498345619712	0	0.0106209
Acaingol	TGCG	50kb	0.164994832647585	0.145285142927385	0.116032060550885	0.880543593978492	0.798650558570046	0.0171569	0.00816993
Acaingol	TGCT	50kb	0.203877578814232	0.19731903075642	0.388707402845463	0.967830949847666	1.96994380803189	0	0.0147059
Acaingol	TGGA	50kb	0.139839889888521	0.134095339555408	0.115139506238955	0.958920517330984	0.858639134072065	0	0.0269608
Acaingol	TGGC	50kb	0.226222533591817	0.169079751959648	0.119602277798604	0.747404554599877	0.707371973358157	0	0.0130719
Acaingol	TGGG	50kb	0.131886600899888	0.112306040514554	0.0767596708259698	0.85153487729813	0.683486573600841	0	0.0130719
Acaingol	GGGT	50kb	0.0879389112530703	0.0863498635694726	0.0486442100001785	0.981930096006935	0.563338585486495	0	0.0163399
Acaingol	GGT	50kb	0.434982221656597	0.399933468849463	0.326674878166336	0.919424861380187	0.816823055860069	0	0.0163399
Acaingol	ATGG	50kb	0.13497954661769	0.114797486261456	0.100412360092112	0.850480603454713	0.874691279070508	0	0.0114379
Acaingol	CCGT	50kb	0.137362921396713	0.111715732811455	0.102643745871936	0.813288853174668	0.918794007690663	0.00163399	0.0212418
Acaingol	GTG	50kb	0.501999673205581	0.530738711059658	0.45252503614845	1.0572491166589	0.852632428572906	0	0.00980392
Acaingol	GGTG	50kb	0.166102721015186	0.141639124761186	0.11558578339492	0.852720075237276	0.816058300203465	0	0.0433007
Acaingol	GGTT	50kb	0.0618132057986224	0.0707935193936915	0.060247416055267	1.14528147309372	0.85103010234911	0	0.0171569
Acaingol	TCGG	50kb	0.167212785980759	0.136352398420198	0.132544315321587	0.815442417399156	0.972071755665965	0.00245098	0.0277778
Acaingol	GTTT	50kb	0.0575731929497293	0.090863981299052	0.124511326514218	1.57823418580225	1.37030454459645	0.0122549	0.00163399
Acaingol	TA	50kb	0.63842883407243	1.01860198468395	1.15630411110516	1.59548242548266	1.13518737297958	0.132353	0.212418
Acaingol	ACGT	50kb	0.102260925906929	0.0999008977538445	0.0950570342205323	0.9769215061163	0.951513313271243	0.00326797	0.0114379
Acaingol	ACT	50kb	0.310263157877553	0.373274131258043	0.383798354129849	1.20308880310358	1.028194353668	0.00245098	0.0138889
Acaingol	ACTA	50kb	0.0342095903213827	0.0603416006505885	0.0473053785322837	1.76387966309178	0.783959623580558	0.18219	0.242647
Acaingol	ACTC	50kb	0.0980187364600642	0.100916574243	0.103982577339831	1.02956412097922	1.03038156140188	0	0.0147059
Acaingol	CCGC	50kb	0.182451148380708	0.141708572726256	0.0861314911012335	0.776693235334222	0.607807202092262	0.0204248	0.0171569
Acaingol	CCGG	50kb	0.119462579677362	0.0937200288625743	0.0656027419268462	0.784513687178768	0.699986360685423	0.00490196	0.0367647
Acaingol	CAA	50kb	0.563838998179863	0.599752626348419	0.652457202020743	1.06369482828341	1.08787719028963	0	0.00163399
Acaingol	TACA	50kb	0.0575427205781253	0.076062883743412	0.0883628768810582	1.32185066988868	1.16170821473373	0.0163399	0.00653595
Acaingol	AGTT	50kb	0.0497047912819938	0.0643001346596043	0.0669415733947411	1.29364057269259	1.04107983208931	0.00980392	0.0759804
Acaingol	AT	50kb	1.3443322052679	1.57099977984995	1.6458701511987	1.16860979279811	1.04765778602203	0.0106209	0.0212418
Acaingol	AGCG	50kb	0.195186423113189	0.167508491749929	0.170477873578607	0.858197455940827	1.01772675401502	0.00571895	0.0122549
Acaingol	TGG	50kb	0.615026052680593	0.526302722290783	0.412360092111605	0.855740533261788	0.783503627563939	0	0.0163399
Acaingol	GATA	50kb	0.045288473997392	0.0715834899963679	0.0785447794498295	1.58061165850918	1.09724713692801	0.0196078	0.0277778
Acaingol	GTAC	50kb	0.07656618685088	0.076019478765243	0.109784180367375	0.992859666804332	1.44415855186802	0.000816993	0.0253268
Acaingol	CTGA	50kb	0.122662178695777	0.129095086070336	0.168246487798783	1.05244409844141	1.30327569329103	0.00163399	0.0179739
Acaingol	TCG	50kb	0.85417322502843	0.660971007558022	0.670754565415306	0.773813774759824	1.01480179576019	0.000816993	0.0163399
Acaingol	TCAG	50kb	0.122507640239785	0.129207939013575	0.170924150734572	1.05469290536227	1.32286105667713	0.00163399	0.0204248
Acaingol	ATGT	50kb	0.0891643359111436	0.0934248750110249	0.0937182027526375	1.0477829959293	1.00313971778478	0.000816993	0.00326797
Acaingol	TCC	50kb	0.561843057839804	0.546425270169946	0.443599493029151	0.972558550907192	0.811820970306123	0	0.00898693
Acaingol	TATA	50kb	0.016949168405714	0.0434223401602998	0.0517681500919331	2.56191567166569	1.1922008325858	0.776144	0.356209
Acaingol	GGGG	50kb	0.0964864114879796	0.11982378273343	0.067834127706671	1.2418721028749	0.566115725603326	0.0375817	0.0212418
Acaingol	TGA	50kb	0.492914553271659	0.529610181627263	0.573912422570913	1.07444622625167	1.08365065944829	0	0.00408497
Acaingol	TGAA	50kb	0.0972547505719936	0.130327787450336	0.133883146789482	1.34006602951349	1.02728013272305	0.00163399	0.00653595
Acaingol	GAGC	50kb	0.25592874270973	0.206026069377128	0.235188061193524	0.805013408012555	1.14154515447759	0.000816993	0.0171569
Acaingol	CGA	50kb	0.858404531485436	0.662281837898727	0.658258805048287	0.771526493170619	0.993925497242678	0.000816993	0.0147059
Acaingol	CGAA	50kb	0.135965545498875	0.144295509425131	0.160659776147379	1.06126525580942	1.11340801101464	0.00163399	0.00980392
Acaingol	CATC	50kb	0.208855458375535	0.163202717915561	0.139684749817026	0.781414664404473	0.855897203190557	0	0.0318627
Acaingol	CATG	50kb	0.139297916993564	0.119433137929909	0.102197468715971	0.857393567022447	0.85568771353849	0	0.0106209
Acaingol	CATT	50kb	0.0965908881906217	0.116255893527936	0.126742712294043	1.20359068754503	1.09020462058198	0.00163399	0.00163399
Acaingol	CC	50kb	2.37311864938091	2.0667888024879	1.71816705046502	0.870916758851093	0.831322024000117	0	0.00653595
Acaingol	ATGA	50kb	0.125324158015179	0.126247719502447	0.126742712294043	1.00736938114642	1.00392080580581	0	0.0179739
Acaingol	ATGC	50kb	0.137804770784971	0.122549615362445	0.11112301183527	0.889298785988119	0.9067593684943	0	0.00571895
Acaingol	TCTT	50kb	0.194761986508706	0.223379379649107	0.22849390385405	1.14693520873039	1.02289613398057	0.00163399	0.0122549
Acaingol	GAAG	50kb	0.229491783745327	0.233640316488266	0.202609828808083	1.01807704256438	0.867186930121534	0	0.0261438
Acaingol	TACC	50kb	0.0614061819779124	0.0627635984324205	0.067387850550706	1.02210553417889	1.0736772943837	0.00490196	0.0294118
Acaingol	AACT	50kb	0.0500791661331281	0.0646907794631256	0.0772059479819347	1.29177030007158	1.19346139624029	0.00980392	0.0759804
Acaingol	GGTC	50kb	0.146265207101012	0.123843083711883	0.0995198057801817	0.846702275725463	0.803595992584547	0	0.0343137
Acaingol	CTAC	50kb	0.0806168356762343	0.0854644020148244	0.0905942626608829	1.06013094284745	1.06002336089789	0.0147059	0.0645425
Acaingol	TCGT	50kb	0.204271543047111	0.156613842229502	0.181634802477731	0.766694371096917	1.15976212505893	0	0.0212418
Acaingol	CTAT	50kb	0.0392810635954695	0.0642306866945338	0.0807761652296542	1.63515650584222	1.25759460760254	0.146242	0.224673
Acaingol	GATC	50kb	0.141705234350277	0.123513205877798	0.133883146789482	0.87162063168739	1.08395815522709	0	0.0318627
Acaingol	AAA	50kb	0.355529865895228	0.651083353531116	0.628358235598636	1.83130424751148	0.96509645376551	0.0898693	0.0718954
Acaingol	AGGG	50kb	0.143030782515049	0.147698459713583	0.114246951927025	1.03263407440313	0.77351485011132	0.00326797	0.0106209
Acaingol	AGGT	50kb	0.117464462739331	0.103668449858916	0.120048554954569	0.882551602768324	1.15800472677989	0	0.0171569
Acaingol	CACG	50kb	0.139186910497007	0.136578104306677	0.130759206697728	0.981256813726125	0.957395091706039	0.0106209	0.0122549
Acaingol	GATT	50kb	0.0733165260791154	0.101793354802014	0.111569288991235	1.3884094111629	1.09603705672374	0.00571895	0.00490196
Acaingol	CT	50kb	2.3098427697453	2.33143763538013	2.48665631303665	1.00934906302614	1.0665763798701	0	0
Acaingol	TAAC	50kb	0.0168925768584495	0.0347153015395919	0.0321319552294757	2.05506251831719	0.925584794152804	0.122549	0.160948
Acaingol	AGT	50kb	0.308619826408911	0.374142230821424	0.368178653671076	1.21230782602313	0.984060668218995	0.00245098	0.0179739
Acaingol	TGAC	50kb	0.140838948357536	0.133305368952732	0.136560809725272	0.946509261162052	1.02442092766492	0	0.0196078
Acaingol	TGAG	50kb	0.148509279609846	0.147385943870766	0.175386922294222	0.992435922239801	1.18998404927955	0	0.00245098
Acaingol	CTTA	50kb	0.0277167985717687	0.0598641458907292	0.0785447794498295	2.15985066730271	1.31205044824657	0.196078	0.270425
Acaingol	CTTC	50kb	0.226579495659178	0.230046384295871	0.22670879523019	1.01530098134699	0.985491669100139	0	0.0277778
Acaingol	CCCT	50kb	0.142210205079714	0.146804317163301	0.131205483853692	1.0323050802227	0.89374404233455	0.00326797	0.0106209
Acaingol	CCG	50kb	0.606900812452195	0.482290074427384	0.388707402845463	0.794676929956118	0.805961854609945	0.00245098	0.0196078
Acaingol	GGCT	50kb	0.168000714446518	0.14942597784471	0.132544315321587	0.889436561844377	0.887023242098726	0.00163399	0.00735294
Acaingol	CAAT	50kb	0.0979947938823754	0.120388047449628	0.128527820917903	1.22851472695714	1.06761280410068	0.00326797	0.00245098
Acaingol	TAAA	50kb	0.0274621366090785	0.0701511257167898	0.082114996697549	2.5544671456335	1.17054424798626	0.54085	0.298203
Acaingol	GGAC	50kb	0.14789112578588	0.127141862052729	0.119156000642639	0.859699061570523	0.93718936248725	0	0.0294118
Acaingol	TCTG	50kb	0.152311796266425	0.160607100221053	0.156643281743694	1.05446264936773	0.975319780558248	0.00163399	0.0147059
Acaingol	GGA	50kb	0.565447504080958	0.556069856319105	0.424855852478623	0.983415528949774	0.764033237282361	0	0.00980392
Acaingol	GGAA	50kb	0.127463753821371	0.155259606910628	0.120048554954569	1.21806868428032	0.773211766687471	0	0.0130719
Acaingol	AAGA	50kb	0.19601353034244	0.227337913658123	0.201270997340188	1.15980725035134	0.885338455436276	0.00163399	0.0163399
Acaingol	GACC	50kb	0.146589520198797	0.121594705842727	0.11290812045913	0.829491123770832	0.928561154670398	0	0.0359477
Acaingol	CAGG	50kb	0.16866457682789	0.142003726577806	0.182081079633696	0.841929759339509	1.28222747403696	0	0.0245098
Acaingol	CCCG	50kb	0.121118970733834	0.100465162470042	0.0807761652296542	0.82947503484669	0.804021645351353	0.0294118	0.0179739
Acaingol	GGAT	50kb	0.0962535155050065	0.0911070491767985	0.0718506221103554	0.946532172864478	0.788639548306796	0	0.0122549
Acaingol	CTTG	50kb	0.203046118389038	0.1853218947905	0.18877523697317	0.912708384975976	1.01863429135869	0	0.00653595
Acaingol	TTTC	50kb	0.113320220201193	0.188620673131346	0.223584855138435	1.66449264567667	1.18536770878101	0.0138889	0.000816993
Acaingol	TTTG	50kb	0.129818832826763	0.165546586736689	0.165122547707028	1.27521241049519	0.997438551660775	0.000816993	0.00408497
Acaingol	TTTT	50kb	0.0840210349039904	0.220801123945867	0.224477409450365	2.62792673522973	1.01664975901753	0.425654	0.115196
Acaingol	GAA	50kb	0.511406929639316	0.63407728308449	0.611399703671968	1.23986838334727	0.964235306929455	0	0.000816993
Acaingol	GAC	50kb	0.706112324600757	0.591696662400247	0.551598564772666	0.837963935461398	0.932232003025129	0	0.00980392
Acaingol	GGCA	50kb	0.207318780207507	0.162586367225561	0.129420375229833	0.78423366692987	0.796010006486486	0	0.0138889
Acaingol	GTC	50kb	0.702695065785171	0.592755743867571	0.567664542387404	0.843546187712651	0.957670251634419	0	0.00898693
Acaingol	TAC	50kb	0.234006047938656	0.275534801417016	0.341848301469144	1.1774687186258	1.24067195762964	0.00816993	0.0187908
Acaingol	ACTG	50kb	0.0937351916517368	0.102730902330465	0.104875131651761	1.09596940615592	1.0208722913228	0	0.0302288
Acaingol	CGTC	50kb	0.284635893358627	0.195947433446279	0.192791731376854	0.688414349765069	0.983895159972635	0	0.0367647
Acaingol	CTAG	50kb	0.035352304256531	0.0701598067124236	0.0423963298166693	1.98458935528827	0.604282306398685	0.178105	0.184641
Acaingol	CGTT	50kb	0.0959901471504295	0.0992064181031399	0.107552794587551	1.03350626130065	1.08413141653531	0.000816993	0.00245098
Acaingol	GA	50kb	2.5207551132041	2.45605332770342	2.291186918724	0.974332379547001	0.932873440849274	0	0.00163399
Acaingol	GAAT	50kb	0.0781376905864554	0.106810970278354	0.111569288991235	1.36695837151948	1.04454897002134	0.00735294	0.00653595
Acaingol	CCGA	50kb	0.167497920315053	0.134555432324	0.133436869633517	0.803325987993818	0.991686974868547	0.00245098	0.0326797
Acaingol	CCCC	50kb	0.0966257137581691	0.112618556357371	0.0798836109177243	1.16551331914844	0.709329026241738	0.0359477	0.0204248
Acaingol	TGAT	50kb	0.105303809871381	0.117740343781317	0.127635266605973	1.11810146209454	1.08404020666896	0.00163399	0.0147059
Acaingol	CTCT	50kb	0.193188306175159	0.225402051631784	0.191899177064924	1.16674790568026	0.851363932473915	0	0.0138889
Acaingol	GACA	50kb	0.159723112360101	0.156292645391051	0.157982113211589	0.978522413454379	1.01080964376993	0	0.00490196
Acaingol	CTTT	50kb	0.159860238032319	0.21070512602375	0.198147057248434	1.31805837785098	0.94039979466897	0.0236928	0.0236928
Acaingol	CGTG	50kb	0.137961485838934	0.135753409721465	0.116478337706849	0.983994981613588	0.858014085582351	0.00898693	0.0122549
Acaingol	ACTT	50kb	0.0842212819173878	0.108755513300327	0.125403880826148	1.29130679116241	1.15308067628578	0.00653595	0.0441176
Acaingol	GGAG	50kb	0.193719396080256	0.181727962598104	0.113354397615095	0.938098952790539	0.623758699511649	0	0.0196078
Achhypo	ACGA	50kb	0.222945469450848	0.167995903276751	0.190886455341693	0.753529119432447	1.13625660875333	0	0.0228758
Achhypo	GAAT	50kb	0.0555905712694514	0.112352244117623	0.0890313325930728	2.02106655053144	0.792430389729152	0.00735294	0.00653595
Achhypo	TCGC	50kb	0.240208572087642	0.183743429227758	0.187921556489941	0.764932856603958	1.02273892067729	0.0171569	0.0106209
Achhypo	CTTT	50kb	0.105104192332854	0.135590262647743	0.121970635689982	1.29005570223444	0.899553060140136	0.0236928	0.0236928
Achhypo	GACT	50kb	0.097070616295511	0.101029047574608	0.105362381146425	1.04077888273674	1.0428919570742	0	0.0187908
Achhypo	GGC	50kb	0.931858899555176	0.682499112304605	0.754602915074088	0.732406067732354	1.10564673487414	0.00163399	0.0106209
Achhypo	GAAG	50kb	0.191417592529966	0.154841240141591	0.156440597950194	0.808918543458072	1.01032901704443	0	0.0261438
Achhypo	GTCA	50kb	0.11861885628205	0.126685013571888	0.137530328444504	1.06800063280544	1.08560850701146	0	0.0187908
Achhypo	ACT	50kb	0.337463018239873	0.420722859285644	0.412072730656174	1.24672286012267	0.979439841599866	0.00245098	0.0138889
Achhypo	ACAG	50kb	0.0943110554578546	0.118880702278951	0.110810081475661	1.26051714405928	0.932111598866968	0	0.00816993
Achhypo	AGTG	50kb	0.099781578435414	0.128135782052183	0.120512291132819	1.28416270880223	0.940504589761981	0	0.0196078
Achhypo	GGCA	50kb	0.196735980453688	0.180528073553345	0.175603968577375	0.917615949746625	0.972723882335592	0	0.0138889
Achhypo	CTCT	50kb	0.104354081997963	0.103915150827962	0.0941295123259644	0.995793828457909	0.905830493204996	0	0.0138889
Achhypo	ACTG	50kb	0.0997836914222728	0.125717834585024	0.117824598271271	1.25990362546321	0.937214665367031	0	0.0302288
Achhypo	AAGG	50kb	0.136526419910794	0.12283687590075	0.129190043869656	0.899729707854432	1.05172036428246	0	0.00816993
Achhypo	ACTC	50kb	0.0977171902743187	0.0990998341699603	0.101240448596428	1.01414944383644	1.02160058535311	0	0.0147059
Achhypo	AAGT	50kb	0.100931043286628	0.123073526078387	0.121283646931649	1.21938228389137	0.98545683053236	0.00653595	0.0400327
Achhypo	GA	50kb	2.16221733967305	2.06149056480886	2.08422747330717	0.953415055454406	1.01102935365626	0	0.00163399
Achhypo	GTC	50kb	0.673195500242349	0.539058237242215	0.62009774765312	0.800745455143647	1.15033535305109	0	0.00898693
Achhypo	ACCC	50kb	0.0924981127329624	0.0898962000875194	0.0973836696022781	0.971870640723725	1.08329016696445	0	0.0163399
Achhypo	GAAC	50kb	0.110942375023853	0.112465424637362	0.1097133099492	1.0137282946501	0.975529237567581	0	0.0106209
Achhypo	AGAC	50kb	0.103880772941581	0.0943616860481447	0.107929549664406	0.908365266989407	1.14378572686099	0	0.0114379
Achhypo	TCCT	50kb	0.113133542396479	0.105417364999048	0.105832426086337	0.93179584733244	1.00393731229473	0	0.00898693
Achhypo	ACGC	50kb	0.222981390227448	0.158509317894962	0.17588117456758	0.71086343902187	1.10959517650647	0.0122549	0.00816993
Achhypo	ACTT	50kb	0.0999992160818754	0.1236600069534	0.122549152539104	1.23660976354206	0.991016865988738	0.00653595	0.0441176
Achhypo	GACG	50kb	0.3022120584737	0.187087399129148	0.224958687268134	0.619060007314134	1.20242564873566	0	0.0318627
Achhypo	CTG	50kb	0.557188295717836	0.545190563584456	0.522280190414	0.978467365115911	0.957977311603071	0	0.0130719
Achhypo	AGG	50kb	0.464618341431672	0.420728003854723	0.435840131207621	0.905534642817358	1.03591899567996	0	0.00245098
Achhypo	TCCC	50kb	0.0708315454823274	0.087936119268397	0.075026403870567	1.24148243088014	0.853192118264541	0	0.00898693
Achhypo	TTCA	50kb	0.0947357658164832	0.139350942644537	0.125044006450945	1.47094332793467	0.897331615257983	0.00163399	0.00490196
Achhypo	ACCA	50kb	0.127882190671243	0.147659421707221	0.150510800246689	1.15465195686881	1.01931050864551	0	0.0359477
Achhypo	AGTA	50kb	0.0648792615009505	0.080317012462307	0.0856204936701217	1.23794584901572	1.06603185359146	0.0931373	0.18219
Achhypo	CATA	50kb	0.041921659279559	0.0796996641728197	0.0757254450632566	1.9011571951705	0.950135058273954	0.0204248	0.00898693
Achhypo	ACCG	50kb	0.151243373382675	0.121499287940194	0.13251651575211	0.803336273337259	1.09067730353563	0.000816993	0.0367647
Achhypo	CTCG	50kb	0.281908367747022	0.175635588359157	0.212858043173989	0.623023678803208	1.21193002604185	0.00490196	0.0236928
Achhypo	CATG	50kb	0.182538821749084	0.173248508306473	0.170083953641999	0.949104999399079	0.981734014939534	0	0.0106209
Achhypo	CATT	50kb	0.0832897160020995	0.150859343674397	0.122115264902263	1.81126015210083	0.80946437872504	0.00163399	0.00163399
Achhypo	GTCC	50kb	0.134783205752243	0.114929673226232	0.131576425872286	0.852700249892368	1.14484294768059	0	0.0326797
Achhypo	GTCG	50kb	0.316624741837907	0.202335901879486	0.244459526057303	0.639040084817724	1.20818660349712	0.000816993	0.0326797
Achhypo	GGCC	50kb	0.237100368418276	0.153441917352086	0.202396530152358	0.647160181047862	1.31904328129543	0.00326797	0.0302288
Achhypo	GT	50kb	2.01969637604371	1.97922890523467	2.06555825248862	0.979963586958399	1.04361766697406	0	0
Achhypo	GACA	50kb	0.13680744716302	0.140354133614954	0.15080005867125	1.02592465926001	1.07442548920542	0	0.00490196
Achhypo	CTT	50kb	0.553365902490178	0.533754186521702	0.531452092959462	0.964559225857209	0.995686977975307	0	0.000816993
Achhypo	ACAT	50kb	0.0952217527940184	0.118901280555268	0.121765744305918	1.24867771351019	1.02409110934107	0.000816993	0.00408497
Achhypo	CTCC	50kb	0.131780651425819	0.116287839463105	0.118945474666446	0.882434850677333	1.02285393911875	0	0.0204248
Achhypo	CCAT	50kb	0.138229487319026	0.150005345207273	0.144231481946839	1.08519063563529	0.96150894988138	0	0.0163399
Achhypo	GAA	50kb	0.441252932746523	0.525224490988618	0.475408273200725	1.19030254987638	0.905152523078036	0	0.000816993
Achhypo	AGTC	50kb	0.0974467279563861	0.100951879038422	0.106326575894963	1.03596992075101	1.05324018639114	0	0.0179739
Achhypo	CCCG	50kb	0.155496815929537	0.100313952472619	0.118029489655335	0.645119013357003	1.17660092884438	0.0294118	0.0179739
Achhypo	CCCT	50kb	0.0716978700944554	0.0813613599853565	0.077244051792203	1.13478071075431	0.949394796327218	0.00326797	0.0106209
Achhypo	CGTC	50kb	0.299078498962027	0.185405125040295	0.227574065523541	0.619921277135456	1.22744215120311	0	0.0367647
Achhypo	GGTG	50kb	0.17889391941757	0.163972850256925	0.166323594122703	0.916592642113138	1.01433617737384	0	0.0433007
Achhypo	GGTT	50kb	0.0781995306591329	0.103683645219404	0.0924421715160239	1.32588577380796	0.891579104114327	0	0.0171569
Achhypo	GAC	50kb	0.678484306350047	0.542597700768609	0.615746818850345	0.799720340898598	1.13481280510057	0	0.00980392
Achhypo	TAAA	50kb	0.0290620212566055	0.104496487133896	0.0863677446002382	3.59563728245999	0.826513378287744	0.54085	0.298203
Achhypo	TAAC	50kb	0.0235724813973165	0.0594557848467129	0.051596471481108	2.52225397252753	0.867812469621458	0.122549	0.160948
Achhypo	CAG	50kb	0.555592990639405	0.546471561285142	0.525498190387244	0.983582533422956	0.961620379936012	0	0.0138889
Achhypo	ACC	50kb	0.484945275013797	0.460670438184556	0.490919756217821	0.949943141876058	1.06566368389618	0	0.0171569
Achhypo	GAG	50kb	0.650745014867081	0.515614435948932	0.551615815638251	0.792344811207273	1.06982228808831	0	0.00898693
Achhypo	CCC	50kb	0.432224139898662	0.397222467732491	0.400936281310567	0.919019626774253	1.0093494549774	0.00163399	0.00898693
Achhypo	CCCA	50kb	0.120281776939964	0.129180129575232	0.122983040175946	1.07397922496364	0.952027533803665	0	0.0155229
Achhypo	AAT	50kb	0.19478780656983	0.505736863317134	0.413796228769185	2.59634764733506	0.818204601608613	0.0784314	0.107843
Achhypo	AATA	50kb	0.0266405383163649	0.106369110278674	0.0896701116139789	3.9927537880619	0.843008946667451	0.359477	0.270425
Achhypo	CTGA	50kb	0.0742355673119327	0.096311477729109	0.0861266959131039	1.29737646274615	0.894251629648427	0.00163399	0.0179739
Achhypo	CTGC	50kb	0.239185886447959	0.190292465665403	0.183558575252809	0.795584005776218	0.964612942561612	0	0.0245098
Achhypo	TCCG	50kb	0.116406559040836	0.112907857578161	0.104470501004028	0.96994412091979	0.925272193139506	0.00490196	0.0228758
Achhypo	TAA	50kb	0.107337619442657	0.295545204453921	0.257861833061973	2.75341679821593	0.872495405697495	0.327614	0.293301
Achhypo	CCGC	50kb	0.267387922053014	0.168819034329401	0.187897451621227	0.6313637244091	1.11301105570003	0.0204248	0.0171569
Achhypo	AAGA	50kb	0.139433889828569	0.127374385828482	0.134577482027109	0.913510954797902	1.05655058630333	0.00163399	0.0163399
Achhypo	AAGC	50kb	0.182228212680833	0.15978002645749	0.155078672867885	0.876812783854384	0.970576087050181	0	0.00408497
Achhypo	CTAT	50kb	0.0319166665029102	0.0665501456067386	0.0586591980141445	2.08512206626186	0.881428545036946	0.146242	0.224673
Achhypo	CTC	50kb	0.653333423769171	0.514847895156152	0.549096856857697	0.78803238350477	1.06652248561909	0	0.00735294
Achhypo	GAGA	50kb	0.123510420860285	0.111338764009047	0.114642755601098	0.901452389470793	1.02967512367734	0	0.0122549
Achhypo	CTTG	50kb	0.224561904397867	0.186341436612684	0.199467788603676	0.829799859029222	1.07044247500504	0	0.00653595
Achhypo	CCCC	50kb	0.0847371120004109	0.0856879425808472	0.0819686060600363	1.01122094626533	0.956594400463033	0.0359477	0.0204248
Achhypo	TCAT	50kb	0.112241861942045	0.126813627798864	0.126598770482962	1.12982469824265	0.99830572376462	0	0.0179739
Achhypo	TGCT	50kb	0.178279040241645	0.162151672802937	0.160405848853554	0.909538623178317	0.989233389213908	0	0.0147059
Achhypo	TGG	50kb	0.629722908608395	0.644125771543886	0.639719110785856	1.02287174682484	0.993158695160624	0	0.0163399
Achhypo	CGTG	50kb	0.237639180067282	0.163221743171382	0.19324873247561	0.686846937971968	1.18396439543413	0.00898693	0.0122549
Achhypo	CCGA	50kb	0.186914817533759	0.137663523986605	0.158019466850924	0.736504070693812	1.14786736729404	0.00245098	0.0326797
Achhypo	GCGA	50kb	0.24039662791808	0.183959501129079	0.188608545248274	0.765233284352752	1.0252721065814	0.0163399	0.0106209
Achhypo	GCGC	50kb	0.402190144686986	0.226242714389884	0.257572574637412	0.562526748550646	1.13847897967462	0.0792484	0.0155229
Achhypo	CCT	50kb	0.463462537619882	0.420331872035635	0.435394191136423	0.906938183600027	1.03583434924371	0	0.00245098
Achhypo	CCTA	50kb	0.0380020686563945	0.0507357402577038	0.0588881942669221	1.33507837998094	1.16068463705879	0.0727124	0.158497
Achhypo	TTCT	50kb	0.10325744181822	0.109172900426763	0.11048466574803	1.05728844821622	1.01201548475986	0.00326797	0.0147059
Achhypo	CTCA	50kb	0.135275531690355	0.118289076834859	0.122030897861766	0.874430692356268	1.03163285340481	0	0.00653595
Achhypo	TGTC	50kb	0.13495435768781	0.138774750907682	0.151872725328998	1.02830877998552	1.09438297914892	0	0.00490196
Achhypo	CGGT	50kb	0.150833453932058	0.121046565861236	0.130045766708983	0.802518027040346	1.07434494967882	0.000816993	0.0359477
Achhypo	AGGG	50kb	0.0720613038341774	0.0813870828307518	0.0768463214584313	1.12941451931031	0.944207837234279	0.00326797	0.0106209
Achhypo	CAGC	50kb	0.250669970025802	0.201301843494595	0.201010500201336	0.803055282106085	0.998552704296189	0	0.0245098
Achhypo	AGAG	50kb	0.102995431447723	0.10370422349572	0.0959012201764018	1.00688178143471	0.924757130844915	0	0.0122549
Achhypo	CACA	50kb	0.124917670108279	0.152886303891548	0.13974797636614	1.22389653728753	0.914064718742054	0	0.00571895
Achhypo	ACG	50kb	0.787858845124635	0.576922265664107	0.66030466866713	0.732266026121521	1.14452970177367	0.000816993	0.00980392
Achhypo	TCTA	50kb	0.0416216151456024	0.0655263763600054	0.0629619170794927	1.57433526139671	0.960863709807125	0.124183	0.175654
Achhypo	TCTC	50kb	0.124045006535574	0.112594038864338	0.113979871711478	0.907686992076125	1.0123082257384	0	0.00898693
Achhypo	CACG	50kb	0.236016406159686	0.163077695237168	0.194887863548123	0.690959149368758	1.19506142924508	0.0106209	0.0122549
Achhypo	AACT	50kb	0.0763844749473819	0.111009511587988	0.10090298043444	1.4532993997073	0.908957971177655	0.00980392	0.0759804
Achhypo	AAG	50kb	0.559130130641118	0.534597895850668	0.540828886888988	0.956124284051157	1.01165547243392	0	0.000816993
Achhypo	CGG	50kb	0.758287594035047	0.531413407590729	0.584470751694663	0.700807202664282	1.09984193726779	0.00245098	0.0187908
Achhypo	CAGA	50kb	0.0914395063166791	0.106435989676702	0.102108223870111	1.16400442176586	0.959339262783796	0.00163399	0.0187908
Achhypo	TCAC	50kb	0.111760100938227	0.117810631910507	0.119246785525364	1.05413856037606	1.01219035660506	0.000816993	0.0163399
Achhypo	TCAG	50kb	0.0750089205022713	0.0971243196436007	0.0867654749340099	1.29483692063879	0.893344481098012	0.00163399	0.0204248
Achhypo	TCA	50kb	0.431241601009298	0.504013432675648	0.497452175639162	1.16874956288084	0.986981979822136	0	0.00490196
Achhypo	TCAA	50kb	0.132224378666177	0.161945890039775	0.164178260807207	1.2247808737951	1.01378467071244	0	0
Achhypo	CGTA	50kb	0.114464724117554	0.0864956399262598	0.105374433580782	0.755653242455989	1.21826295141139	0.00735294	0.0424837
Achhypo	GGAT	50kb	0.0740390595340598	0.105026377749039	0.0863195348628114	1.41852663188846	0.821884337181201	0	0.0122549
Achhypo	TTTT	50kb	0.0670260561495408	0.171247270934718	0.151547309601367	2.55493580813782	0.88496189617608	0.425654	0.115196
Achhypo	CTGT	50kb	0.0947040710136004	0.117862077601297	0.10876116763502	1.24453021226903	0.92278339096428	0	0.00980392
Achhypo	AA	50kb	1.42148866643504	2.12178491441546	1.92895596148958	1.4926498990222	0.90911946276185	0.0130719	0.0245098
Achhypo	ACA	50kb	0.417323356570061	0.522539025929348	0.517001224165758	1.25212025088661	0.989402127900895	0	0.00163399
Achhypo	GTA	50kb	0.33857022335391	0.348709181316942	0.384520865716718	1.0299463959429	1.10269785345063	0.00653595	0.0187908
Achhypo	GATG	50kb	0.173968547049593	0.160582579233823	0.163455114745804	0.92305524163541	1.01788821381302	0	0.0310458
Achhypo	TAGT	50kb	0.0395677919188015	0.0716484135640885	0.0698800144002486	1.81077614113825	0.97531837655752	0.179739	0.243464
Achhypo	CTTC	50kb	0.189792705635511	0.153230990019845	0.157320425658235	0.80735974286661	1.02668804553087	0	0.0277778
Achhypo	CGGG	50kb	0.153971239417449	0.100123603416694	0.115353849228144	0.650274712313234	1.15211443947003	0.0277778	0.0138889
Achhypo	ATAT	50kb	0.026974390240063	0.100128747985773	0.10104760964672	3.71199300872644	1.00917680166217	0.34232	0.254902
Achhypo	GTT	50kb	0.366744790129799	0.480857727250793	0.436973060037153	1.3111508062067	0.908736691277602	0	0.000816993
Achhypo	TTA	50kb	0.106841067530828	0.297417827598699	0.254619728220016	2.78374069514874	0.856101096144009	0.327614	0.289216
Achhypo	TTAA	50kb	0.0254150059382326	0.0896338270644873	0.073917579909749	3.52680724459907	0.824661652085532	0.559641	0.331699
Achhypo	CCG	50kb	0.760347756222424	0.531310516209148	0.595342047484422	0.698773044124989	1.12051621287704	0.00245098	0.0196078
Achhypo	GAT	50kb	0.389761555983238	0.476186458527005	0.438648348412737	1.22173788362925	0.921169303658098	0	0.00490196
Achhypo	GATA	50kb	0.0421392969260204	0.0865779530315248	0.0729533851612116	2.05456567496892	0.842632363168113	0.0196078	0.0277778
Achhypo	CT	50kb	1.95409447303703	1.86750429854469	1.87657608177529	0.95568782590242	1.00485770406937	0	0
Achhypo	CTA	50kb	0.190177269243822	0.272049957469847	0.270348155055532	1.43050722387363	0.993744522402641	0.0890523	0.172386
Achhypo	TAGG	50kb	0.0379112102214641	0.0502984518859836	0.0558148235059591	1.32674350389127	1.10967279137099	0.0710784	0.155229
Achhypo	GTGT	50kb	0.112605295681767	0.128475323611401	0.131974156206058	1.14093500517493	1.02723349898102	0.00245098	0.00653595
Achhypo	TGGT	50kb	0.126574251805616	0.14635270116114	0.146183976312628	1.15625965844853	0.998847135398436	0	0.0375817
Achhypo	ATAG	50kb	0.0316440911981187	0.0675996376988672	0.0589122991356356	2.13624835283265	0.87148838575244	0.147876	0.226307
Achhypo	CAGT	50kb	0.0991540213383359	0.126191134940298	0.115739527127559	1.27267793314913	0.917176370450399	0	0.0269608
Achhypo	AGAT	50kb	0.084204639311981	0.102618719420038	0.0955999093174839	1.21868248897584	0.931603023871066	0.00163399	0.0334967
Achhypo	TTTA	50kb	0.0286288589505416	0.103519019008874	0.0866449505904427	3.61589748259652	0.836995476000552	0.537582	0.298203
Achhypo	CGC	50kb	1.13278915892368	0.739572961667713	0.810719049438965	0.65287785978674	1.09619887618771	0.0245098	0.00735294
Achhypo	TA	50kb	0.761710632746382	1.25908698097857	1.22239404976137	1.65297283095403	0.970857508836536	0.132353	0.212418
Achhypo	ACGT	50kb	0.168795955219131	0.127096579098213	0.153801114826073	0.752959861705308	1.21011215185599	0.00326797	0.0114379
Achhypo	GACC	50kb	0.142358263641216	0.11319080887751	0.133721759187782	0.795112317208245	1.1813835461896	0	0.0359477
Achhypo	GGCG	50kb	0.336210017032576	0.208313891149355	0.235239413774414	0.619594540900224	1.1292545709578	0.0114379	0.0179739
Achhypo	CCTC	50kb	0.176523148161941	0.135142685137865	0.14364091266336	0.765580528928057	1.06288337039349	0	0.0220588
Achhypo	CCTG	50kb	0.114382317630059	0.112388256101176	0.108013916704903	0.982566697631254	0.961078323055969	0	0.0236928
Achhypo	TCGG	50kb	0.185311060507893	0.135672575753008	0.154247054897272	0.732134257832004	1.13690665958962	0.00245098	0.0277778
Achhypo	TCGT	50kb	0.219505526844642	0.168191396901755	0.188572387945203	0.766228528818752	1.12117736946648	0	0.0212418
Achhypo	GGGC	50kb	0.18335232168974	0.132966532417422	0.145460830251225	0.725196884293731	1.09396573413361	0.00653595	0.0179739
Achhypo	GGGG	50kb	0.0833002809363938	0.0844789688472677	0.0814985611201243	1.01414986717481	0.964720121850306	0.0375817	0.0212418
Achhypo	GGGT	50kb	0.0917458894112122	0.0908119333835923	0.0935871527799121	0.989820186674154	1.03056007391228	0	0.0163399
Achhypo	GGT	50kb	0.482479419349521	0.458494285464113	0.479072213245167	0.950287757521875	1.0448815360048	0	0.0163399
Achhypo	GGTA	50kb	0.0837038614264339	0.0771736807550005	0.0865123738125188	0.921984714203745	1.12100878131193	0.00490196	0.0277778
Achhypo	GAGT	50kb	0.0980806240140407	0.101435468531854	0.104157137710753	1.03420496710271	1.02683153356801	0	0.0138889
Achhypo	GGTC	50kb	0.14167154291209	0.113129074048561	0.13325171424787	0.79853068388448	1.17787328649637	0	0.0343137
Achhypo	TG	50kb	2.26335545567185	2.42030882436616	2.33546046747295	1.06934543502701	0.964943169219147	0	0
Achhypo	AGCC	50kb	0.161250479146183	0.138836485736631	0.13883199135503	0.860998903518096	0.99996762823852	0.00245098	0.00980392
Achhypo	AGCG	50kb	0.235397301010044	0.16339665852007	0.172843961109687	0.694131401757654	1.05781821167693	0.00571895	0.0122549
Achhypo	AGCA	50kb	0.176685848150073	0.161596059342399	0.163503324483231	0.914595373847615	1.0118026711084	0.000816993	0.0147059
Achhypo	CCAC	50kb	0.188901025181077	0.175393793612441	0.182377436685851	0.928495721208034	1.03981693382402	0	0.0408497
Achhypo	CCAG	50kb	0.149259278722216	0.140292398786005	0.145316201038944	0.939924137293341	1.03580951139486	0	0.0408497
Achhypo	GCAC	50kb	0.226638970480116	0.187123411112701	0.194429871042568	0.825645345618611	1.03904620959195	0.000816993	0.00816993
Achhypo	TGTA	50kb	0.0755054724141008	0.104373017475998	0.105615482267916	1.38232387850747	1.01190408040281	0.0171569	0.00735294
Achhypo	GAAA	50kb	0.0832960549626761	0.145097426305849	0.119632463424779	1.74194835962957	0.824497487450999	0.0130719	0.00163399
Achhypo	AG	50kb	1.95380076786365	1.87148105044281	1.88889366968785	0.957866882450429	1.00930419212149	0	0
Achhypo	CAT	50kb	0.490652452519548	0.564621600996071	0.539093336341621	1.15075670792367	0.954786950039789	0	0.00490196
Achhypo	ATGG	50kb	0.139201461274096	0.149871586411218	0.141628156125788	1.07665239315348	0.944996710298297	0	0.0114379
Achhypo	ATGT	50kb	0.0945371450517514	0.119081340473035	0.119560148818638	1.25962488509514	1.00402085115687	0.000816993	0.00326797
Achhypo	ATT	50kb	0.194815275398995	0.50263468816246	0.413302078960559	2.5800578888541	0.822271300994994	0.0776144	0.105392
Achhypo	ATTA	50kb	0.0169524935685434	0.0739994816332196	0.0629137073420658	4.36510896370614	0.850191189904536	0.493464	0.301471
Achhypo	ATTC	50kb	0.0548404609345601	0.112527159466311	0.0903209430692416	2.05190032229282	0.802659051358018	0.00735294	0.00408497
Achhypo	CACC	50kb	0.179126347972043	0.166416520569479	0.172578807553839	0.929045461226355	1.03702929831289	0	0.0408497
Achhypo	AGCT	50kb	0.179210867446397	0.146429869697325	0.144870260967745	0.817081418017931	0.9893491079873	0.000816993	0.0408497
Achhypo	TCG	50kb	0.892548892033154	0.682072113071043	0.745165858972778	0.764184594434192	1.09250304284932	0.000816993	0.0163399
Achhypo	TCGA	50kb	0.247515280645541	0.193734182379295	0.213219616204691	0.782716048374952	1.10057819217079	0.00163399	0.0138889
Achhypo	CGA	50kb	0.897789099443099	0.684201964669775	0.75180675030333	0.762096538144857	1.09880823079218	0.000816993	0.0147059
Achhypo	CGAA	50kb	0.145591133535255	0.155499744983711	0.140133654265555	1.06805779450887	0.901182534287978	0.00163399	0.00980392
Achhypo	TTGT	50kb	0.113560365741967	0.154151867884997	0.149872021225783	1.35744427096389	0.972236167372251	0	0.00408497
Achhypo	AGC	50kb	0.752582529516155	0.612563840243844	0.621049889967301	0.813949057039192	1.01385333114028	0.000816993	0.00653595
Achhypo	CAGG	50kb	0.114316815037434	0.11208987109459	0.105940897995548	0.980519541747951	0.945142473276171	0	0.0245098
Achhypo	ACCT	50kb	0.11331525926634	0.100103025140377	0.109761519686627	0.883402869026595	1.09648554109834	0	0.0187908
Achhypo	GG	50kb	2.28199411275375	1.9968387651923	2.05741080686348	0.87504115546672	1.03033396723212	0	0.00490196
Achhypo	TCTG	50kb	0.0917670192798007	0.106132460101037	0.0990228006747917	1.15654252403509	0.933011451732326	0.00163399	0.0147059
Achhypo	TCTT	50kb	0.137268078298249	0.12612425554227	0.130961751720093	0.91881708483041	1.03835500282657	0.00163399	0.0122549
Achhypo	ACGG	50kb	0.173112787371759	0.12135524000598	0.138856096223743	0.70101834675777	1.14421178860427	0.00163399	0.0236928
Achhypo	CTGG	50kb	0.149054318996908	0.140400434736665	0.142929819036314	0.941941405532692	1.01801550190634	0	0.0375817
Achhypo	TGAA	50kb	0.0940279152187688	0.13900625651624	0.122452733064251	1.4783509364514	0.880915263335251	0.00163399	0.00653595
Achhypo	TAAG	50kb	0.0340803650463713	0.0577323542052274	0.0529704489977738	1.69400633258107	0.917517564059038	0.19281	0.26634
Achhypo	ATC	50kb	0.389660132614013	0.479031405227726	0.445253082440218	1.22935698351836	0.929486203996479	0	0.00571895
Achhypo	ATCA	50kb	0.0806167876256559	0.119400303755937	0.112220216295397	1.48108486175822	0.939865417133137	0.00163399	0.0130719
Achhypo	ATCC	50kb	0.0741933075747557	0.107202530469482	0.0873680966518458	1.44490836132985	0.814981663858368	0	0.00816993
Achhypo	TACG	50kb	0.115857182457535	0.0865676638933667	0.104928493509583	0.74719289781707	1.21209801432129	0.00653595	0.0408497
Achhypo	CGT	50kb	0.783945593462047	0.575085654502882	0.657484399027658	0.733578528024118	1.14328082065619	0.000816993	0.0106209
Achhypo	GAGC	50kb	0.253285847757057	0.166612014194483	0.187511773721812	0.657802303878786	1.12543969069921	0.000816993	0.0171569
Achhypo	GAGG	50kb	0.175859670288263	0.135266154795762	0.14441226846219	0.769170979190617	1.06761568464955	0	0.0204248
Achhypo	AATC	50kb	0.0535768947929686	0.117697451390767	0.0861146434787472	2.19679494016167	0.731661072191259	0.00490196	0.00571895
Achhypo	AATG	50kb	0.0832221004226164	0.150483790131626	0.12230810385197	1.80821908324163	0.812765971304875	0.00163399	0.00245098
Achhypo	AATT	50kb	0.0313398210904445	0.130718355729872	0.114787384813378	4.17099878626071	0.878127514475357	0.199346	0.151144
Achhypo	AC	50kb	2.02770882221246	1.98385901740583	2.08491446206551	0.97837470334681	1.0509388236629	0	0.000816993
Achhypo	AGAA	50kb	0.1045062170518	0.111040379002462	0.116595249966886	1.06252414578765	1.05002568447916	0.00326797	0.0114379
Achhypo	AGGT	50kb	0.113311033292622	0.0988117383015329	0.108604485988382	0.872039866112195	1.0991051048709	0	0.0171569
Achhypo	AGGC	50kb	0.165296848980878	0.133064279229924	0.143279339632659	0.805001910504157	1.07676786333531	0.00163399	0.0130719
Achhypo	AGT	50kb	0.337735593544665	0.422729241226478	0.412253517171525	1.25165735950355	0.975218832686948	0.00245098	0.0179739
Achhypo	ATCT	50kb	0.0839362899809073	0.102767911923331	0.0966846284095885	1.22435613900385	0.940805613348641	0.00163399	0.0310458
Achhypo	ATG	50kb	0.490707390177878	0.566591970953351	0.533802317659022	1.15464324013536	0.94212827753426	0	0.00571895
Achhypo	ATGA	50kb	0.112081274940772	0.126931952887683	0.125791257381061	1.13249918824315	0.991013330523392	0	0.0179739
Achhypo	ATGC	50kb	0.144879056963823	0.170341826776803	0.145942927625493	1.17575190194217	0.856765072836282	0	0.00571895
Achhypo	GCC	50kb	0.931968774871836	0.684099073288194	0.762412892537241	0.734036473896103	1.11447730644134	0.00163399	0.00898693
Achhypo	GCCA	50kb	0.245309322364903	0.220434495899624	0.233274866974269	0.898598120016503	1.05825027984954	0	0.0122549
Achhypo	GCCC	50kb	0.184151030722385	0.132951098710185	0.146075504403417	0.721967714156395	1.0987160378557	0.00653595	0.0171569
Achhypo	GCCG	50kb	0.337177765013928	0.195930913376055	0.239674709617686	0.581090847932872	1.22326132965895	0.00571895	0.0212418
Achhypo	GTCT	50kb	0.103151792475278	0.0943153849264332	0.10571190174277	0.914335879805847	1.12083412292943	0	0.0122549
Achhypo	GTG	50kb	0.641139376606755	0.608371016444409	0.619784384359845	0.948890426390947	1.01876053856435	0	0.00980392
Achhypo	AGGA	50kb	0.113944929350277	0.106487435367493	0.106338628329319	0.9345517696548	0.998602585951474	0	0.0114379
Achhypo	CACT	50kb	0.0999463914104042	0.127693349111384	0.119909669414983	1.27761840432081	0.939043969395685	0	0.0261438
Achhypo	AGA	50kb	0.395591286726802	0.412198308321639	0.416700865449154	1.04198025121394	1.0109232790058	0.00163399	0.00408497
Achhypo	AAA	50kb	0.294729972006516	0.599013045289597	0.517724370227161	2.03241306342727	0.86429565148596	0.0898693	0.0718954
Achhypo	CATC	50kb	0.173993902891899	0.160237893105526	0.170312949894776	0.92093970215198	1.06287561945547	0	0.0318627
Achhypo	TTT	50kb	0.292450059185818	0.595000281407929	0.511288370280674	2.03453636858345	0.859307778932187	0.0923203	0.0710784
Achhypo	CAAG	50kb	0.227796887278765	0.186624387912032	0.208651743583495	0.819257849136684	1.11803042420075	0	0.00490196
Achhypo	GCTT	50kb	0.181524588056836	0.160721482598958	0.152921287118033	0.885397864385377	0.951467623650607	0	0.00490196
Achhypo	GGAA	50kb	0.0971192149932645	0.119235677545407	0.0954552801052033	1.22772489000942	0.800559715600662	0	0.0130719
Achhypo	TTTC	50kb	0.0824191654162539	0.14415597016438	0.116631407269956	1.74905884373286	0.809064009884308	0.0138889	0.000816993
Achhypo	TTTG	50kb	0.114365413735188	0.175856804829557	0.155452298332943	1.53767471376225	0.883970901686799	0.000816993	0.00408497
Achhypo	AACG	50kb	0.133764746086278	0.139510424285988	0.134601586895822	1.04295360599723	0.964813830828131	0.000816993	0.00490196
Achhypo	CC	50kb	2.28634897866984	2.00336722335363	2.09221823728568	0.87622985031758	1.04435083737834	0	0.00653595
Achhypo	CCA	50kb	0.630261720257402	0.649440111402557	0.657050511390816	1.03042924951451	1.01171840151946	0	0.0187908
Achhypo	CCAA	50kb	0.153869816048224	0.183280418010642	0.184076829930148	1.19113951467389	1.00434531920077	0	0.0106209
Achhypo	CGGA	50kb	0.11577477597004	0.113885325703183	0.100710141484732	0.983679948840098	0.884311836164132	0.00571895	0.0253268
Achhypo	CGGC	50kb	0.337691220820629	0.195694263198418	0.237625795777044	0.579506516997564	1.2142706275253	0.00571895	0.0228758
Achhypo	TC	50kb	2.15571779209524	2.05825977542721	2.08871097888787	0.954790920673666	1.01479463565494	0	0.000816993
Achhypo	TACA	50kb	0.0757548048634449	0.103092019775312	0.106133736945255	1.36086443574299	1.02950487512586	0.0163399	0.00653595
Achhypo	TACC	50kb	0.084373678260689	0.0774772103306651	0.0862472202566711	0.918262803374343	1.11319470446311	0.00490196	0.0294118
Achhypo	TGCC	50kb	0.196302818147624	0.181052819599409	0.177725197024158	0.922313909234115	0.981620708351223	0	0.0106209
Achhypo	TGCG	50kb	0.227549667816279	0.183908055438288	0.174278200798136	0.808210608273763	0.94763766808799	0.0171569	0.00816993
Achhypo	TACT	50kb	0.0640594225997172	0.0805330843636276	0.0845237221436604	1.25716219558906	1.04955277463376	0.0915033	0.18219
Achhypo	AGTT	50kb	0.0756195737044786	0.112902713009082	0.0984683886943827	1.49303556576907	0.872152546825529	0.00980392	0.0759804
Achhypo	TGA	50kb	0.430489377687548	0.504810840882903	0.485978258131567	1.17264412793316	0.962693783044758	0	0.00408497
Achhypo	ACAA	50kb	0.115050021477455	0.154362795217238	0.151583466904437	1.34170157671363	0.981994830367709	0	0.00326797
Achhypo	TTAG	50kb	0.023887316439285	0.0589516170769649	0.0511384789755527	2.46790455624447	0.867465245419618	0.269608	0.264706
Achhypo	GTTA	50kb	0.0236147411344935	0.0612923960079379	0.0525124564922185	2.59551420271169	0.856753201252202	0.121732	0.156046
Achhypo	TGTT	50kb	0.0801603824641446	0.124056138772487	0.114546336126244	1.54759913761611	0.923342748369079	0	0.00571895
Achhypo	GTAG	50kb	0.0980742850534642	0.0870615425249566	0.105000808115724	0.887710193120408	1.20605269640869	0.0130719	0.0686275
Achhypo	CTAG	50kb	0.0346867922748609	0.0594454957085548	0.0521749883302304	1.71377898646563	0.877694562192403	0.178105	0.184641
Achhypo	TTCG	50kb	0.143099922028672	0.154764071605405	0.138325789112048	1.08151052363534	0.893784892560407	0.000816993	0.00980392
Achhypo	TATG	50kb	0.0419744839510302	0.0816237330083886	0.0771355798829925	1.94460360974576	0.94501411587075	0.0187908	0.00898693
Achhypo	TTG	50kb	0.574292924340216	0.697474952893753	0.655652429005437	1.21449337669458	0.940037239022278	0	0.000816993
Achhypo	ATCG	50kb	0.150909521458977	0.148631745263164	0.148317257193767	0.984906345379723	0.997884112382317	0.000816993	0.0179739
Achhypo	CAC	50kb	0.640053301361307	0.610696361668145	0.628618818743319	0.954133601637984	1.02934757467069	0	0.00980392
Achhypo	GGAC	50kb	0.135319904414391	0.116272405755867	0.126839819170096	0.85924096871814	1.09088496402506	0	0.0294118
Achhypo	GGAG	50kb	0.131810233241843	0.116617091884164	0.11757149714978	0.88473473580915	1.00818409420262	0	0.0196078
Achhypo	GCCT	50kb	0.16531163988889	0.132513810338464	0.14195357185342	0.801599998811519	1.0712360582708	0.00163399	0.0106209
Achhypo	ATTG	50kb	0.0752159932144385	0.15857105272391	0.128057115040124	2.10820925108081	0.807569306253429	0.00326797	0.00408497
Achhypo	GTGA	50kb	0.112455273614789	0.117203572759177	0.116366253714108	1.04222389036777	0.992855857331333	0.000816993	0.0155229
Achhypo	CTTA	50kb	0.033902874150228	0.0583497024947147	0.0521026737240901	1.72108424306918	0.892938121300782	0.196078	0.270425
Achhypo	GGCT	50kb	0.161799855729483	0.138923943410975	0.140193916437339	0.858615990630083	1.00914149854361	0.00163399	0.00735294
Achhypo	GGG	50kb	0.429325121928322	0.395493892521926	0.394271285111302	0.921199045482263	0.996908656660087	0.00163399	0.0122549
Achhypo	GGGA	50kb	0.0709181779435402	0.0865882421696829	0.0733390630606265	1.22095976913871	0.846986394722131	0	0.00980392
Achhypo	AAAC	50kb	0.0735572985302423	0.130409681585128	0.110496718182387	1.77289927975688	0.847304562355347	0.0114379	0.00245098
Achhypo	AAAG	50kb	0.105824720851721	0.135116962292469	0.122115264902263	1.27679960981699	0.903774498999888	0.0228758	0.0228758
Achhypo	GGA	50kb	0.438292638157276	0.457599130444356	0.426668228662159	1.04404931912215	0.93240611765988	0	0.00980392
Achhypo	GCAT	50kb	0.144948785530165	0.168474348201104	0.145725983807072	1.16230258559871	0.864974314268438	0	0.00816993
Achhypo	CGAC	50kb	0.319876628613675	0.204244537007818	0.24623123390774	0.638510346607693	1.20557072181722	0.000816993	0.0310458
Achhypo	TT	50kb	1.41112869186611	2.11417095217845	1.89633002168595	1.49821271749682	0.896961534606255	0.0130719	0.0236928
Achhypo	ACTA	50kb	0.0399565815008296	0.0719056420180416	0.0692291829449858	1.79959444269647	0.96277817709514	0.18219	0.242647
Achhypo	CGCA	50kb	0.226592484769221	0.182889430760634	0.175085713900036	0.807129287394074	0.957330957682232	0.0187908	0.00653595
Achhypo	CGCC	50kb	0.337283414356871	0.209564021435567	0.24215751109517	0.621329162701825	1.15552998762063	0.0130719	0.0155229
Achhypo	CGCG	50kb	0.332850367927006	0.183043767833006	0.219981031878809	0.549928092232564	1.20179470999254	0.151961	0.0122549
Achhypo	CGCT	50kb	0.236033310054557	0.162676418849001	0.172132867482641	0.689209581526439	1.05813042050316	0.00490196	0.0130719
Achhypo	TAAT	50kb	0.0168827650022014	0.0736393617976853	0.0664571230429408	4.36180695449372	0.902467395433481	0.495915	0.29902
Achhypo	TAC	50kb	0.340066218049975	0.347947785093241	0.383134835765695	1.02317656569494	1.10112738801606	0.00816993	0.0187908
Achhypo	TGC	50kb	0.787689806175927	0.749327064641613	0.694871050402196	0.951297146118271	0.92732677517065	0	0.00326797
Achhypo	TGCA	50kb	0.18553715010179	0.22139138574833	0.181545818715237	1.1932455878883	0.820022053259163	0.000816993	0.00571895
Achhypo	TGTG	50kb	0.124790890896748	0.152536473194171	0.138217317202837	1.22233659923448	0.906126346758349	0.000816993	0.00571895
Achhypo	TTGC	50kb	0.175787828735062	0.199815063030746	0.172422125907202	1.13668315075384	0.862908547994057	0	0.00408497
Achhypo	GCTC	50kb	0.255031174902466	0.167023579720808	0.189488372956314	0.654914364036807	1.13450072901717	0.000816993	0.0114379
Achhypo	CGAG	50kb	0.281623114521077	0.175301191369018	0.216787136774279	0.622467341386845	1.23665523936989	0.00571895	0.0220588
Achhypo	TTAT	50kb	0.022239186689383	0.0828532850182843	0.0678069956908931	3.72555373429365	0.818398397552122	0.451797	0.293301
Achhypo	TAGA	50kb	0.0412011307606915	0.0666890489718733	0.0649023590109242	1.6186218130571	0.973208645369907	0.123366	0.181373
Achhypo	ACAC	50kb	0.11272784891958	0.129720309328534	0.131516163700502	1.15073879766016	1.0138440494111	0.00163399	0.00653595
Achhypo	GTAA	50kb	0.0355446649395535	0.0668433860442451	0.0623351904929434	1.88054624112838	0.932555847061404	0.0825163	0.0841503
Achhypo	GTAC	50kb	0.16007988442638	0.103071441498996	0.135409099997722	0.643875036943805	1.31374023714455	0.000816993	0.0253268
Achhypo	CTAC	50kb	0.0995554888415171	0.0875759994328627	0.106688148925664	0.879670226643911	1.21823501434834	0.0147059	0.0645425
Achhypo	CCTT	50kb	0.134548664210911	0.121730793548752	0.124140073874191	0.904734314997978	1.01979187233733	0	0.00408497
Achhypo	CAA	50kb	0.578134334449603	0.700767477104352	0.675056848319752	1.21211876781458	0.963310756242799	0	0.00163399
Achhypo	CAAA	50kb	0.114872530581312	0.177076067701294	0.155729504323148	1.54150053807644	0.879449754812971	0.000816993	0.00408497
Achhypo	CAAC	50kb	0.161005372670556	0.177667693145386	0.180822672653834	1.10348922025679	1.01775775580013	0	0.0236928
Achhypo	TTGA	50kb	0.131713035846336	0.163972850256925	0.156995009930603	1.24492499321195	0.957445148295046	0	0.00326797
Achhypo	GCTA	50kb	0.0675373989693822	0.0835323681367204	0.0784975049653016	1.23683128772237	0.939725602377535	0.0465686	0.121732
Achhypo	GTAT	50kb	0.0448671629607941	0.0914447153803169	0.079847377613254	2.03812118587091	0.873176511963214	0.0433007	0.0490196
Achhypo	CGAT	50kb	0.150681318878221	0.148477408190792	0.147714635475931	0.985373696594662	0.994862701846999	0	0.0187908
Achhypo	GTTT	50kb	0.0725177089956887	0.130162742269333	0.10578421634891	1.79490974097198	0.812707342397728	0.0122549	0.00163399
Achhypo	CGTT	50kb	0.132744173433454	0.139227472986639	0.130310920264831	1.04884055838756	0.935956944915148	0.000816993	0.00245098
Achhypo	ATTT	50kb	0.047802101707735	0.157326067006778	0.131178695538514	3.29119560409036	0.83380140388854	0.163399	0.121732
Achhypo	CA	50kb	2.26445632182531	2.42509327360969	2.37212397278609	1.07093841918527	0.978157829474016	0	0
Achhypo	GTGG	50kb	0.188243886267975	0.174349446089392	0.178592972297841	0.92618915570621	1.02433920097614	0	0.0416667
Achhypo	TGAG	50kb	0.134290879814132	0.119456894015806	0.120331504617468	0.889538397403781	1.00732155819777	0	0.00245098
Achhypo	TGAT	50kb	0.0808323122852585	0.119153364440142	0.108471909210458	1.47408086038227	0.910355403895876	0.00163399	0.0147059
Achhypo	ATAC	50kb	0.0451291733312913	0.0912337880480754	0.0777382016008284	2.02161443061082	0.852076881427574	0.0449346	0.0433007
Achhypo	GATC	50kb	0.120522657441873	0.113530350436728	0.116185467198758	0.941983464739666	1.02338684547186	0	0.0318627
Achhypo	GCT	50kb	0.755348429314388	0.612460948862263	0.618603245792887	0.810832359071931	1.01002887929758	0	0.00571895
Achhypo	GC	50kb	3.60504294740875	2.78948824604869	2.88555767638225	0.773773929116082	1.03443980467372	0	0.00408497
Achhypo	GCA	50kb	0.785570480356501	0.747181779335645	0.696703020424417	0.951132709310264	0.932441127035899	0	0.00326797
Achhypo	TCT	50kb	0.394703832246085	0.410732106134106	0.407396386125768	1.04060835638917	0.991878599314443	0.00163399	0.00245098
Achhypo	CAAT	50kb	0.0744510919715353	0.15884885945418	0.128575369717463	2.1336001292622	0.809419533506632	0.00326797	0.00245098
Achhypo	AT	50kb	1.21023646626106	1.88983172834782	1.70303307947291	1.56153923719248	0.901155935698985	0.0106209	0.0212418
Achhypo	TCCA	50kb	0.136782091320714	0.151605306190861	0.149317609245374	1.10837102084798	0.984910178918098	0	0.0220588
Achhypo	TTC	50kb	0.437519284966937	0.52335186784384	0.471672018550143	1.19618011325693	0.901252192895359	0	0.000816993
Achhypo	TGAC	50kb	0.11939009648553	0.126942242025841	0.134011017612343	1.06325604688012	1.05568497510122	0	0.0196078
Achhypo	GTGC	50kb	0.227830695068506	0.187730470264031	0.192055541474295	0.823991122915119	1.02303872783241	0.00163399	0.00898693
Achhypo	GCGG	50kb	0.26721043115687	0.170912873944579	0.18296800596933	0.63961901937968	1.07053378570335	0.0220588	0.0228758
Achhypo	CG	50kb	3.57287906144335	2.53615937545755	2.80814489050906	0.709836334183951	1.10724306906085	0.00163399	0.0114379
Achhypo	AAAA	50kb	0.0674909132584875	0.172075546556447	0.155030463130458	2.54961058087041	0.900944185463345	0.428105	0.116013
Achhypo	TATC	50kb	0.0415561125529781	0.0871284219229844	0.072037400150101	2.09664515206777	0.826795648999326	0.0204248	0.0228758
Achhypo	TGGA	50kb	0.137648415932842	0.150031068052668	0.145750088675786	1.08995855154532	0.971466047449724	0	0.0269608
Achhypo	TATT	50kb	0.0270589097144169	0.105468810689838	0.0903812052410252	3.89774798034988	0.856947230653977	0.359477	0.267157
Achhypo	GCAG	50kb	0.236998945049051	0.189839743586446	0.181509661412167	0.801015141848649	0.956120451824748	0.000816993	0.0236928
Achhypo	GCTG	50kb	0.251240476477691	0.200550736409052	0.196707781135988	0.798242143227504	0.980837989718344	0	0.0236928
Achhypo	AACA	50kb	0.0798434344353173	0.125702400877787	0.119174470919224	1.57436114524383	0.948068374884027	0	0.00735294
Achhypo	TAGC	50kb	0.0663752561970154	0.0843863666038446	0.0765450105995134	1.2713527817259	0.907077928344246	0.0473856	0.11683
Achhypo	ATAA	50kb	0.0223617399271962	0.0805896746234973	0.0685421941866529	3.6039089483142	0.850508387170833	0.451797	0.292484
Achhypo	CTAA	50kb	0.0240140956508159	0.0581850762841848	0.0522714078050842	2.42295513144622	0.898364514463858	0.267974	0.272059
Achhypo	TAG	50kb	0.188296710939446	0.273330955170534	0.267901510881119	1.45159707679882	0.980136006600396	0.0874183	0.170752
Achhypo	TATA	50kb	0.0154015612141485	0.0666478924192408	0.068710928267647	4.32734652627394	1.03095425486869	0.776144	0.356209
Achhypo	GATT	50kb	0.0531141506708807	0.115099444005841	0.0853673925486307	2.16702032418911	0.741683796007725	0.00571895	0.00490196
Achhypo	TGGG	50kb	0.119983845792867	0.12870168465088	0.119933774283697	1.0726584383123	0.931874160070499	0	0.0130719
Achhypo	CCGG	50kb	0.132640637077371	0.102567273729248	0.107784920452125	0.773271871948407	1.05087048269071	0.00490196	0.0367647
Achhypo	AAAT	50kb	0.0478570393660651	0.160598012941061	0.129093624394802	3.35578663177687	0.803830769949682	0.16585	0.129085
Achhypo	TAT	50kb	0.126001632366868	0.341259845290461	0.308915944997028	2.7083763827507	0.905222074205936	0.235294	0.241013
Achhypo	TGT	50kb	0.415419555410238	0.520275415534561	0.511589681139591	1.25240954297584	0.983305506784237	0	0.00163399
Achhypo	GCGT	50kb	0.222233392879416	0.156667562164658	0.173289901180885	0.704968592409808	1.10609942981532	0.0138889	0.0114379
Achhypo	GTTG	50kb	0.160143274032146	0.17617062354338	0.171204830037173	1.10008131536025	0.971812590508404	0	0.0261438
Achhypo	AACC	50kb	0.079078533192414	0.102999417531889	0.0976849804611961	1.30249529643235	0.948403231804223	0	0.0179739
Achhypo	GCG	50kb	1.1320538394968	0.739927936934168	0.803391169350081	0.653615500534027	1.08576947733433	0.0228758	0.00735294
Achhypo	TCC	50kb	0.437170642135227	0.458468562618717	0.435249561924142	1.04871763661774	0.949355304621214	0	0.00898693
Achhypo	TGGC	50kb	0.245507943129635	0.218597884738399	0.226947338936992	0.890390273943086	1.03819549401672	0	0.0130719
Achhypo	CCGT	50kb	0.173391701637127	0.121231770348083	0.141013481973596	0.699178618142841	1.1631726697442	0.00163399	0.0212418
Achhypo	TTCC	50kb	0.0964092514086914	0.119642098502653	0.0969859392685064	1.24098151115679	0.810633886251634	0	0.0106209
Achhypo	GCAA	50kb	0.176981666310311	0.20066906149787	0.174217938626353	1.13384095472367	0.868185346191008	0	0.00408497
Achhypo	ATA	50kb	0.126109394696669	0.33973190827398	0.307566072349076	2.6939460703236	0.905319944516476	0.23366	0.242647
Achhypo	TTAC	50kb	0.035299558463927	0.0657373036922469	0.060985317844991	1.86226985698488	0.927712492293529	0.0792484	0.0808824
Achhypo	AAC	50kb	0.369085979569403	0.480384426895519	0.453280003721792	1.30155154486216	0.94357763978968	0	0.000816993
Achhypo	TTGG	50kb	0.153219016095699	0.179067015934891	0.175640125880445	1.16869968557329	0.980862527715925	0	0.0122549
Achhypo	GTTC	50kb	0.110462727006894	0.112979881545268	0.106808673269231	1.02278736553568	0.945377812477486	0	0.0147059
Aciacule	GAT	50kb	0.576162718047407	0.541931141535399	0.466989629939946	0.940586963648016	0.861713959852669	0	0.00490196
Aciacule	AC	50kb	1.85390862646371	1.70219850272757	1.75719191363182	0.91816742121454	1.03230728426569	0	0.000816993
Aciacule	GAGT	50kb	0.129091507591755	0.10626570575731	0.112688040048095	0.823181228105031	1.06043656554121	0	0.0138889
Aciacule	CGCG	50kb	0.0193400882531205	0.0145582028897625	0.00836229691999555	0.752747490043824	0.574404477208929	0.151961	0.0122549
Aciacule	TGGG	50kb	0.118071238785301	0.0616072969627694	0.0946644486282991	0.521780728283841	1.53657851091092	0	0.0130719
Aciacule	GATA	50kb	0.132715983390302	0.184459974780054	0.135339310345947	1.3898851522471	0.733705566789341	0.0196078	0.0277778
Aciacule	TGGC	50kb	0.115779080177523	0.05403764314929	0.0596185764231398	0.466730631012393	1.10327862113511	0	0.0130719
Aciacule	GAGG	50kb	0.111255648424988	0.063442364553916	0.0778316049899909	0.57023949302395	1.22680807276416	0	0.0204248
Aciacule	AACG	50kb	0.103483798145493	0.0674030521048072	0.0634614442633967	0.651339178815623	0.941521819586425	0.000816993	0.00490196
Aciacule	TACG	50kb	0.0652477273695091	0.0655679845136607	0.0677914361960804	1.0049083264209	1.03391063030093	0.00653595	0.0408497
Aciacule	AATT	50kb	0.261914935916797	0.408027278891432	0.348510225681886	1.55786182053035	0.854134622147696	0.199346	0.151144
Aciacule	AACA	50kb	0.209732512611618	0.199446360107751	0.206919489483126	0.950955851452013	1.03746936956552	0	0.00735294
Aciacule	GATG	50kb	0.142321560556019	0.0937005901679321	0.0912545799813107	0.658372419483489	0.97389546658951	0	0.0310458
Aciacule	GCCT	50kb	0.0769986217321921	0.0461315602774337	0.105922427653277	0.59912189646567	2.29609462624422	0.00163399	0.0106209
Aciacule	GCG	50kb	0.17652844627927	0.108457592046736	0.112796289846412	0.614391585790964	1.04000363384249	0.0228758	0.00735294
Aciacule	ACA	50kb	0.550501286133776	0.6020601896053	0.547202730492913	1.09365809811931	0.908883762687663	0	0.00163399
Aciacule	TGCC	50kb	0.0822849125213784	0.0402287595259123	0.0467368504234056	0.488895938431733	1.16177707128407	0	0.0106209
Aciacule	TGCG	50kb	0.04378381090637	0.0309055966808929	0.0298228194363595	0.705868128906899	0.964965010845339	0.0171569	0.00816993
Aciacule	ATAT	50kb	0.170980706148884	0.441578431349561	0.33232688083348	2.58262140387378	0.752588571452224	0.34232	0.254902
Aciacule	ATAC	50kb	0.121831811501185	0.219316064191888	0.184322344084433	1.80015433973707	0.840441600863137	0.0449346	0.0433007
Aciacule	GTTA	50kb	0.109153309201917	0.153641034068743	0.150629594358237	1.40757101357807	0.980399508967386	0.121732	0.156046
Aciacule	AAT	50kb	0.808917098675888	1.22267495152108	1.01568079515972	1.51149599077887	0.830703854606781	0.0784314	0.107843
Aciacule	GCGA	50kb	0.0510829034730107	0.042028145247231	0.0440847303646367	0.82274386124971	1.04893352074682	0.0163399	0.0106209
Aciacule	CTTG	50kb	0.228617750641008	0.125350408705234	0.13858680429546	0.548296920749907	1.10559515303498	0	0.00653595
Aciacule	ATAG	50kb	0.0943617231861048	0.173785998291552	0.149655346173383	1.84170013458532	0.861147317071619	0.147876	0.226307
Aciacule	ACCA	50kb	0.184654864843405	0.115181075804297	0.148329286143999	0.623764101216482	1.28779215776751	0	0.0359477
Aciacule	AGG	50kb	0.418802448125675	0.311925808625083	0.391539520512931	0.744804167265707	1.25523284603724	0	0.00245098
Aciacule	TGCT	50kb	0.133213811587929	0.0908919172714829	0.110685418779229	0.682301003086972	1.2177696554538	0	0.0147059
Aciacule	GAGC	50kb	0.0882015469277034	0.0491339347529484	0.0611881984987377	0.557064319894778	1.24533479368993	0.000816993	0.0171569
Aciacule	AGCT	50kb	0.103702269512797	0.0902445462046062	0.119183027947121	0.87022730195379	1.32066737503344	0.000816993	0.0408497
Aciacule	TGGA	50kb	0.223460393773509	0.124244270740571	0.163673695055447	0.556001305835434	1.31735406453636	0	0.0269608
Aciacule	ACAC	50kb	0.104282472160391	0.108534053196367	0.0930948265527013	1.04076985276526	0.857747626768052	0.00163399	0.00653595
Aciacule	TACT	50kb	0.13403039309195	0.207296371469878	0.18183259872314	1.54663704767071	0.877162477248483	0.0915033	0.18219
Aciacule	AAGT	50kb	0.20811009409705	0.207184228450419	0.248379162238573	0.995551077660847	1.19883238263965	0.00653595	0.0400327
Aciacule	TA	50kb	1.88590214653132	3.35660878693571	2.89652104091924	1.77984249771888	0.862930780671497	0.132353	0.212418
Aciacule	ACCC	50kb	0.091056000693951	0.062591097088023	0.0746652983892159	0.687391238479696	1.19290604994849	0	0.0163399
Aciacule	GAGA	50kb	0.16083790430947	0.14364501310697	0.124324893367183	0.893104232635248	0.865500936496837	0	0.0122549
Aciacule	TAG	50kb	0.336445905647804	0.532378595241486	0.544469423085406	1.58236015449921	1.02271095786343	0.0874183	0.170752
Aciacule	CGGA	50kb	0.0788574191031865	0.0382917437352577	0.0471969120662532	0.485582005735594	1.23256105526466	0.00571895	0.0253268
Aciacule	CGGC	50kb	0.0493136435476326	0.0172496353567774	0.020567461680248	0.349794379726085	1.19234182374568	0.00571895	0.0228758
Aciacule	AACC	50kb	0.154974992370514	0.116404454198395	0.11290453964473	0.751117663681475	0.969933156099853	0	0.0179739
Aciacule	CAAA	50kb	0.256102164947387	0.26624791783546	0.240476926961425	1.03961603717859	0.903206789057553	0.000816993	0.00408497
Aciacule	TGG	50kb	0.642416846305644	0.354637006809018	0.47613673789774	0.552035658542323	1.34260308077254	0	0.0163399
Aciacule	CACA	50kb	0.108977815808509	0.117459618063304	0.0909839554855179	1.07783054002201	0.774597746746314	0	0.00571895
Aciacule	CACC	50kb	0.123250084639747	0.0630498639858096	0.0855173406705047	0.511560411257328	1.35634457022384	0	0.0408497
Aciacule	ACAG	50kb	0.107624009630791	0.0888478558713446	0.0997521891492026	0.825539358514343	1.1227304043628	0	0.00816993
Aciacule	CG	50kb	1.06263398607206	0.660445923463613	0.748168481068599	0.621517787046224	1.13282322517026	0.00163399	0.0114379
Aciacule	CGCT	50kb	0.0622177802098536	0.0436032449296318	0.0497678447762842	0.700816467295409	1.14137938258038	0.00490196	0.0130719
Aciacule	GCCG	50kb	0.0489626567608167	0.0179887598032114	0.0195661510458148	0.367397543215165	1.08768760380701	0.00571895	0.0212418
Aciacule	GATC	50kb	0.11478342378227	0.0751918945472292	0.0724191150741362	0.655076247680665	0.963123957844268	0	0.0318627
Aciacule	CGG	50kb	0.244773887328012	0.118142671000009	0.165108004883148	0.482660435268122	1.39753065920725	0.00245098	0.0187908
Aciacule	CTTC	50kb	0.218736398142793	0.142273809823586	0.184457656332329	0.650435003189128	1.29649762356859	0	0.0277778
Aciacule	TGAT	50kb	0.186212816397128	0.191275211917174	0.146678476719663	1.02718607461072	0.766845192586574	0.00163399	0.0147059
Aciacule	CGGG	50kb	0.051573568674988	0.0272456563185506	0.0479005357553143	0.528287202505809	1.75809806874428	0.0277778	0.0138889
Aciacule	ACGA	50kb	0.107401956765662	0.0722353967614931	0.0622436340323293	0.672570583784629	0.861677748346083	0	0.0228758
Aciacule	GCAC	50kb	0.0671101062383281	0.0462437032968926	0.061323510746634	0.689072121755662	1.32609428688975	0.000816993	0.00816993
Aciacule	CGT	50kb	0.30463146047142	0.206521565153616	0.205864053949534	0.6779390573581	0.996816258856101	0.000816993	0.0106209
Aciacule	GAAC	50kb	0.140452018691551	0.0901375005951226	0.117099219329517	0.641767212994463	1.29911766530448	0	0.0106209
Aciacule	CGTC	50kb	0.0695132912786696	0.0293559840483691	0.0384828033017271	0.422307497003485	1.310901492463	0	0.0367647
Aciacule	AATA	50kb	0.190600151232327	0.436047741526244	0.322205524690832	2.28776178144127	0.738922585777089	0.359477	0.270425
Aciacule	GTTT	50kb	0.223356530336594	0.234016994560962	0.212304916949402	1.0477284644792	0.907220081805196	0.0122549	0.00163399
Aciacule	GACT	50kb	0.104934304764477	0.0713433500157969	0.0995086271029891	0.679885859785562	1.39478489699399	0	0.0187908
Aciacule	GAG	50kb	0.48939018875174	0.36267052493026	0.376925797740123	0.741066194758221	1.0393064002447	0	0.00898693
Aciacule	CTTA	50kb	0.103498124136792	0.160884453643797	0.155500835282506	1.55446733924528	0.966537361197058	0.196078	0.270425
Aciacule	CGAA	50kb	0.0999560227882111	0.0839645371149047	0.122971770888219	0.840014786230646	1.46456796063716	0.00163399	0.00980392
Aciacule	CGAC	50kb	0.0604485202844755	0.0241056517736999	0.034315186066519	0.398779848708567	1.42353280420146	0.000816993	0.0310458
Aciacule	TGC	50kb	0.37697055353374	0.280770438855395	0.329025261984809	0.744807349601817	1.17186575383838	0	0.00326797
Aciacule	AGGA	50kb	0.161321406515798	0.109237495772973	0.112092666157351	0.677141974721598	1.02613727424063	0	0.0114379
Aciacule	AGGC	50kb	0.07702011071914	0.0464781841557614	0.0998604389475197	0.603455171925781	2.14854432808432	0.00163399	0.0130719
Aciacule	ACGC	50kb	0.0507677316644413	0.0301664722344588	0.0352353093522143	0.594205635064606	1.16802883275047	0.0122549	0.00816993
Aciacule	CTAA	50kb	0.0928145161258551	0.159554029640216	0.155690272429561	1.71906331358624	0.97578401987485	0.267974	0.272059
Aciacule	GGGT	50kb	0.091056000693951	0.0632333707449243	0.0800236634059121	0.694444850015524	1.26552898356024	0	0.0163399
Aciacule	GGT	50kb	0.447776765527109	0.305773234784766	0.383420785639149	0.682869809970643	1.25393835045451	0	0.0163399
Aciacule	AATC	50kb	0.189450490430614	0.18647345172034	0.16280769666891	0.984285927666342	0.873087805083791	0.00490196	0.00571895
Aciacule	CTGT	50kb	0.108236445758806	0.089291330539205	0.100915874481111	0.824965471780009	1.13018670314026	0	0.00980392
Aciacule	CTT	50kb	0.782371036799568	0.685285602273771	0.752336098303807	0.875908705768375	1.09784314132321	0	0.000816993
Aciacule	ATA	50kb	0.565357339110433	1.21147084439514	0.955142095450883	2.14284092659227	0.788415255612498	0.23366	0.242647
Aciacule	GCCA	50kb	0.1175626660942	0.0556586195214694	0.0595644515239813	0.473437881009534	1.07017479118406	0	0.0122549
Aciacule	ATGC	50kb	0.0813071636152484	0.072322052731075	0.0781563543849422	0.889491768195339	1.08067112911689	0	0.00571895
Aciacule	CCTT	50kb	0.164365679666752	0.118412833728705	0.160534450904251	0.720423107602422	1.35571834444948	0	0.00408497
Aciacule	ATTC	50kb	0.19309645521611	0.232717155017233	0.192549328756532	1.20518605459008	0.827396367673339	0.00735294	0.00408497
Aciacule	CCTA	50kb	0.0586291193895523	0.0808194351600786	0.092472390212378	1.37848625395661	1.14418505931424	0.0727124	0.158497
Aciacule	GCAT	50kb	0.0804117891590855	0.0733568269560827	0.0827028459142602	0.912264578654687	1.12740489666726	0	0.00816993
Aciacule	TCAC	50kb	0.113708974434875	0.111765811120775	0.087330524792316	0.982911082227614	0.781370652765594	0.000816993	0.0163399
Aciacule	CTG	50kb	0.445395069473716	0.298014976802197	0.377683546328343	0.669102550134502	1.26733075760493	0	0.0130719
Aciacule	GTGG	50kb	0.124159785087209	0.0657769783226524	0.0856255904688218	0.529776837777636	1.30175621702789	0	0.0416667
Aciacule	GCAA	50kb	0.133192322600981	0.107315772212244	0.107870924022985	0.805720405775504	1.00517306822005	0	0.00408497
Aciacule	AGTT	50kb	0.195592759199892	0.196082069523982	0.25333159051158	1.00250167913215	1.29196713971134	0.00980392	0.0759804
Aciacule	AT	50kb	2.48403377223515	3.53608349475981	2.96588209919091	1.423524725905	0.838747756829302	0.0106209	0.0212418
Aciacule	ACC	50kb	0.450040272152289	0.308469764661757	0.371513307824268	0.68542702453387	1.20437511349496	0	0.0171569
Aciacule	GCC	50kb	0.299370240167007	0.148604793013041	0.239421491427834	0.496391334456426	1.61112899909509	0.00163399	0.00898693
Aciacule	ATCG	50kb	0.0865361504392403	0.0594969692329509	0.0502008439695526	0.687538894796639	0.843754641904518	0.000816993	0.0179739
Aciacule	TTGA	50kb	0.279374737811975	0.227762472521137	0.272491804813706	0.815257937438947	1.19638587427267	0	0.00326797
Aciacule	GTGC	50kb	0.0660213308996339	0.0457084752494749	0.0603492625617802	0.692328897746112	1.32030793485008	0.00163399	0.00898693
Aciacule	TCGG	50kb	0.0744306877919167	0.0433687640707631	0.0760996082169174	0.582673160189082	1.75471009717382	0.00245098	0.0277778
Aciacule	GAAG	50kb	0.223352948838769	0.140234845833423	0.193821263886758	0.627862074633515	1.38211913547498	0	0.0261438
Aciacule	TAAG	50kb	0.104407824584253	0.163759392869926	0.162970071366386	1.568459006995	0.995179992489549	0.19281	0.26634
Aciacule	TAAT	50kb	0.145920965869794	0.310304832252903	0.229354260184344	2.12652671535761	0.739125647896507	0.495915	0.29902
Aciacule	ACAA	50kb	0.208367961940425	0.220529247766035	0.190194895643135	1.05836447077736	0.862447487441292	0	0.00326797
Aciacule	GAC	50kb	0.360384637107777	0.209146731290951	0.283046160149623	0.580343082794628	1.35333771846459	0	0.00980392
Aciacule	GTTG	50kb	0.188684049896138	0.105144275562721	0.159424890471501	0.55725047040594	1.51624888391	0	0.0261438
Aciacule	CCGT	50kb	0.0675148154925138	0.033199431169826	0.0367778689782329	0.491735494315426	1.10778611808443	0.00163399	0.0212418
Aciacule	ATTT	50kb	0.277211513125885	0.499418742340504	0.392216081752413	1.80158008846376	0.785345139259912	0.163399	0.121732
Aciacule	CGAG	50kb	0.0892688332794497	0.0578505058108945	0.0558298334820415	0.648048189784195	0.96507079237201	0.00571895	0.0220588
Aciacule	GTCT	50kb	0.105933542657555	0.0732599761665499	0.10096999938027	0.691565431766715	1.37824231816188	0	0.0122549
Aciacule	ATCT	50kb	0.17379576343906	0.193140863968173	0.161995823181532	1.11130939066818	0.838744426493954	0.00163399	0.0310458
Aciacule	ATG	50kb	0.519363744046252	0.55008699749605	0.519653156821212	1.0591555606297	0.94467449546459	0	0.00571895
Aciacule	GCGC	50kb	0.0301454671900954	0.016393270480909	0.0119345402644597	0.543805487489516	0.728014600769152	0.0792484	0.0155229
Aciacule	GC	50kb	1.23569912395489	0.818812256579558	1.02834602156282	0.66263076561787	1.25589964402652	0	0.00408497
Aciacule	CAAT	50kb	0.187856723898644	0.183945136372538	0.200397439134521	0.979177814640183	1.08944135782238	0.00326797	0.00245098
Aciacule	ATT	50kb	0.809128407047543	1.22649800900264	1.0258833386511	1.51582616346156	0.836432942508667	0.0776144	0.105392
Aciacule	ATGA	50kb	0.168710036528054	0.196393011532482	0.157855268395903	1.16408611825429	0.803772329596335	0	0.0179739
Aciacule	CAAC	50kb	0.191062164451707	0.103875020478845	0.14640785222387	0.543671326957567	1.40946159672418	0	0.0236928
Aciacule	AATG	50kb	0.16695152109615	0.191071315518157	0.178963979067737	1.14447184586067	0.936634463328068	0.00163399	0.00245098
Aciacule	ATGG	50kb	0.138342516472831	0.0988795587029457	0.115258972758126	0.714744542921227	1.16565015327776	0	0.0114379
Aciacule	GTCG	50kb	0.059187833050198	0.0247683150705028	0.0382663037050929	0.418469705581153	1.54496999881373	0.000816993	0.0326797
Aciacule	GACG	50kb	0.0697066921612008	0.0284792295325991	0.0375897424656111	0.40855804011958	1.31990026003279	0	0.0318627
Aciacule	TATG	50kb	0.103039692415236	0.176941295066329	0.155690272429561	1.71721489960664	0.879897891394986	0.0187908	0.00898693
Aciacule	CTAT	50kb	0.0960307011723926	0.172929633415684	0.148897597585163	1.80077445342447	0.861029972967367	0.146242	0.224673
Aciacule	GCA	50kb	0.373553804609022	0.281550342581632	0.335736749480469	0.753707602781118	1.19245725791694	0	0.00326797
Aciacule	CCTG	50kb	0.0859380403025234	0.0502145856677347	0.0570205812635295	0.584311505021139	1.13553822072394	0	0.0236928
Aciacule	CAA	50kb	0.862324394237098	0.680060757048979	0.725300711174112	0.788636807208303	1.06652340052887	0	0.00163399
Aciacule	TCAA	50kb	0.277157790658515	0.225912112700064	0.258121644087112	0.81510287754606	1.14257549540875	0	0
Aciacule	TGTC	50kb	0.108598177039096	0.0712210121763871	0.0873034623427367	0.655821433823396	1.2258104690582	0	0.00490196
Aciacule	GCAG	50kb	0.092836005112803	0.0543078058779866	0.0830275953092115	0.584986458777479	1.52883354366681	0.000816993	0.0236928
Aciacule	AGA	50kb	0.70877125650297	0.699726564734099	0.651014287079006	0.987238912856742	0.930383838330328	0.00163399	0.00408497
Aciacule	AA	50kb	3.32762693284932	4.14638619629534	3.82454656189169	1.24604899526551	0.922380690276462	0.0130719	0.0245098
Aciacule	AGAC	50kb	0.105414225472981	0.073774814574066	0.092472390212378	0.699856345223308	1.25344117428504	0	0.0114379
Aciacule	AGAG	50kb	0.145441045161291	0.132665192019944	0.128113636308281	0.912157856627205	0.965691409763469	0	0.0122549
Aciacule	TCTC	50kb	0.162499719300108	0.144868391501068	0.120427900627768	0.891499333814367	0.831291763371861	0	0.00898693
Aciacule	GGAA	50kb	0.215556028074502	0.139801565985513	0.165865753471368	0.648562544199387	1.1864370209455	0	0.0130719
Aciacule	GGAC	50kb	0.0831623794884181	0.0360182988862261	0.0635155691625552	0.43310808454251	1.76342501246899	0	0.0294118
Aciacule	TTTG	50kb	0.258501768489903	0.266145969635952	0.251545468839348	1.02957117543413	0.945141003575687	0.000816993	0.00408497
Aciacule	GTCC	50kb	0.0843048772944821	0.036655475133152	0.0639756308054029	0.434796613309953	1.74532264478934	0	0.0326797
Aciacule	AAA	50kb	1.06308883629579	1.65871759563735	1.41569086239096	1.56028126625519	0.85348516595858	0.0898693	0.0718954
Aciacule	AAAC	50kb	0.226268288068036	0.23394053341133	0.210789419772962	1.03390773585111	0.901038467764532	0.0114379	0.00245098
Aciacule	TAAC	50kb	0.108243608754456	0.152494116824277	0.143891044412998	1.40880481147114	0.943584233999056	0.122549	0.160948
Aciacule	CACG	50kb	0.0695240357721435	0.0417477876985836	0.031257129264061	0.600479923740429	0.748713428594959	0.0106209	0.0122549
Aciacule	AGGG	50kb	0.0738791371269203	0.064645353308112	0.0815662230319307	0.875015001827307	1.26174920327484	0.00326797	0.0106209
Aciacule	AGGT	50kb	0.106581793763817	0.0912385411498105	0.0967482572459032	0.856042462111241	1.06038803368245	0	0.0171569
Aciacule	TCTT	50kb	0.282397521975981	0.268220615495943	0.238366055894242	0.949798049285843	0.888694015758261	0.00163399	0.0122549
Aciacule	GG	50kb	1.61052794178949	0.98889243781899	1.30676450283439	0.614017560428175	1.32144250765682	0	0.00490196
Aciacule	CAT	50kb	0.516674039179939	0.558920808983431	0.513509980766717	1.08176677479392	0.918752661402413	0	0.00490196
Aciacule	TCTG	50kb	0.148933005540326	0.10257008352514	0.127843011812489	0.688699480367148	1.24639668233432	0.00163399	0.0147059
Aciacule	TGCA	50kb	0.117688018518063	0.118489294878337	0.141509548850022	1.00680847864008	1.19428129769294	0.000816993	0.00571895
Aciacule	TTTC	50kb	0.276412839110988	0.314255324983844	0.310298046875951	1.13690567339262	0.987407442950739	0.0138889	0.000816993
Aciacule	TTTA	50kb	0.197182944234037	0.410214067770881	0.31930984258585	2.08037297223839	0.778398079619726	0.537582	0.298203
Aciacule	GGC	50kb	0.298288627823962	0.146321153344059	0.241072300852169	0.490535473683603	1.64755604601689	0.00163399	0.0106209
Aciacule	GCTT	50kb	0.127590860003225	0.0927269848626294	0.11626028339256	0.726752565664071	1.25379126221773	0	0.00490196
Aciacule	TCTA	50kb	0.115746846697102	0.18834929859129	0.170412245000686	1.62725209339121	0.904767080500116	0.124183	0.175654
Aciacule	TTTT	50kb	0.32423299806574	0.676247894387374	0.570151687736137	2.08568498092924	0.843110481331182	0.425654	0.115196
Aciacule	CGTA	50kb	0.063499956431079	0.0661541866608325	0.0721484905783435	1.04179892993524	1.09061110445274	0.00735294	0.0424837
Aciacule	GGAT	50kb	0.13145887765385	0.0967080620534223	0.100726437334056	0.735652576527153	1.04155160588798	0	0.0122549
Aciacule	CAAG	50kb	0.22730334093936	0.125508428414472	0.134906311152679	0.552162708633284	1.07487849905324	0	0.00490196
Aciacule	CT	50kb	2.06659587478066	1.8838650968411	2.02632797469769	0.911578852851938	1.07562265371097	0	0
Aciacule	CTA	50kb	0.341810989389132	0.531246970226946	0.52346896221189	1.55421266933624	0.985358960237019	0.0890523	0.172386
Aciacule	GCCC	50kb	0.0558355510863238	0.0285098139924515	0.0537460248644374	0.510603252547366	1.88517627223621	0.00653595	0.0171569
Aciacule	ATCC	50kb	0.133238882072702	0.0975083554195612	0.0952056976198846	0.73183108340969	0.97638502065009	0	0.00816993
Aciacule	GTG	50kb	0.406091712345985	0.329868691738516	0.329322948930181	0.812300969731368	0.998345575612348	0	0.00980392
Aciacule	CTC	50kb	0.497000871629126	0.367640499656282	0.365965505660517	0.739718017900428	0.995443935047061	0	0.00735294
Aciacule	CTCA	50kb	0.125907556025639	0.110012302089235	0.109819420392692	0.873754566936653	0.998246726112626	0	0.00653595
Aciacule	CTCC	50kb	0.132522582507771	0.06349333865367	0.0736910502043621	0.479113351491975	1.16061073125035	0	0.0204248
Aciacule	AAC	50kb	0.666026079965749	0.580803990007853	0.620108969659476	0.872043914613255	1.06767339813057	0	0.000816993
Aciacule	AAAG	50kb	0.230010953294797	0.25146542890678	0.257851019591319	1.09327588666826	1.02539351318509	0.0228758	0.0228758
Aciacule	AGAT	50kb	0.174426107056199	0.194150151143303	0.168599060878875	1.11307965544831	0.868395207966804	0.00163399	0.0334967
Aciacule	AGC	50kb	0.380946016119104	0.280214821168076	0.343747234555934	0.735576195343294	1.22672752684181	0.000816993	0.00653595
Aciacule	AGCA	50kb	0.130685274123725	0.0906013649028846	0.112119728606931	0.693279066906259	1.23750595509363	0.000816993	0.0147059
Aciacule	AGCC	50kb	0.0865325689414156	0.0555872557818137	0.0618918221877988	0.642385363821193	1.1134174788324	0.00245098	0.00980392
Aciacule	AGCG	50kb	0.0600223220433419	0.043317789971009	0.0500114068224977	0.721694671187985	1.15452350768515	0.00571895	0.0122549
Aciacule	AACT	50kb	0.197831195340299	0.196087166933958	0.235064437045571	0.991184259877005	1.19877522186212	0.00980392	0.0759804
Aciacule	AAG	50kb	0.785078649155005	0.681442155152314	0.751984286459276	0.867992214392486	1.10351888384597	0	0.000816993
Aciacule	AAGA	50kb	0.285749803939855	0.261221871599709	0.229841384276771	0.91416290754373	0.87987036793372	0.00163399	0.0163399
Aciacule	AAGC	50kb	0.126566551625375	0.0934253300292602	0.113851725380004	0.738151816806942	1.21863872832289	0	0.00408497
Aciacule	GGCA	50kb	0.0810063177979777	0.0400350579468469	0.0509044676586137	0.494221426613794	1.27149728935569	0	0.0138889
Aciacule	TTGC	50kb	0.13530898781535	0.108003922558924	0.113175164140522	0.79820213204397	1.04788012749052	0	0.00408497
Aciacule	TTGG	50kb	0.243677948993669	0.124254465560522	0.176095359412334	0.509912637042715	1.41721553924001	0	0.0122549
Aciacule	CA	50kb	2.23025241787814	1.87519949988291	1.94919999339676	0.840801464825663	1.03946273104193	0	0
Aciacule	GCGG	50kb	0.0455280003469755	0.0197983403444809	0.0219476466087909	0.434860749288238	1.1085599210294	0.0220588	0.0228758
Aciacule	GCGT	50kb	0.0497720752691881	0.0301511800045326	0.0347752477093666	0.605785068062011	1.15336274414928	0.0138889	0.0114379
Aciacule	ATTA	50kb	0.149108498933734	0.310834962890346	0.228948323440655	2.08462270838421	0.736559109412095	0.493464	0.301471
Aciacule	AGT	50kb	0.539566973275114	0.585167372946801	0.66727881927615	1.08451295562977	1.14032129972635	0.00245098	0.0179739
Aciacule	GTTC	50kb	0.138553824844485	0.0893626942788607	0.122701146392427	0.644967357481201	1.37306901255161	0	0.0147059
Aciacule	ATC	50kb	0.580091621161051	0.545453451828405	0.457490710137621	0.940288450877264	0.838734650232892	0	0.00571895
Aciacule	CGA	50kb	0.333723967301068	0.22466324725609	0.263615321351704	0.673200816450232	1.17337982323034	0.000816993	0.0147059
Aciacule	CCT	50kb	0.421868210263577	0.313189966298984	0.388779150655845	0.742388164548609	1.24135250962893	0	0.00245098
Aciacule	AAAA	50kb	0.326933447425528	0.674795132544383	0.549097101963462	2.06401375527077	0.813724159350462	0.428105	0.116013
Aciacule	ATAA	50kb	0.178179516776434	0.375826940076785	0.284561657326062	2.1092600702714	0.757161413888859	0.451797	0.292484
Aciacule	CATG	50kb	0.0966932782699532	0.0878232764662878	0.0924994526619572	0.90826661416007	1.05324529422976	0	0.0106209
Aciacule	CATT	50kb	0.167642750176308	0.195342945077548	0.176420108807285	1.16523347936077	0.903130178247538	0.00163399	0.00163399
Aciacule	CC	50kb	1.61848961145369	0.999372712728426	1.2658731415201	0.617472429638158	1.26666770604942	0	0.00653595
Aciacule	CCA	50kb	0.644859427822056	0.360708022089728	0.459195644461115	0.559359151044718	1.27303973391223	0	0.0187908
Aciacule	TGTA	50kb	0.123708516361303	0.211782092248236	0.1706558070469	1.7119443226504	0.805808485671533	0.0171569	0.00735294
Aciacule	GCT	50kb	0.38623946990394	0.279134170253289	0.33903836832914	0.722697165887039	1.21460718342542	0	0.00571895
Aciacule	CAC	50kb	0.410350113259496	0.333049475563169	0.324289333308436	0.811622721187252	0.973697174451573	0	0.00980392
Aciacule	ACAT	50kb	0.130223260904345	0.182803316538047	0.160182639059721	1.40376853772941	0.87625674464381	0.000816993	0.00408497
Aciacule	ATGT	50kb	0.131004027430119	0.182303770360457	0.167002376353698	1.39158905215875	0.916066497272631	0.000816993	0.00326797
Aciacule	GTGT	50kb	0.103329793739033	0.107483986741433	0.0949621355736712	1.04020324489267	0.883500309698367	0.00245098	0.00653595
Aciacule	GTT	50kb	0.659751295776959	0.582481037889762	0.646711357595902	0.882879717884905	1.11027023289691	0	0.000816993
Aciacule	ATTG	50kb	0.189711939771813	0.182670783878687	0.208353799310828	0.962885014503589	1.14059728045617	0.00326797	0.00408497
Aciacule	GTGA	50kb	0.112577221122285	0.110766718765595	0.0877635239855844	0.983917684779916	0.79232755979086	0.000816993	0.0155229
Aciacule	GATT	50kb	0.186338168820991	0.18822696075188	0.166948251454539	1.01013636627879	0.886951852102683	0.00571895	0.00490196
Aciacule	AAAT	50kb	0.279872566009601	0.49723705087103	0.385396344458436	1.7766552040473	0.775075678257125	0.16585	0.129085
Aciacule	GTAC	50kb	0.0924384588542667	0.0868343789310588	0.0756936714732283	0.939375017793807	0.871701650947771	0.000816993	0.0253268
Aciacule	GTAG	50kb	0.086528987443591	0.103931091988574	0.14159073619876	1.20111300338892	1.36235204970546	0.0130719	0.0686275
Aciacule	GTAT	50kb	0.123966384204678	0.21972385698992	0.191548018122099	1.77244709039137	0.87176704772157	0.0433007	0.0490196
Aciacule	TTAC	50kb	0.112967604385172	0.166879007774876	0.136259433631643	1.47722888064342	0.816516321905871	0.0792484	0.0808824
Aciacule	TTAG	50kb	0.0924921813216364	0.160741726164485	0.161644011337001	1.73789528874354	1.00561326043987	0.269608	0.264706
Aciacule	TCAT	50kb	0.167273855900369	0.200756394471431	0.155121960988396	1.20016599958696	0.772687522092707	0	0.0179739
Aciacule	TCC	50kb	0.56132099106205	0.340333674418026	0.397385009622054	0.606308475608753	1.16763352995141	0	0.00898693
Aciacule	TCCA	50kb	0.222890935619389	0.125895831572603	0.160642700702568	0.564831545180393	1.27599697858087	0	0.0220588
Aciacule	TCCC	50kb	0.0985377496496489	0.0638552547619239	0.0813497234352965	0.648028344354944	1.27397069729967	0	0.00898693
Aciacule	CGCC	50kb	0.053754700850201	0.0198289248043334	0.0235443311339681	0.368877967707251	1.18737306063225	0.0130719	0.0155229
Aciacule	CATA	50kb	0.100636507374895	0.179607240483467	0.155040773639659	1.7847125776572	0.863221177622462	0.0204248	0.00898693
Aciacule	TCCG	50kb	0.0783345204207873	0.0391328163811998	0.0471157247175154	0.499560298205583	1.2039952417059	0.00490196	0.0228758
Aciacule	TCCT	50kb	0.161557785372225	0.110761621355619	0.106707238691076	0.685585167563593	0.963395419686701	0	0.00898693
Aciacule	TCG	50kb	0.334135839550903	0.226697113836277	0.272978928906133	0.678457941359928	1.20415705470023	0.000816993	0.0163399
Aciacule	TCGA	50kb	0.101431599891968	0.0654813285440788	0.0871410876452611	0.645571287585144	1.33077763666023	0.00163399	0.0138889
Aciacule	TCGC	50kb	0.0525083396072221	0.0437510698189186	0.0432728568772585	0.833221353906627	0.989069685755357	0.0171569	0.0106209
Aciacule	GCTA	50kb	0.064714084193636	0.0785306980811208	0.0864374639562	1.21350242469851	1.10068375894114	0.0465686	0.121732
Aciacule	GCTC	50kb	0.0893118112533455	0.0506580603355951	0.0590502649819751	0.567204489805905	1.16566375796436	0.000816993	0.0114379
Aciacule	ACGG	50kb	0.068202463074847	0.031558065157745	0.0351541220034764	0.462711517076919	1.11395048548624	0.00163399	0.0236928
Aciacule	AGTA	50kb	0.132544071494719	0.207510462688845	0.19038433279019	1.56559595875333	0.917468595671077	0.0931373	0.18219
Aciacule	AGTC	50kb	0.10490565278188	0.0724240009305832	0.104731679871789	0.690372720726186	1.44609077827904	0	0.0179739
Aciacule	ATCA	50kb	0.186517243712224	0.194099177043549	0.149141159631377	1.04065003953749	0.768376053433318	0.00163399	0.0130719
Aciacule	TAC	50kb	0.417140633135037	0.578148239410666	0.526012832472342	1.38597919618995	0.909823461554656	0.00816993	0.0187908
Aciacule	TACA	50kb	0.123171291687605	0.213051347332112	0.164350256294929	1.72971594608642	0.771411485320175	0.0163399	0.00653595
Aciacule	TACC	50kb	0.0946912209859727	0.0917126002775234	0.111145480422077	0.968543855729872	1.21188887988945	0.00490196	0.0294118
Aciacule	TGAA	50kb	0.242804063524454	0.248320326951954	0.265049631179406	1.02271899138518	1.06736985422337	0.00163399	0.00653595
Aciacule	TGAC	50kb	0.111355930364078	0.0749829007382375	0.0920664534686889	0.673362437843058	1.22783264667353	0	0.0196078
Aciacule	TGAG	50kb	0.12492264412386	0.10976252900044	0.115394285006023	0.87864397820151	1.05130854816183	0	0.00245098
Aciacule	GGCG	50kb	0.0533822250764372	0.0194619112861041	0.0244103295205048	0.364576621866864	1.25426167870439	0.0114379	0.0179739
Aciacule	GGCT	50kb	0.0871056085933599	0.0538286493402983	0.0586172657887067	0.617969958646287	1.08896036789137	0.00163399	0.00735294
Aciacule	CGGT	50kb	0.0650292560022054	0.035228200340038	0.0487394716922718	0.541728485081289	1.38353566806755	0.000816993	0.0359477
Aciacule	TAGA	50kb	0.113999075758671	0.188517513120478	0.171115868689747	1.65367580277193	0.907692160040272	0.123366	0.181373
Aciacule	ACGT	50kb	0.0815865204455713	0.0690444181168883	0.0679808733431354	0.846272371217863	0.984596223666447	0.00326797	0.0114379
Aciacule	TT	50kb	3.31206174330338	4.16487450227615	3.90256760402873	1.25748697490228	0.937019255177061	0.0130719	0.0236928
Aciacule	TTA	50kb	0.563398259800348	1.03613523347106	0.857121903074754	1.8390813522183	0.827229762473562	0.327614	0.289216
Aciacule	TTAA	50kb	0.177001203992124	0.333385904621546	0.272248242767493	1.88352337217086	0.816615936647185	0.559641	0.331699
Aciacule	CTAC	50kb	0.0898991768965884	0.104818041324295	0.127382950169641	1.16595106810452	1.21527695576311	0.0147059	0.0645425
Aciacule	CCTC	50kb	0.112931789406925	0.0634270723239898	0.0778316049899909	0.561640550079696	1.22710385547076	0	0.0220588
Aciacule	CCCT	50kb	0.0738397406508491	0.0629835976561293	0.0772903559984055	0.852976962012191	1.22715054196152	0.00326797	0.0106209
Aciacule	CCG	50kb	0.243996702300063	0.121277578134884	0.160345013757196	0.497045972308835	1.32213238607768	0.00245098	0.0196078
Aciacule	ACTC	50kb	0.132253970170922	0.108483079096613	0.10765442442635	0.820263308212307	0.992361438510378	0	0.0147059
Aciacule	ACTG	50kb	0.105901309177133	0.0880169780453533	0.115773159300133	0.831122662498287	1.31535030935142	0	0.0302288
Aciacule	GTC	50kb	0.360531478518588	0.211099039311532	0.295549011855247	0.585521797372398	1.40004906142224	0	0.00898693
Aciacule	AG	50kb	2.05182219625398	1.87865044643626	2.05937122563399	0.915600995966476	1.09619712892335	0	0
Aciacule	GAAA	50kb	0.282741345767148	0.310100935853887	0.304831432060938	1.09676543772721	0.983007133537217	0.0130719	0.00163399
Aciacule	TCAG	50kb	0.103193696821696	0.0911824696400811	0.101592435720593	0.883605030621502	1.11416630983568	0.00163399	0.0204248
Aciacule	CGAT	50kb	0.0840505909489318	0.0586355069471071	0.0499843443729184	0.69762159058148	0.852458637698953	0	0.0187908
Aciacule	CGC	50kb	0.179486763482432	0.110338536327661	0.112579790249778	0.614744698644368	1.02031252177808	0.0245098	0.00735294
Aciacule	GAAT	50kb	0.195263261400024	0.230377443838521	0.196960508037953	1.17982994950884	0.85494701545525	0.00735294	0.00653595
Aciacule	CTGC	50kb	0.0943330712035075	0.0544301437173963	0.0766679196580822	0.576999593281264	1.4085562598575	0	0.0245098
Aciacule	CTGG	50kb	0.136236595751935	0.0651652891256036	0.0983720042206596	0.478324408841358	1.50957673234675	0	0.0375817
Aciacule	TTCT	50kb	0.282189795102151	0.302465015710727	0.267241689595327	1.07184958832844	0.883545784517813	0.00326797	0.0147059
Aciacule	TTG	50kb	0.865519090296687	0.679938419209569	0.761077269517912	0.785584543232312	1.11933264545143	0	0.000816993
Aciacule	ACTA	50kb	0.0992218157341574	0.183267180845809	0.172685490765345	1.84704522377249	0.942260856353943	0.18219	0.242647
Aciacule	CATC	50kb	0.141612423986738	0.0956732878284147	0.0889272093174931	0.675599535231277	0.929488380047936	0	0.0318627
Aciacule	TTGT	50kb	0.207157415675693	0.219718759579945	0.198232443168179	1.06063670886837	0.902209913924313	0	0.00408497
Aciacule	AAGG	50kb	0.164648617994899	0.118764555017009	0.157259894505159	0.721321299038707	1.3241315515613	0	0.00816993
Aciacule	TAA	50kb	0.56038980162764	1.03404529538114	0.854415658116827	1.84522504224342	0.826284556327774	0.327614	0.293301
Aciacule	TAAA	50kb	0.1973082966579	0.406967017616547	0.31557522454391	2.06259455131864	0.775431941369882	0.54085	0.298203
Aciacule	CACT	50kb	0.108598177039096	0.110165224388497	0.115935533997608	1.01442977582245	1.05237868520797	0	0.0261438
Aciacule	CAG	50kb	0.440896708205953	0.300344493160958	0.378955481458569	0.681212827337917	1.26173607336787	0	0.0138889
Aciacule	AGTG	50kb	0.106520908300798	0.108681878085653	0.117478093623627	1.02028681335267	1.08093543921869	0	0.0196078
Aciacule	CAGC	50kb	0.103175789332573	0.0572897907135997	0.0760184208681796	0.555263895572767	1.32691043065958	0	0.0245098
Aciacule	GACA	50kb	0.108619666026044	0.0718428961933868	0.0838394687965897	0.661417023471244	1.16698342131017	0	0.00490196
Aciacule	GACC	50kb	0.0771203926582303	0.0371295342608648	0.0611340735995791	0.481448978422731	1.64650795698279	0	0.0359477
Aciacule	TG	50kb	2.23638036065611	1.86063619958317	1.99450253399247	0.831985574688778	1.07194653873728	0	0
Aciacule	CCCG	50kb	0.0518421810118369	0.0277961765958946	0.0424609833898803	0.536169120460962	1.52758359565724	0.0294118	0.0179739
Aciacule	ACCT	50kb	0.109468481010487	0.0930990957908341	0.0973706935862265	0.85046485464538	1.04588226941526	0	0.0187908
Aciacule	GT	50kb	1.84171004487294	1.70025129211697	1.82555166126906	0.923191626635377	1.07369520595751	0	0
Aciacule	ACG	50kb	0.307965834946171	0.203340781328962	0.200776313428631	0.660270582821317	0.987388324744448	0.000816993	0.00980392
Aciacule	CCAA	50kb	0.243606319037176	0.12604365646189	0.168193124135186	0.517407171374133	1.33440372055566	0	0.0106209
Aciacule	CCAC	50kb	0.125244978928078	0.066398862339652	0.0819992222251991	0.530151890382619	1.23494920448706	0	0.0408497
Aciacule	CCAG	50kb	0.137242996640663	0.0658636342922343	0.0941773245358722	0.479905247658518	1.42988350928239	0	0.0408497
Aciacule	TGTG	50kb	0.10933238409315	0.115665329751961	0.0953680723173603	1.05792378636338	0.824517359885393	0.000816993	0.00571895
Aciacule	TGTT	50kb	0.208095768105752	0.201036752020078	0.210085796083901	0.966078041134952	1.04501188948237	0	0.00571895
Aciacule	CCGA	50kb	0.0738039256726026	0.044632921744664	0.0695504954187332	0.604749968757185	1.55827789667496	0.00245098	0.0326797
Aciacule	CCGC	50kb	0.0460652250206733	0.0199665548736694	0.022055896407108	0.433440949538588	1.10464206502614	0.0204248	0.0171569
Aciacule	CTAG	50kb	0.0630630136964714	0.0935170834088175	0.089901457502347	1.48291491204218	0.961337268286432	0.178105	0.184641
Aciacule	ACT	50kb	0.545394070235823	0.585366171935842	0.633477819751637	1.07329031223742	1.08219068699629	0.00245098	0.0138889
Aciacule	GGA	50kb	0.559934951403909	0.334644964885472	0.408101739655446	0.597649716357991	1.2195065890058	0	0.00980392
Aciacule	CAGG	50kb	0.084902987431199	0.0491645192128009	0.0576430176038528	0.579067011660117	1.17245156724413	0	0.0245098
Aciacule	CAGT	50kb	0.104640621942856	0.0878385686962141	0.120590275325243	0.839430873644679	1.3728624807435	0	0.0269608
Aciacule	TATT	50kb	0.193232552133446	0.433973095666253	0.33010775996798	2.24585915196396	0.760664113200809	0.359477	0.267157
Aciacule	GTAA	50kb	0.112394564733227	0.164885920474491	0.139588114929893	1.46702752811806	0.846573888954262	0.0825163	0.0841503
Aciacule	ACTT	50kb	0.20801697515361	0.205002536980945	0.234387875806089	0.985508691440019	1.14334134229702	0.00653595	0.0441176
Aciacule	CTCG	50kb	0.090901996287491	0.0586151173072055	0.055288584490456	0.644816612407791	0.943247868987194	0.00490196	0.0236928
Aciacule	CTCT	50kb	0.1476651553104	0.135025292838557	0.126435764434366	0.914401861121041	0.936385782073725	0	0.0138889
Aciacule	AGAA	50kb	0.283486297314675	0.298509425569811	0.259366516767758	1.05299419547767	0.868872117765344	0.00326797	0.0114379
Aciacule	CTGA	50kb	0.106588956759467	0.0890109729905577	0.101267686325642	0.835086257494985	1.13769890299238	0.00163399	0.0179739
Aciacule	TTCC	50kb	0.21125106768927	0.142462413992676	0.163538382807551	0.674374882697512	1.14794055655942	0	0.0106209
Aciacule	TTCG	50kb	0.0975098597739738	0.0837045692061589	0.128411323253653	0.858421593469468	1.53410171596946	0.000816993	0.00980392
Aciacule	CCCC	50kb	0.0623216436467685	0.0463507489063762	0.0436246687217891	0.743734378526449	0.941185843834077	0.0359477	0.0204248
Aciacule	TAT	50kb	0.57191506162737	1.20994162140252	0.961312333954958	2.1155967075944	0.79451133587804	0.235294	0.241013
Aciacule	TGA	50kb	0.667254533719605	0.624539767596845	0.62108321784433	0.935984299897302	0.994465444905429	0	0.00408497
Aciacule	CCGG	50kb	0.0566127361142733	0.023356332507315	0.0316630660077501	0.412563216520221	1.35565230533662	0.00490196	0.0367647
Aciacule	GTCA	50kb	0.111101644018528	0.0761756946724828	0.0916063918258412	0.685639671180557	1.20256719967836	0	0.0187908
Aciacule	CTTT	50kb	0.231518763878976	0.25629267615349	0.272004680721279	1.10700606663339	1.06130492998707	0.0236928	0.0236928
Aciacule	GA	50kb	2.26971336091015	1.88610285982031	1.94852343215728	0.830987248127219	1.03309499904099	0	0.00163399
Aciacule	GAA	50kb	0.841813156195316	0.771299298198789	0.815499855621831	0.916235737731609	1.05730662211967	0	0.000816993
Aciacule	GGGA	50kb	0.0962957320114168	0.0624024929189329	0.0840018434940653	0.64802968538143	1.34612961061014	0	0.00980392
Aciacule	CCAT	50kb	0.13876513321614	0.101846251308633	0.113987037627901	0.733946986164007	1.11920700235178	0	0.0163399
Aciacule	CAGA	50kb	0.148177309499325	0.105740672529844	0.12367539457728	0.713609073394097	1.16961044050835	0.00163399	0.0187908
Aciacule	TGGT	50kb	0.185106133569311	0.114650945166855	0.157422269202635	0.619379503834351	1.37305688124536	0	0.0375817
Aciacule	TGT	50kb	0.549734845599301	0.60005181007499	0.564712135370703	1.09152951623584	0.941105627695931	0	0.00163399
Aciacule	TATC	50kb	0.134245282961429	0.187773291264069	0.132660127837599	1.39873288000756	0.706490933532377	0.0204248	0.0228758
Aciacule	CGTG	50kb	0.069241097443996	0.0428182437934191	0.0322584398984942	0.618393488463287	0.753380733084903	0.00898693	0.0122549
Aciacule	TATA	50kb	0.141397534117259	0.41057088646916	0.339985554064415	2.90366369563899	0.828080035065889	0.776144	0.356209
Aciacule	GGTA	50kb	0.0955794324464864	0.089704220747213	0.116287345842139	0.938530586038342	1.29634196555631	0.00490196	0.0277778
Aciacule	GGCC	50kb	0.0767908948583623	0.0328477098815229	0.106788426039814	0.427755268930115	3.25101586762015	0.00326797	0.0302288
Aciacule	TC	50kb	2.26638614943105	1.90431590566244	1.93759020252725	0.840243356649746	1.01747309717147	0	0.000816993
Aciacule	TCA	50kb	0.661334317815455	0.630202990079523	0.603682062764857	0.952926489829279	0.957916849440338	0	0.00490196
Aciacule	GGG	50kb	0.304527597034505	0.201536298197668	0.270976307637267	0.661799784847848	1.34455336364019	0.00163399	0.0122549
Aciacule	CCCA	50kb	0.119747379767238	0.0638705469918502	0.0899285199519263	0.533377407639318	1.40798105210217	0	0.0155229
Aciacule	TTAT	50kb	0.180937270101416	0.374781971031827	0.2846428446748	2.07133649591242	0.759489160834334	0.451797	0.293301
Aciacule	CCC	50kb	0.307750945076692	0.201403765538307	0.254035214200642	0.654437520859983	1.26132306176929	0.00163399	0.00898693
Aciacule	TTCA	50kb	0.235859539242454	0.249722114695191	0.251464281490611	1.05877470759615	1.00697642176203	0.00163399	0.00490196
[truncated: 412,962+ more rows]
