# Supplementary material for: Phylogenomic signatures of repeat-induced point mutations across the fungal kingdom
Source: PLoS Biol. 2025 Oct 15;23(10):e3003433. doi: 10.1371/journal.pbio.3003433 (PMC12543289; doi:10.1371/journal.pbio.3003433)
Supplement: S14 Table — The ratio of the number of k-mer > 2-fold enriched at both non-coding and repeats over the total number of k-mer enriched >2-fold is used to estimate recent repeat-induced point mutation activity (Fig 2E). For each assembly we report the estimated RIP status, i.e., “recent RIP” activity, “old RIP” activity or “no RIP” activity. (XLSX) [file pbio.3003433.s037.xlsx]

## Sheet: Sheet1
Supplementary Table S14 : Number of k-mer >2-fold enriched at non-coding sequences (n_noncoding), repeats (n_repeat) or both (n_both) across the 1,239 genome assemblies. The ratio of the number of k-mer >2-fold enriched at both non-coding and repeats over the total number of k-mer enriched >2-fold is used to estimate recent repeat-induced point mutation activity (Figure 2E).
shortID	n_noncoding	n_repeat	n_both	all	phylum	class	ratio	RIP_status
Aaoarxi	0	0	0	0	Ascomycota	Dothideomycetes	0	no_rip
Lopmacro	0	49	4	53	Ascomycota	Dothideomycetes	0.0754716981132075	no_rip
Spofimet	0	0	0	0	Ascomycota	Dothideomycetes	0	no_rip
Wesornat	1	0	0	1	Ascomycota	Dothideomycetes	0	no_rip
AltMG1	0	34	8	42	Ascomycota	Dothideomycetes	0.19047619047619	no_rip
Alttenui	0	40	2	42	Ascomycota	Dothideomycetes	0.0476190476190476	no_rip
Altalter	0	14	0	14	Ascomycota	Dothideomycetes	0	no_rip
Altarbor	0	36	2	38	Ascomycota	Dothideomycetes	0.0526315789473684	no_rip
Altgaise	5	2	1	8	Ascomycota	Dothideomycetes	0.125	no_rip
Bipmaydi	0	2	2	4	Ascomycota	Dothideomycetes	0.5	no_rip
Bipsorok	4	4	15	23	Ascomycota	Dothideomycetes	0.652173913043478	recent_rip
Biporyza	2	32	7	41	Ascomycota	Dothideomycetes	0.170731707317073	no_rip
Bipvicto	2	36	8	46	Ascomycota	Dothideomycetes	0.173913043478261	no_rip
Bipzeico	4	9	4	17	Ascomycota	Dothideomycetes	0.235294117647059	no_rip
Exsturci	33	0	0	33	Ascomycota	Dothideomycetes	0	no_rip
Stelycop	2	35	10	47	Ascomycota	Dothideomycetes	0.212765957446809	no_rip
Pyrsemin	0	11	25	36	Ascomycota	Dothideomycetes	0.694444444444444	recent_rip
Pyrtere	44	0	0	44	Ascomycota	Dothideomycetes	0	no_rip
Pyrtrrep	6	0	0	6	Ascomycota	Dothideomycetes	0	no_rip
Decgaude	0	34	3	37	Ascomycota	Dothideomycetes	0.0810810810810811	no_rip
Claelyna	1	0	0	1	Ascomycota	Dothideomycetes	0	no_rip
Lepmacul	45	0	0	45	Ascomycota	Dothideomycetes	0	no_rip
Pletrach	0	22	14	36	Ascomycota	Dothideomycetes	0.388888888888889	old_rip
Cucberbe	0	9	28	37	Ascomycota	Dothideomycetes	0.756756756756757	recent_rip
PyrDS3sA	0	30	3	33	Ascomycota	Dothideomycetes	0.0909090909090909	no_rip
Ampquisq	50	0	0	50	Ascomycota	Dothideomycetes	0	no_rip
StaSRC1l	0	13	0	13	Ascomycota	Dothideomycetes	0	no_rip
Parnodor	0	7	31	38	Ascomycota	Dothideomycetes	0.815789473684211	recent_rip
Ophdisse	7	1	7	15	Ascomycota	Dothideomycetes	0.466666666666667	old_rip
Setholmi	0	1	1	2	Ascomycota	Dothideomycetes	0.5	no_rip
Ascrabie	3	6	36	45	Ascomycota	Dothideomycetes	0.8	recent_rip
Lizempir	7	0	0	7	Ascomycota	Dothideomycetes	0	no_rip
Curkusan	0	24	15	39	Ascomycota	Dothideomycetes	0.384615384615385	old_rip
Epinigru	5	5	29	39	Ascomycota	Dothideomycetes	0.743589743589744	recent_rip
Didexigu	10	0	19	29	Ascomycota	Dothideomycetes	0.655172413793103	recent_rip
Didheter	0	19	19	38	Ascomycota	Dothideomycetes	0.5	old_rip
Didkerat	0	24	18	42	Ascomycota	Dothideomycetes	0.428571428571429	old_rip
Macanomo	0	1	0	1	Ascomycota	Dothideomycetes	0	no_rip
Dotsymph	21	0	25	46	Ascomycota	Dothideomycetes	0.543478260869565	recent_rip
Bimnozel	46	0	0	46	Ascomycota	Dothideomycetes	0	no_rip
Karrhodo	27	0	19	46	Ascomycota	Dothideomycetes	0.41304347826087	old_rip
Parsporu	0	31	4	35	Ascomycota	Dothideomycetes	0.114285714285714	no_rip
Byscirci	39	0	0	39	Ascomycota	Dothideomycetes	0	no_rip
Maseburn	30	0	8	38	Ascomycota	Dothideomycetes	0.210526315789474	no_rip
Permacro	5	7	21	33	Ascomycota	Dothideomycetes	0.636363636363636	recent_rip
Lenfluvi	45	0	0	45	Ascomycota	Dothideomycetes	0	no_rip
Trepertu	2	1	38	41	Ascomycota	Dothideomycetes	0.926829268292683	recent_rip
Corcassi	0	14	31	45	Ascomycota	Dothideomycetes	0.688888888888889	recent_rip
Masphaeo	34	0	7	41	Ascomycota	Dothideomycetes	0.170731707317073	no_rip
Melpupyr	0	44	1	45	Ascomycota	Dothideomycetes	0.0222222222222222	no_rip
Plesipar	40	0	0	40	Ascomycota	Dothideomycetes	0	no_rip
Amnligni	38	0	1	39	Ascomycota	Dothideomycetes	0.0256410256410256	no_rip
Didenali	38	0	0	38	Ascomycota	Dothideomycetes	0	no_rip
Lopnucul	0	35	21	56	Ascomycota	Dothideomycetes	0.375	old_rip
Polfusc	1	0	0	1	Ascomycota	Dothideomycetes	0	no_rip
Cloaquat	0	5	29	34	Ascomycota	Dothideomycetes	0.852941176470588	recent_rip
Liningol	50	0	0	50	Ascomycota	Dothideomycetes	0	no_rip
Zoprhizo	48	0	0	48	Ascomycota	Dothideomycetes	0	no_rip
Delconfe	0	0	0	0	Ascomycota	Dothideomycetes	0	no_rip
Cengeoph	39	0	0	39	Ascomycota	Dothideomycetes	0	no_rip
Glostell	0	8	0	8	Ascomycota	Dothideomycetes	0	no_rip
Leppalus	0	40	2	42	Ascomycota	Dothideomycetes	0.0476190476190476	no_rip
Lopmytil	3	0	30	33	Ascomycota	Dothideomycetes	0.909090909090909	recent_rip
Mytresin	15	0	8	23	Ascomycota	Dothideomycetes	0.347826086956522	old_rip
Psehyper	34	0	1	35	Ascomycota	Dothideomycetes	0.0285714285714286	no_rip
Aplpruni	4	17	8	29	Ascomycota	Dothideomycetes	0.275862068965517	no_rip
Botdothi	7	2	32	41	Ascomycota	Dothideomycetes	0.780487804878049	recent_rip
Macphase	2	29	27	58	Ascomycota	Dothideomycetes	0.46551724137931	old_rip
Dipcorti	7	26	28	61	Ascomycota	Dothideomycetes	0.459016393442623	old_rip
Dipseria	0	49	17	66	Ascomycota	Dothideomycetes	0.257575757575758	no_rip
Lastheob	2	20	23	45	Ascomycota	Dothideomycetes	0.511111111111111	recent_rip
Neoparvu	7	29	16	52	Ascomycota	Dothideomycetes	0.307692307692308	old_rip
Sacprote	1	6	38	45	Ascomycota	Dothideomycetes	0.844444444444444	recent_rip
Conapoll	1	3	36	40	Ascomycota	Dothideomycetes	0.9	recent_rip
Linrhizo	0	0	1	1	Ascomycota	Dothideomycetes	1	no_rip
Patatrat	0	17	8	25	Ascomycota	Dothideomycetes	0.32	old_rip
Aulheder	0	0	0	0	Ascomycota	Dothideomycetes	0	no_rip
Rhiligny	1	12	2	15	Ascomycota	Dothideomycetes	0.133333333333333	no_rip
Erebilat	1	0	0	1	Ascomycota	Dothideomycetes	0	no_rip
Micmicro	20	0	14	34	Ascomycota	Dothideomycetes	0.411764705882353	old_rip
Totfusce	0	37	2	39	Ascomycota	Dothideomycetes	0.0512820512820513	no_rip
Veneffus	43	0	0	43	Ascomycota	Dothideomycetes	0	no_rip
Veninaeq	0	33	8	41	Ascomycota	Dothideomycetes	0.195121951219512	no_rip
Vennashi	45	0	0	45	Ascomycota	Dothideomycetes	0	no_rip
Vergallo	0	21	13	34	Ascomycota	Dothideomycetes	0.382352941176471	old_rip
Tribispo	0	0	0	0	Ascomycota	Dothideomycetes	0	no_rip
Acirichm	0	20	0	20	Ascomycota	Dothideomycetes	0	no_rip
Piehorta	0	0	0	0	Ascomycota	Dothideomycetes	0	no_rip
Ternubil	0	14	33	47	Ascomycota	Dothideomycetes	0.702127659574468	recent_rip
Baupanam	1	0	0	1	Ascomycota	Dothideomycetes	0	no_rip
Frisimpl	0	29	7	36	Ascomycota	Dothideomycetes	0.194444444444444	no_rip
Horthail	0	22	2	24	Ascomycota	Dothideomycetes	0.0833333333333333	no_rip
Neoacido	1	17	0	18	Ascomycota	Dothideomycetes	0	no_rip
Cerberte	0	54	0	54	Ascomycota	Dothideomycetes	0	no_rip
Cerbetic	0	28	21	49	Ascomycota	Dothideomycetes	0.428571428571429	old_rip
Cerzein	37	0	0	37	Ascomycota	Dothideomycetes	0	no_rip
Cerzemay	42	0	0	42	Ascomycota	Dothideomycetes	0	no_rip
Sphmusiv	37	1	6	44	Ascomycota	Dothideomycetes	0.136363636363636	no_rip
Pseeumus	45	0	0	45	Ascomycota	Dothideomycetes	0	no_rip
Psemusa	49	0	0	49	Ascomycota	Dothideomycetes	0	no_rip
Psefulig	35	0	6	41	Ascomycota	Dothideomycetes	0.146341463414634	no_rip
Psefijie	43	0	0	43	Ascomycota	Dothideomycetes	0	no_rip
Dotsepto	0	28	24	52	Ascomycota	Dothideomycetes	0.461538461538462	old_rip
Zascella	0	43	4	47	Ascomycota	Dothideomycetes	0.0851063829787234	no_rip
Ramcocyn	0	7	35	42	Ascomycota	Dothideomycetes	0.833333333333333	recent_rip
Zymbrevi	0	42	10	52	Ascomycota	Dothideomycetes	0.192307692307692	no_rip
Zymtriti	20	0	19	39	Ascomycota	Dothideomycetes	0.487179487179487	old_rip
Disacicu	2	2	0	4	Ascomycota	Dothideomycetes	0	no_rip
Pelfruct	0	0	0	0	Ascomycota	Dothideomycetes	0	no_rip
Polcitr	0	43	0	43	Ascomycota	Dothideomycetes	0	no_rip
Aurmelan	10	5	0	15	Ascomycota	Dothideomycetes	0	no_rip
Aurnamib	9	2	0	11	Ascomycota	Dothideomycetes	0	no_rip
Aurpullu	14	3	0	17	Ascomycota	Dothideomycetes	0	no_rip
Aursubgl1	2	2	0	4	Ascomycota	Dothideomycetes	0	no_rip
Delstrob	0	10	31	41	Ascomycota	Dothideomycetes	0.75609756097561	recent_rip
Elsampel	40	0	2	42	Ascomycota	Dothideomycetes	0.0476190476190476	no_rip
Elsfawce	10	0	0	10	Ascomycota	Dothideomycetes	0	no_rip
Elsaustr	0	6	37	43	Ascomycota	Dothideomycetes	0.86046511627907	recent_rip
Sphmurra	13	0	0	13	Ascomycota	Dothideomycetes	0	no_rip
Myrduria	1	0	0	1	Ascomycota	Dothideomycetes	0	no_rip
Cryminte	0	16	17	33	Ascomycota	Dothideomycetes	0.515151515151515	recent_rip
Virviren	0	31	0	31	Ascomycota	Dothideomycetes	0	no_rip
Xylhevea	1	8	0	9	Ascomycota	Xylonomycetes	0	no_rip
Artuncin	7	2	0	9	Ascomycota	Eurotiomycetes	0	no_rip
Miccani	3	26	4	33	Ascomycota	Eurotiomycetes	0.121212121212121	no_rip
Nangypse	4	12	0	16	Ascomycota	Eurotiomycetes	0	no_rip
Tribenha	3	31	0	34	Ascomycota	Eurotiomycetes	0	no_rip
Triverru	4	11	0	15	Ascomycota	Eurotiomycetes	0	no_rip
Trirubru	1	46	1	48	Ascomycota	Eurotiomycetes	0.0208333333333333	no_rip
Trisouda	0	43	2	45	Ascomycota	Eurotiomycetes	0.0444444444444444	no_rip
Triviola	2	31	10	43	Ascomycota	Eurotiomycetes	0.232558139534884	no_rip
Triequin	4	14	14	32	Ascomycota	Eurotiomycetes	0.4375	old_rip
Tritonsu	2	37	8	47	Ascomycota	Eurotiomycetes	0.170212765957447	no_rip
Triinter	1	20	1	22	Ascomycota	Eurotiomycetes	0.0454545454545455	no_rip
Trimenta	2	47	0	49	Ascomycota	Eurotiomycetes	0	no_rip
Cocimmit	8	0	0	8	Ascomycota	Eurotiomycetes	0	no_rip
Cocposad	4	0	0	4	Ascomycota	Eurotiomycetes	0	no_rip
Uncreesi	0	22	0	22	Ascomycota	Eurotiomycetes	0	no_rip
Bladerma	38	0	0	38	Ascomycota	Eurotiomycetes	0	no_rip
Blagilch	40	0	0	40	Ascomycota	Eurotiomycetes	0	no_rip
Blapercu	0	0	0	0	Ascomycota	Eurotiomycetes	0	no_rip
Blasilve	2	32	1	35	Ascomycota	Eurotiomycetes	0.0285714285714286	no_rip
Blaparvu	2	42	1	45	Ascomycota	Eurotiomycetes	0.0222222222222222	no_rip
Hiscapsu	3	0	0	3	Ascomycota	Eurotiomycetes	0	no_rip
Emepaste	3	9	3	15	Ascomycota	Eurotiomycetes	0.2	no_rip
EmmCAC2	2	30	3	35	Ascomycota	Eurotiomycetes	0.0857142857142857	no_rip
Emmcresc	2	15	10	27	Ascomycota	Eurotiomycetes	0.37037037037037	old_rip
Parbrasi	14	0	0	14	Ascomycota	Eurotiomycetes	0	no_rip
Parlutzi	16	0	0	16	Ascomycota	Eurotiomycetes	0	no_rip
Helgrise	3	1	0	4	Ascomycota	Eurotiomycetes	0	no_rip
Polhystr	2	7	15	24	Ascomycota	Eurotiomycetes	0.625	recent_rip
Ascapi	6	2	0	8	Ascomycota	Eurotiomycetes	0	no_rip
AspHF37	0	29	17	46	Ascomycota	Eurotiomycetes	0.369565217391304	old_rip
Aspscler1	0	32	4	36	Ascomycota	Eurotiomycetes	0.111111111111111	no_rip
Aspacule1	2	3	33	38	Ascomycota	Eurotiomycetes	0.868421052631579	recent_rip
Aspbrunn	10	0	29	39	Ascomycota	Eurotiomycetes	0.743589743589744	recent_rip
Aspfijie	4	3	31	38	Ascomycota	Eurotiomycetes	0.815789473684211	recent_rip
Aspacule2	0	16	18	34	Ascomycota	Eurotiomycetes	0.529411764705882	recent_rip
Aspindol	6	2	31	39	Ascomycota	Eurotiomycetes	0.794871794871795	recent_rip
Aspjapon	2	4	33	39	Ascomycota	Eurotiomycetes	0.846153846153846	recent_rip
Aspviola	2	2	33	37	Ascomycota	Eurotiomycetes	0.891891891891892	recent_rip
Aspuvaru	0	8	33	41	Ascomycota	Eurotiomycetes	0.804878048780488	recent_rip
Aspsacch	2	6	32	40	Ascomycota	Eurotiomycetes	0.8	recent_rip
Asphomom	0	5	31	36	Ascomycota	Eurotiomycetes	0.861111111111111	recent_rip
Aspawamo	22	0	0	22	Ascomycota	Eurotiomycetes	0	no_rip
Aspwelwi	0	11	7	18	Ascomycota	Eurotiomycetes	0.388888888888889	old_rip
Aspnige	18	0	0	18	Ascomycota	Eurotiomycetes	0	no_rip
Aspphoen	2	10	15	27	Ascomycota	Eurotiomycetes	0.555555555555556	recent_rip
Aspcosta1	6	2	25	33	Ascomycota	Eurotiomycetes	0.757575757575758	recent_rip
Asptubin	22	3	0	25	Ascomycota	Eurotiomycetes	0	no_rip
Aspneoni	4	8	18	30	Ascomycota	Eurotiomycetes	0.6	recent_rip
Aspeucal	2	10	15	27	Ascomycota	Eurotiomycetes	0.555555555555556	recent_rip
Aspkawac	2	7	15	24	Ascomycota	Eurotiomycetes	0.625	recent_rip
Aspluchu	21	0	0	21	Ascomycota	Eurotiomycetes	0	no_rip
Asppiper	22	1	0	23	Ascomycota	Eurotiomycetes	0	no_rip
Aspvaden	2	5	20	27	Ascomycota	Eurotiomycetes	0.740740740740741	recent_rip
Aspbrasi	9	1	1	11	Ascomycota	Eurotiomycetes	0.0909090909090909	no_rip
Aspcarbo	0	44	0	44	Ascomycota	Eurotiomycetes	0	no_rip
Aspscler3	8	0	17	25	Ascomycota	Eurotiomycetes	0.68	recent_rip
Aspiberi	1	2	35	38	Ascomycota	Eurotiomycetes	0.921052631578947	recent_rip
Aspscler2	9	0	25	34	Ascomycota	Eurotiomycetes	0.735294117647059	recent_rip
Aspellip	23	0	15	38	Ascomycota	Eurotiomycetes	0.394736842105263	old_rip
Aspheter	13	0	25	38	Ascomycota	Eurotiomycetes	0.657894736842105	recent_rip
Aspcalid	0	14	19	33	Ascomycota	Eurotiomycetes	0.575757575757576	recent_rip
Aspustu	0	44	0	44	Ascomycota	Eurotiomycetes	0	no_rip
Aspmulun	52	0	0	52	Ascomycota	Eurotiomycetes	0	no_rip
Aspnidul	1	0	0	1	Ascomycota	Eurotiomycetes	0	no_rip
Aspsydow	0	31	9	40	Ascomycota	Eurotiomycetes	0.225	no_rip
Aspversi	0	38	7	45	Ascomycota	Eurotiomycetes	0.155555555555556	no_rip
Aspochra	37	0	5	42	Ascomycota	Eurotiomycetes	0.119047619047619	no_rip
Asprambe	2	31	14	47	Ascomycota	Eurotiomycetes	0.297872340425532	no_rip
Aspallia	0	10	6	16	Ascomycota	Eurotiomycetes	0.375	old_rip
Aspburne	2	12	9	23	Ascomycota	Eurotiomycetes	0.391304347826087	old_rip
Aspcorem	2	33	10	45	Ascomycota	Eurotiomycetes	0.222222222222222	no_rip
Asparach	0	3	1	4	Ascomycota	Eurotiomycetes	0.25	no_rip
Aspparas	0	19	1	20	Ascomycota	Eurotiomycetes	0.05	no_rip
Asptrans	1	0	0	1	Ascomycota	Eurotiomycetes	0	no_rip
Aspnovop	1	0	0	1	Ascomycota	Eurotiomycetes	0	no_rip
Aspsergi	0	11	1	12	Ascomycota	Eurotiomycetes	0.0833333333333333	no_rip
Aspflavu	15	0	0	15	Ascomycota	Eurotiomycetes	0	no_rip
Asporyza	5	2	11	18	Ascomycota	Eurotiomycetes	0.611111111111111	recent_rip
Aspminis	0	36	1	37	Ascomycota	Eurotiomycetes	0.027027027027027	no_rip
Aspcaela	0	14	4	18	Ascomycota	Eurotiomycetes	0.222222222222222	no_rip
Asppseud1	2	27	3	32	Ascomycota	Eurotiomycetes	0.09375	no_rip
Asppseud3	0	13	1	14	Ascomycota	Eurotiomycetes	0.0714285714285714	no_rip
Asptamar	0	18	1	19	Ascomycota	Eurotiomycetes	0.0526315789473684	no_rip
Aspbomby	2	30	7	39	Ascomycota	Eurotiomycetes	0.179487179487179	no_rip
Aspnomiu	1	6	4	11	Ascomycota	Eurotiomycetes	0.363636363636364	no_rip
Asppseud2	2	5	4	11	Ascomycota	Eurotiomycetes	0.363636363636364	no_rip
Aspberth	3	0	0	3	Ascomycota	Eurotiomycetes	0	no_rip
Asphanco	2	8	8	18	Ascomycota	Eurotiomycetes	0.444444444444444	old_rip
Asplepor	4	0	0	4	Ascomycota	Eurotiomycetes	0	no_rip
Aspavena	0	17	12	29	Ascomycota	Eurotiomycetes	0.413793103448276	old_rip
Aspsteyn	5	0	27	32	Ascomycota	Eurotiomycetes	0.84375	recent_rip
Asptanne	19	0	0	19	Ascomycota	Eurotiomycetes	0	no_rip
Aspcampe	9	2	27	38	Ascomycota	Eurotiomycetes	0.710526315789474	recent_rip
Aspcandi	2	12	19	33	Ascomycota	Eurotiomycetes	0.575757575757576	recent_rip
Asptaich	0	12	17	29	Ascomycota	Eurotiomycetes	0.586206896551724	recent_rip
Aspterre	9	6	14	29	Ascomycota	Eurotiomycetes	0.482758620689655	old_rip
Aspclava	31	21	9	61	Ascomycota	Eurotiomycetes	0.147540983606557	no_rip
Aspfeli	5	6	9	20	Ascomycota	Eurotiomycetes	0.45	old_rip
Aspudaga	15	1	0	16	Ascomycota	Eurotiomycetes	0	no_rip
Aspfisch	24	0	2	26	Ascomycota	Eurotiomycetes	0.0769230769230769	no_rip
Aspfumig2	0	6	26	32	Ascomycota	Eurotiomycetes	0.8125	recent_rip
Aspfumig1	0	12	19	31	Ascomycota	Eurotiomycetes	0.612903225806452	recent_rip
Aspnovof	10	0	20	30	Ascomycota	Eurotiomycetes	0.666666666666667	recent_rip
Asplentu	0	19	20	39	Ascomycota	Eurotiomycetes	0.512820512820513	recent_rip
Asphirat	12	0	0	12	Ascomycota	Eurotiomycetes	0	no_rip
Aspturco	0	10	31	41	Ascomycota	Eurotiomycetes	0.75609756097561	recent_rip
Asptherm	10	3	5	18	Ascomycota	Eurotiomycetes	0.277777777777778	no_rip
Aspcrist	13	1	0	14	Ascomycota	Eurotiomycetes	0	no_rip
Aspglauc	5	0	0	5	Ascomycota	Eurotiomycetes	0	no_rip
Asprube	2	0	0	2	Ascomycota	Eurotiomycetes	0	no_rip
Aspwenti	0	18	17	35	Ascomycota	Eurotiomycetes	0.485714285714286	old_rip
PenS1M29	0	29	15	44	Ascomycota	Eurotiomycetes	0.340909090909091	old_rip
Penoxali	2	32	13	47	Ascomycota	Eurotiomycetes	0.276595744680851	no_rip
Penbrasi	6	16	8	30	Ascomycota	Eurotiomycetes	0.266666666666667	no_rip
Penrolfs	2	16	19	37	Ascomycota	Eurotiomycetes	0.513513513513513	recent_rip
Pensubru	13	0	1	14	Ascomycota	Eurotiomycetes	0.0714285714285714	no_rip
Pendecum	0	12	25	37	Ascomycota	Eurotiomycetes	0.675675675675676	recent_rip
Pensteck	3	8	19	30	Ascomycota	Eurotiomycetes	0.633333333333333	recent_rip
Penantar	11	0	0	11	Ascomycota	Eurotiomycetes	0	no_rip
Penarizo	16	0	0	16	Ascomycota	Eurotiomycetes	0	no_rip
Pencamem	17	0	0	17	Ascomycota	Eurotiomycetes	0	no_rip
Pencrust	9	10	10	29	Ascomycota	Eurotiomycetes	0.344827586206897	old_rip
Pensolit	10	9	7	26	Ascomycota	Eurotiomycetes	0.269230769230769	no_rip
Penstr	15	0	0	15	Ascomycota	Eurotiomycetes	0	no_rip
Penfrei	5	20	12	37	Ascomycota	Eurotiomycetes	0.324324324324324	old_rip
Penpolon	3	0	27	30	Ascomycota	Eurotiomycetes	0.9	recent_rip
Pennordi	13	4	4	21	Ascomycota	Eurotiomycetes	0.19047619047619	no_rip
Pendigit	8	0	0	8	Ascomycota	Eurotiomycetes	0	no_rip
Penexpan	2	19	15	36	Ascomycota	Eurotiomycetes	0.416666666666667	old_rip
Penitali	11	6	20	37	Ascomycota	Eurotiomycetes	0.540540540540541	recent_rip
Pencopro	0	3	4	7	Ascomycota	Eurotiomycetes	0.571428571428571	no_rip
Pengrise	9	7	21	37	Ascomycota	Eurotiomycetes	0.567567567567568	recent_rip
Penvulpi	9	0	0	9	Ascomycota	Eurotiomycetes	0	no_rip
Penchrys	17	0	0	17	Ascomycota	Eurotiomycetes	0	no_rip
Penruben	18	0	0	18	Ascomycota	Eurotiomycetes	0	no_rip
Penflavi	17	0	2	19	Ascomycota	Eurotiomycetes	0.105263157894737	no_rip
Pennalgi	9	0	0	9	Ascomycota	Eurotiomycetes	0	no_rip
Monpurpu	5	6	6	17	Ascomycota	Eurotiomycetes	0.352941176470588	old_rip
Penzonat	15	2	25	42	Ascomycota	Eurotiomycetes	0.595238095238095	recent_rip
Bysspect	3	4	27	34	Ascomycota	Eurotiomycetes	0.794117647058823	recent_rip
Elagranu	1	0	0	1	Ascomycota	Eurotiomycetes	0	no_rip
Penoccit1	1	1	1	3	Ascomycota	Eurotiomycetes	0.333333333333333	no_rip
Talpinop	2	15	6	23	Ascomycota	Eurotiomycetes	0.260869565217391	no_rip
Talcellu	0	20	7	27	Ascomycota	Eurotiomycetes	0.259259259259259	no_rip
Talverru	0	20	6	26	Ascomycota	Eurotiomycetes	0.230769230769231	no_rip
Talamest	0	23	4	27	Ascomycota	Eurotiomycetes	0.148148148148148	no_rip
Talmarne	1	0	0	1	Ascomycota	Eurotiomycetes	0	no_rip
Talstipi	0	0	0	0	Ascomycota	Eurotiomycetes	0	no_rip
Talatror	11	0	20	31	Ascomycota	Eurotiomycetes	0.645161290322581	recent_rip
Talislan	4	0	25	29	Ascomycota	Eurotiomycetes	0.862068965517241	recent_rip
Talrugul	21	0	0	21	Ascomycota	Eurotiomycetes	0	no_rip
Rasemers	15	2	2	19	Ascomycota	Eurotiomycetes	0.105263157894737	no_rip
Capcoron	12	8	1	21	Ascomycota	Eurotiomycetes	0.0476190476190476	no_rip
Capepimy	6	11	9	26	Ascomycota	Eurotiomycetes	0.346153846153846	old_rip
Exoderma	0	18	31	49	Ascomycota	Eurotiomycetes	0.63265306122449	recent_rip
Rhimacke	0	0	0	0	Ascomycota	Eurotiomycetes	0	no_rip
Exooligo	0	18	1	19	Ascomycota	Eurotiomycetes	0.0526315789473684	no_rip
Exospini	0	15	10	25	Ascomycota	Eurotiomycetes	0.4	old_rip
Exoxenob	0	25	14	39	Ascomycota	Eurotiomycetes	0.358974358974359	old_rip
Exosider	0	20	6	26	Ascomycota	Eurotiomycetes	0.230769230769231	no_rip
Clabanti	0	30	8	38	Ascomycota	Eurotiomycetes	0.210526315789474	no_rip
Clapsamm	0	19	18	37	Ascomycota	Eurotiomycetes	0.486486486486487	old_rip
Claimmun	0	42	4	46	Ascomycota	Eurotiomycetes	0.0869565217391304	no_rip
Fonerect	4	0	1	5	Ascomycota	Eurotiomycetes	0.2	no_rip
Fonmulti	0	47	4	51	Ascomycota	Eurotiomycetes	0.0784313725490196	no_rip
Fonmonop	0	44	2	46	Ascomycota	Eurotiomycetes	0.0434782608695652	no_rip
Fonpedro	0	38	9	47	Ascomycota	Eurotiomycetes	0.191489361702128	no_rip
Fonnubic	0	43	2	45	Ascomycota	Eurotiomycetes	0.0444444444444444	no_rip
Clacarri	0	38	2	40	Ascomycota	Eurotiomycetes	0.05	no_rip
Clayegre	0	38	2	40	Ascomycota	Eurotiomycetes	0.05	no_rip
Phiameri	7	15	0	22	Ascomycota	Eurotiomycetes	0	no_rip
Exoaquam	0	14	28	42	Ascomycota	Eurotiomycetes	0.666666666666667	recent_rip
Exomesop	0	28	0	28	Ascomycota	Eurotiomycetes	0	no_rip
ChaCBS11	21	0	2	23	Ascomycota	Eurotiomycetes	0.0869565217391304	no_rip
ChaCBS12	13	7	12	32	Ascomycota	Eurotiomycetes	0.375	old_rip
ChaCBS13	18	11	6	35	Ascomycota	Eurotiomycetes	0.171428571428571	no_rip
ChaCBS14	7	19	16	42	Ascomycota	Eurotiomycetes	0.380952380952381	old_rip
Cypeurop	0	28	4	32	Ascomycota	Eurotiomycetes	0.125	no_rip
Phiattin	1	0	0	1	Ascomycota	Eurotiomycetes	0	no_rip
Endpusil	0	6	18	24	Ascomycota	Eurotiomycetes	0.75	recent_rip
Phachlam	0	39	1	40	Ascomycota	Eurotiomycetes	0.025	no_rip
Laspustu	0	0	0	0	Ascomycota	Lecanoromycetes	0	no_rip
Letcolum	43	0	0	43	Ascomycota	Lecanoromycetes	0	no_rip
Letlupin	42	0	0	42	Ascomycota	Lecanoromycetes	0	no_rip
Acrchrys	13	14	26	53	Ascomycota	Sordariomycetes	0.490566037735849	old_rip
Geomorbi	35	6	16	57	Ascomycota	Sordariomycetes	0.280701754385965	no_rip
Akalecan	0	45	8	53	Ascomycota	Sordariomycetes	0.150943396226415	no_rip
Beabassi	4	8	22	34	Ascomycota	Sordariomycetes	0.647058823529412	recent_rip
Corbrong	2	20	26	48	Ascomycota	Sordariomycetes	0.541666666666667	recent_rip
Corfumos	5	15	34	54	Ascomycota	Sordariomycetes	0.62962962962963	recent_rip
Cormilit	7	4	41	52	Ascomycota	Sordariomycetes	0.788461538461538	recent_rip
Corjavan	2	24	12	38	Ascomycota	Sordariomycetes	0.315789473684211	old_rip
Torhemip	0	1	0	1	Ascomycota	Sordariomycetes	0	no_rip
Escweber	10	19	47	76	Ascomycota	Sordariomycetes	0.618421052631579	recent_rip
Triarund	7	6	1	14	Ascomycota	Sordariomycetes	0.0714285714285714	no_rip
Triasper	0	31	8	39	Ascomycota	Sordariomycetes	0.205128205128205	no_rip
Triatrov	0	42	0	42	Ascomycota	Sordariomycetes	0	no_rip
Trigamsi	0	28	11	39	Ascomycota	Sordariomycetes	0.282051282051282	no_rip
Triguizh	2	26	6	34	Ascomycota	Sordariomycetes	0.176470588235294	no_rip
Triharzi	0	42	7	49	Ascomycota	Sordariomycetes	0.142857142857143	no_rip
Trilenti	4	21	1	26	Ascomycota	Sordariomycetes	0.0384615384615385	no_rip
Triviren	0	31	8	39	Ascomycota	Sordariomycetes	0.205128205128205	no_rip
Tricitri	1	27	26	54	Ascomycota	Sordariomycetes	0.481481481481481	old_rip
Trilongi	1	28	23	52	Ascomycota	Sordariomycetes	0.442307692307692	old_rip
Trireese	0	27	27	54	Ascomycota	Sordariomycetes	0.5	old_rip
Clapurpu	0	0	0	0	Ascomycota	Sordariomycetes	0	no_rip
Moeliber	2	40	12	54	Ascomycota	Sordariomycetes	0.222222222222222	no_rip
Ustviren	20	0	28	48	Ascomycota	Sordariomycetes	0.583333333333333	recent_rip
Metacrid	2	20	14	36	Ascomycota	Sordariomycetes	0.388888888888889	old_rip
Metaniso	13	0	0	13	Ascomycota	Sordariomycetes	0	no_rip
Metbrunn	0	15	8	23	Ascomycota	Sordariomycetes	0.347826086956522	old_rip
Metrober	4	0	0	4	Ascomycota	Sordariomycetes	0	no_rip
Metguizh	2	0	18	20	Ascomycota	Sordariomycetes	0.9	recent_rip
Metmaju	8	0	0	8	Ascomycota	Sordariomycetes	0	no_rip
Metriley	0	35	4	39	Ascomycota	Sordariomycetes	0.102564102564103	no_rip
Metalbu	2	28	25	55	Ascomycota	Sordariomycetes	0.454545454545455	old_rip
Pocchlam	2	0	0	2	Ascomycota	Sordariomycetes	0	no_rip
CorRAO2	44	10	6	60	Ascomycota	Sordariomycetes	0.1	no_rip
Ophcaflo	67	0	0	67	Ascomycota	Sordariomycetes	0	no_rip
Ophcaruf	5	23	34	62	Ascomycota	Sordariomycetes	0.548387096774194	recent_rip
Ophunila	6	20	28	54	Ascomycota	Sordariomycetes	0.518518518518518	recent_rip
Ophcaleo	61	0	0	61	Ascomycota	Sordariomycetes	0	no_rip
Ophfurca	57	0	0	57	Ascomycota	Sordariomycetes	0	no_rip
Ophcasau	61	0	0	61	Ascomycota	Sordariomycetes	0	no_rip
Hirminne	44	0	0	44	Ascomycota	Sordariomycetes	0	no_rip
Ophsinen	65	0	0	65	Ascomycota	Sordariomycetes	0	no_rip
Ophaustr	2	33	17	52	Ascomycota	Sordariomycetes	0.326923076923077	old_rip
Dreconio	28	0	33	61	Ascomycota	Sordariomycetes	0.540983606557377	recent_rip
Purlilac	16	0	0	16	Ascomycota	Sordariomycetes	0	no_rip
Tolcapit	2	23	12	37	Ascomycota	Sordariomycetes	0.324324324324324	old_rip
Tolophio	6	4	0	10	Ascomycota	Sordariomycetes	0	no_rip
Tolparad	0	26	15	41	Ascomycota	Sordariomycetes	0.365853658536585	old_rip
Cylhubei	0	16	13	29	Ascomycota	Sordariomycetes	0.448275862068966	old_rip
Neoditis	5	5	37	47	Ascomycota	Sordariomycetes	0.787234042553192	recent_rip
FusAF4	3	20	8	31	Ascomycota	Sordariomycetes	0.258064516129032	no_rip
Fuseuwal	3	9	10	22	Ascomycota	Sordariomycetes	0.454545454545455	old_rip
Fuskuros	3	16	10	29	Ascomycota	Sordariomycetes	0.344827586206897	old_rip
Fusflori	3	13	8	24	Ascomycota	Sordariomycetes	0.333333333333333	old_rip
Fusambro	3	17	9	29	Ascomycota	Sordariomycetes	0.310344827586207	old_rip
FusAF6	6	10	5	21	Ascomycota	Sordariomycetes	0.238095238095238	no_rip
FusAF8	0	20	16	36	Ascomycota	Sordariomycetes	0.444444444444444	old_rip
Nechaema	2	25	16	43	Ascomycota	Sordariomycetes	0.372093023255814	old_rip
Fusalbos	2	20	9	31	Ascomycota	Sordariomycetes	0.290322580645161	no_rip
Fusdecem	1	10	5	16	Ascomycota	Sordariomycetes	0.3125	no_rip
Fuszeala	14	4	6	24	Ascomycota	Sordariomycetes	0.25	no_rip
FusNRRL1	4	8	4	16	Ascomycota	Sordariomycetes	0.25	no_rip
Fusmangi	0	17	17	34	Ascomycota	Sordariomycetes	0.5	old_rip
Fusfujik	0	12	24	36	Ascomycota	Sordariomycetes	0.666666666666667	recent_rip
Fusglobo	6	6	2	14	Ascomycota	Sordariomycetes	0.142857142857143	no_rip
Fusproli	0	19	17	36	Ascomycota	Sordariomycetes	0.472222222222222	old_rip
Fusacuta	4	6	4	14	Ascomycota	Sordariomycetes	0.285714285714286	no_rip
Fuscoici	6	8	2	16	Ascomycota	Sordariomycetes	0.125	no_rip
Fusverti	0	27	6	33	Ascomycota	Sordariomycetes	0.181818181818182	no_rip
Fusnapif	4	11	5	20	Ascomycota	Sordariomycetes	0.25	no_rip
Fustjaet	0	17	8	25	Ascomycota	Sordariomycetes	0.32	old_rip
Fuspseud1	2	10	8	20	Ascomycota	Sordariomycetes	0.4	old_rip
Fusdenti	3	13	7	23	Ascomycota	Sordariomycetes	0.304347826086957	old_rip
Fuspseud2	4	11	4	19	Ascomycota	Sordariomycetes	0.210526315789474	no_rip
Fusnygam	0	13	18	31	Ascomycota	Sordariomycetes	0.580645161290323	recent_rip
Fusmunda	5	4	4	13	Ascomycota	Sordariomycetes	0.307692307692308	no_rip
Fusphyll	4	16	4	24	Ascomycota	Sordariomycetes	0.166666666666667	no_rip
Fusagapa	0	10	10	20	Ascomycota	Sordariomycetes	0.5	old_rip
Fuscirci	1	12	9	22	Ascomycota	Sordariomycetes	0.409090909090909	old_rip
Fusantho	3	8	5	16	Ascomycota	Sordariomycetes	0.3125	no_rip
Fusbulbi	0	13	9	22	Ascomycota	Sordariomycetes	0.409090909090909	old_rip
Fussubgl	0	24	16	40	Ascomycota	Sordariomycetes	0.4	old_rip
Fusmexic	5	10	4	19	Ascomycota	Sordariomycetes	0.210526315789474	no_rip
FusNRRL2	0	32	16	48	Ascomycota	Sordariomycetes	0.333333333333333	old_rip
Fusgadit	4	9	6	19	Ascomycota	Sordariomycetes	0.315789473684211	old_rip
Fusodora	0	15	20	35	Ascomycota	Sordariomycetes	0.571428571428571	recent_rip
Fusoxysp	1	6	18	25	Ascomycota	Sordariomycetes	0.72	recent_rip
Fusbeomi	8	0	0	8	Ascomycota	Sordariomycetes	0	no_rip
Fusaustr1	7	6	1	14	Ascomycota	Sordariomycetes	0.0714285714285714	no_rip
Fusaustr2	10	6	2	18	Ascomycota	Sordariomycetes	0.111111111111111	no_rip
Fusgrami	0	19	7	26	Ascomycota	Sordariomycetes	0.269230769230769	no_rip
Fusculmo	0	23	19	42	Ascomycota	Sordariomycetes	0.452380952380952	old_rip
Fuspseud3	0	25	17	42	Ascomycota	Sordariomycetes	0.404761904761905	old_rip
Fuslangs	3	2	9	14	Ascomycota	Sordariomycetes	0.642857142857143	no_rip
Fussporo	7	6	3	16	Ascomycota	Sordariomycetes	0.1875	no_rip
Fuspoa	25	0	0	25	Ascomycota	Sordariomycetes	0	no_rip
Fusvenen	2	22	12	36	Ascomycota	Sordariomycetes	0.333333333333333	old_rip
Fuslongi	6	8	4	18	Ascomycota	Sordariomycetes	0.222222222222222	no_rip
Fuscoffe	0	40	10	50	Ascomycota	Sordariomycetes	0.2	no_rip
Fusflage	8	6	0	14	Ascomycota	Sordariomycetes	0	no_rip
Fusavena	1	10	14	25	Ascomycota	Sordariomycetes	0.56	recent_rip
Fusheter	6	4	2	12	Ascomycota	Sordariomycetes	0.166666666666667	no_rip
Fussarco	3	6	6	15	Ascomycota	Sordariomycetes	0.4	old_rip
FusNRRL3	0	2	19	21	Ascomycota	Sordariomycetes	0.904761904761905	recent_rip
Stynorve	1	0	36	37	Ascomycota	Sordariomycetes	0.972972972972973	recent_rip
Stachart	2	32	8	42	Ascomycota	Sordariomycetes	0.19047619047619	no_rip
Stachlor	4	14	6	24	Ascomycota	Sordariomycetes	0.25	no_rip
Colaenig	5	18	19	42	Ascomycota	Sordariomycetes	0.452380952380952	old_rip
Colvinif	1	10	39	50	Ascomycota	Sordariomycetes	0.78	recent_rip
Colfruct	3	23	12	38	Ascomycota	Sordariomycetes	0.315789473684211	old_rip
Colsiame	3	10	35	48	Ascomycota	Sordariomycetes	0.729166666666667	recent_rip
Coltropi	0	34	24	58	Ascomycota	Sordariomycetes	0.413793103448276	old_rip
Colasian	7	8	33	48	Ascomycota	Sordariomycetes	0.6875	recent_rip
Colgloeo	2	13	37	52	Ascomycota	Sordariomycetes	0.711538461538462	recent_rip
Coltrunc	11	0	1	12	Ascomycota	Sordariomycetes	0.0833333333333333	no_rip
Colmusic	4	22	26	52	Ascomycota	Sordariomycetes	0.5	old_rip
Colpluri	5	16	19	40	Ascomycota	Sordariomycetes	0.475	old_rip
Colsoja	5	18	19	42	Ascomycota	Sordariomycetes	0.452380952380952	old_rip
Colorbic	65	0	0	65	Ascomycota	Sordariomycetes	0	no_rip
Colsida	2	13	42	57	Ascomycota	Sordariomycetes	0.736842105263158	recent_rip
Colspino	0	19	38	57	Ascomycota	Sordariomycetes	0.666666666666667	recent_rip
Coltrifo	0	5	48	53	Ascomycota	Sordariomycetes	0.905660377358491	recent_rip
Colchlor	3	14	35	52	Ascomycota	Sordariomycetes	0.673076923076923	recent_rip
Colfiori	0	34	8	42	Ascomycota	Sordariomycetes	0.19047619047619	no_rip
Colnymph	0	39	7	46	Ascomycota	Sordariomycetes	0.152173913043478	no_rip
Colscovi	0	15	24	39	Ascomycota	Sordariomycetes	0.615384615384615	recent_rip
Colsimmo	0	40	12	52	Ascomycota	Sordariomycetes	0.230769230769231	no_rip
Colsalic	2	27	6	35	Ascomycota	Sordariomycetes	0.171428571428571	no_rip
Colorchi	0	9	29	38	Ascomycota	Sordariomycetes	0.763157894736842	recent_rip
Colgrami	4	6	44	54	Ascomycota	Sordariomycetes	0.814814814814815	recent_rip
Colsubli	11	6	2	19	Ascomycota	Sordariomycetes	0.105263157894737	no_rip
Colincan	3	22	17	42	Ascomycota	Sordariomycetes	0.404761904761905	old_rip
Coltofie	0	46	14	60	Ascomycota	Sordariomycetes	0.233333333333333	no_rip
Colhiggi	11	2	27	40	Ascomycota	Sordariomycetes	0.675	recent_rip
Colshiso	2	28	29	59	Ascomycota	Sordariomycetes	0.491525423728814	old_rip
Coltanac	47	0	1	48	Ascomycota	Sordariomycetes	0.0208333333333333	no_rip
Sodalkal	50	0	0	50	Ascomycota	Sordariomycetes	0	no_rip
Veralfal	2	18	2	22	Ascomycota	Sordariomycetes	0.0909090909090909	no_rip
Vernonal	0	46	19	65	Ascomycota	Sordariomycetes	0.292307692307692	no_rip
Verdahli	1	13	18	32	Ascomycota	Sordariomycetes	0.5625	recent_rip
Verlongi	22	0	0	22	Ascomycota	Sordariomycetes	0	no_rip
Cerfimbr	7	0	0	7	Ascomycota	Sordariomycetes	0	no_rip
Cerplata	7	0	0	7	Ascomycota	Sordariomycetes	0	no_rip
Thipunct	28	3	6	37	Ascomycota	Sordariomycetes	0.162162162162162	no_rip
Lomproli	2	27	10	39	Ascomycota	Sordariomycetes	0.256410256410256	no_rip
Sceapios	0	40	13	53	Ascomycota	Sordariomycetes	0.245283018867925	no_rip
Chaglobo	17	0	0	17	Ascomycota	Sordariomycetes	0	no_rip
Thetherm1	48	0	0	48	Ascomycota	Sordariomycetes	0	no_rip
Theterre	50	0	3	53	Ascomycota	Sordariomycetes	0.0566037735849057	no_rip
Madmycet	17	16	1	34	Ascomycota	Sordariomycetes	0.0294117647058824	no_rip
Chatherm	6	0	0	6	Ascomycota	Sordariomycetes	0	no_rip
Podanser	2	20	21	43	Ascomycota	Sordariomycetes	0.488372093023256	old_rip
Podcomat	2	21	14	37	Ascomycota	Sordariomycetes	0.378378378378378	old_rip
Neucrass	28	0	13	41	Ascomycota	Sordariomycetes	0.317073170731707	old_rip
Neutetra	2	4	27	33	Ascomycota	Sordariomycetes	0.818181818181818	recent_rip
Sormacro	0	4	0	4	Ascomycota	Sordariomycetes	0	no_rip
Conligni	16	0	27	43	Ascomycota	Sordariomycetes	0.627906976744186	recent_rip
Conpulve	7	0	24	31	Ascomycota	Sordariomycetes	0.774193548387097	recent_rip
Conlustr	0	30	14	44	Ascomycota	Sordariomycetes	0.318181818181818	old_rip
Cryparas	6	8	19	33	Ascomycota	Sordariomycetes	0.575757575757576	recent_rip
Cytleuco	2	15	26	43	Ascomycota	Sordariomycetes	0.604651162790698	recent_rip
Valmal	14	0	30	44	Ascomycota	Sordariomycetes	0.681818181818182	recent_rip
Valmalic	2	20	24	46	Ascomycota	Sordariomycetes	0.521739130434783	recent_rip
Valsordi	2	24	23	49	Ascomycota	Sordariomycetes	0.469387755102041	old_rip
Diaampel	1	22	22	45	Ascomycota	Sordariomycetes	0.488888888888889	old_rip
Diahelia	3	9	44	56	Ascomycota	Sordariomycetes	0.785714285714286	recent_rip
Phaminim	0	36	10	46	Ascomycota	Sordariomycetes	0.217391304347826	no_rip
Gaetriti	4	0	25	29	Ascomycota	Sordariomycetes	0.862068965517241	recent_rip
Magpoa	0	8	21	29	Ascomycota	Sordariomycetes	0.724137931034483	recent_rip
PyrCBS1	18	1	12	31	Ascomycota	Sordariomycetes	0.387096774193548	old_rip
Pyroryza	16	0	0	16	Ascomycota	Sordariomycetes	0	no_rip
Pyrgrise	17	0	12	29	Ascomycota	Sordariomycetes	0.413793103448276	old_rip
Pyrpenni	33	0	0	33	Ascomycota	Sordariomycetes	0	no_rip
Groclavi	16	2	36	54	Ascomycota	Sordariomycetes	0.666666666666667	recent_rip
Ophpicea	23	1	20	44	Ascomycota	Sordariomycetes	0.454545454545455	old_rip
Spobrasi	18	15	32	65	Ascomycota	Sordariomycetes	0.492307692307692	old_rip
Sposchen	41	21	10	72	Ascomycota	Sordariomycetes	0.138888888888889	no_rip
Spoinsec	25	6	33	64	Ascomycota	Sordariomycetes	0.515625	recent_rip
Phicurva	4	24	24	52	Ascomycota	Sordariomycetes	0.461538461538462	old_rip
DalEC12	0	18	10	28	Ascomycota	Sordariomycetes	0.357142857142857	old_rip
Dalchild	0	3	21	24	Ascomycota	Sordariomycetes	0.875	recent_rip
HypCI4A	0	15	13	28	Ascomycota	Sordariomycetes	0.464285714285714	old_rip
HypCO27	27	0	0	27	Ascomycota	Sordariomycetes	0	no_rip
HypEC38	14	0	13	27	Ascomycota	Sordariomycetes	0.481481481481481	old_rip
Rosnecat	5	10	20	35	Ascomycota	Sordariomycetes	0.571428571428571	recent_rip
Xylflabe	0	1	14	15	Ascomycota	Sordariomycetes	0.933333333333333	recent_rip
Xyllongi	15	0	0	15	Ascomycota	Sordariomycetes	0	no_rip
Xylgramm	0	2	15	17	Ascomycota	Sordariomycetes	0.882352941176471	recent_rip
Xylmulti	9	0	3	12	Ascomycota	Sordariomycetes	0.25	no_rip
Xylhypox	6	0	10	16	Ascomycota	Sordariomycetes	0.625	recent_rip
Eutlat	0	2	24	26	Ascomycota	Sordariomycetes	0.923076923076923	recent_rip
Mon5C6A	41	0	0	41	Ascomycota	Sordariomycetes	0	no_rip
MonCRB9	40	0	0	40	Ascomycota	Sordariomycetes	0	no_rip
Moniberi	41	0	0	41	Ascomycota	Sordariomycetes	0	no_rip
MonMG133	40	0	0	40	Ascomycota	Sordariomycetes	0	no_rip
Monmg162	40	0	0	40	Ascomycota	Sordariomycetes	0	no_rip
MonCRB8	46	0	0	46	Ascomycota	Sordariomycetes	0	no_rip
MonGIB2	43	0	0	43	Ascomycota	Sordariomycetes	0	no_rip
MonMC13	44	0	0	44	Ascomycota	Sordariomycetes	0	no_rip
Moncanno	44	0	0	44	Ascomycota	Sordariomycetes	0	no_rip
Micbolle	0	30	1	31	Ascomycota	Sordariomycetes	0.032258064516129	no_rip
Neo37M	0	19	12	31	Ascomycota	Sordariomycetes	0.387096774193548	old_rip
Neoclavi	8	0	2	10	Ascomycota	Sordariomycetes	0.2	no_rip
Pesfic	0	10	22	32	Ascomycota	Sordariomycetes	0.6875	recent_rip
Psevexat	2	0	0	2	Ascomycota	Sordariomycetes	0	no_rip
Amoresin	9	2	27	38	Ascomycota	Leotiomycetes	0.710526315789474	recent_rip
Oidmaiu	2	5	2	9	Ascomycota	Leotiomycetes	0.222222222222222	no_rip
Blugrami	0	0	0	0	Ascomycota	Leotiomycetes	0	no_rip
Erynecat	0	0	0	0	Ascomycota	Leotiomycetes	0	no_rip
Erypulch	0	0	0	0	Ascomycota	Leotiomycetes	0	no_rip
Oidneoly	0	6	0	6	Ascomycota	Leotiomycetes	0	no_rip
Golcicho	0	0	0	0	Ascomycota	Leotiomycetes	0	no_rip
Golmagni	19	7	0	26	Ascomycota	Leotiomycetes	0	no_rip
CadDSE10	0	8	18	26	Ascomycota	Leotiomycetes	0.692307692307692	recent_rip
Rhyagrop	15	0	16	31	Ascomycota	Leotiomycetes	0.516129032258065	recent_rip
Rhycommu	35	0	0	35	Ascomycota	Leotiomycetes	0	no_rip
Rhysecal	0	25	8	33	Ascomycota	Leotiomycetes	0.242424242424242	no_rip
Marbrunn	41	0	0	41	Ascomycota	Leotiomycetes	0	no_rip
Marcoron	50	0	0	50	Ascomycota	Leotiomycetes	0	no_rip
HelDMI_D	0	26	4	30	Ascomycota	Leotiomycetes	0.133333333333333	no_rip
Phisubal	6	0	14	20	Ascomycota	Leotiomycetes	0.7	recent_rip
Phiscopi	0	4	0	4	Ascomycota	Leotiomycetes	0	no_rip
Chalongi	0	8	8	16	Ascomycota	Leotiomycetes	0.5	old_rip
Hyavaria	13	0	1	14	Ascomycota	Leotiomycetes	0.0714285714285714	no_rip
Hyabicol	42	0	0	42	Ascomycota	Leotiomycetes	0	no_rip
Pezerica	29	0	0	29	Ascomycota	Leotiomycetes	0	no_rip
Cudacicu	3	0	1	4	Ascomycota	Leotiomycetes	0.25	no_rip
Glalozoy	0	27	8	35	Ascomycota	Leotiomycetes	0.228571428571429	no_rip
Venechin	0	19	4	23	Ascomycota	Leotiomycetes	0.173913043478261	no_rip
Lacarid	0	31	4	35	Ascomycota	Leotiomycetes	0.114285714285714	no_rip
Lacwillk	2	21	15	38	Ascomycota	Leotiomycetes	0.394736842105263	old_rip
Laccervi	0	30	8	38	Ascomycota	Leotiomycetes	0.210526315789474	no_rip
Lachyali	0	33	2	35	Ascomycota	Leotiomycetes	0.0571428571428571	no_rip
Lacsubti	0	35	1	36	Ascomycota	Leotiomycetes	0.0277777777777778	no_rip
Lacoccid	0	7	28	35	Ascomycota	Leotiomycetes	0.8	recent_rip
Lacsueci	0	14	0	14	Ascomycota	Leotiomycetes	0	no_rip
Botaclad	15	0	0	15	Ascomycota	Leotiomycetes	0	no_rip
Botbysso	0	7	15	22	Ascomycota	Leotiomycetes	0.681818181818182	recent_rip
Botnarci	0	19	1	20	Ascomycota	Leotiomycetes	0.05	no_rip
Botglobo	4	0	16	20	Ascomycota	Leotiomycetes	0.8	recent_rip
Bottulip	0	8	15	23	Ascomycota	Leotiomycetes	0.652173913043478	recent_rip
Bothyaci	0	18	1	19	Ascomycota	Leotiomycetes	0.0526315789473684	no_rip
Botgalan	0	24	1	25	Ascomycota	Leotiomycetes	0.04	no_rip
Botdewey	0	4	15	19	Ascomycota	Leotiomycetes	0.789473684210526	recent_rip
Botsquam	21	0	0	21	Ascomycota	Leotiomycetes	0	no_rip
Botellip	4	0	13	17	Ascomycota	Leotiomycetes	0.764705882352941	recent_rip
Botsinoa	17	0	0	17	Ascomycota	Leotiomycetes	0	no_rip
Botconvo	0	14	1	15	Ascomycota	Leotiomycetes	0.0666666666666667	no_rip
Botporr	14	0	1	15	Ascomycota	Leotiomycetes	0.0666666666666667	no_rip
Botfraga	11	1	0	12	Ascomycota	Leotiomycetes	0	no_rip
Botpaeon	0	8	1	9	Ascomycota	Leotiomycetes	0.111111111111111	no_rip
Botcalth	0	6	1	7	Ascomycota	Leotiomycetes	0.142857142857143	no_rip
Botciner	0	3	8	11	Ascomycota	Leotiomycetes	0.727272727272727	no_rip
Sclcepiv	23	0	0	23	Ascomycota	Leotiomycetes	0	no_rip
Sclscler	1	0	0	1	Ascomycota	Leotiomycetes	0	no_rip
Monfruct1	0	7	17	24	Ascomycota	Leotiomycetes	0.708333333333333	recent_rip
Monfruct2	3	16	0	19	Ascomycota	Leotiomycetes	0	no_rip
Monlax	0	7	17	24	Ascomycota	Leotiomycetes	0.708333333333333	recent_rip
Sclborea	1	3	3	7	Ascomycota	Leotiomycetes	0.428571428571429	no_rip
RutNJR21	0	16	15	31	Ascomycota	Leotiomycetes	0.483870967741935	old_rip
RutNJR23	0	18	11	29	Ascomycota	Leotiomycetes	0.379310344827586	old_rip
RutNJR22	0	25	11	36	Ascomycota	Leotiomycetes	0.305555555555556	old_rip
Chlaerug	0	6	18	24	Ascomycota	Leotiomycetes	0.75	recent_rip
Colcrate	0	33	4	37	Ascomycota	Leotiomycetes	0.108108108108108	no_rip
Colcylin	0	25	2	27	Ascomycota	Leotiomycetes	0.0740740740740741	no_rip
Scy3C	0	36	0	36	Ascomycota	Leotiomycetes	0	no_rip
Scyligni	15	0	1	16	Ascomycota	Leotiomycetes	0.0625	no_rip
Pse03VT0	16	2	6	24	Ascomycota	Leotiomycetes	0.25	no_rip
Pse05NY0	9	4	10	23	Ascomycota	Leotiomycetes	0.434782608695652	old_rip
PseWSF3	29	0	3	32	Ascomycota	Leotiomycetes	0.09375	no_rip
Pse24MN1	2	16	1	19	Ascomycota	Leotiomycetes	0.0526315789473684	no_rip
PseVKMF1	2	19	1	22	Ascomycota	Leotiomycetes	0.0454545454545455	no_rip
Pseverru	0	5	2	7	Ascomycota	Leotiomycetes	0.285714285714286	no_rip
PseVKMF13	3	2	0	5	Ascomycota	Leotiomycetes	0	no_rip
Psedestr	0	0	0	0	Ascomycota	Leotiomycetes	0	no_rip
PseVKMF12	2	6	0	8	Ascomycota	Leotiomycetes	0	no_rip
PseVKMF14	3	0	0	3	Ascomycota	Leotiomycetes	0	no_rip
PseVKMF6	1	7	0	8	Ascomycota	Leotiomycetes	0	no_rip
Pse23342	12	4	8	24	Ascomycota	Leotiomycetes	0.333333333333333	old_rip
PseVKMF11	2	22	1	25	Ascomycota	Leotiomycetes	0.04	no_rip
PseVKMF9	3	7	1	11	Ascomycota	Leotiomycetes	0.0909090909090909	no_rip
PseVKMF3	0	1	0	1	Ascomycota	Leotiomycetes	0	no_rip
PseVKMF5	3	6	0	9	Ascomycota	Leotiomycetes	0	no_rip
PseVKMF7	2	21	1	24	Ascomycota	Leotiomycetes	0.0416666666666667	no_rip
PseVKMF10	2	4	1	7	Ascomycota	Leotiomycetes	0.142857142857143	no_rip
PseVKMF8	3	0	0	3	Ascomycota	Leotiomycetes	0	no_rip
PseVKMF2	3	0	0	3	Ascomycota	Leotiomycetes	0	no_rip
PseVKMF4	3	0	0	3	Ascomycota	Leotiomycetes	0	no_rip
Artentom	5	2	0	7	Ascomycota	Orbiliomycetes	0	no_rip
Dachapto	0	23	5	28	Ascomycota	Orbiliomycetes	0.178571428571429	no_rip
Dacciono	3	0	0	3	Ascomycota	Orbiliomycetes	0	no_rip
Artflagr	3	4	9	16	Ascomycota	Orbiliomycetes	0.5625	no_rip
Artoligo	0	20	4	24	Ascomycota	Orbiliomycetes	0.166666666666667	no_rip
Drebroch	1	11	7	19	Ascomycota	Orbiliomycetes	0.368421052631579	old_rip
Dresteno	1	30	6	37	Ascomycota	Orbiliomycetes	0.162162162162162	no_rip
Daccylin	1	9	2	12	Ascomycota	Orbiliomycetes	0.166666666666667	no_rip
Ascimmer	0	0	0	0	Ascomycota	Pezizomycetes	0	no_rip
Terboudi	1	0	0	1	Ascomycota	Pezizomycetes	0	no_rip
Ascnigri	0	0	0	0	Ascomycota	Pezizomycetes	0	no_rip
Pyrompha	0	0	0	0	Ascomycota	Pezizomycetes	0	no_rip
Wilmikol	1	0	0	1	Ascomycota	Pezizomycetes	0	no_rip
Sphbrunn	0	0	0	0	Ascomycota	Pezizomycetes	0	no_rip
Chovenos	0	0	0	0	Ascomycota	Pezizomycetes	0	no_rip
Tubborch	0	0	0	0	Ascomycota	Pezizomycetes	0	no_rip
Tubmagna	0	0	0	0	Ascomycota	Pezizomycetes	0	no_rip
Tubmelan	0	0	0	0	Ascomycota	Pezizomycetes	0	no_rip
Morconic	0	0	0	0	Ascomycota	Pezizomycetes	0	no_rip
Aciacule	14	4	0	18	Saccharomycota	Saccharomycetes	0	no_rip
Kodlaeti	20	24	0	44	Saccharomycota	Saccharomycetes	0	no_rip
Canresti	21	7	0	28	Saccharomycota	Saccharomycetes	0	no_rip
Kodohmer	19	4	0	23	Saccharomycota	Saccharomycetes	0	no_rip
Suhcanbe	9	0	0	9	Saccharomycota	Saccharomycetes	0	no_rip
Suhember	7	17	0	24	Saccharomycota	Saccharomycetes	0	no_rip
Suhtanza	7	2	0	9	Saccharomycota	Saccharomycetes	0	no_rip
Suhpyral	9	11	1	21	Saccharomycota	Saccharomycetes	0.0476190476190476	no_rip
Teucrete	9	18	0	27	Saccharomycota	Saccharomycetes	0	no_rip
Teukruis	8	3	0	11	Saccharomycota	Saccharomycetes	0	no_rip
Teugatun	7	12	0	19	Saccharomycota	Saccharomycetes	0	no_rip
Wicfluor	7	0	0	7	Saccharomycota	Saccharomycetes	0	no_rip
Canalbic	4	18	0	22	Saccharomycota	Saccharomycetes	0	no_rip
Candubli	4	29	1	34	Saccharomycota	Saccharomycetes	0.0294117647058824	no_rip
Cansoja	7	11	0	18	Saccharomycota	Saccharomycetes	0	no_rip
Cantropi	8	0	2	10	Saccharomycota	Saccharomycetes	0.2	no_rip
Cancoryd	1	0	0	1	Saccharomycota	Saccharomycetes	0	no_rip
Canortho	1	5	0	6	Saccharomycota	Saccharomycetes	0	no_rip
Canparap	3	0	0	3	Saccharomycota	Saccharomycetes	0	no_rip
Lodelong	6	36	0	42	Saccharomycota	Saccharomycetes	0	no_rip
SpaJA1	4	1	0	5	Saccharomycota	Saccharomycetes	0	no_rip
Spagirio	4	0	0	4	Saccharomycota	Saccharomycetes	0	no_rip
Spaarbor	13	1	0	14	Saccharomycota	Saccharomycetes	0	no_rip
Spapassa	5	16	0	21	Saccharomycota	Saccharomycetes	0	no_rip
Spagorwi	3	0	0	3	Saccharomycota	Saccharomycetes	0	no_rip
Spahager	2	0	0	2	Saccharomycota	Saccharomycetes	0	no_rip
Schligno	2	1	0	3	Saccharomycota	Saccharomycetes	0	no_rip
Schstipi	5	1	0	6	Saccharomycota	Saccharomycetes	0	no_rip
Diurugos	22	1	0	23	Saccharomycota	Saccharomycetes	0	no_rip
Pricarso	2	1	0	3	Saccharomycota	Saccharomycetes	0	no_rip
Pricasti	3	66	0	69	Saccharomycota	Saccharomycetes	0	no_rip
Prihaplo	3	0	0	3	Saccharomycota	Saccharomycetes	0	no_rip
Primediu	2	0	0	2	Saccharomycota	Saccharomycetes	0	no_rip
Canauri	4	4	0	8	Saccharomycota	Saccharomycetes	0	no_rip
Canduobu	8	2	1	11	Saccharomycota	Saccharomycetes	0.0909090909090909	no_rip
Canpseud	11	0	0	11	Saccharomycota	Saccharomycetes	0	no_rip
Canhevei	13	2	0	15	Saccharomycota	Saccharomycetes	0	no_rip
Canhaemu	8	0	0	8	Saccharomycota	Saccharomycetes	0	no_rip
Canblatt	20	36	0	56	Saccharomycota	Saccharomycetes	0	no_rip
Caninter	13	5	0	18	Saccharomycota	Saccharomycetes	0	no_rip
Canfruct	15	10	0	25	Saccharomycota	Saccharomycetes	0	no_rip
Clalusit	6	21	0	27	Saccharomycota	Saccharomycetes	0	no_rip
Cangolub	7	0	0	7	Saccharomycota	Saccharomycetes	0	no_rip
MetJCM3	13	0	0	13	Saccharomycota	Saccharomycetes	0	no_rip
Metbibic	17	3	0	20	Saccharomycota	Saccharomycetes	0	no_rip
Metpersi	8	0	0	8	Saccharomycota	Saccharomycetes	0	no_rip
Metpulch	8	0	0	8	Saccharomycota	Saccharomycetes	0	no_rip
Canwanch	16	55	0	71	Saccharomycota	Saccharomycetes	0	no_rip
Canhawai	2	43	0	45	Saccharomycota	Saccharomycetes	0	no_rip
Metaberd	15	10	0	25	Saccharomycota	Saccharomycetes	0	no_rip
Metshivo	17	16	0	33	Saccharomycota	Saccharomycetes	0	no_rip
Methibis	9	0	0	9	Saccharomycota	Saccharomycetes	0	no_rip
Metarizo	26	0	0	26	Saccharomycota	Saccharomycetes	0	no_rip
Metbowle	1	0	0	1	Saccharomycota	Saccharomycetes	0	no_rip
Metdekor	1	0	0	1	Saccharomycota	Saccharomycetes	0	no_rip
Metsimil	1	0	0	1	Saccharomycota	Saccharomycetes	0	no_rip
Metborea	35	0	0	35	Saccharomycota	Saccharomycetes	0	no_rip
Metcerra	36	0	0	36	Saccharomycota	Saccharomycetes	0	no_rip
Metsanta	35	0	0	35	Saccharomycota	Saccharomycetes	0	no_rip
Metconti	38	0	0	38	Saccharomycota	Saccharomycetes	0	no_rip
Metlochh	32	0	0	32	Saccharomycota	Saccharomycetes	0	no_rip
Metmamar	11	0	0	11	Saccharomycota	Saccharomycetes	0	no_rip
Metmamat	14	0	0	14	Saccharomycota	Saccharomycetes	0	no_rip
Metipomo	42	0	0	42	Saccharomycota	Saccharomycetes	0	no_rip
Methamak	26	0	0	26	Saccharomycota	Saccharomycetes	0	no_rip
Metmauin	31	0	0	31	Saccharomycota	Saccharomycetes	0	no_rip
Methawai	31	0	0	31	Saccharomycota	Saccharomycetes	0	no_rip
Metkamak	30	1	5	36	Saccharomycota	Saccharomycetes	0.138888888888889	no_rip
Metdrake	10	0	0	10	Saccharomycota	Saccharomycetes	0	no_rip
Metprote	18	0	0	18	Saccharomycota	Saccharomycetes	0	no_rip
Metkipuk	15	4	0	19	Saccharomycota	Saccharomycetes	0	no_rip
Canorego	14	30	0	44	Saccharomycota	Saccharomycetes	0	no_rip
Cangoto	7	1	0	8	Saccharomycota	Saccharomycetes	0	no_rip
Canrhagi	5	14	0	19	Saccharomycota	Saccharomycetes	0	no_rip
Hypheimi	5	26	0	31	Saccharomycota	Saccharomycetes	0	no_rip
Hypburto	3	0	0	3	Saccharomycota	Saccharomycetes	0	no_rip
Hyphomil	19	1	0	20	Saccharomycota	Saccharomycetes	0	no_rip
Debfabry	2	0	0	2	Saccharomycota	Saccharomycetes	0	no_rip
Debproso	2	0	0	2	Saccharomycota	Saccharomycetes	0	no_rip
Debsubgl	2	0	0	2	Saccharomycota	Saccharomycetes	0	no_rip
Debhanse	2	0	0	2	Saccharomycota	Saccharomycetes	0	no_rip
Debnepal	3	3	0	6	Saccharomycota	Saccharomycetes	0	no_rip
Debmaram	3	1	0	4	Saccharomycota	Saccharomycetes	0	no_rip
Milacaci	2	0	0	2	Saccharomycota	Saccharomycetes	0	no_rip
Canascal	5	9	0	14	Saccharomycota	Saccharomycetes	0	no_rip
Cangorga	14	34	0	48	Saccharomycota	Saccharomycetes	0	no_rip
Cantamma	18	10	0	28	Saccharomycota	Saccharomycetes	0	no_rip
Yamnakaz	9	6	0	15	Saccharomycota	Saccharomycetes	0	no_rip
Yamphilo	3	0	0	3	Saccharomycota	Saccharomycetes	0	no_rip
Yamtenui	7	0	0	7	Saccharomycota	Saccharomycetes	0	no_rip
Yamscoly	13	20	0	33	Saccharomycota	Saccharomycetes	0	no_rip
Canathen	4	0	0	4	Saccharomycota	Saccharomycetes	0	no_rip
Cancarpo	8	13	1	22	Saccharomycota	Saccharomycetes	0.0454545454545455	no_rip
MeyJA9	5	26	1	32	Saccharomycota	Saccharomycetes	0.03125	no_rip
Meycarib	9	48	0	57	Saccharomycota	Saccharomycetes	0	no_rip
Meyguill	4	41	0	45	Saccharomycota	Saccharomycetes	0	no_rip
Canfrag	1	33	1	35	Saccharomycota	Saccharomycetes	0.0285714285714286	no_rip
Kurcleri	5	0	0	5	Saccharomycota	Saccharomycetes	0	no_rip
Canschat	3	24	0	27	Saccharomycota	Saccharomycetes	0	no_rip
Cepalbid	3	0	0	3	Saccharomycota	Saccharomycetes	0	no_rip
Cepfragr	1	72	0	73	Saccharomycota	Saccharomycetes	0	no_rip
Babinosi	38	0	0	38	Saccharomycota	Saccharomycetes	0	no_rip
Ambambro	3	26	0	29	Saccharomycota	Saccharomycetes	0	no_rip
Ambphile	5	37	0	42	Saccharomycota	Saccharomycetes	0	no_rip
Amborego	21	10	0	31	Saccharomycota	Saccharomycetes	0	no_rip
Ambmonos	4	0	0	4	Saccharomycota	Saccharomycetes	0	no_rip
Ambkashi	19	47	0	66	Saccharomycota	Saccharomycetes	0	no_rip
Ambpseud	18	38	0	56	Saccharomycota	Saccharomycetes	0	no_rip
Ambvande	13	5	0	18	Saccharomycota	Saccharomycetes	0	no_rip
Ambmalee	11	9	0	20	Saccharomycota	Saccharomycetes	0	no_rip
Breanoma	11	0	0	11	Saccharomycota	Saccharomycetes	0	no_rip
Brebruxe	9	0	0	9	Saccharomycota	Saccharomycetes	0	no_rip
Brecuste	13	2	0	15	Saccharomycota	Saccharomycetes	0	no_rip
Brenaard	6	0	0	6	Saccharomycota	Saccharomycetes	0	no_rip
Canincon	20	0	0	20	Saccharomycota	Saccharomycetes	0	no_rip
Picnorve	18	0	0	18	Saccharomycota	Saccharomycetes	0	no_rip
Pickudri	4	0	0	4	Saccharomycota	Saccharomycetes	0	no_rip
Picexigu	2	6	0	8	Saccharomycota	Saccharomycetes	0	no_rip
Picmembr	4	2	0	6	Saccharomycota	Saccharomycetes	0	no_rip
Picoccid	5	3	0	8	Saccharomycota	Saccharomycetes	0	no_rip
Picheedi	13	35	0	48	Saccharomycota	Saccharomycetes	0	no_rip
Picnakas	25	43	1	69	Saccharomycota	Saccharomycetes	0.0144927536231884	no_rip
Cansorbo	5	2	0	7	Saccharomycota	Saccharomycetes	0	no_rip
Picterri	3	0	0	3	Saccharomycota	Saccharomycetes	0	no_rip
Marabies	18	35	0	53	Saccharomycota	Saccharomycetes	0	no_rip
Satdispo	2	0	0	2	Saccharomycota	Saccharomycetes	0	no_rip
Sathagle	2	0	0	2	Saccharomycota	Saccharomycetes	0	no_rip
Satserra	2	0	0	2	Saccharomycota	Saccharomycetes	0	no_rip
Satsaito	6	73	0	79	Saccharomycota	Saccharomycetes	0	no_rip
Satmendo	5	4	0	9	Saccharomycota	Saccharomycetes	0	no_rip
Satsilva	3	8	0	11	Saccharomycota	Saccharomycetes	0	no_rip
Kredelft	3	34	0	37	Saccharomycota	Saccharomycetes	0	no_rip
Krefluxu	2	4	0	6	Saccharomycota	Saccharomycetes	0	no_rip
Canarabi	17	0	0	17	Saccharomycota	Saccharomycetes	0	no_rip
Ogametha	3	0	0	3	Saccharomycota	Saccharomycetes	0	no_rip
Ogatreha2	6	0	0	6	Saccharomycota	Saccharomycetes	0	no_rip
Oganitra	3	0	0	3	Saccharomycota	Saccharomycetes	0	no_rip
Ogapilis	4	11	0	15	Saccharomycota	Saccharomycetes	0	no_rip
Ogagluco	20	0	0	20	Saccharomycota	Saccharomycetes	0	no_rip
Ogazsolt	24	2	0	26	Saccharomycota	Saccharomycetes	0	no_rip
Ogahenri	28	4	0	32	Saccharomycota	Saccharomycetes	0	no_rip
Ogapin	13	4	0	17	Saccharomycota	Saccharomycetes	0	no_rip
Ogakodam	15	49	0	64	Saccharomycota	Saccharomycetes	0	no_rip
Ogaminut	17	0	0	17	Saccharomycota	Saccharomycetes	0	no_rip
Oganonfe	19	2	0	21	Saccharomycota	Saccharomycetes	0	no_rip
Ogaparap	18	21	7	46	Saccharomycota	Saccharomycetes	0.152173913043478	no_rip
Ogapolym	23	0	0	23	Saccharomycota	Saccharomycetes	0	no_rip
Ogaphilo	30	6	2	38	Saccharomycota	Saccharomycetes	0.0526315789473684	no_rip
Ogapopul	1	6	0	7	Saccharomycota	Saccharomycetes	0	no_rip
Ogatreha1	1	48	0	49	Saccharomycota	Saccharomycetes	0	no_rip
Cansucci	8	6	0	14	Saccharomycota	Saccharomycetes	0	no_rip
Ogaramen	21	48	0	69	Saccharomycota	Saccharomycetes	0	no_rip
Oganagan	7	24	0	31	Saccharomycota	Saccharomycetes	0	no_rip
Ogamethy	3	6	0	9	Saccharomycota	Saccharomycetes	0	no_rip
Canboidi	47	48	0	95	Saccharomycota	Saccharomycetes	0	no_rip
Kurmolis	32	19	0	51	Saccharomycota	Saccharomycetes	0	no_rip
Kurogata	7	0	0	7	Saccharomycota	Saccharomycetes	0	no_rip
Cithawai	4	0	0	4	Saccharomycota	Saccharomycetes	0	no_rip
Citmatri	4	0	0	4	Saccharomycota	Saccharomycetes	0	no_rip
Citsiame	3	0	0	3	Saccharomycota	Saccharomycetes	0	no_rip
Kompasto2	2	0	0	2	Saccharomycota	Saccharomycetes	0	no_rip
Kompopul	3	65	0	68	Saccharomycota	Saccharomycetes	0	no_rip
Kompseud	3	66	0	69	Saccharomycota	Saccharomycetes	0	no_rip
Nakholst	5	0	0	5	Saccharomycota	Saccharomycetes	0	no_rip
Nakpelta	17	36	0	53	Saccharomycota	Saccharomycetes	0	no_rip
Pettolet	5	0	0	5	Saccharomycota	Saccharomycetes	0	no_rip
Petxylos	3	39	0	42	Saccharomycota	Saccharomycetes	0	no_rip
Ascasiat	59	0	0	59	Saccharomycota	Saccharomycetes	0	no_rip
Ascrubes	8	9	0	17	Saccharomycota	Saccharomycetes	0	no_rip
Saccapsu	2	0	0	2	Saccharomycota	Saccharomycetes	0	no_rip
Sacmalan	15	0	0	15	Saccharomycota	Saccharomycetes	0	no_rip
Ashacer	1	11	0	12	Saccharomycota	Saccharomycetes	0	no_rip
Eregossy	1	46	0	47	Saccharomycota	Saccharomycetes	0	no_rip
Erecymba	1	0	0	1	Saccharomycota	Saccharomycetes	0	no_rip
Erecoryl	1	17	0	18	Saccharomycota	Saccharomycetes	0	no_rip
Eresinec	1	2	0	3	Saccharomycota	Saccharomycetes	0	no_rip
Kluaestu	1	57	0	58	Saccharomycota	Saccharomycetes	0	no_rip
Kludobzh	4	15	0	19	Saccharomycota	Saccharomycetes	0	no_rip
Klulacti	3	14	0	17	Saccharomycota	Saccharomycetes	0	no_rip
Klumarxi	4	8	0	12	Saccharomycota	Saccharomycetes	0	no_rip
Lacfanta	4	0	0	4	Saccharomycota	Saccharomycetes	0	no_rip
Laclanza	2	0	0	2	Saccharomycota	Saccharomycetes	0	no_rip
Lacmeyer	8	34	1	43	Saccharomycota	Saccharomycetes	0.0232558139534884	no_rip
Lacdasie	1	0	0	1	Saccharomycota	Saccharomycetes	0	no_rip
Lacnotho	1	0	0	1	Saccharomycota	Saccharomycetes	0	no_rip
Lacquebe	1	4	0	5	Saccharomycota	Saccharomycetes	0	no_rip
Lactherm	1	12	0	13	Saccharomycota	Saccharomycetes	0	no_rip
Lacwalti	4	6	0	10	Saccharomycota	Saccharomycetes	0	no_rip
Lacmiran	2	6	0	8	Saccharomycota	Saccharomycetes	0	no_rip
Laccidr	1	22	0	23	Saccharomycota	Saccharomycetes	0	no_rip
Lacferme	2	1	0	3	Saccharomycota	Saccharomycetes	0	no_rip
Lackluyv	2	6	1	9	Saccharomycota	Saccharomycetes	0.111111111111111	no_rip
Canbraca	13	0	0	13	Saccharomycota	Saccharomycetes	0	no_rip
Cannivar	14	2	0	16	Saccharomycota	Saccharomycetes	0	no_rip
Nakdelph	12	5	2	19	Saccharomycota	Saccharomycetes	0.105263157894737	no_rip
Canglabr	5	54	0	59	Saccharomycota	Saccharomycetes	0	no_rip
Cancaste	2	1	0	3	Saccharomycota	Saccharomycetes	0	no_rip
Nakbacil	3	14	0	17	Saccharomycota	Saccharomycetes	0	no_rip
Sacarbor	2	3	0	5	Saccharomycota	Saccharomycetes	0	no_rip
Saceubay	4	4	0	8	Saccharomycota	Saccharomycetes	0	no_rip
Sacuvaru	3	3	0	6	Saccharomycota	Saccharomycetes	0	no_rip
Sacboula	2	0	0	2	Saccharomycota	Saccharomycetes	0	no_rip
Saccerev	2	0	0	2	Saccharomycota	Saccharomycetes	0	no_rip
Sacparad	1	2	0	3	Saccharomycota	Saccharomycetes	0	no_rip
Sackudri	1	0	0	1	Saccharomycota	Saccharomycetes	0	no_rip
Sacmikat	1	0	0	1	Saccharomycota	Saccharomycetes	0	no_rip
Kazaerob	6	0	0	6	Saccharomycota	Saccharomycetes	0	no_rip
Kazsolic	5	1	0	6	Saccharomycota	Saccharomycetes	0	no_rip
Kazunisp	5	6	0	11	Saccharomycota	Saccharomycetes	0	no_rip
Kazsiame	6	0	0	6	Saccharomycota	Saccharomycetes	0	no_rip
Kaztrans	3	1	0	4	Saccharomycota	Saccharomycetes	0	no_rip
Kazyakus	2	3	0	5	Saccharomycota	Saccharomycetes	0	no_rip
Kaznagan	4	7	0	11	Saccharomycota	Saccharomycetes	0	no_rip
Kaztaian	1	0	0	1	Saccharomycota	Saccharomycetes	0	no_rip
Kazbrome	8	10	0	18	Saccharomycota	Saccharomycetes	0	no_rip
Kazintes	2	3	0	5	Saccharomycota	Saccharomycetes	0	no_rip
Kazafric	2	0	0	2	Saccharomycota	Saccharomycetes	0	no_rip
Kazmarti	3	39	0	42	Saccharomycota	Saccharomycetes	0	no_rip
Kazvitic	4	0	0	4	Saccharomycota	Saccharomycetes	0	no_rip
Kazturic	3	0	0	3	Saccharomycota	Saccharomycetes	0	no_rip
Kazrosin	3	0	0	3	Saccharomycota	Saccharomycetes	0	no_rip
Kazspenc	2	3	0	5	Saccharomycota	Saccharomycetes	0	no_rip
Naucaste	1	40	2	43	Saccharomycota	Saccharomycetes	0.0465116279069767	no_rip
Naudaire	3	0	0	3	Saccharomycota	Saccharomycetes	0	no_rip
Tetblatt	3	20	0	23	Saccharomycota	Saccharomycetes	0	no_rip
Yuesinen	6	7	0	13	Saccharomycota	Saccharomycetes	0	no_rip
Tetfleet	14	68	0	82	Saccharomycota	Saccharomycetes	0	no_rip
Tetnamna	3	106	0	109	Saccharomycota	Saccharomycetes	0	no_rip
Tetphaff	4	2	0	6	Saccharomycota	Saccharomycetes	0	no_rip
Tetiriom	3	54	0	57	Saccharomycota	Saccharomycetes	0	no_rip
Vanpolys	2	0	0	2	Saccharomycota	Saccharomycetes	0	no_rip
Tordelbr	2	0	0	2	Saccharomycota	Saccharomycetes	0	no_rip
Torfranc	1	0	0	1	Saccharomycota	Saccharomycetes	0	no_rip
Torpreto	2	0	0	2	Saccharomycota	Saccharomycetes	0	no_rip
Torglobo	1	0	0	1	Saccharomycota	Saccharomycetes	0	no_rip
Tormalee	2	5	0	7	Saccharomycota	Saccharomycetes	0	no_rip
Tormicro	2	0	0	2	Saccharomycota	Saccharomycetes	0	no_rip
Zygflore	2	3	0	5	Saccharomycota	Saccharomycetes	0	no_rip
Zygmraki	2	0	0	2	Saccharomycota	Saccharomycetes	0	no_rip
Zygbaili	0	14	1	15	Saccharomycota	Saccharomycetes	0.0666666666666667	no_rip
Zygbispo	3	0	0	3	Saccharomycota	Saccharomycetes	0	no_rip
Zygkombu	9	18	0	27	Saccharomycota	Saccharomycetes	0	no_rip
Zygmelli	2	75	1	78	Saccharomycota	Saccharomycetes	0.0128205128205128	no_rip
Zygrouxi	3	58	1	62	Saccharomycota	Saccharomycetes	0.0161290322580645	no_rip
Hanclerm	16	48	0	64	Saccharomycota	Saccharomycetes	0	no_rip
Hanuvaru	19	0	0	19	Saccharomycota	Saccharomycetes	0	no_rip
Hanpseud	19	15	0	34	Saccharomycota	Saccharomycetes	0	no_rip
Hanhatya	12	0	0	12	Saccharomycota	Saccharomycetes	0	no_rip
Hansingu	9	87	0	96	Saccharomycota	Saccharomycetes	0	no_rip
Hanvalby	19	94	0	113	Saccharomycota	Saccharomycetes	0	no_rip
Hanosmop	10	2	0	12	Saccharomycota	Saccharomycetes	0	no_rip
Hanvinea	2	41	3	46	Saccharomycota	Saccharomycetes	0.0652173913043478	no_rip
Sacludwi	7	94	1	102	Saccharomycota	Saccharomycetes	0.00980392156862745	no_rip
Barcalif	6	0	0	6	Saccharomycota	Saccharomycetes	0	no_rip
Barhawai	12	64	2	78	Saccharomycota	Saccharomycetes	0.0256410256410256	no_rip
Barpopul	4	14	0	18	Saccharomycota	Saccharomycetes	0	no_rip
Barprate	16	0	0	16	Saccharomycota	Saccharomycetes	0	no_rip
Barsalic	2	28	0	30	Saccharomycota	Saccharomycetes	0	no_rip
Canmonta	5	36	0	41	Saccharomycota	Saccharomycetes	0	no_rip
Canorb	8	6	0	14	Saccharomycota	Saccharomycetes	0	no_rip
Phatherm	4	18	1	23	Saccharomycota	Saccharomycetes	0.0434782608695652	no_rip
Phaantil	9	0	0	9	Saccharomycota	Saccharomycetes	0	no_rip
Phaopunt	20	0	0	20	Saccharomycota	Saccharomycetes	0	no_rip
Wicbovi	9	5	0	14	Saccharomycota	Saccharomycetes	0	no_rip
Wicaln	9	6	0	15	Saccharomycota	Saccharomycetes	0	no_rip
Wiccanad	13	10	0	23	Saccharomycota	Saccharomycetes	0	no_rip
Wicsp	12	6	0	18	Saccharomycota	Saccharomycetes	0	no_rip
Canmycet	10	24	1	35	Saccharomycota	Saccharomycetes	0.0285714285714286	no_rip
Cybameri	22	9	0	31	Saccharomycota	Saccharomycetes	0	no_rip
Cybpeter	26	0	0	26	Saccharomycota	Saccharomycetes	0	no_rip
Cybfabia	18	9	0	27	Saccharomycota	Saccharomycetes	0	no_rip
Cybxylos	37	0	0	37	Saccharomycota	Saccharomycetes	0	no_rip
Canvarti	13	25	0	38	Saccharomycota	Saccharomycetes	0	no_rip
Cybjadin	10	0	0	10	Saccharomycota	Saccharomycetes	0	no_rip
Cybmaclu	11	0	0	11	Saccharomycota	Saccharomycetes	0	no_rip
Cybmisum	9	0	0	9	Saccharomycota	Saccharomycetes	0	no_rip
Cybmraki	5	11	0	16	Saccharomycota	Saccharomycetes	0	no_rip
Cybsatur	8	0	0	8	Saccharomycota	Saccharomycetes	0	no_rip
Cybsuave	8	15	0	23	Saccharomycota	Saccharomycetes	0	no_rip
Wichamps	2	63	0	65	Saccharomycota	Saccharomycetes	0	no_rip
Wicanoma	19	1	0	20	Saccharomycota	Saccharomycetes	0	no_rip
Wiccifer	39	0	0	39	Saccharomycota	Saccharomycetes	0	no_rip
Canstell	7	24	1	32	Saccharomycota	Saccharomycetes	0.03125	no_rip
Staameth	5	1	0	6	Saccharomycota	Saccharomycetes	0	no_rip
Staquerc	1	39	0	40	Saccharomycota	Saccharomycetes	0	no_rip
Canponde	7	13	1	21	Saccharomycota	Saccharomycetes	0.0476190476190476	no_rip
Allhylec	2	0	0	2	Saccharomycota	Saccharomycetes	0	no_rip
Spolacta	9	2	0	11	Saccharomycota	Saccharomycetes	0	no_rip
Spoquerc	1	3	0	4	Saccharomycota	Saccharomycetes	0	no_rip
Blaadeni	13	0	0	13	Saccharomycota	Saccharomycetes	0	no_rip
Blaraffi	17	10	0	27	Saccharomycota	Saccharomycetes	0	no_rip
Blaameri	1	28	0	29	Saccharomycota	Saccharomycetes	0	no_rip
Blapeori	3	24	0	27	Saccharomycota	Saccharomycetes	0	no_rip
Blaserpe	9	3	0	12	Saccharomycota	Saccharomycetes	0	no_rip
Tricifer	7	0	2	9	Saccharomycota	Saccharomycetes	0.222222222222222	no_rip
Blamokoe	29	0	0	29	Saccharomycota	Saccharomycetes	0	no_rip
Blanive	0	0	0	0	Saccharomycota	Saccharomycetes	0	no_rip
Blaproli	6	7	2	15	Saccharomycota	Saccharomycetes	0.133333333333333	no_rip
Blamusci	21	9	0	30	Saccharomycota	Saccharomycetes	0	no_rip
Didcaesi	10	3	0	13	Saccharomycota	Saccharomycetes	0	no_rip
Speeurop	15	0	0	15	Saccharomycota	Saccharomycetes	0	no_rip
Sugligno	3	1	0	4	Saccharomycota	Saccharomycetes	0	no_rip
Grosalma	7	23	0	30	Saccharomycota	Saccharomycetes	0	no_rip
Zygmeyer	1	5	3	9	Saccharomycota	Saccharomycetes	0.333333333333333	no_rip
Zygofuna	6	10	0	16	Saccharomycota	Saccharomycetes	0	no_rip
Canincom	2	11	0	13	Saccharomycota	Saccharomycetes	0	no_rip
Deaindia	3	32	0	35	Saccharomycota	Saccharomycetes	0	no_rip
Staapico	19	30	6	55	Saccharomycota	Saccharomycetes	0.109090909090909	no_rip
Stabombi	12	0	0	12	Saccharomycota	Saccharomycetes	0	no_rip
Wicversa	13	1	0	14	Saccharomycota	Saccharomycetes	0	no_rip
Wiccacti	13	0	0	13	Saccharomycota	Saccharomycetes	0	no_rip
Wicinfan	15	0	0	15	Saccharomycota	Saccharomycetes	0	no_rip
Dipalbid	13	23	0	36	Saccharomycota	Saccharomycetes	0	no_rip
Dipgenic	20	4	0	24	Saccharomycota	Saccharomycetes	0	no_rip
Galreess	20	0	0	20	Saccharomycota	Saccharomycetes	0	no_rip
Geocandi	22	0	0	22	Saccharomycota	Saccharomycetes	0	no_rip
Magtetra	17	10	0	27	Saccharomycota	Saccharomycetes	0	no_rip
Sapingen	22	23	0	45	Saccharomycota	Saccharomycetes	0	no_rip
Sapclava	21	45	0	66	Saccharomycota	Saccharomycetes	0	no_rip
Midtepa	0	4	0	4	Saccharomycota	Saccharomycetes	0	no_rip
Canhispa	14	56	0	70	Saccharomycota	Saccharomycetes	0	no_rip
Yarbubul	40	0	0	40	Saccharomycota	Saccharomycetes	0	no_rip
Yardefor	48	0	0	48	Saccharomycota	Saccharomycetes	0	no_rip
Yardivul	49	0	0	49	Saccharomycota	Saccharomycetes	0	no_rip
Yarlipol	37	0	0	37	Saccharomycota	Saccharomycetes	0	no_rip
Yarkeelu	50	0	0	50	Saccharomycota	Saccharomycetes	0	no_rip
Nadfulve	1	39	0	40	Saccharomycota	Saccharomycetes	0	no_rip
Nadfuful	4	1	0	5	Saccharomycota	Saccharomycetes	0	no_rip
Botnemat	0	0	0	0	Saccharomycota	Saccharomycetes	0	no_rip
Torcasei	5	0	0	5	Saccharomycota	Saccharomycetes	0	no_rip
Torgante	10	8	0	18	Saccharomycota	Saccharomycetes	0	no_rip
Torstarm	8	7	0	15	Saccharomycota	Saccharomycetes	0	no_rip
Trivaria	0	0	0	0	Saccharomycota	Saccharomycetes	0	no_rip
Trivinar	7	25	0	32	Saccharomycota	Saccharomycetes	0	no_rip
Liparxi	1	0	0	1	Saccharomycota	Saccharomycetes	0	no_rip
Lipmesem	1	0	0	1	Saccharomycota	Saccharomycetes	0	no_rip
Lipstark	1	0	0	1	Saccharomycota	Saccharomycetes	0	no_rip
Lipkonon	3	0	0	3	Saccharomycota	Saccharomycetes	0	no_rip
Lipdoore	17	0	0	17	Saccharomycota	Saccharomycetes	0	no_rip
Lipjapon	9	4	0	13	Saccharomycota	Saccharomycetes	0	no_rip
Liplipof	8	0	0	8	Saccharomycota	Saccharomycetes	0	no_rip
Lipoligo	1	4	0	5	Saccharomycota	Saccharomycetes	0	no_rip
Lipsuomi	6	5	0	11	Saccharomycota	Saccharomycetes	0	no_rip
Pnecarin	0	0	0	0	Taphrinomycota	Pneumocystidomycetes	0	no_rip
Pnemurin	1	0	0	1	Taphrinomycota	Pneumocystidomycetes	0	no_rip
Pnejirov	1	41	0	42	Taphrinomycota	Pneumocystidomycetes	0	no_rip
Schcryop	0	7	0	7	Schizosaccharomycota	Schizosaccharomycetes	0	no_rip
Schoctos	0	0	0	0	Schizosaccharomycota	Schizosaccharomycetes	0	no_rip
Schpomb	0	0	0	0	Schizosaccharomycota	Schizosaccharomycetes	0	no_rip
Schjapon	0	2	0	2	Schizosaccharomycota	Schizosaccharomycetes	0	no_rip
Prolactu	0	0	0	0	Taphrinomycota	Taphrinomycetes	0	no_rip
Tapdefor	0	0	0	0	Taphrinomycota	Taphrinomycetes	0	no_rip
Saicompl	1	0	0	1	Taphrinomycota	Taphrinomycetes	0	no_rip
Acaingol	23	0	0	23	Basidiomycota	Exobasidiomycetes	0	no_rip
Meimilto	3	0	0	3	Basidiomycota	Exobasidiomycetes	0	no_rip
Cerbomba	2	5	0	7	Basidiomycota	Exobasidiomycetes	0	no_rip
Cerguame	1	26	1	28	Basidiomycota	Exobasidiomycetes	0.0357142857142857	no_rip
Tilwashi	9	0	0	9	Basidiomycota	Exobasidiomycetes	0	no_rip
Jamrose	0	0	0	0	Basidiomycota	Exobasidiomycetes	0	no_rip
Psegluco	0	28	0	28	Basidiomycota	Exobasidiomycetes	0	no_rip
Tilanoma	1	0	0	1	Basidiomycota	Exobasidiomycetes	0	no_rip
Tilcarie	6	11	1	18	Basidiomycota	Exobasidiomycetes	0.0555555555555556	no_rip
Tilcontr	6	6	1	13	Basidiomycota	Exobasidiomycetes	0.0769230769230769	no_rip
Tillaevi	55	3	0	58	Basidiomycota	Exobasidiomycetes	0	no_rip
Tilindic	8	2	0	10	Basidiomycota	Exobasidiomycetes	0	no_rip
Tilwalke	8	6	1	15	Basidiomycota	Exobasidiomycetes	0.0666666666666667	no_rip
Antflocc	24	17	5	46	Basidiomycota	Ustilaginomycetes	0.108695652173913	no_rip
Kalbrasi	28	4	0	32	Basidiomycota	Ustilaginomycetes	0	no_rip
Psehubei	22	0	0	22	Basidiomycota	Ustilaginomycetes	0	no_rip
Ustmaydi	27	0	0	27	Basidiomycota	Ustilaginomycetes	0	no_rip
Spogrami	29	0	0	29	Basidiomycota	Ustilaginomycetes	0	no_rip
Sposcita	23	3	1	27	Basidiomycota	Ustilaginomycetes	0.037037037037037	no_rip
Sporeili	49	3	0	52	Basidiomycota	Ustilaginomycetes	0	no_rip
Ustbromi	11	0	0	11	Basidiomycota	Ustilaginomycetes	0	no_rip
Usthorde	7	0	0	7	Basidiomycota	Ustilaginomycetes	0	no_rip
Moeantar	26	26	5	57	Basidiomycota	Ustilaginomycetes	0.087719298245614	no_rip
Moeaphid	20	0	0	20	Basidiomycota	Ustilaginomycetes	0	no_rip
Tescyper	12	13	3	28	Basidiomycota	Ustilaginomycetes	0.107142857142857	no_rip
Viopalus	11	6	1	18	Basidiomycota	Ustilaginomycetes	0.0555555555555556	no_rip
Malrestr	14	0	0	14	Basidiomycota	Malasseziomycetes	0	no_rip
Malsympo	12	0	0	12	Basidiomycota	Malasseziomycetes	0	no_rip
Leucreat	0	0	0	0	Basidiomycota	Microbotryomycetes	0	no_rip
Micinter	13	0	0	13	Basidiomycota	Microbotryomycetes	0	no_rip
Micsapon	13	0	0	13	Basidiomycota	Microbotryomycetes	0	no_rip
Micsidio	11	0	0	11	Basidiomycota	Microbotryomycetes	0	no_rip
RhoCCFEE	29	0	0	29	Basidiomycota	Microbotryomycetes	0	no_rip
RhoJG1b	5	1	0	6	Basidiomycota	Microbotryomycetes	0	no_rip
Rhotaiwa	4	0	0	4	Basidiomycota	Microbotryomycetes	0	no_rip
Rhotorul	3	0	0	3	Basidiomycota	Microbotryomycetes	0	no_rip
Rhodiobo	4	11	0	15	Basidiomycota	Microbotryomycetes	0	no_rip
Rhogrami	5	50	28	83	Basidiomycota	Microbotryomycetes	0.337349397590361	old_rip
Sposalmo	0	3	0	3	Basidiomycota	Microbotryomycetes	0	no_rip
Mixosmun	1	0	0	1	Basidiomycota	Mixiomycetes	0	no_rip
Mellapop	0	0	0	0	Basidiomycota	Pucciniomycetes	0	no_rip
Pucgrami	0	0	0	0	Basidiomycota	Pucciniomycetes	0	no_rip
Puctriti	0	0	0	0	Basidiomycota	Pucciniomycetes	0	no_rip
Pucstrii	0	0	0	0	Basidiomycota	Pucciniomycetes	0	no_rip
Pucsorgh	0	0	0	0	Basidiomycota	Pucciniomycetes	0	no_rip
Agabispo	0	0	0	0	Basidiomycota	Agaricomycetes	0	no_rip
LeuSymCc	0	0	0	0	Basidiomycota	Agaricomycetes	0	no_rip
Leuleuco	0	0	0	0	Basidiomycota	Agaricomycetes	0	no_rip
Agraeger	0	0	0	0	Basidiomycota	Agaricomycetes	0	no_rip
Agrpedia	0	0	0	0	Basidiomycota	Agaricomycetes	0	no_rip
Psicyane	0	0	0	0	Basidiomycota	Agaricomycetes	0	no_rip
Galmargi	0	0	0	0	Basidiomycota	Agaricomycetes	0	no_rip
Gymdilep	0	0	0	0	Basidiomycota	Agaricomycetes	0	no_rip
Hebcylin	0	1	0	1	Basidiomycota	Agaricomycetes	0	no_rip
Hypsubla	0	0	0	0	Basidiomycota	Agaricomycetes	0	no_rip
Psisubvi	0	0	0	0	Basidiomycota	Agaricomycetes	0	no_rip
Crafunar	0	0	0	0	Basidiomycota	Agaricomycetes	0	no_rip
Pancyane	0	0	0	0	Basidiomycota	Agaricomycetes	0	no_rip
Copciner	0	0	0	0	Basidiomycota	Agaricomycetes	0	no_rip
Copmarce	0	0	0	0	Basidiomycota	Agaricomycetes	0	no_rip
Copmicac	0	0	0	0	Basidiomycota	Agaricomycetes	0	no_rip
Psaaberd	0	0	0	0	Basidiomycota	Agaricomycetes	0	no_rip
Lacameth	0	0	0	0	Basidiomycota	Agaricomycetes	0	no_rip
Lacbicol	0	0	0	0	Basidiomycota	Agaricomycetes	0	no_rip
Crulaev	0	0	0	0	Basidiomycota	Agaricomycetes	0	no_rip
Hypmarmo	0	0	0	0	Basidiomycota	Agaricomycetes	0	no_rip
TerJ132	0	0	0	0	Basidiomycota	Agaricomycetes	0	no_rip
Triconst	0	0	0	0	Basidiomycota	Agaricomycetes	0	no_rip
Trimatsu	0	0	0	0	Basidiomycota	Agaricomycetes	0	no_rip
Amamusca	0	0	0	0	Basidiomycota	Agaricomycetes	0	no_rip
Amathier	0	0	0	0	Basidiomycota	Agaricomycetes	0	no_rip
Plucervi	0	0	0	0	Basidiomycota	Agaricomycetes	0	no_rip
Armostoy	0	0	0	0	Basidiomycota	Agaricomycetes	0	no_rip
Armsolid	0	0	0	0	Basidiomycota	Agaricomycetes	0	no_rip
Armgalli	0	0	0	0	Basidiomycota	Agaricomycetes	0	no_rip
Cyltorre	0	2	0	2	Basidiomycota	Agaricomycetes	0	no_rip
Denbispo	0	0	0	0	Basidiomycota	Agaricomycetes	0	no_rip
Tetnigri	0	0	0	0	Basidiomycota	Agaricomycetes	0	no_rip
Gymandro	0	0	0	0	Basidiomycota	Agaricomycetes	0	no_rip
Gymconfl	0	0	0	0	Basidiomycota	Agaricomycetes	0	no_rip
Gymluxur	0	0	0	0	Basidiomycota	Agaricomycetes	0	no_rip
Lenedode	0	0	0	0	Basidiomycota	Agaricomycetes	0	no_rip
Monrorer	0	0	0	0	Basidiomycota	Agaricomycetes	0	no_rip
Mycchlor	1	0	0	1	Basidiomycota	Agaricomycetes	0	no_rip
Mycindig	0	0	0	0	Basidiomycota	Agaricomycetes	0	no_rip
Myckenti	3	0	0	3	Basidiomycota	Agaricomycetes	0	no_rip
Mycgalop	0	0	0	0	Basidiomycota	Agaricomycetes	0	no_rip
Mycsangu	0	0	0	0	Basidiomycota	Agaricomycetes	0	no_rip
Mycvenu	0	0	0	0	Basidiomycota	Agaricomycetes	0	no_rip
Aurampl	0	0	0	0	Basidiomycota	Agaricomycetes	0	no_rip
Schcommu	0	0	0	0	Basidiomycota	Agaricomycetes	0	no_rip
Fishepat	0	0	0	0	Basidiomycota	Agaricomycetes	0	no_rip
Pleostre2	0	3	0	3	Basidiomycota	Agaricomycetes	0	no_rip
Plepulmo	0	0	0	0	Basidiomycota	Agaricomycetes	0	no_rip
Ptegraci	0	0	0	0	Basidiomycota	Agaricomycetes	0	no_rip
Conputea	0	0	0	0	Basidiomycota	Agaricomycetes	0	no_rip
Hydpinas	0	0	0	0	Basidiomycota	Agaricomycetes	0	no_rip
Paxinvol	0	0	0	0	Basidiomycota	Agaricomycetes	0	no_rip
Paxrubic	0	0	0	0	Basidiomycota	Agaricomycetes	0	no_rip
Pismicro	0	0	0	0	Basidiomycota	Agaricomycetes	0	no_rip
Pistinct	0	0	0	0	Basidiomycota	Agaricomycetes	0	no_rip
Sclcitri	0	0	0	0	Basidiomycota	Agaricomycetes	0	no_rip
Rhivesic	0	0	0	0	Basidiomycota	Agaricomycetes	0	no_rip
Rhivinic	0	0	0	0	Basidiomycota	Agaricomycetes	0	no_rip
Suibrevi	0	0	0	0	Basidiomycota	Agaricomycetes	0	no_rip
Suiluteu	0	0	0	0	Basidiomycota	Agaricomycetes	0	no_rip
Serlacry	0	0	0	0	Basidiomycota	Agaricomycetes	0	no_rip
FibCBS1	0	0	0	0	Basidiomycota	Agaricomycetes	0	no_rip
Pilcroce	0	0	0	0	Basidiomycota	Agaricomycetes	0	no_rip
Plicrisp	0	0	0	0	Basidiomycota	Agaricomycetes	0	no_rip
Antcitri	0	0	0	0	Basidiomycota	Agaricomycetes	0	no_rip
Steochra	0	0	0	0	Basidiomycota	Agaricomycetes	0	no_rip
Phacarno	0	0	0	0	Basidiomycota	Agaricomycetes	0	no_rip
Phlgigan	0	2	0	2	Basidiomycota	Agaricomycetes	0	no_rip
Phlcentr	0	0	0	0	Basidiomycota	Agaricomycetes	0	no_rip
Daequerc	0	0	0	0	Basidiomycota	Agaricomycetes	0	no_rip
Fompinic	0	0	0	0	Basidiomycota	Agaricomycetes	0	no_rip
Fomrose	0	0	0	0	Basidiomycota	Agaricomycetes	0	no_rip
Fibradic	0	0	0	0	Basidiomycota	Agaricomycetes	0	no_rip
Posplace	0	0	0	0	Basidiomycota	Agaricomycetes	0	no_rip
Laesulph	0	0	0	0	Basidiomycota	Agaricomycetes	0	no_rip
Wolcoco	0	0	0	0	Basidiomycota	Agaricomycetes	0	no_rip
Spacrisp	3	0	0	3	Basidiomycota	Agaricomycetes	0	no_rip
Gelsubve	0	0	0	0	Basidiomycota	Agaricomycetes	0	no_rip
Obbrivul	0	0	0	0	Basidiomycota	Agaricomycetes	0	no_rip
Dicsqual	0	0	0	0	Basidiomycota	Agaricomycetes	0	no_rip
Gansinen	1	0	0	1	Basidiomycota	Agaricomycetes	0	no_rip
Lentigri	0	0	0	0	Basidiomycota	Agaricomycetes	0	no_rip
Polarcul	0	0	0	0	Basidiomycota	Agaricomycetes	0	no_rip
Polbruma	0	0	0	0	Basidiomycota	Agaricomycetes	0	no_rip
Tracinna	1	0	0	1	Basidiomycota	Agaricomycetes	0	no_rip
Tracocci	0	0	0	0	Basidiomycota	Agaricomycetes	0	no_rip
Trapubes	8	0	0	8	Basidiomycota	Agaricomycetes	0	no_rip
Traversi	0	0	0	0	Basidiomycota	Agaricomycetes	0	no_rip
Grifrond	0	0	0	0	Basidiomycota	Agaricomycetes	0	no_rip
Glotrabe	0	0	0	0	Basidiomycota	Agaricomycetes	0	no_rip
Helsulca	0	0	0	0	Basidiomycota	Agaricomycetes	0	no_rip
Neolepid	0	0	0	0	Basidiomycota	Agaricomycetes	0	no_rip
Jaaargil	0	0	0	0	Basidiomycota	Agaricomycetes	0	no_rip
Punstrig	0	0	0	0	Basidiomycota	Agaricomycetes	0	no_rip
Bonmesen	8	0	0	8	Basidiomycota	Agaricomycetes	0	no_rip
Hetirreg	10	0	0	10	Basidiomycota	Agaricomycetes	0	no_rip
Stehirsu	0	2	0	2	Basidiomycota	Agaricomycetes	0	no_rip
DenKUC86	0	4	0	4	Basidiomycota	Agaricomycetes	0	no_rip
Denfragi	4	0	0	4	Basidiomycota	Agaricomycetes	0	no_rip
Heralpes	0	0	0	0	Basidiomycota	Agaricomycetes	0	no_rip
Lacquiet	0	0	0	0	Basidiomycota	Agaricomycetes	0	no_rip
PenCBMAI	0	0	0	0	Basidiomycota	Agaricomycetes	0	no_rip
PenCONT	0	0	0	0	Basidiomycota	Agaricomycetes	0	no_rip
Fommedit	27	0	0	27	Basidiomycota	Agaricomycetes	0	no_rip
Sanbaumi	0	0	0	0	Basidiomycota	Agaricomycetes	0	no_rip
Pyrnoxiu	0	0	0	0	Basidiomycota	Agaricomycetes	0	no_rip
Phepouza	0	0	0	0	Basidiomycota	Agaricomycetes	0	no_rip
Schparad	0	0	0	0	Basidiomycota	Agaricomycetes	0	no_rip
Ricmelle	0	0	0	0	Basidiomycota	Agaricomycetes	0	no_rip
Sisniveo	0	0	0	0	Basidiomycota	Agaricomycetes	0	no_rip
Sissueci	0	1	0	1	Basidiomycota	Agaricomycetes	0	no_rip
Sphstell	0	0	0	0	Basidiomycota	Agaricomycetes	0	no_rip
Aursubgl2	0	0	0	0	Basidiomycota	Agaricomycetes	0	no_rip
Exigland	0	0	0	0	Basidiomycota	Agaricomycetes	0	no_rip
Serindic	0	0	0	0	Basidiomycota	Agaricomycetes	0	no_rip
Servermi	0	0	0	0	Basidiomycota	Agaricomycetes	0	no_rip
Botbotry	0	0	0	0	Basidiomycota	Agaricomycetes	0	no_rip
ClaPMI_3	0	0	0	0	Basidiomycota	Agaricomycetes	0	no_rip
Certheob	1	0	0	1	Basidiomycota	Agaricomycetes	0	no_rip
Rhisolan	0	0	0	0	Basidiomycota	Agaricomycetes	0	no_rip
Tulcalos	0	0	0	0	Basidiomycota	Agaricomycetes	0	no_rip
Calcorne	0	0	0	0	Basidiomycota	Dacrymycetes	0	no_rip
Calvisco	0	0	0	0	Basidiomycota	Dacrymycetes	0	no_rip
Dacprimo	0	0	0	0	Basidiomycota	Dacrymycetes	0	no_rip
Apiporos	21	10	0	31	Basidiomycota	Tremellomycetes	0	no_rip
Vanhumic	6	41	4	51	Basidiomycota	Tremellomycetes	0.0784313725490196	no_rip
Cutoleag	1	23	0	24	Basidiomycota	Tremellomycetes	0	no_rip
Triasahi	13	13	4	30	Basidiomycota	Tremellomycetes	0.133333333333333	no_rip
Cryamylo	1	0	0	1	Basidiomycota	Tremellomycetes	0	no_rip
Cryflori	7	1	0	8	Basidiomycota	Tremellomycetes	0	no_rip
Crywingf	7	0	0	7	Basidiomycota	Tremellomycetes	0	no_rip
Crygatti	5	0	0	5	Basidiomycota	Tremellomycetes	0	no_rip
Cryneofo	2	0	0	2	Basidiomycota	Tremellomycetes	0	no_rip
Crydepau	3	0	0	3	Basidiomycota	Tremellomycetes	0	no_rip
Kwobesti	1	8	0	9	Basidiomycota	Tremellomycetes	0	no_rip
Kwomangr	0	0	0	0	Basidiomycota	Tremellomycetes	0	no_rip
Kwodejec	0	19	1	20	Basidiomycota	Tremellomycetes	0.05	no_rip
Kwopin	0	2	0	2	Basidiomycota	Tremellomycetes	0	no_rip
Kwoshand	4	2	0	6	Basidiomycota	Tremellomycetes	0	no_rip
Kocimper	0	14	0	14	Basidiomycota	Tremellomycetes	0	no_rip
Naeencep	0	5	0	5	Basidiomycota	Tremellomycetes	0	no_rip
Saipodzo	8	0	0	8	Basidiomycota	Tremellomycetes	0	no_rip
Walheder	14	0	0	14	Basidiomycota	Wallemiomycetes	0	no_rip
Walichth	18	0	0	18	Basidiomycota	Wallemiomycetes	0	no_rip
Walmelli	0	3	0	3	Basidiomycota	Wallemiomycetes	0	no_rip
Absglauc	5	0	0	5	Mucoromycota	Mucoromycetes	0	no_rip
Absrepen	0	0	0	0	Mucoromycota	Mucoromycetes	0	no_rip
Hesvesic	2	0	0	2	Mucoromycota	Mucoromycetes	0	no_rip
Chocucur	2	0	0	2	Mucoromycota	Mucoromycetes	0	no_rip
Mucambig	9	0	0	9	Mucoromycota	Mucoromycetes	0	no_rip
Muclusit	4	0	0	4	Mucoromycota	Mucoromycetes	0	no_rip
Muccirci	8	0	0	8	Mucoromycota	Mucoromycetes	0	no_rip
Parparas	8	0	0	8	Mucoromycota	Mucoromycetes	0	no_rip
Rhiazygo	3	0	0	3	Mucoromycota	Mucoromycetes	0	no_rip
Rhimicro	0	0	0	0	Mucoromycota	Mucoromycetes	0	no_rip
Rhidelem	2	0	0	2	Mucoromycota	Mucoromycetes	0	no_rip
Rhistolo	0	0	0	0	Mucoromycota	Mucoromycetes	0	no_rip
Apoossif	0	0	0	0	Mucoromycota	Mucoromycetes	0	no_rip
Phyblake	0	0	0	0	Mucoromycota	Mucoromycetes	0	no_rip
Liccorym	1	0	0	1	Mucoromycota	Mucoromycetes	0	no_rip
Licramos	2	0	0	2	Mucoromycota	Mucoromycetes	0	no_rip
Synracem	5	0	0	5	Mucoromycota	Mucoromycetes	0	no_rip
Bifadela	0	5	0	5	Mucoromycota	Endogonomycetes	0	no_rip
EndFLAS	13	0	0	13	Mucoromycota	Endogonomycetes	0	no_rip
Jimflamm	23	0	0	23	Mucoromycota	Endogonomycetes	0	no_rip
Linelong	2	0	0	2	Mucoromycota	Mortierellomycetes	0	no_rip
Podverti	1	0	0	1	Mucoromycota	Mortierellomycetes	0	no_rip
Lobtrans	0	0	0	0	Mucoromycota	Mortierellomycetes	0	no_rip
Divepiga	0	0	0	0	Mucoromycota	Glomeromycetes	0	no_rip
Gigmarga	0	0	0	0	Mucoromycota	Glomeromycetes	0	no_rip
Gigrose	0	0	0	0	Mucoromycota	Glomeromycetes	0	no_rip
Glocereb	0	0	0	0	Mucoromycota	Glomeromycetes	0	no_rip
RhiMUCL	0	0	0	0	Mucoromycota	Glomeromycetes	0	no_rip
Rhiirreg	0	0	0	0	Mucoromycota	Glomeromycetes	0	no_rip
Rhiclaru	0	0	0	0	Mucoromycota	Glomeromycetes	0	no_rip
Basmeris	1	0	0	1	Zoopagomycota	Basidiobolomycetes	0	no_rip
Coerever	4	0	0	4	Zoopagomycota	Kickxellomycetes	0	no_rip
Linpenni	16	0	1	17	Zoopagomycota	Kickxellomycetes	0.0588235294117647	no_rip
Smisimul	0	0	0	0	Zoopagomycota	Harpellomycetes	0	no_rip
Dimcrist	4	0	0	4	Zoopagomycota	Dimargaritomycetes	0	no_rip
Concoron	2	0	0	2	Zoopagomycota	Entomophthoromycetes	0	no_rip
Synpseud	4	63	4	71	Zoopagomycota	Zoopagomycetes	0.0563380281690141	no_rip
Thasphae	0	0	0	0	Zoopagomycota	Zoopagomycetes	0	no_rip
Anarobus	0	184	0	184	Chytridiomycota	Neocallimastigomycetes	0	no_rip
Pirfinni	0	7	0	7	Chytridiomycota	Neocallimastigomycetes	0	no_rip
Batdendr	0	0	0	0	Chytridiomycota	Chytridiomycetes	0	no_rip
Batsalam	0	0	0	0	Chytridiomycota	Chytridiomycetes	0	no_rip
Powhirtu	1	0	0	1	Chytridiomycota	Chytridiomycetes	0	no_rip
Spipalus	0	6	0	6	Chytridiomycota	Chytridiomycetes	0	no_rip
Spipunct	0	0	0	0	Chytridiomycota	Chytridiomycetes	0	no_rip
Chyconfe	0	0	0	0	Chytridiomycota	Chytridiomycetes	0	no_rip
Synendob	0	0	0	0	Chytridiomycota	Chytridiomycetes	0	no_rip
Synmicro	0	7	0	7	Chytridiomycota	Chytridiomycetes	0	no_rip
Cauproto	17	4	0	21	Chytridiomycota	Chytridiomycetes	0	no_rip
Gonproli	0	1	0	1	Chytridiomycota	Monoblepharidomycetes	0	no_rip
Pereffu	1	0	0	1	Oomycota	Oomycetes	0	no_rip
Phyinfe	1	0	0	1	Oomycota	Oomycetes	0	no_rip
Phypara	13	0	0	13	Oomycota	Oomycetes	0	no_rip
Phymega	1	0	0	1	Oomycota	Oomycetes	0	no_rip
Phyfrag	23	0	0	23	Oomycota	Oomycetes	0	no_rip
Phyrubi	26	0	0	26	Oomycota	Oomycetes	0	no_rip
Physoja	15	0	0	15	Oomycota	Oomycetes	0	no_rip
Phykern	0	0	0	0	Oomycota	Oomycetes	0	no_rip
Pytbras	62	0	0	62	Oomycota	Oomycetes	0	no_rip
Pytolig	23	0	0	23	Oomycota	Oomycetes	0	no_rip
Apheute	15	0	0	15	Oomycota	Oomycetes	0	no_rip
Aphstel	40	0	0	40	Oomycota	Oomycetes	0	no_rip
Aphinva	9	0	0	9	Oomycota	Oomycetes	0	no_rip
Sapdicl	39	0	0	39	Oomycota	Oomycetes	0	no_rip
Sappara	37	0	0	37	Oomycota	Oomycetes	0	no_rip
Achhypo	40	0	0	40	Oomycota	Oomycetes	0	no_rip
