# Supplementary material for: Phylogenomic signatures of repeat-induced point mutations across the fungal kingdom
Source: PLoS Biol. 2025 Oct 15;23(10):e3003433. doi: 10.1371/journal.pbio.3003433 (PMC12543289; doi:10.1371/journal.pbio.3003433)
Supplement: S15 Table — Metrics include values of non-coding and repeat enrichment of the 8 top-enriched k-mers. The genome-wide repeat proportion (repeat_prop). The number of >1 kb-length sequences sharing >95% identity (n_1kb), N50 (sequence length of the shortest contig at 50% of the total assembly length), average scaffold length in base-pairs (avgLen), the total number of proteins (proteins), the total number of scaffolds (seqCounts), number of GC segments genome-wide (segmentation), the genome-wide GC content (GC), the PCA reduction of CAZyme content (trophism_PC1 and trophism_PC2) and genome size in base-pairs (totalBases). (XLSX) [file pbio.3003433.s038.xlsx]

## Sheet: Sheet1
Supplementary Table S15 : Values assigned for the different variables used for association mapping across the 1,239 genome assemblies. Metrics include values of non-coding and repeat enrichment of the 8 top-enriched k-mers. The genome-wide repeat proportion (repeat_prop). The number of >1 kb-length sequences sharing >95% identity (n_1kb), N50 (sequence length of the shortest contig at 50% of the …
shortID	variable	value	log10
Aaoarxi	TATA_noncoding_enrichment	1.71030786122955	0.233074291912047
Aaoarxi	ATTA_noncoding_enrichment	1.78748431318968	0.252242239158402
Aaoarxi	TTAA_noncoding_enrichment	1.86203610008802	0.269988096579289
Aaoarxi	TTTA_noncoding_enrichment	1.7340881459013	0.239071169440986
Aaoarxi	TTAT_noncoding_enrichment	1.65369308837886	0.218454911267625
Aaoarxi	TATT_noncoding_enrichment	1.58541870157003	0.200143976817368
Aaoarxi	ATAA_noncoding_enrichment	1.65179110314961	0.217955122593395
Aaoarxi	TAAT_noncoding_enrichment	1.80032165929461	0.255350106423573
Absglauc	TTTA_noncoding_enrichment	2.20695331258105	0.343793145892561
Absglauc	TATA_noncoding_enrichment	1.65307962078366	0.218293771922462
Absglauc	TTAA_noncoding_enrichment	2.5340787289191	0.403820103445605
Absglauc	TAAT_noncoding_enrichment	1.80491115877563	0.25645582995189
Absglauc	ATAA_noncoding_enrichment	1.70523846399591	0.231785120194175
Absglauc	ATTA_noncoding_enrichment	1.80379782963647	0.256187860038787
Absglauc	TATT_noncoding_enrichment	1.47055465168471	0.167481169260666
Absglauc	TTAT_noncoding_enrichment	1.72332511591641	0.236367217511224
Absrepen	TAAT_noncoding_enrichment	1.42870100853391	0.154941351303126
Absrepen	TTTA_noncoding_enrichment	1.61221299514107	0.207422417434175
Absrepen	TATT_noncoding_enrichment	1.35664302087473	0.13246558497746
Absrepen	TTAA_noncoding_enrichment	1.91461642503706	0.282081780301777
Absrepen	ATTA_noncoding_enrichment	1.42798611267725	0.154723983898863
Absrepen	TTAT_noncoding_enrichment	1.41802894644446	0.151685096258041
Absrepen	TATA_noncoding_enrichment	1.4352761367191	0.156935464217258
Absrepen	ATAA_noncoding_enrichment	1.41163367665031	0.149722010561366
Acaingol	ATAA_noncoding_enrichment	2.58739164839756	0.412862171996059
Acaingol	TTAA_noncoding_enrichment	2.94216625089606	0.468667209454327
Acaingol	ATTA_noncoding_enrichment	2.37126988305688	0.374980985463692
Acaingol	TAAT_noncoding_enrichment	2.49063643155995	0.396310336412021
Acaingol	TATT_noncoding_enrichment	2.38303200992308	0.377129876018127
Acaingol	TTAT_noncoding_enrichment	2.62070402057833	0.418417974976351
Acaingol	TTTA_noncoding_enrichment	2.67784342988112	0.427785180769162
Acaingol	TATA_noncoding_enrichment	2.56191567166569	0.408564830352851
Achhypo	TTAA_noncoding_enrichment	3.52680724459907	0.547381724228145
Achhypo	TTTA_noncoding_enrichment	3.61589748259652	0.55821610892341
Achhypo	ATTA_noncoding_enrichment	4.36510896370614	0.639995089220434
Achhypo	TAAT_noncoding_enrichment	4.36180695449372	0.639666440597707
Achhypo	TTAT_noncoding_enrichment	3.72555373429365	0.57119083168178
Achhypo	TATT_noncoding_enrichment	3.89774798034988	0.590813755181366
Achhypo	ATAA_noncoding_enrichment	3.6039089483142	0.556773810124941
Achhypo	TATA_noncoding_enrichment	4.32734652627394	0.63622167412703
Aciacule	TAAT_noncoding_enrichment	2.12652671535761	0.327670843085552
Aciacule	TTTA_noncoding_enrichment	2.08037297223839	0.318141202878235
Aciacule	ATTA_noncoding_enrichment	2.08462270838421	0.319027464348691
Aciacule	ATAA_noncoding_enrichment	2.1092600702714	0.324130131242731
Aciacule	TTAA_noncoding_enrichment	1.88352337217086	0.274971013624424
Aciacule	TATT_noncoding_enrichment	2.24585915196396	0.351382516198409
Aciacule	TATA_noncoding_enrichment	2.90366369563899	0.462946314649956
Aciacule	TTAT_noncoding_enrichment	2.07133649591242	0.316250657293724
Acirichm	TTTA_noncoding_enrichment	1.7164878958245	0.234640745253664
Acirichm	TTAA_noncoding_enrichment	1.85881316689466	0.269235740140725
Acirichm	TATT_noncoding_enrichment	1.5297494249681	0.184620298617679
Acirichm	TATA_noncoding_enrichment	1.84441314361437	0.26585820841771
Acirichm	ATAA_noncoding_enrichment	1.62133686305558	0.20987325702439
Acirichm	ATTA_noncoding_enrichment	1.62146609636118	0.20990787233234
Acirichm	TAAT_noncoding_enrichment	1.61536928537126	0.208271820949302
Acirichm	TTAT_noncoding_enrichment	1.64062060306926	0.215008161160525
Acrchrys	TTAA_noncoding_enrichment	5.05947244223599	0.704105234750775
Acrchrys	TTAT_noncoding_enrichment	3.41420317871496	0.533289362346711
Acrchrys	ATTA_noncoding_enrichment	4.26181436824853	0.629594529235278
Acrchrys	ATAA_noncoding_enrichment	3.34798102926693	0.524782988476529
Acrchrys	TAAT_noncoding_enrichment	4.40162652171709	0.643613189866919
Acrchrys	TATA_noncoding_enrichment	4.35759397797749	0.639246762087695
Acrchrys	TATT_noncoding_enrichment	3.09971330758404	0.491321527804598
Acrchrys	TTTA_noncoding_enrichment	3.90747508663906	0.59189621771626
Agabispo	ATAA_noncoding_enrichment	1.31371311487718	0.118500535521409
Agabispo	TATA_noncoding_enrichment	1.38231045556069	0.140605592962197
Agabispo	TATT_noncoding_enrichment	1.23684479956248	0.0923152073718018
Agabispo	TTAT_noncoding_enrichment	1.29849493631168	0.113440260367953
Agabispo	TTTA_noncoding_enrichment	1.32096323470131	0.120890730416539
Agabispo	ATTA_noncoding_enrichment	1.31513901279393	0.118971661037533
Agabispo	TTAA_noncoding_enrichment	1.4670237950511	0.166437158134748
Agabispo	TAAT_noncoding_enrichment	1.3120039509729	0.117935142877404
Agraeger	TTAT_noncoding_enrichment	1.63854736740673	0.21445900055881
Agraeger	ATTA_noncoding_enrichment	1.6316726447181	0.212633032571687
Agraeger	TTAA_noncoding_enrichment	1.62986978176625	0.212152907888958
Agraeger	TTTA_noncoding_enrichment	1.72625090800447	0.237103920024763
Agraeger	TAAT_noncoding_enrichment	1.66142045134196	0.220479552132766
Agraeger	ATAA_noncoding_enrichment	1.67345223558641	0.223613321045579
Agraeger	TATA_noncoding_enrichment	1.8182852032994	0.25966200457603
Agraeger	TATT_noncoding_enrichment	1.55220829147087	0.190949998988364
Agrpedia	TAAT_noncoding_enrichment	1.34313869449221	0.128120860876155
Agrpedia	TTAT_noncoding_enrichment	1.27705224134901	0.106208663642065
Agrpedia	ATAA_noncoding_enrichment	1.26659537802296	0.102637898895164
Agrpedia	TTAA_noncoding_enrichment	1.45424813829279	0.162638516493314
Agrpedia	TTTA_noncoding_enrichment	1.37732263918863	0.139035686085764
Agrpedia	TATA_noncoding_enrichment	1.3787315819069	0.139479723867375
Agrpedia	ATTA_noncoding_enrichment	1.3529368468816	0.131277524837864
Agrpedia	TATT_noncoding_enrichment	1.29089720322036	0.110891659887135
Akalecan	TTAA_noncoding_enrichment	2.85332169109612	0.455350737935402
Akalecan	ATAA_noncoding_enrichment	2.23809246274893	0.349878024655308
Akalecan	TTTA_noncoding_enrichment	2.22666500914499	0.347654884468704
Akalecan	TATA_noncoding_enrichment	2.76915553213432	0.442347348974446
Akalecan	TATT_noncoding_enrichment	1.89168395489933	0.276848580211439
Akalecan	TTAT_noncoding_enrichment	2.18806682595727	0.340060581693067
Akalecan	ATTA_noncoding_enrichment	2.18995582667589	0.340435354828982
Akalecan	TAAT_noncoding_enrichment	2.32929839660292	0.367225127734754
Allhylec	TTTA_noncoding_enrichment	1.1735617223779	0.0695059358461662
Allhylec	TATA_noncoding_enrichment	2.41546736742959	0.383001174614511
Allhylec	TTAA_noncoding_enrichment	1.22455456575988	0.0879781419151469
Allhylec	TAAT_noncoding_enrichment	1.26308723630134	0.101433346545781
Allhylec	TTAT_noncoding_enrichment	1.35749765536177	0.132739088158251
Allhylec	ATTA_noncoding_enrichment	1.25747577440784	0.0994996270143741
Allhylec	TATT_noncoding_enrichment	1.29018981320294	0.110653608564684
Allhylec	ATAA_noncoding_enrichment	1.35193733787718	0.130956562578373
Altalter	TATT_noncoding_enrichment	1.42436169567648	0.153620285993499
Altalter	TATA_noncoding_enrichment	1.56345518874647	0.19408543814753
Altalter	ATAA_noncoding_enrichment	1.50270449364587	0.176873585113301
Altalter	TAAT_noncoding_enrichment	1.57521100742467	0.19733873794919
Altalter	TTAA_noncoding_enrichment	1.76647386337409	0.247107216027087
Altalter	TTAT_noncoding_enrichment	1.54077950689306	0.187740493493824
Altalter	ATTA_noncoding_enrichment	1.59297706968507	0.202209524337907
Altalter	TTTA_noncoding_enrichment	1.57747090893742	0.197961358911768
Altarbor	TTTA_noncoding_enrichment	1.94917540449784	0.289850922636273
Altarbor	TATA_noncoding_enrichment	2.07970278736195	0.318001273889904
Altarbor	TATT_noncoding_enrichment	1.67377577834836	0.223697278777785
Altarbor	ATTA_noncoding_enrichment	1.90890567319548	0.280784468664583
Altarbor	TTAT_noncoding_enrichment	1.85917155179042	0.26931946538162
Altarbor	TAAT_noncoding_enrichment	1.92573146686741	0.2845957269274
Altarbor	ATAA_noncoding_enrichment	1.83843896179842	0.264449215388355
Altarbor	TTAA_noncoding_enrichment	2.09611045300011	0.321414163743266
Altgaise	TTTA_noncoding_enrichment	2.10015505448337	0.3222513598866
Altgaise	ATAA_noncoding_enrichment	1.967746260498	0.293969095736476
Altgaise	ATTA_noncoding_enrichment	2.06050645781718	0.31397397998168
Altgaise	TAAT_noncoding_enrichment	2.04523892703406	0.310744050060369
Altgaise	TATA_noncoding_enrichment	2.27514853352812	0.357009754921003
Altgaise	TATT_noncoding_enrichment	1.75914569926177	0.245301810898584
Altgaise	TTAA_noncoding_enrichment	2.40114132636322	0.380417722511583
Altgaise	TTAT_noncoding_enrichment	1.96377576988077	0.293091897166342
AltMG1	TATA_noncoding_enrichment	2.66836389796604	0.42624505616725
AltMG1	ATAA_noncoding_enrichment	2.19053561739884	0.340550319059056
AltMG1	TTAA_noncoding_enrichment	2.71304993687191	0.433457787535397
AltMG1	TTTA_noncoding_enrichment	2.33488783140917	0.368266021788579
AltMG1	ATTA_noncoding_enrichment	2.28683236301494	0.359234329676288
AltMG1	TTAT_noncoding_enrichment	2.20915204672008	0.344225607577673
AltMG1	TATT_noncoding_enrichment	1.91517321094653	0.282208058281912
AltMG1	TAAT_noncoding_enrichment	2.31761185851427	0.365040704354031
Alttenui	ATAA_noncoding_enrichment	1.87745537893466	0.27356962401829
Alttenui	TTTA_noncoding_enrichment	1.96501268876973	0.293365359110877
Alttenui	TATT_noncoding_enrichment	1.6698557741537	0.222678962648133
Alttenui	TTAT_noncoding_enrichment	1.84146092001074	0.26516250657199
Alttenui	ATTA_noncoding_enrichment	1.92776876040666	0.285054938227447
Alttenui	TATA_noncoding_enrichment	2.12195722814988	0.326736625670082
Alttenui	TAAT_noncoding_enrichment	1.95963094750934	0.29217428944239
Alttenui	TTAA_noncoding_enrichment	2.18147392644381	0.338750026550779
Amamusca	ATTA_noncoding_enrichment	1.29712420066837	0.112981562115273
Amamusca	TAAT_noncoding_enrichment	1.31753987346169	0.119763767385419
Amamusca	TTAT_noncoding_enrichment	1.30485851255901	0.115563423133181
Amamusca	TTTA_noncoding_enrichment	1.33938446845988	0.126905258538283
Amamusca	TTAA_noncoding_enrichment	1.32968686967051	0.12374938022625
Amamusca	ATAA_noncoding_enrichment	1.32205254677793	0.12124871711798
Amamusca	TATT_noncoding_enrichment	1.21941418408358	0.0861512423780473
Amamusca	TATA_noncoding_enrichment	1.32246796797633	0.121385161614899
Amathier	ATTA_noncoding_enrichment	1.25342211410013	0.0980973526800017
Amathier	TAAT_noncoding_enrichment	1.26383475216156	0.101690293158443
Amathier	TATT_noncoding_enrichment	1.23690339136378	0.0923357802790099
Amathier	TTAA_noncoding_enrichment	1.28585988840674	0.109193648987211
Amathier	TTTA_noncoding_enrichment	1.3610777911655	0.133882947619532
Amathier	ATAA_noncoding_enrichment	1.30913797085969	0.116985419526626
Amathier	TATA_noncoding_enrichment	1.38942593497428	0.142835401139097
Amathier	TTAT_noncoding_enrichment	1.32637310166526	0.122665705970975
Ambambro	TTAA_noncoding_enrichment	1.28446517476537	0.108722333894494
Ambambro	ATTA_noncoding_enrichment	1.31398597443372	0.118590729562765
Ambambro	ATAA_noncoding_enrichment	1.50965949865772	0.178879003896091
Ambambro	TTAT_noncoding_enrichment	1.52743704804044	0.183963320222582
Ambambro	TATT_noncoding_enrichment	1.49347483116308	0.174197908038845
Ambambro	TAAT_noncoding_enrichment	1.30137425819515	0.114402211930365
Ambambro	TATA_noncoding_enrichment	2.69049125595193	0.429831584935571
Ambambro	TTTA_noncoding_enrichment	1.42964479231462	0.155228146625683
Ambkashi	TTAA_noncoding_enrichment	2.06858103839277	0.315672539414468
Ambkashi	TATA_noncoding_enrichment	4.14053589393505	0.617056553854515
Ambkashi	TAAT_noncoding_enrichment	1.6856435705227	0.226765748390876
Ambkashi	ATAA_noncoding_enrichment	2.01164266114364	0.303550837180951
Ambkashi	TTTA_noncoding_enrichment	2.26861038236135	0.355759915312046
Ambkashi	ATTA_noncoding_enrichment	1.65606290412803	0.219076829065312
Ambkashi	TATT_noncoding_enrichment	2.01686882095789	0.30467765221039
Ambkashi	TTAT_noncoding_enrichment	2.02849443918395	0.307173821488195
Ambmalee	TAAT_noncoding_enrichment	1.14912466074068	0.0603671449067961
Ambmalee	ATTA_noncoding_enrichment	1.17473540504358	0.0699400580376908
Ambmalee	TTAT_noncoding_enrichment	1.22591435048777	0.0884601289018806
Ambmalee	TTAA_noncoding_enrichment	1.00622399682229	0.00269467033740627
Ambmalee	TATT_noncoding_enrichment	1.25068360505426	0.0971474568091528
Ambmalee	TATA_noncoding_enrichment	2.10318624477588	0.32287773274196
Ambmalee	ATAA_noncoding_enrichment	1.22568196969135	0.0883777974861763
Ambmalee	TTTA_noncoding_enrichment	1.22593988588298	0.0884691750197686
Ambmonos	TTAA_noncoding_enrichment	1.82726431058317	0.261801371832774
Ambmonos	TAAT_noncoding_enrichment	1.56016823052303	0.193171430180512
Ambmonos	ATAA_noncoding_enrichment	1.50883961449405	0.178643077918649
Ambmonos	TTTA_noncoding_enrichment	1.823819444161	0.260981841511099
Ambmonos	TATT_noncoding_enrichment	1.42027749778227	0.152373206341832
Ambmonos	TTAT_noncoding_enrichment	1.5222364715848	0.182482123083152
Ambmonos	ATTA_noncoding_enrichment	1.54519423046223	0.188983077881342
Ambmonos	TATA_noncoding_enrichment	3.13152264617993	0.495755556728822
Amborego	ATTA_noncoding_enrichment	1.13529143683714	0.0551073621134584
Amborego	TTAA_noncoding_enrichment	1.18513310265265	0.0737671288282835
Amborego	TATA_noncoding_enrichment	2.32865809804689	0.36710572853825
Amborego	TAAT_noncoding_enrichment	1.12034930541773	0.0493534492452085
Amborego	TATT_noncoding_enrichment	1.40541230397443	0.147803751339246
Amborego	ATAA_noncoding_enrichment	1.39270584564461	0.143859398474598
Amborego	TTAT_noncoding_enrichment	1.39878621778591	0.14575134456299
Amborego	TTTA_noncoding_enrichment	1.31222197385338	0.118007305973762
Ambphile	TATA_noncoding_enrichment	2.42425110570673	0.384577602364989
Ambphile	TTTA_noncoding_enrichment	1.18592967988288	0.0740589381477687
Ambphile	ATTA_noncoding_enrichment	1.07147841201982	0.029983425368407
Ambphile	ATAA_noncoding_enrichment	1.25259931928525	0.0978121713516055
Ambphile	TATT_noncoding_enrichment	1.21112352844541	0.0831884412324074
Ambphile	TAAT_noncoding_enrichment	1.08628988516777	0.0359457356848152
Ambphile	TTAA_noncoding_enrichment	1.09034215923754	0.0375628048678516
Ambphile	TTAT_noncoding_enrichment	1.25042480034753	0.097057578692569
Ambpseud	TTTA_noncoding_enrichment	2.18338103978254	0.339129534625384
Ambpseud	TTAT_noncoding_enrichment	2.33105110853311	0.367551795575737
Ambpseud	TATA_noncoding_enrichment	5.65530181516608	0.752455787539712
Ambpseud	TAAT_noncoding_enrichment	1.94241838137171	0.288342779202892
Ambpseud	TATT_noncoding_enrichment	2.33688446013559	0.368637240605326
Ambpseud	ATTA_noncoding_enrichment	1.97379043775966	0.29530104065586
Ambpseud	ATAA_noncoding_enrichment	2.30457027402395	0.362589955747801
Ambpseud	TTAA_noncoding_enrichment	2.02206339060194	0.305794766367294
Ambvande	TATA_noncoding_enrichment	4.81776692199409	0.682845785504512
Ambvande	ATTA_noncoding_enrichment	1.82652092117337	0.261624651033626
Ambvande	TATT_noncoding_enrichment	2.02322834740252	0.306044901268261
Ambvande	TAAT_noncoding_enrichment	1.80433684968741	0.256317618740335
Ambvande	TTAA_noncoding_enrichment	1.5582701171351	0.192642742305169
Ambvande	TTAT_noncoding_enrichment	2.06957382779281	0.315880923576175
Ambvande	ATAA_noncoding_enrichment	2.01084250477936	0.303378056681377
Ambvande	TTTA_noncoding_enrichment	1.88932783951108	0.276307324008111
Amnligni	TTAA_noncoding_enrichment	5.85543910886044	0.767559469076071
Amnligni	ATAA_noncoding_enrichment	3.92120225203805	0.59341924339145
Amnligni	ATTA_noncoding_enrichment	4.73116140035207	0.674967763962038
Amnligni	TTTA_noncoding_enrichment	3.58700861280575	0.554732419466466
Amnligni	TATA_noncoding_enrichment	7.08681065495572	0.85045082945879
Amnligni	TAAT_noncoding_enrichment	4.71090485975342	0.673104333424961
Amnligni	TATT_noncoding_enrichment	3.17022296746628	0.501089808001641
Amnligni	TTAT_noncoding_enrichment	3.90745436360217	0.591893914457957
Amoresin	TTTA_noncoding_enrichment	3.55733530656021	0.551124802752729
Amoresin	TATA_noncoding_enrichment	4.49762563073813	0.652983303195867
Amoresin	TAAT_noncoding_enrichment	2.8332593222483	0.452286326397344
Amoresin	ATAA_noncoding_enrichment	2.95996314920603	0.471286304235932
Amoresin	TATT_noncoding_enrichment	2.17420647330329	0.337300784441344
Amoresin	ATTA_noncoding_enrichment	2.86240308889991	0.456730791882976
Amoresin	TTAA_noncoding_enrichment	4.40888829766689	0.644329095804907
Amoresin	TTAT_noncoding_enrichment	2.96510490093786	0.472040062655615
Ampquisq	TTAT_noncoding_enrichment	6.64917992217796	0.822768084816612
Ampquisq	ATAA_noncoding_enrichment	6.62041903974624	0.820885479000114
Ampquisq	ATTA_noncoding_enrichment	8.09038215291685	0.907969036196105
Ampquisq	TATA_noncoding_enrichment	13.1804275773236	1.11992949913965
Ampquisq	TAAT_noncoding_enrichment	8.17235567734389	0.912347259740433
Ampquisq	TTTA_noncoding_enrichment	6.72285159405835	0.82755352437492
Ampquisq	TATT_noncoding_enrichment	5.51846963486938	0.741818657207556
Ampquisq	TTAA_noncoding_enrichment	12.4457759492748	1.09502197848443
Anarobus	TATT_noncoding_enrichment	1.34736583297624	0.129485530148898
Anarobus	TTAA_noncoding_enrichment	1.35126682454846	0.130741114371593
Anarobus	ATTA_noncoding_enrichment	1.20018647618078	0.0792487287847252
Anarobus	TTTA_noncoding_enrichment	1.48848906404672	0.172745648225867
Anarobus	TAAT_noncoding_enrichment	1.20166810072234	0.0797845326176945
Anarobus	ATAA_noncoding_enrichment	1.38245152960544	0.140649913362692
Anarobus	TATA_noncoding_enrichment	1.33195282658262	0.124488843815025
Anarobus	TTAT_noncoding_enrichment	1.37555134926956	0.138476807221647
Antcitri	ATAA_noncoding_enrichment	1.62071303679458	0.209706125539971
Antcitri	TTAA_noncoding_enrichment	1.65120572591632	0.217801185960653
Antcitri	TTAT_noncoding_enrichment	1.65729918636251	0.219400917144286
Antcitri	TATT_noncoding_enrichment	1.45835075327672	0.163861990300455
Antcitri	ATTA_noncoding_enrichment	1.58310744525157	0.199510391360351
Antcitri	TATA_noncoding_enrichment	1.76243114194456	0.246112158141342
Antcitri	TAAT_noncoding_enrichment	1.57674655393633	0.197761890492647
Antcitri	TTTA_noncoding_enrichment	1.74814028762403	0.242576281671542
Antflocc	TTTA_noncoding_enrichment	1.38271564501235	0.140732876783644
Antflocc	TAAT_noncoding_enrichment	2.69504621428697	0.430566216809485
Antflocc	TATT_noncoding_enrichment	2.78384167556758	0.444644532166047
Antflocc	TATA_noncoding_enrichment	4.34337471514311	0.637827298784025
Antflocc	ATTA_noncoding_enrichment	2.85715366490732	0.455933598459981
Antflocc	TTAT_noncoding_enrichment	2.43685467438502	0.386829630130731
Antflocc	TTAA_noncoding_enrichment	2.66339150960735	0.425435010961855
Antflocc	ATAA_noncoding_enrichment	2.4025042331343	0.380664161554006
Apheute	TATT_noncoding_enrichment	2.22635741264131	0.347594885909631
Apheute	ATAA_noncoding_enrichment	2.59691334315023	0.414457457823533
Apheute	TAAT_noncoding_enrichment	2.58386570768773	0.412269938144346
Apheute	TTAA_noncoding_enrichment	3.08318863326463	0.489000096208774
Apheute	ATTA_noncoding_enrichment	2.57690082176002	0.41109770400251
Apheute	TTTA_noncoding_enrichment	2.49003960002881	0.396206253897841
Apheute	TTAT_noncoding_enrichment	2.58626860858221	0.412673628497569
Apheute	TATA_noncoding_enrichment	3.49291098369704	0.543187517850134
Aphinva	ATTA_noncoding_enrichment	2.38119566238836	0.376795082764935
Aphinva	ATAA_noncoding_enrichment	2.32529871857845	0.366478752278417
Aphinva	TATA_noncoding_enrichment	2.97828146620094	0.473965738896864
Aphinva	TTTA_noncoding_enrichment	1.85761583300276	0.268955904029095
Aphinva	TTAA_noncoding_enrichment	2.20561306555441	0.34352932576791
Aphinva	TAAT_noncoding_enrichment	2.44521839758484	0.388317654719378
Aphinva	TATT_noncoding_enrichment	2.36990989821204	0.37473183484843
Aphinva	TTAT_noncoding_enrichment	2.29207520950912	0.360228863966778
Aphstel	TTAA_noncoding_enrichment	4.58186224836697	0.661042028180879
Aphstel	TTTA_noncoding_enrichment	3.4129678388659	0.533132195847089
Aphstel	TTAT_noncoding_enrichment	4.38148712545146	0.641621539901511
Aphstel	TATT_noncoding_enrichment	3.70526250048437	0.568818981134103
Aphstel	ATAA_noncoding_enrichment	4.19301744690211	0.622526669481448
Aphstel	TAAT_noncoding_enrichment	4.05640111775409	0.608140893715284
Aphstel	ATTA_noncoding_enrichment	4.04375301511027	0.606784621832316
Aphstel	TATA_noncoding_enrichment	5.85404350691469	0.767455945761381
Apiporos	TTAT_noncoding_enrichment	2.50661549447533	0.399087719903694
Apiporos	TTAA_noncoding_enrichment	2.91684307764005	0.464913065272509
Apiporos	TATT_noncoding_enrichment	2.71612696383061	0.433950066934782
Apiporos	TAAT_noncoding_enrichment	3.00787066684834	0.478259158421715
Apiporos	TTTA_noncoding_enrichment	2.37875562466124	0.376349828202676
Apiporos	ATTA_noncoding_enrichment	2.93115144230202	0.46703825748893
Apiporos	TATA_noncoding_enrichment	4.44537077516593	0.647907990029083
Apiporos	ATAA_noncoding_enrichment	2.49600573095551	0.397245578173646
Aplpruni	TATT_noncoding_enrichment	2.07273667672245	0.316544132238432
Aplpruni	TATA_noncoding_enrichment	3.31810580426633	0.520890230234579
Aplpruni	TTTA_noncoding_enrichment	2.44261783739079	0.38785552424102
Aplpruni	ATAA_noncoding_enrichment	2.15517288809107	0.333482115022144
Aplpruni	TAAT_noncoding_enrichment	2.06667107342764	0.315271360825333
Aplpruni	ATTA_noncoding_enrichment	2.09570353877701	0.321329846737501
Aplpruni	TTAA_noncoding_enrichment	2.50083973910897	0.398085861802199
Aplpruni	TTAT_noncoding_enrichment	2.16883700079164	0.336226913786078
Apoossif	ATTA_noncoding_enrichment	1.37245882257624	0.137499323325273
Apoossif	ATAA_noncoding_enrichment	1.5415286124162	0.187951590106411
Apoossif	TAAT_noncoding_enrichment	1.3583850686188	0.133022899157164
Apoossif	TTTA_noncoding_enrichment	1.67220157282466	0.223288627582027
Apoossif	TTAA_noncoding_enrichment	1.57661741149748	0.197726318418368
Apoossif	TATA_noncoding_enrichment	1.77928690267384	0.250245981924236
Apoossif	TTAT_noncoding_enrichment	1.56800771641416	0.195348195585565
Apoossif	TATT_noncoding_enrichment	1.42830049851374	0.154819587774183
Armgalli	TATT_noncoding_enrichment	1.2880276552901	0.109925187877012
Armgalli	TATA_noncoding_enrichment	1.31331861753772	0.118370100843498
Armgalli	TTTA_noncoding_enrichment	1.40179338791786	0.146684007140207
Armgalli	TTAA_noncoding_enrichment	1.4540291791399	0.16257312193725
Armgalli	ATAA_noncoding_enrichment	1.3088158152194	0.116878534203942
Armgalli	ATTA_noncoding_enrichment	1.31340681999692	0.118399267075177
Armgalli	TTAT_noncoding_enrichment	1.30489000466711	0.115573904486984
Armgalli	TAAT_noncoding_enrichment	1.31362751437818	0.118472236317292
Armostoy	TAAT_noncoding_enrichment	1.52204346750382	0.182427055474953
Armostoy	TATA_noncoding_enrichment	1.64637802298535	0.216529560188101
Armostoy	ATAA_noncoding_enrichment	1.50800925845567	0.178404007902366
Armostoy	TATT_noncoding_enrichment	1.46149752820347	0.164798085181994
Armostoy	TTAA_noncoding_enrichment	1.62022672780791	0.209575792163644
Armostoy	TTTA_noncoding_enrichment	1.61568606072825	0.208356978134957
Armostoy	TTAT_noncoding_enrichment	1.52097032990084	0.182120742201569
Armostoy	ATTA_noncoding_enrichment	1.52067129050396	0.182035346762814
Armsolid	ATTA_noncoding_enrichment	1.29560054480097	0.112471121959323
Armsolid	TTTA_noncoding_enrichment	1.36221501388966	0.134245662625123
Armsolid	TTAA_noncoding_enrichment	1.38623260502946	0.141836109500144
Armsolid	TAAT_noncoding_enrichment	1.30016898890405	0.113999803213642
Armsolid	TATA_noncoding_enrichment	1.30468324199116	0.115505084123707
Armsolid	TTAT_noncoding_enrichment	1.27573900380284	0.105761833631093
Armsolid	TATT_noncoding_enrichment	1.26341450018211	0.101545856975746
Armsolid	ATAA_noncoding_enrichment	1.26953610014159	0.103645054850842
Artentom	TAAT_noncoding_enrichment	2.00511335463391	0.302138929525001
Artentom	TATT_noncoding_enrichment	1.80671652276429	0.256890016281458
Artentom	ATAA_noncoding_enrichment	1.78622275558832	0.25193561776102
Artentom	TATA_noncoding_enrichment	2.32093974060849	0.365663864858784
Artentom	TTAT_noncoding_enrichment	1.77953118764547	0.250305603749609
Artentom	ATTA_noncoding_enrichment	1.98663161255695	0.29811734196316
Artentom	TTAA_noncoding_enrichment	2.30925298600781	0.363471513865051
Artentom	TTTA_noncoding_enrichment	1.88224134341087	0.274675308459781
Artflagr	TATA_noncoding_enrichment	2.49768785560718	0.3975381621975
Artflagr	TTAT_noncoding_enrichment	2.08503027558027	0.319112365507371
Artflagr	TAAT_noncoding_enrichment	2.28903089215654	0.359651653837753
Artflagr	ATTA_noncoding_enrichment	2.2659943287647	0.355258818594775
Artflagr	TTTA_noncoding_enrichment	2.45740404434617	0.39047656869153
Artflagr	TATT_noncoding_enrichment	1.99273788041175	0.299450176484047
Artflagr	ATAA_noncoding_enrichment	2.12571062935869	0.3275041441825
Artflagr	TTAA_noncoding_enrichment	2.5999226355592	0.414960425105578
Artoligo	TATT_noncoding_enrichment	1.57511441799179	0.197312106886009
Artoligo	TTAA_noncoding_enrichment	2.00055753094603	0.301151045099239
Artoligo	TTTA_noncoding_enrichment	1.83339517156862	0.263256083257185
Artoligo	ATAA_noncoding_enrichment	1.65123973380709	0.217810130507646
Artoligo	TATA_noncoding_enrichment	2.26777044053517	0.35559909014386
Artoligo	TAAT_noncoding_enrichment	1.74490881544514	0.241772736748657
Artoligo	ATTA_noncoding_enrichment	1.77651517965601	0.249568922724687
Artoligo	TTAT_noncoding_enrichment	1.65985545712702	0.220070270627229
Artuncin	TTAT_noncoding_enrichment	1.95917096298463	0.292072335454246
Artuncin	TTAA_noncoding_enrichment	2.15325071108949	0.333094599309634
Artuncin	ATTA_noncoding_enrichment	2.02662264133573	0.306772890260656
Artuncin	TATT_noncoding_enrichment	1.85509072019403	0.268365152935577
Artuncin	TTTA_noncoding_enrichment	2.06408803578968	0.314728216522182
Artuncin	TATA_noncoding_enrichment	2.48996654876238	0.39619351264373
Artuncin	TAAT_noncoding_enrichment	2.03594302659312	0.308765620628167
Artuncin	ATAA_noncoding_enrichment	2.00048847265279	0.30113605320179
Ascapi	TATA_noncoding_enrichment	2.28138567497603	0.358198710246052
Ascapi	ATTA_noncoding_enrichment	1.86168315246923	0.26990576856619
Ascapi	ATAA_noncoding_enrichment	1.82214271049116	0.260582387978186
Ascapi	TAAT_noncoding_enrichment	1.85670414627705	0.268742707253179
Ascapi	TATT_noncoding_enrichment	1.72542673458623	0.236896522920202
Ascapi	TTTA_noncoding_enrichment	2.31801061401358	0.365115420237144
Ascapi	TTAT_noncoding_enrichment	1.87688377735214	0.273437380550282
Ascapi	TTAA_noncoding_enrichment	2.277449126992	0.357448684607313
Ascasiat	TATA_noncoding_enrichment	1.42277630271224	0.15313662310988
Ascasiat	ATTA_noncoding_enrichment	0.780910399201853	-0.107398793734158
Ascasiat	TAAT_noncoding_enrichment	0.770628795166173	-0.113154767256406
Ascasiat	TTTA_noncoding_enrichment	0.914774882036222	-0.0386857687950974
Ascasiat	ATAA_noncoding_enrichment	0.915457725107904	-0.0383617061697899
Ascasiat	TTAT_noncoding_enrichment	0.927461758223876	-0.0327039884889215
Ascasiat	TTAA_noncoding_enrichment	0.813974325544074	-0.0893892934527941
Ascasiat	TATT_noncoding_enrichment	1.0195731640806	0.00841839599584613
Ascimmer	ATTA_noncoding_enrichment	1.49760836404106	0.175398256906006
Ascimmer	TAAT_noncoding_enrichment	1.49910395571493	0.175831750145105
Ascimmer	TATT_noncoding_enrichment	1.3692432461144	0.136480607418985
Ascimmer	TTAA_noncoding_enrichment	1.95892649813797	0.292018140919722
Ascimmer	TTAT_noncoding_enrichment	1.44454504971667	0.159731090339636
Ascimmer	TTTA_noncoding_enrichment	1.63180367640253	0.212667907246379
Ascimmer	TATA_noncoding_enrichment	1.71454262821936	0.2341482873339
Ascimmer	ATAA_noncoding_enrichment	1.45493866021175	0.162844683979584
Ascnigri	TAAT_noncoding_enrichment	1.31099820383837	0.117602096675882
Ascnigri	TATA_noncoding_enrichment	1.7461020339806	0.242069618235531
Ascnigri	TTAA_noncoding_enrichment	1.37819038138465	0.139309214577257
Ascnigri	ATAA_noncoding_enrichment	1.34491014761511	0.128693270436239
Ascnigri	TATT_noncoding_enrichment	1.28718790392504	0.109641949919989
Ascnigri	TTAT_noncoding_enrichment	1.32447333004927	0.122043217650955
Ascnigri	ATTA_noncoding_enrichment	1.26087515164627	0.100672086069184
Ascnigri	TTTA_noncoding_enrichment	1.43099325943429	0.155637588059296
Ascrabie	TATA_noncoding_enrichment	6.13314641789207	0.787683332814599
Ascrabie	TATT_noncoding_enrichment	3.27584856823447	0.515323817538868
Ascrabie	TTAA_noncoding_enrichment	6.16562244468719	0.789976926941046
Ascrabie	ATAA_noncoding_enrichment	4.11271626162404	0.614128748346618
Ascrabie	TTAT_noncoding_enrichment	4.19225804289022	0.622448006598349
Ascrabie	ATTA_noncoding_enrichment	4.59947485703126	0.662708249135325
Ascrabie	TTTA_noncoding_enrichment	4.36927484028892	0.640409363974092
Ascrabie	TAAT_noncoding_enrichment	4.59214113088549	0.662015226825225
Ascrubes	ATTA_noncoding_enrichment	0.989070367623708	-0.00477280932946695
Ascrubes	TTTA_noncoding_enrichment	1.22531796905337	0.0882488024036819
Ascrubes	ATAA_noncoding_enrichment	1.09029013236173	0.0375420815343797
Ascrubes	TAAT_noncoding_enrichment	0.968499378295218	-0.0139006537296333
Ascrubes	TTAT_noncoding_enrichment	1.12073649659442	0.0495035148901742
Ascrubes	TTAA_noncoding_enrichment	1.02941047661721	0.0125885838810152
Ascrubes	TATA_noncoding_enrichment	1.69202368596722	0.228406438261434
Ascrubes	TATT_noncoding_enrichment	1.11391895086137	0.0468535925664427
Ashacer	ATTA_noncoding_enrichment	1.86327654650076	0.270277317433036
Ashacer	TATT_noncoding_enrichment	1.55620077530235	0.192065627345729
Ashacer	TTTA_noncoding_enrichment	1.83103928987929	0.262697663359424
Ashacer	ATAA_noncoding_enrichment	1.77115115258212	0.248255626086265
Ashacer	TATA_noncoding_enrichment	2.92293974644688	0.465819862892385
Ashacer	TAAT_noncoding_enrichment	1.86820957956692	0.271425594669171
Ashacer	TTAA_noncoding_enrichment	1.71190587445664	0.233479882229062
Ashacer	TTAT_noncoding_enrichment	1.80214345021756	0.255789357763094
Aspacule1	TATA_noncoding_enrichment	5.8002620134903	0.763447612259982
Aspacule1	ATAA_noncoding_enrichment	5.09821671986438	0.707418292930172
Aspacule1	TTAA_noncoding_enrichment	7.29843384411218	0.863229675759756
Aspacule1	ATTA_noncoding_enrichment	5.46543716878673	0.737624905974337
Aspacule1	TAAT_noncoding_enrichment	5.46287836823486	0.737421530993717
Aspacule1	TTAT_noncoding_enrichment	5.07951070416325	0.705821879859451
Aspacule1	TATT_noncoding_enrichment	4.84250187734904	0.685069797759175
Aspacule1	TTTA_noncoding_enrichment	6.20067242483884	0.792438788621154
Aspacule2	TTTA_noncoding_enrichment	3.20945484157488	0.506431269351091
Aspacule2	ATAA_noncoding_enrichment	2.67860888692674	0.427909305377633
Aspacule2	TAAT_noncoding_enrichment	2.7585834475993	0.440686125971393
Aspacule2	TATA_noncoding_enrichment	2.98478778088052	0.474913458122351
Aspacule2	TTAT_noncoding_enrichment	2.69593218504237	0.430708963518954
Aspacule2	TTAA_noncoding_enrichment	3.58102281661117	0.554007088143084
Aspacule2	ATTA_noncoding_enrichment	2.74976801220543	0.439296055550653
Aspacule2	TATT_noncoding_enrichment	2.46960519127633	0.39262752939123
Aspallia	ATTA_noncoding_enrichment	2.03309843498437	0.308158406053498
Aspallia	TAAT_noncoding_enrichment	2.01788088716651	0.304895526830001
Aspallia	TTAA_noncoding_enrichment	2.11659265103128	0.325637283890084
Aspallia	ATAA_noncoding_enrichment	1.93326200979908	0.286290716780136
Aspallia	TATT_noncoding_enrichment	1.87736710486743	0.273549203910301
Aspallia	TTAT_noncoding_enrichment	1.91087979152264	0.281233367578075
Aspallia	TATA_noncoding_enrichment	2.45964869504113	0.390873082428522
Aspallia	TTTA_noncoding_enrichment	2.0498629694467	0.311724830030271
Asparach	TTTA_noncoding_enrichment	1.95233944873194	0.290555329670109
Asparach	ATTA_noncoding_enrichment	1.83038919984195	0.262543444578575
Asparach	TATT_noncoding_enrichment	1.71197303729718	0.233496920478247
Asparach	TATA_noncoding_enrichment	2.11408515033543	0.325122475675315
Asparach	TTAT_noncoding_enrichment	1.75601593700237	0.244528453096723
Asparach	ATAA_noncoding_enrichment	1.7642681147337	0.246564585274939
Asparach	TAAT_noncoding_enrichment	1.83836261411025	0.264431179397563
Asparach	TTAA_noncoding_enrichment	1.93741212327168	0.287222012988046
Aspavena	TTAA_noncoding_enrichment	2.46051175360145	0.391025443953339
Aspavena	TTAT_noncoding_enrichment	2.18975945987963	0.340396411194283
Aspavena	ATTA_noncoding_enrichment	2.18963707619059	0.340372138187534
Aspavena	ATAA_noncoding_enrichment	2.1827952255334	0.339012995172146
Aspavena	TAAT_noncoding_enrichment	2.20865010728925	0.344126920711038
Aspavena	TATT_noncoding_enrichment	2.15188835543388	0.3328197354531
Aspavena	TATA_noncoding_enrichment	2.39644575958854	0.379567603752186
Aspavena	TTTA_noncoding_enrichment	2.45488804529521	0.390031690992926
Aspawamo	TATT_noncoding_enrichment	2.71047707383975	0.43304573821798
Aspawamo	TTAA_noncoding_enrichment	3.51882214601616	0.546397316577802
Aspawamo	TTAT_noncoding_enrichment	3.05623109719888	0.485186190362957
Aspawamo	TAAT_noncoding_enrichment	3.1672854978765	0.500687212271179
Aspawamo	TATA_noncoding_enrichment	3.57530775502122	0.553313430907701
Aspawamo	TTTA_noncoding_enrichment	3.43812724710464	0.536321946141818
Aspawamo	ATTA_noncoding_enrichment	3.16892519943776	0.500911988052774
Aspawamo	ATAA_noncoding_enrichment	3.01267678735248	0.478952541232354
Aspberth	TTAA_noncoding_enrichment	1.96136052602807	0.292557430523155
Aspberth	TATT_noncoding_enrichment	1.72897919873476	0.237789768329415
Aspberth	ATAA_noncoding_enrichment	1.75268147786085	0.243702997111194
Aspberth	ATTA_noncoding_enrichment	1.8610906278136	0.269767522083491
Aspberth	TAAT_noncoding_enrichment	1.84108486660543	0.265073808193825
Aspberth	TATA_noncoding_enrichment	2.04563944198678	0.310829088733608
Aspberth	TTAT_noncoding_enrichment	1.76765814646917	0.247398279083602
Aspberth	TTTA_noncoding_enrichment	1.9517704213222	0.290428732072154
Aspbomby	TTAA_noncoding_enrichment	2.15330625119422	0.333105801186782
Aspbomby	ATTA_noncoding_enrichment	2.05339677874753	0.312472876390025
Aspbomby	TATT_noncoding_enrichment	1.88431799963398	0.275154196669284
Aspbomby	TATA_noncoding_enrichment	2.57555536047109	0.410870889292782
Aspbomby	TTAT_noncoding_enrichment	1.99488272401684	0.299917369291222
Aspbomby	ATAA_noncoding_enrichment	2.01826729323723	0.304978682362108
Aspbomby	TAAT_noncoding_enrichment	2.04909352899944	0.311561781827905
Aspbomby	TTTA_noncoding_enrichment	2.2109318957818	0.344575365038373
Aspbrasi	ATAA_noncoding_enrichment	1.95351245801554	0.290816185169277
Aspbrasi	ATTA_noncoding_enrichment	2.02414962138891	0.306242611597568
Aspbrasi	TTTA_noncoding_enrichment	2.15169292883838	0.332780292632577
Aspbrasi	TAAT_noncoding_enrichment	2.02750411938892	0.306961745263494
Aspbrasi	TTAA_noncoding_enrichment	2.25216106981735	0.352599447116883
Aspbrasi	TTAT_noncoding_enrichment	1.95997547336641	0.29225063674001
Aspbrasi	TATA_noncoding_enrichment	2.17557296677598	0.337573653722394
Aspbrasi	TATT_noncoding_enrichment	1.82565149829242	0.261417877900596
Aspbrunn	TTTA_noncoding_enrichment	7.40599952246958	0.869583679710611
Aspbrunn	ATTA_noncoding_enrichment	6.30417498414662	0.799628259302978
Aspbrunn	TAAT_noncoding_enrichment	6.21213360819229	0.793240787796484
Aspbrunn	TTAT_noncoding_enrichment	5.92502176218189	0.772689949817695
Aspbrunn	TATA_noncoding_enrichment	7.16078375426878	0.854960558833828
Aspbrunn	TATT_noncoding_enrichment	5.75769244010953	0.760248462360276
Aspbrunn	TTAA_noncoding_enrichment	8.71878526112024	0.940455981361316
Aspbrunn	ATAA_noncoding_enrichment	5.90682384400225	0.771354019322563
Aspburne	TATA_noncoding_enrichment	2.71194501061792	0.433280879211501
Aspburne	ATAA_noncoding_enrichment	2.07375561315467	0.316757574564087
Aspburne	TAAT_noncoding_enrichment	2.13084405569643	0.328551667345035
Aspburne	ATTA_noncoding_enrichment	2.12080096035485	0.326499911385126
Aspburne	TATT_noncoding_enrichment	2.00020443245627	0.301074385339187
Aspburne	TTAT_noncoding_enrichment	2.08830616343849	0.319794170261505
Aspburne	TTAA_noncoding_enrichment	2.23492237502555	0.34926244349323
Aspburne	TTTA_noncoding_enrichment	2.3223787917591	0.365933056812573
Aspcaela	TAAT_noncoding_enrichment	1.91274737464883	0.281657614543299
Aspcaela	TTAA_noncoding_enrichment	2.01849492374265	0.305027661552462
Aspcaela	TTTA_noncoding_enrichment	2.03680110097476	0.308948621063672
Aspcaela	ATAA_noncoding_enrichment	1.81991353458379	0.260050754828388
Aspcaela	TATA_noncoding_enrichment	2.21025263803622	0.344441917591988
Aspcaela	TATT_noncoding_enrichment	1.78895047321469	0.252598317365974
Aspcaela	TTAT_noncoding_enrichment	1.82305077454801	0.260798764540298
Aspcaela	ATTA_noncoding_enrichment	1.89593159346856	0.277822663637555
Aspcalid	ATAA_noncoding_enrichment	2.4148546209688	0.382890990486499
Aspcalid	ATTA_noncoding_enrichment	2.63545016403044	0.42085480818474
Aspcalid	TTTA_noncoding_enrichment	2.59040478841368	0.413367634211845
Aspcalid	TTAA_noncoding_enrichment	3.24532150291048	0.511257727337783
Aspcalid	TATT_noncoding_enrichment	2.22245935965589	0.346833828117588
Aspcalid	TATA_noncoding_enrichment	3.17754009765004	0.502091039659806
Aspcalid	TAAT_noncoding_enrichment	2.63598604217637	0.420943106293053
Aspcalid	TTAT_noncoding_enrichment	2.46082464478031	0.391080667535552
Aspcampe	ATAA_noncoding_enrichment	3.87119623057459	0.587845186223565
Aspcampe	TAAT_noncoding_enrichment	4.31277178138839	0.634756477226395
Aspcampe	TATT_noncoding_enrichment	3.38323887223833	0.529332662060108
Aspcampe	TTAA_noncoding_enrichment	4.58278644347487	0.661129619718847
Aspcampe	ATTA_noncoding_enrichment	4.28333550915381	0.631782093557749
Aspcampe	TATA_noncoding_enrichment	4.43369495093679	0.646765809283145
Aspcampe	TTAT_noncoding_enrichment	3.98576315159982	0.600511487789105
Aspcampe	TTTA_noncoding_enrichment	3.71071935301142	0.569458109280743
Aspcandi	ATAA_noncoding_enrichment	2.55969563460561	0.4081883277846
Aspcandi	TATT_noncoding_enrichment	2.44360859882273	0.388031644703012
Aspcandi	TAAT_noncoding_enrichment	2.68202086745448	0.428462152555504
Aspcandi	ATTA_noncoding_enrichment	2.69068150955637	0.429862294260175
Aspcandi	TTAA_noncoding_enrichment	2.62403295881651	0.418969285635881
Aspcandi	TTTA_noncoding_enrichment	2.48395066563383	0.395142965958744
Aspcandi	TATA_noncoding_enrichment	3.09019403754699	0.48998575023072
Aspcandi	TTAT_noncoding_enrichment	2.56380081558669	0.408884281356992
Aspcarbo	TTAA_noncoding_enrichment	1.92358896870858	0.284112277840983
Aspcarbo	ATTA_noncoding_enrichment	1.77786454918473	0.249898670142369
Aspcarbo	TTTA_noncoding_enrichment	1.80841879118545	0.25729901111704
Aspcarbo	TATT_noncoding_enrichment	1.60539802732078	0.205582724989187
Aspcarbo	ATAA_noncoding_enrichment	1.72146128219299	0.235897259327054
Aspcarbo	TAAT_noncoding_enrichment	1.8293127381216	0.262287958527233
Aspcarbo	TATA_noncoding_enrichment	1.77648780948223	0.249562231643661
Aspcarbo	TTAT_noncoding_enrichment	1.71271403238835	0.233684855946619
Aspclava	TTAA_noncoding_enrichment	5.1908128775795	0.715235373379057
Aspclava	ATTA_noncoding_enrichment	4.94843575734624	0.694467936445799
Aspclava	TATA_noncoding_enrichment	6.7283102021739	0.827906005974577
Aspclava	ATAA_noncoding_enrichment	4.61702851173532	0.664362556476869
Aspclava	TTAT_noncoding_enrichment	4.65741425337426	0.668144867942043
Aspclava	TAAT_noncoding_enrichment	4.93806656216483	0.693556939663564
Aspclava	TTTA_noncoding_enrichment	4.53974385620998	0.657031349559132
Aspclava	TATT_noncoding_enrichment	3.73048468827926	0.571765261773822
Aspcorem	TTAT_noncoding_enrichment	1.96679363667529	0.293758794512735
Aspcorem	TTAA_noncoding_enrichment	2.04566916574319	0.310835399117218
Aspcorem	ATAA_noncoding_enrichment	1.91937023911451	0.283158756546448
Aspcorem	TAAT_noncoding_enrichment	2.06587764546608	0.315104596238553
Aspcorem	TATA_noncoding_enrichment	2.17850486452574	0.338158534037358
Aspcorem	TTTA_noncoding_enrichment	2.10661116210415	0.32358438101077
Aspcorem	TATT_noncoding_enrichment	1.91268524396173	0.281643507373074
Aspcorem	ATTA_noncoding_enrichment	2.07025566061388	0.316023980789173
Aspcosta1	TATA_noncoding_enrichment	5.08095974579437	0.705945754200075
Aspcosta1	TATT_noncoding_enrichment	4.1081406642699	0.613645305585012
Aspcosta1	ATAA_noncoding_enrichment	4.60921939454791	0.663627380629146
Aspcosta1	TAAT_noncoding_enrichment	5.07499923753053	0.705435981336717
Aspcosta1	TTTA_noncoding_enrichment	5.27308672088559	0.722064913772651
Aspcosta1	TTAT_noncoding_enrichment	4.69312196162648	0.671461840505514
Aspcosta1	ATTA_noncoding_enrichment	5.06113752202713	0.704248138187287
Aspcosta1	TTAA_noncoding_enrichment	6.17606013544935	0.790711516013993
Aspcrist	TAAT_noncoding_enrichment	2.30799404639266	0.3632346841968
Aspcrist	TTAT_noncoding_enrichment	2.34720313428994	0.370550676425893
Aspcrist	TTAA_noncoding_enrichment	2.27509957997529	0.357000410262279
Aspcrist	TATA_noncoding_enrichment	3.14382019891789	0.497457699946658
Aspcrist	ATTA_noncoding_enrichment	2.32102063021099	0.36567900066573
Aspcrist	ATAA_noncoding_enrichment	2.34011411062394	0.369237035361424
Aspcrist	TATT_noncoding_enrichment	2.26964890027861	0.355958679895825
Aspcrist	TTTA_noncoding_enrichment	2.62684905016291	0.419435117108553
Aspellip	TAAT_noncoding_enrichment	6.93575200239676	0.841093555933531
Aspellip	TTTA_noncoding_enrichment	7.17134710186478	0.855600743388117
Aspellip	TATT_noncoding_enrichment	5.56604830902269	0.745546971356798
Aspellip	ATTA_noncoding_enrichment	6.90214574255013	0.838984125415775
Aspellip	ATAA_noncoding_enrichment	6.15420778714615	0.789172155429078
Aspellip	TTAA_noncoding_enrichment	8.42973850372573	0.925814102720782
Aspellip	TATA_noncoding_enrichment	6.96963916038562	0.843210293921538
Aspellip	TTAT_noncoding_enrichment	6.19139618796702	0.791788595442822
Aspeucal	TAAT_noncoding_enrichment	2.72989015200023	0.436145171824652
Aspeucal	ATAA_noncoding_enrichment	2.58800428708173	0.4129649914149
Aspeucal	TTTA_noncoding_enrichment	2.79937665810445	0.447061337026682
Aspeucal	TTAT_noncoding_enrichment	2.54693380672198	0.406017658057866
Aspeucal	TATA_noncoding_enrichment	2.83105553742785	0.451948389097308
Aspeucal	TTAA_noncoding_enrichment	3.03467884052941	0.482112736542716
Aspeucal	ATTA_noncoding_enrichment	2.69423550327648	0.430435554751207
Aspeucal	TATT_noncoding_enrichment	2.3456214852573	0.370257930999043
Aspfeli	TTAT_noncoding_enrichment	2.36536524169467	0.373898210699746
Aspfeli	TATT_noncoding_enrichment	2.11103301018049	0.324495024414784
Aspfeli	TATA_noncoding_enrichment	2.69508144929059	0.430571894733496
Aspfeli	ATTA_noncoding_enrichment	2.4885056831425	0.395938636904277
Aspfeli	ATAA_noncoding_enrichment	2.37304147445288	0.375305328596025
Aspfeli	TTTA_noncoding_enrichment	2.47584833733632	0.393724037652085
Aspfeli	TAAT_noncoding_enrichment	2.48060496601657	0.394557608795018
Aspfeli	TTAA_noncoding_enrichment	2.71208885510814	0.433303914048641
Aspfijie	TTAT_noncoding_enrichment	5.94769529722322	0.77434871134215
Aspfijie	TTTA_noncoding_enrichment	7.31341687392935	0.864120329459683
Aspfijie	TAAT_noncoding_enrichment	6.24552003278593	0.795568605715197
Aspfijie	TTAA_noncoding_enrichment	8.55116822738168	0.93202545040624
Aspfijie	ATAA_noncoding_enrichment	5.92866164751522	0.772956665590349
Aspfijie	TATA_noncoding_enrichment	7.28017010064554	0.862141526690605
Aspfijie	TATT_noncoding_enrichment	5.78236483041781	0.762105489416753
Aspfijie	ATTA_noncoding_enrichment	6.25425594225028	0.796175649857438
Aspfisch	ATTA_noncoding_enrichment	3.42812923346809	0.535057185574425
Aspfisch	TATA_noncoding_enrichment	4.04350852928838	0.606758363538875
Aspfisch	TTAA_noncoding_enrichment	3.86350500539281	0.586981479234877
Aspfisch	TAAT_noncoding_enrichment	3.34782469873073	0.524762709068197
Aspfisch	TTTA_noncoding_enrichment	3.1651163929526	0.500389685249931
Aspfisch	TTAT_noncoding_enrichment	3.06931172305104	0.487040998150316
Aspfisch	ATAA_noncoding_enrichment	3.01951011341499	0.479936488553698
Aspfisch	TATT_noncoding_enrichment	2.68067868850829	0.428244761699968
Aspflavu	TTTA_noncoding_enrichment	2.76311820180212	0.44139946374112
Aspflavu	TATA_noncoding_enrichment	2.91531632022395	0.464685683854777
Aspflavu	ATAA_noncoding_enrichment	2.34110406175998	0.369420718456855
Aspflavu	TAAT_noncoding_enrichment	2.5364123140321	0.404219852977
Aspflavu	ATTA_noncoding_enrichment	2.53635663744609	0.404210319708559
Aspflavu	TTAA_noncoding_enrichment	2.79110781488744	0.44577661273597
Aspflavu	TATT_noncoding_enrichment	2.24601425019427	0.351412507384524
Aspflavu	TTAT_noncoding_enrichment	2.35108971593426	0.371269201813912
Aspfumig1	TTAT_noncoding_enrichment	2.40914123994319	0.381862261986656
Aspfumig1	TTTA_noncoding_enrichment	2.56422236826785	0.40895568431174
Aspfumig1	TTAA_noncoding_enrichment	2.94292238798031	0.468778808849071
Aspfumig1	TAAT_noncoding_enrichment	2.58889418202685	0.413114299526794
Aspfumig1	ATTA_noncoding_enrichment	2.58383553415092	0.412264866566125
Aspfumig1	TATA_noncoding_enrichment	2.86796135910438	0.457573295656573
Aspfumig1	TATT_noncoding_enrichment	2.16985501555396	0.336430716314683
Aspfumig1	ATAA_noncoding_enrichment	2.40575287478279	0.38125101343178
Aspfumig2	TTAT_noncoding_enrichment	2.6621594457401	0.425234063284166
Aspfumig2	ATAA_noncoding_enrichment	2.71493219164043	0.433758987087244
Aspfumig2	TAAT_noncoding_enrichment	2.9649247857396	0.47201368065051
Aspfumig2	TTAA_noncoding_enrichment	3.37630251652988	0.528441352460003
Aspfumig2	TATA_noncoding_enrichment	3.48972565432861	0.542791286129818
Aspfumig2	TTTA_noncoding_enrichment	2.82056684315936	0.450336396304377
Aspfumig2	ATTA_noncoding_enrichment	2.90749256513921	0.463518612850824
Aspfumig2	TATT_noncoding_enrichment	2.39978584181352	0.380172486766377
Aspglauc	TATT_noncoding_enrichment	1.87829293057406	0.273763323931785
Aspglauc	ATAA_noncoding_enrichment	1.86856071317987	0.271507213489177
Aspglauc	ATTA_noncoding_enrichment	1.90521584393479	0.279944184483916
Aspglauc	TTAT_noncoding_enrichment	1.89509258142084	0.27763043151678
Aspglauc	TAAT_noncoding_enrichment	1.87956352797441	0.27405700915729
Aspglauc	TATA_noncoding_enrichment	2.31606013963367	0.364749832245358
Aspglauc	TTAA_noncoding_enrichment	1.9209181679141	0.283508864091088
Aspglauc	TTTA_noncoding_enrichment	2.03048415517438	0.307599604834584
Asphanco	TAAT_noncoding_enrichment	2.07320329649054	0.316641890716651
Asphanco	ATAA_noncoding_enrichment	2.00420635170857	0.301942434158647
Asphanco	TTAT_noncoding_enrichment	2.05612000190045	0.313048457911915
Asphanco	TTTA_noncoding_enrichment	2.30770067621508	0.36317947731805
Asphanco	ATTA_noncoding_enrichment	2.05670566030718	0.313172143298523
Asphanco	TTAA_noncoding_enrichment	2.21746627995577	0.345857024426883
Asphanco	TATT_noncoding_enrichment	1.92891298178939	0.285312635948127
Asphanco	TATA_noncoding_enrichment	2.49670482551329	0.397367200649984
Aspheter	ATAA_noncoding_enrichment	7.80230606962092	0.892222982856089
Aspheter	ATTA_noncoding_enrichment	8.77216871062145	0.943106975648822
Aspheter	TTAA_noncoding_enrichment	10.6771048395894	1.02845350712658
Aspheter	TTAT_noncoding_enrichment	7.73582345808297	0.888506550002653
Aspheter	TAAT_noncoding_enrichment	8.80451775029153	0.944705573350091
Aspheter	TATT_noncoding_enrichment	6.59913855244244	0.819487246702708
Aspheter	TATA_noncoding_enrichment	7.96319064389679	0.901087113139452
Aspheter	TTTA_noncoding_enrichment	8.45178773942628	0.926948581523503
AspHF37	TTAT_noncoding_enrichment	2.26754748976976	0.355556391356821
AspHF37	TTTA_noncoding_enrichment	2.52839349653064	0.402844664575956
AspHF37	TATA_noncoding_enrichment	3.19908975547659	0.505026425067343
AspHF37	TAAT_noncoding_enrichment	2.31755829921213	0.365030667825238
AspHF37	TATT_noncoding_enrichment	2.14894323481951	0.332224943583461
AspHF37	ATAA_noncoding_enrichment	2.24120686300123	0.350481943689784
AspHF37	ATTA_noncoding_enrichment	2.28349062641631	0.358599233195471
AspHF37	TTAA_noncoding_enrichment	2.37353033353516	0.375394786339931
Asphirat	ATAA_noncoding_enrichment	2.25540763928997	0.353225047098547
Asphirat	TAAT_noncoding_enrichment	2.33028653601094	0.367409325900424
Asphirat	ATTA_noncoding_enrichment	2.33263404874937	0.367846610600474
Asphirat	TTTA_noncoding_enrichment	2.3375302598155	0.368757241613361
Asphirat	TTAT_noncoding_enrichment	2.29107186619531	0.360038712324509
Asphirat	TATA_noncoding_enrichment	2.48343529074214	0.395052848349868
Asphirat	TATT_noncoding_enrichment	2.02589157347729	0.306616198032853
Asphirat	TTAA_noncoding_enrichment	2.57044174598924	0.410007765883621
Asphomom	TTTA_noncoding_enrichment	4.88191219338722	0.68858996388282
Asphomom	ATAA_noncoding_enrichment	4.29512890378261	0.632976202244425
Asphomom	TTAA_noncoding_enrichment	5.74815777247214	0.759528679916901
Asphomom	TTAT_noncoding_enrichment	4.31267422154471	0.634746652876036
Asphomom	TATA_noncoding_enrichment	5.02315515280499	0.700976592646194
Asphomom	ATTA_noncoding_enrichment	4.64620428529161	0.667098301035552
Asphomom	TAAT_noncoding_enrichment	4.66790806984462	0.669122294427244
Asphomom	TATT_noncoding_enrichment	3.9623258483662	0.597950187590311
Aspiberi	TAAT_noncoding_enrichment	4.7760025159595	0.679064546904194
Aspiberi	TTTA_noncoding_enrichment	5.24282573870411	0.719565422852587
Aspiberi	ATTA_noncoding_enrichment	4.86413908023646	0.687005984216096
Aspiberi	ATAA_noncoding_enrichment	4.29318937982028	0.632780046363642
Aspiberi	TATT_noncoding_enrichment	4.00094345356083	0.602162413418477
Aspiberi	TATA_noncoding_enrichment	4.7601815543854	0.677623517124712
Aspiberi	TTAT_noncoding_enrichment	4.36202273103861	0.639687924410704
Aspiberi	TTAA_noncoding_enrichment	6.24870598775494	0.795790090854068
Aspindol	TATT_noncoding_enrichment	5.39812711185408	0.732243106846443
Aspindol	TAAT_noncoding_enrichment	5.98661793722969	0.777181542587394
Aspindol	TATA_noncoding_enrichment	6.84093440972611	0.835115426467442
Aspindol	TTTA_noncoding_enrichment	7.04026208831912	0.847588826953487
Aspindol	ATAA_noncoding_enrichment	5.42056158351733	0.734044282846197
Aspindol	ATTA_noncoding_enrichment	5.91276856228746	0.771790880167961
Aspindol	TTAA_noncoding_enrichment	7.96479857773931	0.901174797377271
Aspindol	TTAT_noncoding_enrichment	5.42717749640858	0.734574025458275
Aspjapon	TAAT_noncoding_enrichment	4.55154999959472	0.658159317896347
Aspjapon	TATT_noncoding_enrichment	4.27300339232084	0.63073323760204
Aspjapon	TATA_noncoding_enrichment	6.15151880855104	0.788982356220503
Aspjapon	ATAA_noncoding_enrichment	4.53751559459499	0.656818130635885
Aspjapon	TTAT_noncoding_enrichment	4.52754178526483	0.655862467164163
Aspjapon	ATTA_noncoding_enrichment	4.44972533193685	0.648333204125715
Aspjapon	TTAA_noncoding_enrichment	7.07986436049145	0.850024937343106
Aspjapon	TTTA_noncoding_enrichment	6.69762006647581	0.825920507833142
Aspkawac	TTTA_noncoding_enrichment	2.83672293119768	0.452816919395365
Aspkawac	TATT_noncoding_enrichment	2.28303142898574	0.358511890176668
Aspkawac	TTAT_noncoding_enrichment	2.50637499537075	0.399046049194637
Aspkawac	TTAA_noncoding_enrichment	2.86697328651791	0.457423646357048
Aspkawac	TAAT_noncoding_enrichment	2.63212319879823	0.420306212945742
Aspkawac	TATA_noncoding_enrichment	3.0243066693671	0.480625827193289
Aspkawac	ATTA_noncoding_enrichment	2.59661435428061	0.414407453578274
Aspkawac	ATAA_noncoding_enrichment	2.53247049401777	0.403544394067889
Asplentu	TTAA_noncoding_enrichment	2.91966597480316	0.465333168709512
Asplentu	TTAT_noncoding_enrichment	2.51105755529348	0.399856667177239
Asplentu	TATA_noncoding_enrichment	2.89398992515216	0.461497014876163
Asplentu	TATT_noncoding_enrichment	2.22654714830383	0.347631895978082
Asplentu	ATAA_noncoding_enrichment	2.48217581462062	0.394832539699114
Asplentu	TAAT_noncoding_enrichment	2.58079027839665	0.411752714099969
Asplentu	TTTA_noncoding_enrichment	2.60033919296596	0.415030001826715
Asplentu	ATTA_noncoding_enrichment	2.62256953567681	0.418727012045911
Asplepor	TTAT_noncoding_enrichment	1.85721321464905	0.268861765145302
Asplepor	TTAA_noncoding_enrichment	2.11264639019984	0.324826811942802
Asplepor	TAAT_noncoding_enrichment	1.9609674426976	0.292470383278108
Asplepor	TATA_noncoding_enrichment	2.08652143176168	0.31942284993823
Asplepor	TTTA_noncoding_enrichment	2.01545009938408	0.304372049906376
Asplepor	ATTA_noncoding_enrichment	1.95529568139688	0.291212441061417
Asplepor	TATT_noncoding_enrichment	1.82055894121515	0.260204743929189
Asplepor	ATAA_noncoding_enrichment	1.84320564467375	0.265573791738185
Aspluchu	ATAA_noncoding_enrichment	2.89817688764323	0.462124888720719
Aspluchu	TATA_noncoding_enrichment	3.29206700280056	0.517468665741457
Aspluchu	ATTA_noncoding_enrichment	3.12966098448413	0.495497295839771
Aspluchu	TTAA_noncoding_enrichment	3.51064946254884	0.54538746743719
Aspluchu	TAAT_noncoding_enrichment	3.06897983080292	0.486994034277447
Aspluchu	TATT_noncoding_enrichment	2.64724000767159	0.422793317682965
Aspluchu	TTTA_noncoding_enrichment	3.16136899589519	0.499875189774531
Aspluchu	TTAT_noncoding_enrichment	2.91995626197728	0.465376346200411
Aspminis	TATA_noncoding_enrichment	2.02761144410214	0.306984733772702
Aspminis	ATTA_noncoding_enrichment	1.81965265689779	0.259988495903167
Aspminis	TTAT_noncoding_enrichment	1.73224602845767	0.238609574294149
Aspminis	ATAA_noncoding_enrichment	1.72171068431522	0.235960174549821
Aspminis	TTAA_noncoding_enrichment	1.89843694410966	0.278396176782632
Aspminis	TAAT_noncoding_enrichment	1.82448608680755	0.261140555864139
Aspminis	TTTA_noncoding_enrichment	1.92054352104328	0.283424153070987
Aspminis	TATT_noncoding_enrichment	1.69818285756987	0.229984452549764
Aspmulun	ATAA_noncoding_enrichment	9.98330381042696	0.999274287699729
Aspmulun	TTAT_noncoding_enrichment	9.96132034222398	0.998316906630332
Aspmulun	ATTA_noncoding_enrichment	11.3250372500921	1.05403963916018
Aspmulun	TTAA_noncoding_enrichment	18.670465456178	1.27115514507976
Aspmulun	TAAT_noncoding_enrichment	11.330837375516	1.05426200643247
Aspmulun	TATT_noncoding_enrichment	8.93862947887444	0.951270935418928
Aspmulun	TATA_noncoding_enrichment	11.2455951915297	1.05098244612616
Aspmulun	TTTA_noncoding_enrichment	14.8700378753526	1.17231207471131
Aspneoni	TATT_noncoding_enrichment	2.7551278098688	0.440141750495699
Aspneoni	TTTA_noncoding_enrichment	3.33236239600352	0.522752225035575
Aspneoni	ATTA_noncoding_enrichment	3.28242699295022	0.516195075382549
Aspneoni	TTAA_noncoding_enrichment	3.81099131611931	0.581037959172125
Aspneoni	TATA_noncoding_enrichment	3.40105477819664	0.531613626839204
Aspneoni	TAAT_noncoding_enrichment	3.39807500548511	0.531232960792234
Aspneoni	TTAT_noncoding_enrichment	3.08745047922358	0.489600000511475
Aspneoni	ATAA_noncoding_enrichment	3.08529023454641	0.489296024555036
Aspnidul	TTAA_noncoding_enrichment	1.91364038302174	0.281860327200902
Aspnidul	ATAA_noncoding_enrichment	1.88388550845404	0.275054505379607
Aspnidul	TATT_noncoding_enrichment	1.76763777496896	0.247393273997564
Aspnidul	TAAT_noncoding_enrichment	1.92030045898989	0.283369185720459
Aspnidul	ATTA_noncoding_enrichment	1.90663042475047	0.280266518926259
Aspnidul	TTTA_noncoding_enrichment	1.93071031456889	0.285717116750925
Aspnidul	TTAT_noncoding_enrichment	1.86829790639359	0.271446127133552
Aspnidul	TATA_noncoding_enrichment	2.25528531738125	0.353201492522567
Aspnige	TATA_noncoding_enrichment	3.18163190291197	0.50264993276456
Aspnige	ATAA_noncoding_enrichment	2.83473249863889	0.452512082683496
Aspnige	ATTA_noncoding_enrichment	2.95213539529257	0.470136271877291
Aspnige	TTTA_noncoding_enrichment	3.07425866017535	0.487740405115885
Aspnige	TTAA_noncoding_enrichment	3.34364921099797	0.524220708444292
Aspnige	TAAT_noncoding_enrichment	2.99418895780215	0.476279204404261
Aspnige	TATT_noncoding_enrichment	2.56451275393959	0.409004863258202
Aspnige	TTAT_noncoding_enrichment	2.8034042619152	0.44768572924782
Aspnomiu	TTAA_noncoding_enrichment	2.08530489844494	0.31916956340151
Aspnomiu	TTTA_noncoding_enrichment	2.17600450238586	0.337659789628767
Aspnomiu	ATTA_noncoding_enrichment	1.9471861944071	0.289407481739487
Aspnomiu	TTAT_noncoding_enrichment	1.92045931504528	0.283405111064594
Aspnomiu	TATT_noncoding_enrichment	1.85359099756821	0.268013911526446
Aspnomiu	ATAA_noncoding_enrichment	1.95126249597627	0.29031569732155
Aspnomiu	TAAT_noncoding_enrichment	1.98307804189736	0.297339805732513
Aspnomiu	TATA_noncoding_enrichment	2.41663846141833	0.38321168311125
Aspnovof	TTAT_noncoding_enrichment	2.84195895773975	0.453617801756174
Aspnovof	ATAA_noncoding_enrichment	2.82662000562585	0.451267428386176
Aspnovof	TTAA_noncoding_enrichment	3.94779512960136	0.596354606917497
Aspnovof	TAAT_noncoding_enrichment	3.34623703710821	0.524556701797297
Aspnovof	ATTA_noncoding_enrichment	3.3437126622947	0.524228949825142
Aspnovof	TATA_noncoding_enrichment	3.59037938835224	0.555140342049713
Aspnovof	TATT_noncoding_enrichment	2.57411956285643	0.410628715172428
Aspnovof	TTTA_noncoding_enrichment	2.94612363971862	0.469250968888417
Aspnovop	TATT_noncoding_enrichment	1.71713590431593	0.234804669161335
Aspnovop	TATA_noncoding_enrichment	2.0639854579104	0.314706633085253
Aspnovop	ATAA_noncoding_enrichment	1.7474232948226	0.242398120974849
Aspnovop	TTTA_noncoding_enrichment	1.93864504825067	0.287498300209488
Aspnovop	TTAA_noncoding_enrichment	1.92596079926232	0.284647443309119
Aspnovop	TTAT_noncoding_enrichment	1.73744066198074	0.239909981253872
Aspnovop	ATTA_noncoding_enrichment	1.82724885449527	0.261797698296309
Aspnovop	TAAT_noncoding_enrichment	1.81937442927252	0.259922086547182
Aspochra	ATAA_noncoding_enrichment	5.5452334233069	0.743919832238192
Aspochra	TTTA_noncoding_enrichment	5.50237957328218	0.740550546231046
Aspochra	ATTA_noncoding_enrichment	6.6913866825828	0.825516127661462
Aspochra	TATT_noncoding_enrichment	5.17950406649717	0.714288178375613
Aspochra	TAAT_noncoding_enrichment	6.63690808662357	0.821965803215555
Aspochra	TTAT_noncoding_enrichment	5.67281419407263	0.753798559025575
Aspochra	TATA_noncoding_enrichment	6.86007258253717	0.836328710754655
Aspochra	TTAA_noncoding_enrichment	7.25502689683776	0.860639026853226
Asporyza	ATAA_noncoding_enrichment	2.10926479216073	0.324131103473805
Asporyza	ATTA_noncoding_enrichment	2.38261215617755	0.377053353240091
Asporyza	TTAT_noncoding_enrichment	2.11413200210447	0.32513210028258
Asporyza	TATA_noncoding_enrichment	2.89069836292137	0.461002776501764
Asporyza	TATT_noncoding_enrichment	2.03877918104375	0.309370190149169
Asporyza	TTTA_noncoding_enrichment	2.48878305866943	0.395987041836012
Asporyza	TTAA_noncoding_enrichment	2.35809016505966	0.372560406967393
Asporyza	TAAT_noncoding_enrichment	2.36735530427551	0.374263443863227
Aspparas	TAAT_noncoding_enrichment	1.85293279970829	0.267859669051717
Aspparas	ATAA_noncoding_enrichment	1.76463637762083	0.246655227875609
Aspparas	TTAT_noncoding_enrichment	1.76748696970985	0.247356220769379
Aspparas	TTTA_noncoding_enrichment	1.94869428370833	0.289743711199366
Aspparas	TTAA_noncoding_enrichment	1.95744141574609	0.291688772927205
Aspparas	ATTA_noncoding_enrichment	1.86435098349682	0.270527676176075
Aspparas	TATT_noncoding_enrichment	1.73547839914541	0.239419212539073
Aspparas	TATA_noncoding_enrichment	2.09388995172671	0.320953852789937
Aspphoen	TTTA_noncoding_enrichment	2.91125540643361	0.464080308062996
Aspphoen	TATT_noncoding_enrichment	2.4434902144007	0.388010604121183
Aspphoen	ATAA_noncoding_enrichment	2.66979085525074	0.426477241151787
Aspphoen	TAAT_noncoding_enrichment	2.84349976132972	0.453853196135508
Aspphoen	TATA_noncoding_enrichment	2.9671748740887	0.472343142748826
Aspphoen	TTAT_noncoding_enrichment	2.6769563040173	0.427641282251913
Aspphoen	ATTA_noncoding_enrichment	2.83293532226758	0.452236659411741
Aspphoen	TTAA_noncoding_enrichment	3.15960380027909	0.499632627510715
Asppiper	ATAA_noncoding_enrichment	3.1637339459405	0.50019995438689
Asppiper	ATTA_noncoding_enrichment	3.39775194060242	0.531191669188705
Asppiper	TATA_noncoding_enrichment	3.56817891107724	0.552446622090183
Asppiper	TTAT_noncoding_enrichment	3.13382081877425	0.496074161359684
Asppiper	TATT_noncoding_enrichment	2.85483738793552	0.455581375792528
Asppiper	TAAT_noncoding_enrichment	3.41330408270097	0.533174980208433
Asppiper	TTAA_noncoding_enrichment	3.89069535056264	0.590027225985083
Asppiper	TTTA_noncoding_enrichment	3.41084860346906	0.532862442908665
Asppseud1	TATT_noncoding_enrichment	1.80097901918567	0.255508653460864
Asppseud1	ATAA_noncoding_enrichment	1.83230538929205	0.262997858977664
Asppseud1	TAAT_noncoding_enrichment	1.91004946246753	0.281044613843837
Asppseud1	TATA_noncoding_enrichment	2.25552861484423	0.353248341161116
Asppseud1	TTTA_noncoding_enrichment	2.01399536326103	0.304058466360366
Asppseud1	TTAT_noncoding_enrichment	1.84279301601996	0.265476557656103
Asppseud1	ATTA_noncoding_enrichment	1.90108500579456	0.279001536498333
Asppseud1	TTAA_noncoding_enrichment	1.9983837983341	0.300678900051967
Asppseud2	ATAA_noncoding_enrichment	1.81291274112813	0.258376901195046
Asppseud2	TATT_noncoding_enrichment	1.81140534967592	0.258015646023116
Asppseud2	TTTA_noncoding_enrichment	2.02116751722763	0.305602309949056
Asppseud2	TAAT_noncoding_enrichment	1.92145502215877	0.28363022285872
Asppseud2	ATTA_noncoding_enrichment	1.92388341395172	0.28417875054402
Asppseud2	TATA_noncoding_enrichment	2.16951663034158	0.336362983544695
Asppseud2	TTAT_noncoding_enrichment	1.8110597173044	0.257932770837629
Asppseud2	TTAA_noncoding_enrichment	2.05992365656616	0.313851125152439
Asppseud3	ATTA_noncoding_enrichment	1.88955844632961	0.276360329714727
Asppseud3	TTTA_noncoding_enrichment	1.98105818252478	0.296897230701795
Asppseud3	TAAT_noncoding_enrichment	1.88117856071713	0.274430020565588
Asppseud3	TATA_noncoding_enrichment	2.19499881484064	0.341434290086883
Asppseud3	TATT_noncoding_enrichment	1.77365833821422	0.248869964921411
Asppseud3	TTAT_noncoding_enrichment	1.80517048038946	0.256518222970871
Asppseud3	TTAA_noncoding_enrichment	1.97457981547948	0.295474693262092
Asppseud3	ATAA_noncoding_enrichment	1.797799545858	0.254741266384456
Asprambe	TATA_noncoding_enrichment	3.25835029168987	0.512997771676068
Asprambe	TTAT_noncoding_enrichment	2.35547422739843	0.37207835673393
Asprambe	TAAT_noncoding_enrichment	2.37217979710098	0.375147602875007
Asprambe	TATT_noncoding_enrichment	2.18747232789622	0.339942567788985
Asprambe	ATTA_noncoding_enrichment	2.40455925935331	0.381035484546867
Asprambe	ATAA_noncoding_enrichment	2.3170070973767	0.36492736410798
Asprambe	TTTA_noncoding_enrichment	2.32480567409594	0.366386656927083
Asprambe	TTAA_noncoding_enrichment	2.39643175642049	0.379565066028828
Asprube	TATT_noncoding_enrichment	1.7884857013199	0.252485472378369
Asprube	TATA_noncoding_enrichment	2.21449513315048	0.345274730162338
Asprube	TTAA_noncoding_enrichment	1.76431353078131	0.246575764803061
Asprube	TTAT_noncoding_enrichment	1.81267355886628	0.258319599821946
Asprube	TTTA_noncoding_enrichment	1.91673925149039	0.282563036539463
Asprube	ATAA_noncoding_enrichment	1.81766860590456	0.259514706308366
Asprube	ATTA_noncoding_enrichment	1.7880757536878	0.252385914186787
Asprube	TAAT_noncoding_enrichment	1.78978783991734	0.252801553094942
Aspsacch	ATAA_noncoding_enrichment	3.43919763882698	0.536457133945202
Aspsacch	ATTA_noncoding_enrichment	3.8311079821095	0.583324393009806
Aspsacch	TTAA_noncoding_enrichment	4.38053334016391	0.64152699009064
Aspsacch	TTAT_noncoding_enrichment	3.44032429960519	0.536599382946718
Aspsacch	TAAT_noncoding_enrichment	3.79314663857403	0.578999632339632
Aspsacch	TTTA_noncoding_enrichment	3.47606646101573	0.541088071394713
Aspsacch	TATA_noncoding_enrichment	5.17112396087589	0.713584948694348
Aspsacch	TATT_noncoding_enrichment	3.20493239822284	0.505818873359229
Aspscler1	TATT_noncoding_enrichment	1.92834221649574	0.285184109207447
Aspscler1	ATTA_noncoding_enrichment	1.96252362609843	0.292814893759922
Aspscler1	ATAA_noncoding_enrichment	1.99301777925941	0.299511172960304
Aspscler1	TTAA_noncoding_enrichment	2.03925635968673	0.309471825385255
Aspscler1	TATA_noncoding_enrichment	2.72296961762663	0.435042795592365
Aspscler1	TAAT_noncoding_enrichment	1.98415975038309	0.297576635518182
Aspscler1	TTAT_noncoding_enrichment	1.95316814663486	0.290739632951061
Aspscler1	TTTA_noncoding_enrichment	2.17801326151155	0.338060519764914
Aspscler2	TTAA_noncoding_enrichment	8.46669253037566	0.927713788567473
Aspscler2	ATAA_noncoding_enrichment	5.93801792600211	0.773641504333123
Aspscler2	TTTA_noncoding_enrichment	6.85927204079272	0.836278027449863
Aspscler2	TTAT_noncoding_enrichment	5.81823018962513	0.764790899466278
Aspscler2	TATA_noncoding_enrichment	5.67855522518331	0.754237853748934
Aspscler2	ATTA_noncoding_enrichment	6.5571165885859	0.816712905693259
Aspscler2	TATT_noncoding_enrichment	5.29959546132351	0.72424271948376
Aspscler2	TAAT_noncoding_enrichment	6.68438413574146	0.825061399814879
Aspscler3	TTAT_noncoding_enrichment	3.41759525899747	0.53372062854502
Aspscler3	ATTA_noncoding_enrichment	3.67079021317069	0.564759565145295
Aspscler3	ATAA_noncoding_enrichment	3.39825810390061	0.531256361243694
Aspscler3	TAAT_noncoding_enrichment	3.74122885670214	0.573014275469755
Aspscler3	TATA_noncoding_enrichment	3.86505435574189	0.587155605947169
Aspscler3	TATT_noncoding_enrichment	2.9405539002537	0.468429144414205
Aspscler3	TTTA_noncoding_enrichment	3.44573209852338	0.537281508557211
Aspscler3	TTAA_noncoding_enrichment	4.58652080326098	0.661483367694474
Aspsergi	ATTA_noncoding_enrichment	1.82610212554452	0.26152506198262
Aspsergi	TTAA_noncoding_enrichment	1.92169391526895	0.283684215020532
Aspsergi	TTTA_noncoding_enrichment	1.92264288353381	0.283898624793073
Aspsergi	TAAT_noncoding_enrichment	1.83721048905037	0.264158916238425
Aspsergi	ATAA_noncoding_enrichment	1.74263476227367	0.241206373139496
Aspsergi	TATT_noncoding_enrichment	1.6988912704981	0.230165584793866
Aspsergi	TATA_noncoding_enrichment	2.08967383962878	0.320078505870222
Aspsergi	TTAT_noncoding_enrichment	1.73521143624568	0.239352401317124
Aspsteyn	TATA_noncoding_enrichment	5.77247252555572	0.761361874542364
Aspsteyn	ATAA_noncoding_enrichment	5.29937659975611	0.724224783712161
Aspsteyn	TAAT_noncoding_enrichment	6.02561799856185	0.780001595579073
Aspsteyn	ATTA_noncoding_enrichment	6.13095911852917	0.787528420244607
Aspsteyn	TTAT_noncoding_enrichment	5.37478569727859	0.730361152802566
Aspsteyn	TTAA_noncoding_enrichment	7.24711446500781	0.860165120864114
Aspsteyn	TATT_noncoding_enrichment	4.62830117770323	0.665421612068545
Aspsteyn	TTTA_noncoding_enrichment	5.87242459580163	0.768817448976675
Aspsydow	TATT_noncoding_enrichment	2.00525752408909	0.302170154566657
Aspsydow	TAAT_noncoding_enrichment	2.27054746039687	0.356130584225555
Aspsydow	TTTA_noncoding_enrichment	2.23947111552395	0.350145465329732
Aspsydow	ATTA_noncoding_enrichment	2.2943101467455	0.360652125821416
Aspsydow	TTAT_noncoding_enrichment	2.09559036575067	0.32130639315874
Aspsydow	TATA_noncoding_enrichment	2.43068470161968	0.385728627610308
Aspsydow	ATAA_noncoding_enrichment	2.08796689322036	0.319723608216384
Aspsydow	TTAA_noncoding_enrichment	2.43811705355135	0.387054552181097
Asptaich	TAAT_noncoding_enrichment	2.62350391881848	0.41888171725552
Asptaich	TATT_noncoding_enrichment	2.33753572721692	0.368758257411758
Asptaich	ATTA_noncoding_enrichment	2.63785371515788	0.42125070763898
Asptaich	ATAA_noncoding_enrichment	2.48289424867033	0.394958222495772
Asptaich	TTAA_noncoding_enrichment	2.58081392378437	0.411756693119284
Asptaich	TTTA_noncoding_enrichment	2.3958323024258	0.379456416104613
Asptaich	TTAT_noncoding_enrichment	2.47036162733142	0.392760532716665
Asptaich	TATA_noncoding_enrichment	2.87630321900934	0.458834667316253
Asptamar	TATT_noncoding_enrichment	1.74459128263628	0.241693698065054
Asptamar	TTTA_noncoding_enrichment	1.94333720085041	0.288548164347921
Asptamar	TTAA_noncoding_enrichment	1.92996658968286	0.285549790851315
Asptamar	TATA_noncoding_enrichment	2.12554761503743	0.327470838174651
Asptamar	ATTA_noncoding_enrichment	1.82943652062848	0.262317344558312
Asptamar	TAAT_noncoding_enrichment	1.83249178247604	0.263042035791576
Asptamar	ATAA_noncoding_enrichment	1.77035392039188	0.248060097044385
Asptamar	TTAT_noncoding_enrichment	1.75567219276923	0.244443430612608
Asptanne	TTAA_noncoding_enrichment	2.97823542067697	0.473959024463796
Asptanne	TAAT_noncoding_enrichment	2.63894259620882	0.421429943300423
Asptanne	ATAA_noncoding_enrichment	2.5075611790549	0.399251537665268
Asptanne	TTTA_noncoding_enrichment	2.84403362308044	0.45393472645716
Asptanne	ATTA_noncoding_enrichment	2.67255988928007	0.426927446076301
Asptanne	TATT_noncoding_enrichment	2.39490976040454	0.37928915395238
Asptanne	TATA_noncoding_enrichment	3.15047997845715	0.498376723985042
Asptanne	TTAT_noncoding_enrichment	2.52260051799681	0.401848480574592
Aspterre	ATAA_noncoding_enrichment	2.55356343536521	0.407146651025267
Aspterre	TTAT_noncoding_enrichment	2.57908738471357	0.411466057165458
Aspterre	TAAT_noncoding_enrichment	2.71655677968193	0.434018786802039
Aspterre	TATT_noncoding_enrichment	2.34006770613104	0.369228423210875
Aspterre	ATTA_noncoding_enrichment	2.73582236683757	0.437087895823424
Aspterre	TTTA_noncoding_enrichment	2.72560493144039	0.435462906330078
Aspterre	TTAA_noncoding_enrichment	2.89397689525869	0.461495059505302
Aspterre	TATA_noncoding_enrichment	3.23493701815077	0.509865829692247
Asptherm	ATTA_noncoding_enrichment	2.4662130929879	0.392030599068506
Asptherm	TTAA_noncoding_enrichment	2.71247922856519	0.433366421159237
Asptherm	ATAA_noncoding_enrichment	2.38367333331776	0.377246737956531
Asptherm	TAAT_noncoding_enrichment	2.43906184501264	0.387222812452805
Asptherm	TTAT_noncoding_enrichment	2.39903949647174	0.380037398013071
Asptherm	TATT_noncoding_enrichment	2.10800140067836	0.323870895111041
Asptherm	TTTA_noncoding_enrichment	2.39857812153181	0.379953867975009
Asptherm	TATA_noncoding_enrichment	2.6697442802734	0.426469664741055
Asptrans	TATT_noncoding_enrichment	1.69364310681671	0.228821898869635
Asptrans	TTTA_noncoding_enrichment	1.91100303224645	0.281261376163781
Asptrans	ATAA_noncoding_enrichment	1.74504145869445	0.241805749385938
Asptrans	TTAT_noncoding_enrichment	1.72723087833269	0.2373503934355
Asptrans	TTAA_noncoding_enrichment	1.92359031833793	0.284112582550764
Asptrans	TAAT_noncoding_enrichment	1.82862000195417	0.26212346589169
Asptrans	ATTA_noncoding_enrichment	1.8216647991399	0.260468466338071
Asptrans	TATA_noncoding_enrichment	2.05860785865801	0.313573626345818
Asptubin	ATAA_noncoding_enrichment	3.27271525706091	0.514908221114091
Asptubin	TTTA_noncoding_enrichment	3.74863423423918	0.573873067041693
Asptubin	TATA_noncoding_enrichment	3.97955503380004	0.599834514996149
Asptubin	TTAT_noncoding_enrichment	3.32255493334666	0.52147217006687
Asptubin	TTAA_noncoding_enrichment	3.91670736049185	0.592921124146454
Asptubin	TATT_noncoding_enrichment	2.88386900306102	0.45997552909183
Asptubin	TAAT_noncoding_enrichment	3.44372972611095	0.537029059429527
Asptubin	ATTA_noncoding_enrichment	3.49150094451954	0.543012163862233
Aspturco	TTTA_noncoding_enrichment	3.24948339319505	0.511814321804035
Aspturco	TAAT_noncoding_enrichment	3.66218720271132	0.563740540682915
Aspturco	TATA_noncoding_enrichment	4.64545735069839	0.667028477233182
Aspturco	TTAT_noncoding_enrichment	3.17054134563734	0.501133421003525
Aspturco	TATT_noncoding_enrichment	2.72064444501334	0.434671788505816
Aspturco	TTAA_noncoding_enrichment	4.16842633109133	0.619972130582186
Aspturco	ATTA_noncoding_enrichment	3.68465318656629	0.566396616686601
Aspturco	ATAA_noncoding_enrichment	3.2571217939706	0.51283399849745
Aspudaga	TTAA_noncoding_enrichment	2.74009333941385	0.437765357018177
Aspudaga	TTAT_noncoding_enrichment	2.40614347394461	0.381321519963381
Aspudaga	ATTA_noncoding_enrichment	2.49867885857403	0.397710442236303
Aspudaga	TATT_noncoding_enrichment	2.16581253544209	0.335620863025021
Aspudaga	TATA_noncoding_enrichment	2.6727170717532	0.426952987682937
Aspudaga	TAAT_noncoding_enrichment	2.46385676740314	0.391615457171564
Aspudaga	ATAA_noncoding_enrichment	2.42359864764192	0.384460701490025
Aspudaga	TTTA_noncoding_enrichment	2.48235684064018	0.394864211804777
Aspustu	TATA_noncoding_enrichment	1.67431089098891	0.22383610222647
Aspustu	TATT_noncoding_enrichment	1.37505851671728	0.138321180309307
Aspustu	TTAA_noncoding_enrichment	1.73050886765959	0.238173829094325
Aspustu	TTTA_noncoding_enrichment	1.58955566743947	0.201275741837735
Aspustu	TAAT_noncoding_enrichment	1.53055794147239	0.184849775086848
Aspustu	ATAA_noncoding_enrichment	1.58279132056983	0.199423660093507
Aspustu	TTAT_noncoding_enrichment	1.53242569597606	0.185379425696218
Aspustu	ATTA_noncoding_enrichment	1.4894743270927	0.173033022020305
Aspuvaru	ATTA_noncoding_enrichment	3.69197522416361	0.567258777932116
Aspuvaru	ATAA_noncoding_enrichment	3.61741372406406	0.55839818191693
Aspuvaru	TTAT_noncoding_enrichment	3.66568270026725	0.564154869931466
Aspuvaru	TTAA_noncoding_enrichment	5.06012978073595	0.70416165564112
Aspuvaru	TAAT_noncoding_enrichment	3.67033468763259	0.564705668166156
Aspuvaru	TTTA_noncoding_enrichment	4.86087019734633	0.68671402401038
Aspuvaru	TATA_noncoding_enrichment	4.76844904049502	0.678377145772998
Aspuvaru	TATT_noncoding_enrichment	3.44956175674814	0.537763924431143
Aspvaden	ATAA_noncoding_enrichment	2.875319160406	0.458686058385667
Aspvaden	TATA_noncoding_enrichment	3.20075841657028	0.505252896165437
Aspvaden	TTTA_noncoding_enrichment	3.11838959952205	0.49393037331353
Aspvaden	TTAT_noncoding_enrichment	2.86382939534987	0.456947142523728
Aspvaden	TATT_noncoding_enrichment	2.62696922257271	0.419454984645553
Aspvaden	TTAA_noncoding_enrichment	3.46832549345485	0.540119848140387
Aspvaden	TAAT_noncoding_enrichment	3.06774442995393	0.486819176240453
Aspvaden	ATTA_noncoding_enrichment	3.07507749328465	0.487856064658377
Aspversi	ATAA_noncoding_enrichment	1.99929121529286	0.300876057741574
Aspversi	TATT_noncoding_enrichment	1.91580905676415	0.282352222004515
Aspversi	TTTA_noncoding_enrichment	2.12761582141397	0.32789321116877
Aspversi	TAAT_noncoding_enrichment	2.15079923019199	0.33259987236365
Aspversi	TTAA_noncoding_enrichment	2.22997732785143	0.348300447604631
Aspversi	ATTA_noncoding_enrichment	2.14495671723778	0.331418533045476
Aspversi	TATA_noncoding_enrichment	2.26050447152948	0.354205370453993
Aspversi	TTAT_noncoding_enrichment	2.00251509922486	0.301575799405621
Aspviola	TAAT_noncoding_enrichment	4.41801452853178	0.645227139704454
Aspviola	ATAA_noncoding_enrichment	4.28031682148031	0.631475915912307
Aspviola	ATTA_noncoding_enrichment	4.42743882597136	0.646152569246276
Aspviola	TTAT_noncoding_enrichment	4.31000263821918	0.634477535999173
Aspviola	TTTA_noncoding_enrichment	6.28173780751077	0.798079805490119
Aspviola	TATA_noncoding_enrichment	5.83209178648124	0.765824350366268
Aspviola	TTAA_noncoding_enrichment	6.9215074424161	0.840200690212084
Aspviola	TATT_noncoding_enrichment	4.18668415141616	0.621870198419023
Aspwelwi	TATT_noncoding_enrichment	1.85866813104251	0.269201852534977
Aspwelwi	TAAT_noncoding_enrichment	2.05447005604899	0.312699815791387
Aspwelwi	TATA_noncoding_enrichment	2.21835586276024	0.346031215769965
Aspwelwi	TTAT_noncoding_enrichment	2.00214104021641	0.301494667963574
Aspwelwi	ATTA_noncoding_enrichment	2.07799452559661	0.317644399089149
Aspwelwi	ATAA_noncoding_enrichment	1.96481402010369	0.2933214484187
Aspwelwi	TTTA_noncoding_enrichment	2.14605692728089	0.331641238075435
Aspwelwi	TTAA_noncoding_enrichment	2.23855850104789	0.349968448440393
Aspwenti	ATTA_noncoding_enrichment	2.82138917978156	0.450462996461615
Aspwenti	TTAT_noncoding_enrichment	2.55874850256231	0.40802760151165
Aspwenti	TTAA_noncoding_enrichment	2.97378401362224	0.473309422458175
Aspwenti	ATAA_noncoding_enrichment	2.52893855977797	0.40293827834657
Aspwenti	TAAT_noncoding_enrichment	2.76253096112842	0.441307154085702
Aspwenti	TATA_noncoding_enrichment	3.10215456131317	0.491663432243924
Aspwenti	TATT_noncoding_enrichment	2.37420760156685	0.375518691144681
Aspwenti	TTTA_noncoding_enrichment	2.50151426655256	0.398202984080265
Aulheder	TATA_noncoding_enrichment	1.75057785052279	0.24318142918312
Aulheder	ATAA_noncoding_enrichment	1.56429180980339	0.194317771464322
Aulheder	TTTA_noncoding_enrichment	1.72445638468527	0.236652214574646
Aulheder	TAAT_noncoding_enrichment	1.60816881601409	0.20633163646163
Aulheder	ATTA_noncoding_enrichment	1.59746901642024	0.203432443588991
Aulheder	TATT_noncoding_enrichment	1.44645950941911	0.16030628099681
Aulheder	TTAT_noncoding_enrichment	1.55525694818825	0.191802150251374
Aulheder	TTAA_noncoding_enrichment	1.96670137222876	0.293738420804407
Aurampl	ATTA_noncoding_enrichment	1.38864406306516	0.142590941737504
Aurampl	TTAA_noncoding_enrichment	1.46111221346334	0.164683571044839
Aurampl	TAAT_noncoding_enrichment	1.36753977214244	0.135939965770236
Aurampl	TTAT_noncoding_enrichment	1.39889206477455	0.145784206642523
Aurampl	TATT_noncoding_enrichment	1.34404730394906	0.128414554047065
Aurampl	TTTA_noncoding_enrichment	1.48459285261761	0.171607365366468
Aurampl	TATA_noncoding_enrichment	1.41146683867361	0.149670679188399
Aurampl	ATAA_noncoding_enrichment	1.3852128152177	0.141516500746746
Aurmelan	ATAA_noncoding_enrichment	2.34341876079857	0.369849902448316
Aurmelan	TTTA_noncoding_enrichment	2.38692407478517	0.377838604835719
Aurmelan	TAAT_noncoding_enrichment	2.24101857795629	0.35044545683424
Aurmelan	ATTA_noncoding_enrichment	2.23395069859381	0.349073584372732
Aurmelan	TATT_noncoding_enrichment	1.88346163865714	0.274956779150816
Aurmelan	TTAT_noncoding_enrichment	2.35324085066927	0.371666378839265
Aurmelan	TTAA_noncoding_enrichment	2.85496031583731	0.455600075897924
Aurmelan	TATA_noncoding_enrichment	3.20601505502619	0.505965557412838
Aurnamib	TTAT_noncoding_enrichment	2.21160975988419	0.344708497822357
Aurnamib	ATAA_noncoding_enrichment	2.25066449806178	0.352310760438107
Aurnamib	TTTA_noncoding_enrichment	2.23401283046595	0.349085663043046
Aurnamib	TATT_noncoding_enrichment	1.77061147373082	0.248123274162287
Aurnamib	TTAA_noncoding_enrichment	2.79348545390058	0.446146414265305
Aurnamib	TATA_noncoding_enrichment	2.84829157274164	0.454584444919602
Aurnamib	ATTA_noncoding_enrichment	2.09410917300795	0.320999319176156
Aurnamib	TAAT_noncoding_enrichment	2.1218409165158	0.326712819871996
Aurpullu	TAAT_noncoding_enrichment	2.32696994141497	0.366790773333173
Aurpullu	TTAT_noncoding_enrichment	2.2408164321185	0.350406280549636
Aurpullu	TATA_noncoding_enrichment	3.0307993160192	0.481557180567255
Aurpullu	TTTA_noncoding_enrichment	2.39581618687549	0.379453494815796
Aurpullu	TATT_noncoding_enrichment	1.7964092953529	0.254405293612915
Aurpullu	ATTA_noncoding_enrichment	2.33739718498384	0.368732516667031
Aurpullu	TTAA_noncoding_enrichment	3.68719683965258	0.566696322876815
Aurpullu	ATAA_noncoding_enrichment	2.19867759002056	0.342161549897089
Aursubgl1	ATTA_noncoding_enrichment	1.8060035062981	0.256718589147165
Aursubgl1	TTTA_noncoding_enrichment	1.95066443597992	0.290182566095453
Aursubgl1	TATT_noncoding_enrichment	1.59807038593471	0.203595903607422
Aursubgl1	TTAT_noncoding_enrichment	1.93088989851547	0.28575751053215
Aursubgl1	ATAA_noncoding_enrichment	1.90295254306437	0.279427957734069
Aursubgl1	TATA_noncoding_enrichment	2.32732463310314	0.366856966239867
Aursubgl1	TAAT_noncoding_enrichment	1.83530492848095	0.2637082308523
Aursubgl1	TTAA_noncoding_enrichment	2.35806611300456	0.37255597722665
Aursubgl2	ATAA_noncoding_enrichment	1.69880422588948	0.230143332656645
Aursubgl2	ATTA_noncoding_enrichment	1.64445982354236	0.216023267525576
Aursubgl2	TATA_noncoding_enrichment	1.94196803649222	0.288242077431259
Aursubgl2	TTTA_noncoding_enrichment	1.89577689531723	0.27778722602218
Aursubgl2	TAAT_noncoding_enrichment	1.65353568151099	0.218413570955879
Aursubgl2	TTAT_noncoding_enrichment	1.69529348988646	0.229244894282165
Aursubgl2	TATT_noncoding_enrichment	1.56557521068388	0.19467393608605
Aursubgl2	TTAA_noncoding_enrichment	1.80820271858472	0.257247117858071
Babinosi	ATTA_noncoding_enrichment	3.45706481539879	0.538707522066606
Babinosi	TAAT_noncoding_enrichment	3.40254014863046	0.531803258409037
Babinosi	TTAA_noncoding_enrichment	2.65220457455698	0.423607019798591
Babinosi	TATT_noncoding_enrichment	3.17080330462506	0.501169302145204
Babinosi	TTAT_noncoding_enrichment	3.16665736419996	0.500601074774693
Babinosi	ATAA_noncoding_enrichment	3.16933182312369	0.500967711392053
Babinosi	TATA_noncoding_enrichment	5.85981133752927	0.767883633699156
Babinosi	TTTA_noncoding_enrichment	3.3878039473519	0.529918269708596
Barcalif	TATA_noncoding_enrichment	3.05190252282541	0.484570658222851
Barcalif	TTTA_noncoding_enrichment	2.03608776155931	0.308796493477834
Barcalif	ATTA_noncoding_enrichment	1.80236998165321	0.255843945631592
Barcalif	TTAA_noncoding_enrichment	1.7674897096282	0.247356894002346
Barcalif	TAAT_noncoding_enrichment	1.809634050124	0.257590759355163
Barcalif	ATAA_noncoding_enrichment	1.88700889088094	0.275773946403106
Barcalif	TTAT_noncoding_enrichment	1.87914512336642	0.273960321262558
Barcalif	TATT_noncoding_enrichment	1.65750584457077	0.21945506845561
Barhawai	ATTA_noncoding_enrichment	2.05355108945742	0.312505511958815
Barhawai	TATT_noncoding_enrichment	1.97248680500076	0.295014106667503
Barhawai	ATAA_noncoding_enrichment	2.20444308837183	0.343298891220805
Barhawai	TAAT_noncoding_enrichment	2.13955308390721	0.330323066123519
Barhawai	TATA_noncoding_enrichment	4.75238464258586	0.676911583781259
Barhawai	TTTA_noncoding_enrichment	2.56102381531131	0.408413617051091
Barhawai	TTAT_noncoding_enrichment	2.19979481537059	0.342382174136723
Barhawai	TTAA_noncoding_enrichment	2.08880563902765	0.319898031256139
Barpopul	TTAT_noncoding_enrichment	1.84876207161814	0.266881022769671
Barpopul	TATT_noncoding_enrichment	1.62941475947658	0.21203164589521
Barpopul	TTAA_noncoding_enrichment	1.6984808357005	0.230060651002057
Barpopul	ATTA_noncoding_enrichment	1.76509551436848	0.246768211276711
Barpopul	TAAT_noncoding_enrichment	1.80972288534448	0.257612078416393
Barpopul	TATA_noncoding_enrichment	3.05742553037153	0.485355887738549
Barpopul	ATAA_noncoding_enrichment	1.85107877723538	0.267424901621956
Barpopul	TTTA_noncoding_enrichment	1.98356929638479	0.297447377238622
Barprate	ATAA_noncoding_enrichment	1.29451734450538	0.112107873675885
Barprate	ATTA_noncoding_enrichment	1.1548577307614	0.0625284859156707
Barprate	TATT_noncoding_enrichment	1.2365516141548	0.0922122486995727
Barprate	TTAT_noncoding_enrichment	1.28556761426003	0.109094923240882
Barprate	TAAT_noncoding_enrichment	1.15816725424093	0.063771281626959
Barprate	TTTA_noncoding_enrichment	1.45480374567402	0.162804410559375
Barprate	TATA_noncoding_enrichment	2.38842901175712	0.37811233782774
Barprate	TTAA_noncoding_enrichment	1.31478363869558	0.118854291037486
Barsalic	TTTA_noncoding_enrichment	1.74697264261883	0.242286104036904
Barsalic	ATTA_noncoding_enrichment	1.80969268402945	0.257604830691332
Barsalic	TTAT_noncoding_enrichment	1.77186785569975	0.248431329469548
Barsalic	TATA_noncoding_enrichment	2.54439830254898	0.405585097172591
Barsalic	TATT_noncoding_enrichment	1.67538046699101	0.224113447761824
Barsalic	TTAA_noncoding_enrichment	1.88893877447027	0.276217881510699
Barsalic	TAAT_noncoding_enrichment	1.74814953361815	0.242578578668891
Barsalic	ATAA_noncoding_enrichment	1.70535697726385	0.231815302406757
Basmeris	TAAT_noncoding_enrichment	1.87684311776346	0.273427972175355
Basmeris	ATTA_noncoding_enrichment	1.87019184815366	0.271886159649255
Basmeris	TATT_noncoding_enrichment	1.83847292337985	0.264457238059484
Basmeris	TTAT_noncoding_enrichment	1.81722804270686	0.259409430045999
Basmeris	TTTA_noncoding_enrichment	1.72625723110249	0.237105510802521
Basmeris	TATA_noncoding_enrichment	2.2891582876005	0.359675823716355
Basmeris	ATAA_noncoding_enrichment	1.84291585036796	0.265505505292218
Basmeris	TTAA_noncoding_enrichment	1.77230299810327	0.248537972153231
Batdendr	TATA_noncoding_enrichment	1.36681777176858	0.135710616988629
Batdendr	ATAA_noncoding_enrichment	1.31561649759733	0.11912931082047
Batdendr	ATTA_noncoding_enrichment	1.31212878267321	0.117976462219187
Batdendr	TTTA_noncoding_enrichment	1.24852109889555	0.0963958859396587
Batdendr	TATT_noncoding_enrichment	1.39092309342634	0.143303117753426
Batdendr	TTAA_noncoding_enrichment	1.19493648222875	0.0773448206392145
Batdendr	TTAT_noncoding_enrichment	1.33954293677617	0.126956638740126
Batdendr	TAAT_noncoding_enrichment	1.29493484590826	0.112247917626262
Batsalam	TTTA_noncoding_enrichment	1.30572633304306	0.115852162770986
Batsalam	TTAA_noncoding_enrichment	1.33864347308527	0.126664924816944
Batsalam	TATA_noncoding_enrichment	1.26180705272187	0.100992950514592
Batsalam	ATAA_noncoding_enrichment	1.29786927411187	0.113230951022922
Batsalam	TAAT_noncoding_enrichment	1.44523456728797	0.15993834052599
Batsalam	ATTA_noncoding_enrichment	1.37065479544874	0.136928089866707
Batsalam	TTAT_noncoding_enrichment	1.39425029197406	0.144340744110495
Batsalam	TATT_noncoding_enrichment	1.31095302259045	0.117587129222284
Baupanam	TTAT_noncoding_enrichment	1.65306941697894	0.218291091186637
Baupanam	ATTA_noncoding_enrichment	1.54670010548954	0.189406115149403
Baupanam	TTAA_noncoding_enrichment	1.64675909814002	0.216630071543393
Baupanam	TATA_noncoding_enrichment	2.25392522058515	0.352939503180379
Baupanam	TAAT_noncoding_enrichment	1.53424851884631	0.185895712691062
Baupanam	ATAA_noncoding_enrichment	1.60774606911332	0.206217456420266
Baupanam	TATT_noncoding_enrichment	1.54406019475781	0.188664227179494
Baupanam	TTTA_noncoding_enrichment	1.67300719416891	0.223497808494458
Beabassi	TATT_noncoding_enrichment	2.65721174309332	0.424426163064017
Beabassi	ATAA_noncoding_enrichment	3.11333571688628	0.493225954004059
Beabassi	TTAT_noncoding_enrichment	3.13071492852008	0.495643524146101
Beabassi	TAAT_noncoding_enrichment	3.15634643216212	0.499184664156955
Beabassi	TTTA_noncoding_enrichment	2.96621201178158	0.472202189260193
Beabassi	ATTA_noncoding_enrichment	3.11677193867392	0.493705025119616
Beabassi	TATA_noncoding_enrichment	3.76548946991348	0.575821437446627
Beabassi	TTAA_noncoding_enrichment	3.5357426934435	0.548480652584355
Bifadela	TTTA_noncoding_enrichment	1.33347891035367	0.124986151492371
Bifadela	TAAT_noncoding_enrichment	1.24043075768466	0.0935725264520283
Bifadela	ATTA_noncoding_enrichment	1.22594764587651	0.0884719240221809
Bifadela	TTAT_noncoding_enrichment	1.28642679490772	0.109385077392695
Bifadela	TATA_noncoding_enrichment	1.46799967707524	0.166725960045681
Bifadela	ATAA_noncoding_enrichment	1.2818117933878	0.107824263019372
Bifadela	TTAA_noncoding_enrichment	1.40392673714486	0.147344445055972
Bifadela	TATT_noncoding_enrichment	1.18812357660233	0.0748616139156739
Bimnozel	TATT_noncoding_enrichment	4.61683547639736	0.664344398491824
Bimnozel	TATA_noncoding_enrichment	7.16209174225835	0.855039879772976
Bimnozel	ATTA_noncoding_enrichment	6.60954564446922	0.820171606099567
Bimnozel	TTAA_noncoding_enrichment	8.84079874666633	0.946491504334196
Bimnozel	ATAA_noncoding_enrichment	5.8982635005709	0.770724170434784
Bimnozel	TTTA_noncoding_enrichment	6.48955365761825	0.812214827663321
Bimnozel	TAAT_noncoding_enrichment	6.63398198974561	0.82177428814145
Bimnozel	TTAT_noncoding_enrichment	5.96759967347304	0.775799681516719
Bipmaydi	ATAA_noncoding_enrichment	1.79923584581498	0.255088094875646
Bipmaydi	TAAT_noncoding_enrichment	1.80013005350663	0.255303882592156
Bipmaydi	TATA_noncoding_enrichment	2.09271500332717	0.320710087913472
Bipmaydi	TTAA_noncoding_enrichment	2.11003545823061	0.3242897534894
Bipmaydi	ATTA_noncoding_enrichment	1.80669040606701	0.256883738362731
Bipmaydi	TTTA_noncoding_enrichment	1.89654640141454	0.27796347273444
Bipmaydi	TTAT_noncoding_enrichment	1.81931270457138	0.259907352278409
Bipmaydi	TATT_noncoding_enrichment	1.65686990614643	0.219288409891414
Biporyza	TAAT_noncoding_enrichment	2.00617663286447	0.302369167618241
Biporyza	ATTA_noncoding_enrichment	1.99989480073786	0.30100715133365
Biporyza	TATA_noncoding_enrichment	2.53676965236942	0.404281033541527
Biporyza	TTTA_noncoding_enrichment	2.16239300787988	0.334934628397248
Biporyza	TTAA_noncoding_enrichment	2.26553737180377	0.355171230600082
Biporyza	TATT_noncoding_enrichment	1.82910148262196	0.262237801769506
Biporyza	TTAT_noncoding_enrichment	2.04181302113198	0.310015969088492
Biporyza	ATAA_noncoding_enrichment	2.04203780149066	0.310063777333089
Bipsorok	TTTA_noncoding_enrichment	2.32679139934133	0.366757449820543
Bipsorok	TATA_noncoding_enrichment	3.05762364561672	0.485384028267045
Bipsorok	TTAA_noncoding_enrichment	3.14539409143538	0.497675066637684
Bipsorok	ATAA_noncoding_enrichment	2.28350139241646	0.358601280763952
Bipsorok	TTAT_noncoding_enrichment	2.34223551536431	0.369630561906538
Bipsorok	TATT_noncoding_enrichment	2.01295998222727	0.303835141172496
Bipsorok	ATTA_noncoding_enrichment	2.53615073937386	0.404175062826701
Bipsorok	TAAT_noncoding_enrichment	2.48412929852464	0.395174197049772
Bipvicto	TTTA_noncoding_enrichment	2.20582141071129	0.343570347867419
Bipvicto	TATA_noncoding_enrichment	2.62259605892706	0.418731404243266
Bipvicto	ATAA_noncoding_enrichment	2.07676695922281	0.317387765672395
Bipvicto	ATTA_noncoding_enrichment	2.08371107507463	0.318837500040289
Bipvicto	TTAA_noncoding_enrichment	2.36863627874931	0.374498376780334
Bipvicto	TATT_noncoding_enrichment	1.87673230224419	0.273402329121383
Bipvicto	TAAT_noncoding_enrichment	2.05266773783255	0.312318656480179
Bipvicto	TTAT_noncoding_enrichment	2.06110314534972	0.314099726051572
Bipzeico	ATAA_noncoding_enrichment	2.01464517683259	0.304198568436009
Bipzeico	TATA_noncoding_enrichment	2.45363474945661	0.389809913687825
Bipzeico	TTTA_noncoding_enrichment	2.11678644864805	0.325677046563658
Bipzeico	TATT_noncoding_enrichment	1.79659027126885	0.254449043599667
Bipzeico	ATTA_noncoding_enrichment	1.99056366425435	0.298976072195025
Bipzeico	TAAT_noncoding_enrichment	1.990885200221	0.29904621816505
Bipzeico	TTAT_noncoding_enrichment	2.02353536220615	0.306110798288647
Bipzeico	TTAA_noncoding_enrichment	2.20378944692434	0.343170099069486
Blaadeni	TTTA_noncoding_enrichment	2.16514453601271	0.335486893344136
Blaadeni	TTAT_noncoding_enrichment	2.25748935970855	0.353625712017325
Blaadeni	TAAT_noncoding_enrichment	2.21765229829922	0.345893454902738
Blaadeni	TATT_noncoding_enrichment	2.08724396664509	0.31957321436269
Blaadeni	ATTA_noncoding_enrichment	2.24044514121838	0.35033431439152
Blaadeni	ATAA_noncoding_enrichment	2.31926418767622	0.365350221995024
Blaadeni	TTAA_noncoding_enrichment	2.07576733823452	0.31717867413624
Blaadeni	TATA_noncoding_enrichment	3.65552397001881	0.562949636007543
Blaameri	ATAA_noncoding_enrichment	1.61507868346779	0.208193685158436
Blaameri	TATA_noncoding_enrichment	2.35220819049753	0.371475757873
Blaameri	TAAT_noncoding_enrichment	1.65970280194498	0.220030327178091
Blaameri	ATTA_noncoding_enrichment	1.70812167688884	0.232518804127702
Blaameri	TATT_noncoding_enrichment	1.59257848290915	0.202100843741768
Blaameri	TTAT_noncoding_enrichment	1.63668330402011	0.213964652153246
Blaameri	TTTA_noncoding_enrichment	1.8151577059551	0.258914363725101
Blaameri	TTAA_noncoding_enrichment	1.83385075048808	0.263363987344348
Bladerma	TATA_noncoding_enrichment	3.46700469474654	0.539954429744408
Bladerma	TATT_noncoding_enrichment	2.51541168949541	0.400609074816977
Bladerma	TTTA_noncoding_enrichment	2.4133199145821	0.382614896682257
Bladerma	TTAA_noncoding_enrichment	3.45241428262931	0.53812290461686
Bladerma	ATTA_noncoding_enrichment	3.40257393817937	0.531807571228617
Bladerma	TTAT_noncoding_enrichment	3.24091708180382	0.510667919839457
Bladerma	TAAT_noncoding_enrichment	3.41142180810635	0.532935421432395
Bladerma	ATAA_noncoding_enrichment	3.25140833449464	0.512071514645832
Blagilch	TATA_noncoding_enrichment	3.74675536319929	0.573655337641156
Blagilch	ATAA_noncoding_enrichment	3.48408071675401	0.542088207884075
Blagilch	TTAT_noncoding_enrichment	3.47018476174968	0.540352598385166
Blagilch	ATTA_noncoding_enrichment	3.68020779953672	0.565872341402935
Blagilch	TTAA_noncoding_enrichment	3.72103984001174	0.570664319901844
Blagilch	TAAT_noncoding_enrichment	3.69599589795067	0.567731480540932
Blagilch	TTTA_noncoding_enrichment	2.59986606216539	0.414950974908971
Blagilch	TATT_noncoding_enrichment	2.73572638045057	0.437072658324814
Blamokoe	TATT_noncoding_enrichment	2.98146659789606	0.474429948201066
Blamokoe	TTAT_noncoding_enrichment	2.95693926378237	0.470842404108442
Blamokoe	TTTA_noncoding_enrichment	3.37371184906662	0.528107986461638
Blamokoe	TAAT_noncoding_enrichment	3.23428716650421	0.509778577503406
Blamokoe	ATAA_noncoding_enrichment	2.89608422184054	0.461811187548846
Blamokoe	TATA_noncoding_enrichment	4.526747481769	0.655786268665108
Blamokoe	ATTA_noncoding_enrichment	3.32129817556513	0.521307866923146
Blamokoe	TTAA_noncoding_enrichment	3.02400234256949	0.480582123259264
Blamusci	ATAA_noncoding_enrichment	2.59507182121177	0.414149381885564
Blamusci	TATT_noncoding_enrichment	2.1359467797027	0.329590427397066
Blamusci	TATA_noncoding_enrichment	4.07190623456731	0.609797768769059
Blamusci	TTTA_noncoding_enrichment	2.4809227735708	0.394613245717571
Blamusci	TAAT_noncoding_enrichment	2.95843181495848	0.471061564240536
Blamusci	ATTA_noncoding_enrichment	2.96055368261464	0.471372940389118
Blamusci	TTAA_noncoding_enrichment	2.86076480616103	0.456482154350136
Blamusci	TTAT_noncoding_enrichment	2.53965104423793	0.404774047339189
Blaparvu	TTTA_noncoding_enrichment	1.87458229936994	0.272904511910211
Blaparvu	ATAA_noncoding_enrichment	1.89318704763013	0.277193524550444
Blaparvu	ATTA_noncoding_enrichment	1.73832784067116	0.240131685787868
Blaparvu	TTAA_noncoding_enrichment	1.81548397117014	0.258992418898545
Blaparvu	TATT_noncoding_enrichment	1.77958423614843	0.250318550040677
Blaparvu	TATA_noncoding_enrichment	2.14046485809201	0.330508102031572
Blaparvu	TAAT_noncoding_enrichment	1.72125765072927	0.235845883642392
Blaparvu	TTAT_noncoding_enrichment	1.89450960122409	0.277496810586507
Blapeori	TATT_noncoding_enrichment	1.78835827549615	0.252454528712674
Blapeori	TTTA_noncoding_enrichment	1.83516863787458	0.263675978742462
Blapeori	ATAA_noncoding_enrichment	1.87175404131901	0.272248779489752
Blapeori	TATA_noncoding_enrichment	3.05396665063844	0.48486429024405
Blapeori	TTAA_noncoding_enrichment	1.77510383505027	0.249223762275853
Blapeori	TTAT_noncoding_enrichment	1.81836683042561	0.259681500645582
Blapeori	ATTA_noncoding_enrichment	1.85522867254215	0.268397447699041
Blapeori	TAAT_noncoding_enrichment	1.87406324145756	0.272784242342913
Blapercu	TAAT_noncoding_enrichment	1.36737653776846	0.135888123753935
Blapercu	TTAA_noncoding_enrichment	1.52718801039806	0.183892505852869
Blapercu	TATT_noncoding_enrichment	1.57551521937609	0.197422602787155
Blapercu	ATAA_noncoding_enrichment	1.73909448074037	0.240323176798326
Blapercu	TATA_noncoding_enrichment	1.78362119852841	0.251302625344537
Blapercu	TTTA_noncoding_enrichment	1.65794785428205	0.219570867014196
Blapercu	TTAT_noncoding_enrichment	1.55792804500539	0.19254739532708
Blapercu	ATTA_noncoding_enrichment	1.51272600272383	0.17976027218633
Blaproli	TATA_noncoding_enrichment	2.74645610961898	0.438772663068795
Blaproli	TTTA_noncoding_enrichment	2.2626385919911	0.354615190261131
Blaproli	ATTA_noncoding_enrichment	1.72699368011886	0.237290748282845
Blaproli	TAAT_noncoding_enrichment	1.77380745566752	0.248906475992088
Blaproli	ATAA_noncoding_enrichment	1.90312206890075	0.279466645433516
Blaproli	TTAA_noncoding_enrichment	2.4109715211613	0.382192080441516
Blaproli	TTAT_noncoding_enrichment	1.88589771721897	0.275518134821262
Blaproli	TATT_noncoding_enrichment	1.59950079279524	0.203984459678965
Blaraffi	ATTA_noncoding_enrichment	2.37472045264293	0.375612492689241
Blaraffi	TTTA_noncoding_enrichment	2.22232486513337	0.34680754552386
Blaraffi	ATAA_noncoding_enrichment	2.50493494122372	0.398796450748393
Blaraffi	TATT_noncoding_enrichment	2.34146413262146	0.369487509492053
Blaraffi	TAAT_noncoding_enrichment	2.39231373439774	0.378818133586872
Blaraffi	TTAA_noncoding_enrichment	2.16176141468312	0.334807760845673
Blaraffi	TTAT_noncoding_enrichment	2.45664622951877	0.390342620204188
Blaraffi	TATA_noncoding_enrichment	3.97078641211793	0.598876527070604
Blaserpe	TATT_noncoding_enrichment	1.88523798063221	0.275366180617002
Blaserpe	TTAT_noncoding_enrichment	1.99134837333018	0.299147243643679
Blaserpe	TATA_noncoding_enrichment	3.92478049085604	0.593815372093806
Blaserpe	TAAT_noncoding_enrichment	1.99680166849105	0.300334930891029
Blaserpe	ATTA_noncoding_enrichment	2.03625873668672	0.308832960686335
Blaserpe	TTTA_noncoding_enrichment	2.16471832969674	0.335401394538508
Blaserpe	ATAA_noncoding_enrichment	2.04391560739953	0.310462959957124
Blaserpe	TTAA_noncoding_enrichment	1.92590564969572	0.284635007180934
Blasilve	ATAA_noncoding_enrichment	1.8299828373521	0.262447016682216
Blasilve	TATT_noncoding_enrichment	1.73342917371211	0.238906101490312
Blasilve	TAAT_noncoding_enrichment	1.70864330607119	0.232651409488846
Blasilve	TTAA_noncoding_enrichment	1.88572912468828	0.275479308707818
Blasilve	TTAT_noncoding_enrichment	1.87285892602332	0.272505065171788
Blasilve	TATA_noncoding_enrichment	2.08144032498846	0.318363964153985
Blasilve	ATTA_noncoding_enrichment	1.74694266282074	0.242278651045207
Blasilve	TTTA_noncoding_enrichment	1.85815516766429	0.269081977497565
Blugrami	ATAA_noncoding_enrichment	1.13503592289464	0.0550096067873201
Blugrami	TAAT_noncoding_enrichment	1.10408470528837	0.0430023937085258
Blugrami	TTTA_noncoding_enrichment	1.0646478404003	0.0272059774811543
Blugrami	TTAA_noncoding_enrichment	1.05185338777518	0.0219552100482107
Blugrami	ATTA_noncoding_enrichment	1.09520157343306	0.0394940590601965
Blugrami	TTAT_noncoding_enrichment	1.12667930813159	0.0518003184168616
Blugrami	TATA_noncoding_enrichment	1.26225777597337	0.101148054789924
Blugrami	TATT_noncoding_enrichment	1.09005078247428	0.0374467309999069
Bonmesen	TTTA_noncoding_enrichment	2.40101521141285	0.380394911498817
Bonmesen	ATAA_noncoding_enrichment	2.19194843856408	0.340830333977262
Bonmesen	TAAT_noncoding_enrichment	2.17558923469588	0.337576901161821
Bonmesen	TATA_noncoding_enrichment	2.39136513102801	0.378645892420197
Bonmesen	TATT_noncoding_enrichment	1.92225589763916	0.28381120202917
Bonmesen	ATTA_noncoding_enrichment	2.14645703018045	0.331722198782236
Bonmesen	TTAT_noncoding_enrichment	2.18388090074518	0.339228950168439
Bonmesen	TTAA_noncoding_enrichment	2.38549913911413	0.377579264165517
Botaclad	TATA_noncoding_enrichment	3.6629835792445	0.563834971774158
Botaclad	TATT_noncoding_enrichment	2.43433463467931	0.386380278086881
Botaclad	TTTA_noncoding_enrichment	2.53247634555571	0.403545397549552
Botaclad	TTAA_noncoding_enrichment	2.66050152795248	0.424963512680452
Botaclad	ATTA_noncoding_enrichment	2.59003444663526	0.413305540098291
Botaclad	ATAA_noncoding_enrichment	2.69658418212488	0.430813982666696
Botaclad	TTAT_noncoding_enrichment	2.6545565166334	0.423991976089206
Botaclad	TAAT_noncoding_enrichment	2.60179114565964	0.415272431376986
Botbotry	ATTA_noncoding_enrichment	1.37729042307551	0.13902552764983
Botbotry	TTTA_noncoding_enrichment	1.26118754108323	0.100779671824099
Botbotry	TAAT_noncoding_enrichment	1.36546518735053	0.135280632242656
Botbotry	ATAA_noncoding_enrichment	1.25076678807239	0.0971763407925206
Botbotry	TTAT_noncoding_enrichment	1.26387967367275	0.101705729367717
Botbotry	TTAA_noncoding_enrichment	1.38580410742031	0.141701844215843
Botbotry	TATT_noncoding_enrichment	1.27507761787736	0.105536622409055
Botbotry	TATA_noncoding_enrichment	1.3780187731784	0.139255134140729
Botbysso	ATTA_noncoding_enrichment	2.72694615634044	0.435676562864589
Botbysso	TATA_noncoding_enrichment	3.58291839723127	0.55423691700347
Botbysso	TTAA_noncoding_enrichment	2.96380989576132	0.471850343750744
Botbysso	TATT_noncoding_enrichment	2.47218363671915	0.393080727521825
Botbysso	TTAT_noncoding_enrichment	2.6938492291762	0.430373285236575
Botbysso	TTTA_noncoding_enrichment	2.62240782950916	0.418700232865971
Botbysso	ATAA_noncoding_enrichment	2.7162469687462	0.433969254668652
Botbysso	TAAT_noncoding_enrichment	2.72554535294766	0.435453413063782
Botcalth	TATA_noncoding_enrichment	2.19078756887505	0.340600267958643
Botcalth	TTAA_noncoding_enrichment	1.64283011827812	0.215592656247655
Botcalth	TTTA_noncoding_enrichment	1.64113796188827	0.215145091454252
Botcalth	ATAA_noncoding_enrichment	1.65394703887599	0.21852159887302
Botcalth	TTAT_noncoding_enrichment	1.63850878778155	0.214448774967586
Botcalth	TATT_noncoding_enrichment	1.55210630307744	0.190921462578698
Botcalth	ATTA_noncoding_enrichment	1.56586166205155	0.194753391143722
Botcalth	TAAT_noncoding_enrichment	1.56182869996307	0.193633399105679
Botciner	TATT_noncoding_enrichment	1.95297794512205	0.290697338850642
Botciner	TATA_noncoding_enrichment	2.69908294607989	0.431216231155728
Botciner	TAAT_noncoding_enrichment	2.14406133102726	0.331237204223039
Botciner	TTTA_noncoding_enrichment	2.06038162183921	0.313947667412475
Botciner	TTAA_noncoding_enrichment	2.23218762363699	0.348730695859453
Botciner	TTAT_noncoding_enrichment	2.10871748134915	0.324018398369195
Botciner	ATAA_noncoding_enrichment	2.14767486792979	0.33196853505747
Botciner	ATTA_noncoding_enrichment	2.10716648366543	0.32369884983728
Botconvo	ATTA_noncoding_enrichment	1.69815451639162	0.229977204496365
Botconvo	TTAA_noncoding_enrichment	1.79959661797381	0.255175168313994
Botconvo	TTTA_noncoding_enrichment	1.78816602058041	0.252407837991632
Botconvo	ATAA_noncoding_enrichment	1.78304998172851	0.251163517311444
Botconvo	TTAT_noncoding_enrichment	1.78919797751568	0.252658398580501
Botconvo	TATA_noncoding_enrichment	2.32032065790841	0.365548006587972
Botconvo	TATT_noncoding_enrichment	1.68081519902529	0.225519966589096
Botconvo	TAAT_noncoding_enrichment	1.69669907541428	0.229604823180454
Botdewey	TATT_noncoding_enrichment	2.45200246099809	0.389520901734369
Botdewey	TATA_noncoding_enrichment	3.6563205470106	0.56304426301787
Botdewey	TTAT_noncoding_enrichment	2.67499975881108	0.427323747199482
Botdewey	ATTA_noncoding_enrichment	2.63702294421177	0.421113908519719
Botdewey	TTAA_noncoding_enrichment	2.78599933079888	0.444981007769787
Botdewey	TAAT_noncoding_enrichment	2.6407997023766	0.421735462376402
Botdewey	ATAA_noncoding_enrichment	2.66585304234256	0.425836204845726
Botdewey	TTTA_noncoding_enrichment	2.58949240240059	0.413214641130959
Botdothi	ATAA_noncoding_enrichment	3.47629553190433	0.541116690221817
Botdothi	TTTA_noncoding_enrichment	4.37157771528438	0.640638203419632
Botdothi	TATT_noncoding_enrichment	3.04074377913073	0.482979826918972
Botdothi	TAAT_noncoding_enrichment	3.54954630399215	0.5501728459383
Botdothi	TTAA_noncoding_enrichment	4.96482830976154	0.695904234621449
Botdothi	ATTA_noncoding_enrichment	3.62048257582982	0.558766461707713
Botdothi	TATA_noncoding_enrichment	6.63437885768736	0.821800268375057
Botdothi	TTAT_noncoding_enrichment	3.60887643173202	0.557372012030231
Botellip	TAAT_noncoding_enrichment	3.17662044356722	0.501965326532596
Botellip	ATAA_noncoding_enrichment	3.17096659390209	0.501191666763637
Botellip	TATT_noncoding_enrichment	2.88342699347573	0.45990895982806
Botellip	TTTA_noncoding_enrichment	3.1047102097292	0.492021069830188
Botellip	ATTA_noncoding_enrichment	3.16423286250863	0.500268436640187
Botellip	TTAT_noncoding_enrichment	3.20629574105218	0.506003578150195
Botellip	TATA_noncoding_enrichment	4.49971611641466	0.653185115338979
Botellip	TTAA_noncoding_enrichment	3.35198577127814	0.525302166441382
Botfraga	TTTA_noncoding_enrichment	2.23263281403665	0.348817303478867
Botfraga	TATT_noncoding_enrichment	2.07782673939709	0.317609330872311
Botfraga	TTAT_noncoding_enrichment	2.2684478672688	0.355728802902168
Botfraga	ATTA_noncoding_enrichment	2.24072205351804	0.350387988569983
Botfraga	TATA_noncoding_enrichment	3.03026335271988	0.481480373605596
Botfraga	TAAT_noncoding_enrichment	2.20546402242162	0.34349997755709
Botfraga	ATAA_noncoding_enrichment	2.23589635159849	0.349451667294814
Botfraga	TTAA_noncoding_enrichment	2.41189731942309	0.382358814845739
Botgalan	TTAA_noncoding_enrichment	1.75693012805951	0.244754490236566
Botgalan	ATTA_noncoding_enrichment	1.64481272954767	0.216116458423473
Botgalan	ATAA_noncoding_enrichment	1.72950166471685	0.237920984376974
Botgalan	TAAT_noncoding_enrichment	1.64704653820492	0.216705870572336
Botgalan	TATA_noncoding_enrichment	2.25278410834355	0.352719573859813
Botgalan	TATT_noncoding_enrichment	1.62364246181251	0.210490400547272
Botgalan	TTTA_noncoding_enrichment	1.74527092944897	0.241862854808896
Botgalan	TTAT_noncoding_enrichment	1.71903256494658	0.235284103936991
Botglobo	TTTA_noncoding_enrichment	3.51542591248706	0.545977949622504
Botglobo	TATA_noncoding_enrichment	5.02204765746987	0.700880829698684
Botglobo	TTAT_noncoding_enrichment	3.75671862388413	0.574808667868626
Botglobo	ATTA_noncoding_enrichment	3.76850746466125	0.576169379859362
Botglobo	TATT_noncoding_enrichment	3.34137889651238	0.523925725364094
Botglobo	TTAA_noncoding_enrichment	3.92001748622432	0.593288004304588
Botglobo	ATAA_noncoding_enrichment	3.75261395048243	0.574333888740586
Botglobo	TAAT_noncoding_enrichment	3.77672132920668	0.57711494096925
Bothyaci	TTTA_noncoding_enrichment	1.70721997412148	0.232289483265958
Bothyaci	TATA_noncoding_enrichment	2.15597570627806	0.333643862874244
Bothyaci	TATT_noncoding_enrichment	1.58032052714302	0.198745181290928
Bothyaci	TAAT_noncoding_enrichment	1.61482198504914	0.208124653495603
Bothyaci	TTAA_noncoding_enrichment	1.71955283288411	0.235415523965847
Bothyaci	ATAA_noncoding_enrichment	1.70724799057349	0.232296610227251
Bothyaci	TTAT_noncoding_enrichment	1.67507110861047	0.224033248042503
Bothyaci	ATTA_noncoding_enrichment	1.58494226382453	0.200013446390292
Botnarci	TTAT_noncoding_enrichment	1.6931105760924	0.228685322561718
Botnarci	TATT_noncoding_enrichment	1.60629200284583	0.205824497167614
Botnarci	TAAT_noncoding_enrichment	1.6141843330947	0.207953127830117
Botnarci	ATAA_noncoding_enrichment	1.69596991593146	0.229418144229162
Botnarci	TTAA_noncoding_enrichment	1.74233680365544	0.241132110390662
Botnarci	TATA_noncoding_enrichment	2.11345290392073	0.324992574476257
Botnarci	TTTA_noncoding_enrichment	1.72090448947412	0.235756767570211
Botnarci	ATTA_noncoding_enrichment	1.61298747937766	0.207630996243086
Botpaeon	TTAA_noncoding_enrichment	1.79938588752334	0.255124310010697
Botpaeon	TTTA_noncoding_enrichment	1.76133828081961	0.245842774129889
Botpaeon	TATA_noncoding_enrichment	2.37345279398967	0.375380598382723
Botpaeon	TTAT_noncoding_enrichment	1.78996964659	0.252845666493726
Botpaeon	ATTA_noncoding_enrichment	1.72287812495649	0.236254556884514
Botpaeon	TATT_noncoding_enrichment	1.6811922303235	0.225617374234049
Botpaeon	ATAA_noncoding_enrichment	1.78992607886335	0.252835095670035
Botpaeon	TAAT_noncoding_enrichment	1.71536954787974	0.234357695991615
Botporr	TTTA_noncoding_enrichment	2.92713908993206	0.466443359452853
Botporr	TAAT_noncoding_enrichment	3.03958422581376	0.482814182035101
Botporr	TATT_noncoding_enrichment	2.58624167424031	0.412669105573332
Botporr	ATTA_noncoding_enrichment	3.04220298419514	0.483188188012452
Botporr	TATA_noncoding_enrichment	4.08997197284458	0.611720331948504
Botporr	TTAA_noncoding_enrichment	3.55989217676162	0.551436844111471
Botporr	TTAT_noncoding_enrichment	2.97186324150359	0.4730288202881
Botporr	ATAA_noncoding_enrichment	3.00935942934061	0.478474061737066
Botsinoa	TTAT_noncoding_enrichment	3.08212077821963	0.488849653294331
Botsinoa	TATT_noncoding_enrichment	2.85084660062418	0.45497384926499
Botsinoa	TATA_noncoding_enrichment	4.77849608416467	0.679291234453518
Botsinoa	TTAA_noncoding_enrichment	2.85948225907573	0.456287406422326
Botsinoa	ATTA_noncoding_enrichment	3.08193975562312	0.488824145071511
Botsinoa	ATAA_noncoding_enrichment	3.02341108073802	0.480497200422471
Botsinoa	TAAT_noncoding_enrichment	3.03432346170099	0.482061875113882
Botsinoa	TTTA_noncoding_enrichment	2.6592111280642	0.424752819510291
Botsquam	TTTA_noncoding_enrichment	3.72414778834087	0.571026907107207
Botsquam	TTAT_noncoding_enrichment	3.99204680520838	0.601195624580403
Botsquam	TATA_noncoding_enrichment	5.65996801361484	0.752813976850847
Botsquam	TTAA_noncoding_enrichment	4.20446506626616	0.623710748398589
Botsquam	TATT_noncoding_enrichment	3.58389770948183	0.554355605665992
Botsquam	TAAT_noncoding_enrichment	4.05318273396319	0.607796183944728
Botsquam	ATTA_noncoding_enrichment	4.09273187669775	0.612013294050397
Botsquam	ATAA_noncoding_enrichment	4.01476173854866	0.603659776587562
Bottulip	TTAT_noncoding_enrichment	2.6083968588968	0.416373668546383
Bottulip	TATT_noncoding_enrichment	2.37637383582952	0.375914762094897
Bottulip	TTAA_noncoding_enrichment	2.89017120794266	0.460923570252188
Bottulip	ATTA_noncoding_enrichment	2.58192469855715	0.411943571982302
Bottulip	TTTA_noncoding_enrichment	2.59938781723076	0.414871079161808
Bottulip	TAAT_noncoding_enrichment	2.59447085552463	0.414048796497154
Bottulip	TATA_noncoding_enrichment	3.52726448150999	0.547438025177532
Bottulip	ATAA_noncoding_enrichment	2.58811630477438	0.412983788761266
Breanoma	TTTA_noncoding_enrichment	2.1521947650605	0.332881570694912
Breanoma	TTAT_noncoding_enrichment	2.05133313108285	0.312036194372664
Breanoma	TATA_noncoding_enrichment	2.64521588081435	0.422461121369513
Breanoma	TAAT_noncoding_enrichment	2.04814585542388	0.311360880990422
Breanoma	TTAA_noncoding_enrichment	1.85660202326246	0.268718819397076
Breanoma	ATTA_noncoding_enrichment	2.09694916122087	0.321587901486381
Breanoma	TATT_noncoding_enrichment	2.04423232887522	0.310530252233046
Breanoma	ATAA_noncoding_enrichment	2.01832705994577	0.304991542882364
Brebruxe	TATA_noncoding_enrichment	2.41822529047553	0.383496758829357
Brebruxe	TTAA_noncoding_enrichment	1.80970847226963	0.257608619575345
Brebruxe	TTTA_noncoding_enrichment	2.07618446936615	0.317265938034137
Brebruxe	TAAT_noncoding_enrichment	2.00103501107336	0.301254687328339
Brebruxe	ATTA_noncoding_enrichment	2.02529999702683	0.306489362070932
Brebruxe	TATT_noncoding_enrichment	2.03178248933402	0.307877213091127
Brebruxe	ATAA_noncoding_enrichment	1.96488983020754	0.293338204851771
Brebruxe	TTAT_noncoding_enrichment	1.94598893236713	0.28914036592948
Brecuste	TATA_noncoding_enrichment	2.99222942407727	0.475994889256229
Brecuste	ATTA_noncoding_enrichment	2.34577331323485	0.370286041211763
Brecuste	TTAA_noncoding_enrichment	2.04412558002561	0.31050757298755
Brecuste	ATAA_noncoding_enrichment	2.11305443528211	0.324910685238838
Brecuste	TTAT_noncoding_enrichment	2.09295262984631	0.320759398988871
Brecuste	TTTA_noncoding_enrichment	2.14113217478794	0.33064347766774
Brecuste	TAAT_noncoding_enrichment	2.32885537984444	0.367142520013578
Brecuste	TATT_noncoding_enrichment	2.08878543433216	0.319893830372134
Brenaard	ATTA_noncoding_enrichment	1.41894807743177	0.151966503915941
Brenaard	TTTA_noncoding_enrichment	1.59927234173202	0.203922426498031
Brenaard	TATA_noncoding_enrichment	1.63396251041511	0.213242087871656
Brenaard	TATT_noncoding_enrichment	1.23855987267912	0.0929170054682133
Brenaard	ATAA_noncoding_enrichment	1.29215403162658	0.111314286954869
Brenaard	TAAT_noncoding_enrichment	1.43418089354677	0.156603932443708
Brenaard	TTAT_noncoding_enrichment	1.27951025861937	0.107043772242684
Brenaard	TTAA_noncoding_enrichment	1.26528604184904	0.102188717095797
Byscirci	TTAT_noncoding_enrichment	3.55626279454833	0.550993846225401
Byscirci	TTAA_noncoding_enrichment	5.92357556795831	0.772583933188607
Byscirci	TAAT_noncoding_enrichment	4.04168827998043	0.606562814992034
Byscirci	ATAA_noncoding_enrichment	3.55930663843512	0.551365404593818
Byscirci	ATTA_noncoding_enrichment	4.08243923622513	0.610919729338034
Byscirci	TATA_noncoding_enrichment	5.03291278601885	0.701819404691013
Byscirci	TATT_noncoding_enrichment	2.99007092734398	0.47568149032736
Byscirci	TTTA_noncoding_enrichment	4.17933761529277	0.6211074557419
Bysspect	TATA_noncoding_enrichment	3.96485314842124	0.598227106404847
Bysspect	TTTA_noncoding_enrichment	4.0313469001111	0.605450171093209
Bysspect	TATT_noncoding_enrichment	3.21215705731988	0.506796771805836
Bysspect	TTAT_noncoding_enrichment	3.40487669947363	0.532101389462377
Bysspect	TAAT_noncoding_enrichment	4.20199649185679	0.623455685488336
Bysspect	ATTA_noncoding_enrichment	4.1110793338504	0.61395585769035
Bysspect	TTAA_noncoding_enrichment	5.44022942248962	0.735617214922503
Bysspect	ATAA_noncoding_enrichment	3.42478405552868	0.534633192923651
CadDSE10	TAAT_noncoding_enrichment	2.70055862413388	0.431453609449652
CadDSE10	ATTA_noncoding_enrichment	2.70222634273605	0.431721723399674
CadDSE10	TTAA_noncoding_enrichment	4.46393599995429	0.649717959436256
CadDSE10	TTTA_noncoding_enrichment	3.63839736031941	0.560910127924327
CadDSE10	TTAT_noncoding_enrichment	2.82549552354835	0.45109462357878
CadDSE10	TATA_noncoding_enrichment	3.35731830514859	0.525992518375284
CadDSE10	TATT_noncoding_enrichment	2.16071486589486	0.334597459924089
CadDSE10	ATAA_noncoding_enrichment	2.82255490210593	0.450642398231994
Calcorne	TTTA_noncoding_enrichment	1.73870828694521	0.240226724040032
Calcorne	ATTA_noncoding_enrichment	1.61958200589579	0.209402942964505
Calcorne	TAAT_noncoding_enrichment	1.61088763303259	0.207065247398807
Calcorne	TATA_noncoding_enrichment	1.49106855104685	0.173497610359101
Calcorne	ATAA_noncoding_enrichment	1.54573721244453	0.189135662359818
Calcorne	TATT_noncoding_enrichment	1.51240985290696	0.179669498000988
Calcorne	TTAA_noncoding_enrichment	1.6736443583521	0.223663177901955
Calcorne	TTAT_noncoding_enrichment	1.54031083159281	0.187608369423503
Calvisco	ATTA_noncoding_enrichment	1.53016724723016	0.184738901784625
Calvisco	TTAA_noncoding_enrichment	1.57960216135841	0.198547719306966
Calvisco	TTAT_noncoding_enrichment	1.52470612054498	0.183186143666469
Calvisco	TTTA_noncoding_enrichment	1.58877749607674	0.201063079716947
Calvisco	TATA_noncoding_enrichment	1.41670349081436	0.151278964024506
Calvisco	TATT_noncoding_enrichment	1.42662768672276	0.154310648167938
Calvisco	ATAA_noncoding_enrichment	1.49863883150251	0.175696981490946
Calvisco	TAAT_noncoding_enrichment	1.54687081947424	0.189454046904266
Canalbic	TATA_noncoding_enrichment	2.00503912240422	0.302122851010321
Canalbic	TTAA_noncoding_enrichment	1.32633406344576	0.122652923494615
Canalbic	TTAT_noncoding_enrichment	1.29559192264384	0.112468231741548
Canalbic	TTTA_noncoding_enrichment	1.32361474371037	0.121761596109751
Canalbic	ATTA_noncoding_enrichment	1.13379451675552	0.0545343523298684
Canalbic	TAAT_noncoding_enrichment	1.14513867159636	0.0588580811409638
Canalbic	TATT_noncoding_enrichment	1.32551952027383	0.122386127757371
Canalbic	ATAA_noncoding_enrichment	1.30718541319657	0.116337192949368
Canarabi	TTAA_noncoding_enrichment	1.14138554283452	0.0574323673307284
Canarabi	ATTA_noncoding_enrichment	1.10570806154303	0.0436404759766626
Canarabi	TAAT_noncoding_enrichment	1.14700661143868	0.0595659212169267
Canarabi	TTAT_noncoding_enrichment	1.332647936477	0.124715431154096
Canarabi	TTTA_noncoding_enrichment	1.25148019820348	0.0974239822870338
Canarabi	ATAA_noncoding_enrichment	1.3375852630435	0.126321475245849
Canarabi	TATT_noncoding_enrichment	1.24987961375548	0.096868184528441
Canarabi	TATA_noncoding_enrichment	2.33046305456675	0.367442222340488
Canascal	TATA_noncoding_enrichment	3.38954312625283	0.530141163949688
Canascal	ATTA_noncoding_enrichment	2.00127664710652	0.30130712762031
Canascal	TTTA_noncoding_enrichment	1.93543966554643	0.286779637381314
Canascal	TTAT_noncoding_enrichment	1.81846106164934	0.259704006027587
Canascal	TATT_noncoding_enrichment	1.83273624208341	0.263099968044617
Canascal	ATAA_noncoding_enrichment	1.81688811857655	0.259328184885999
Canascal	TAAT_noncoding_enrichment	1.97214740830178	0.294939373191122
Canascal	TTAA_noncoding_enrichment	1.50955999131276	0.178850376967188
Canathen	ATAA_noncoding_enrichment	1.82704225277979	0.261748591105642
Canathen	TTTA_noncoding_enrichment	1.96697123745242	0.293798009381956
Canathen	TAAT_noncoding_enrichment	2.01459068448474	0.304186821431468
Canathen	TATA_noncoding_enrichment	2.69429121390419	0.430444534874891
Canathen	TTAT_noncoding_enrichment	1.85316653449488	0.267914448872237
Canathen	ATTA_noncoding_enrichment	1.97796882343626	0.296219442005193
Canathen	TTAA_noncoding_enrichment	1.61713774641441	0.208747014315673
Canathen	TATT_noncoding_enrichment	1.80128192126386	0.255581690202843
Canauri	TTAA_noncoding_enrichment	1.71427258977247	0.234079881076827
Canauri	TTTA_noncoding_enrichment	1.89562656206925	0.277752785530255
Canauri	ATTA_noncoding_enrichment	1.77536623117038	0.24928795500815
Canauri	TATA_noncoding_enrichment	2.06431560325851	0.314776095220446
Canauri	TAAT_noncoding_enrichment	1.77390941925705	0.248931439779143
Canauri	TTAT_noncoding_enrichment	1.64851287699826	0.217092343888905
Canauri	TATT_noncoding_enrichment	1.59300103187999	0.202216057119173
Canauri	ATAA_noncoding_enrichment	1.63433678796348	0.213341556530936
Canblatt	ATAA_noncoding_enrichment	2.28055054903669	0.358039702941526
Canblatt	TTAA_noncoding_enrichment	2.23168664439974	0.348633214386573
Canblatt	ATTA_noncoding_enrichment	2.6637347529009	0.425490976847099
Canblatt	TTTA_noncoding_enrichment	2.72487808111331	0.435347075462478
Canblatt	TTAT_noncoding_enrichment	2.28576241919252	0.35903108809087
Canblatt	TAAT_noncoding_enrichment	2.67458589776764	0.427256550381135
Canblatt	TATT_noncoding_enrichment	2.21926710274553	0.346209575448532
Canblatt	TATA_noncoding_enrichment	3.24169057537449	0.510771558377801
Canboidi	TATA_noncoding_enrichment	2.03667356656539	0.308921426840174
Canboidi	TAAT_noncoding_enrichment	0.849936606674928	-0.0706134653421419
Canboidi	ATTA_noncoding_enrichment	0.854710981321132	-0.0681807161923353
Canboidi	ATAA_noncoding_enrichment	1.04275272690737	0.0181813342448169
Canboidi	TATT_noncoding_enrichment	1.08141594214308	0.0339927676196092
Canboidi	TTAT_noncoding_enrichment	1.06565571524979	0.0276169184637955
Canboidi	TTTA_noncoding_enrichment	1.0399992603699	0.0170330304359099
Canboidi	TTAA_noncoding_enrichment	0.899951215808208	-0.0457810319823742
Canbraca	ATTA_noncoding_enrichment	1.94800160499289	0.28958931036563
Canbraca	TTTA_noncoding_enrichment	2.27204307663438	0.356416561091474
Canbraca	TTAA_noncoding_enrichment	2.0896533978414	0.320074257456564
Canbraca	ATAA_noncoding_enrichment	2.21189720198152	0.34476493924677
Canbraca	TATA_noncoding_enrichment	2.89389466492041	0.461482719154694
Canbraca	TTAT_noncoding_enrichment	2.22130785072805	0.346608751527956
Canbraca	TAAT_noncoding_enrichment	1.96191722891257	0.292680681033326
Canbraca	TATT_noncoding_enrichment	2.08410143950554	0.318918853564795
Cancarpo	TTTA_noncoding_enrichment	2.15209512974602	0.332861464675872
Cancarpo	TATA_noncoding_enrichment	2.46189541763178	0.391269599972174
Cancarpo	TTAT_noncoding_enrichment	1.88714985376423	0.275806387753105
Cancarpo	ATAA_noncoding_enrichment	1.86511373991228	0.270705321458418
Cancarpo	TATT_noncoding_enrichment	1.80275724798842	0.255937250318136
Cancarpo	TTAA_noncoding_enrichment	2.11560347889208	0.325434272500091
Cancarpo	TAAT_noncoding_enrichment	2.18480858526792	0.339413393707637
Cancarpo	ATTA_noncoding_enrichment	2.26371466001285	0.354821683385633
Cancaste	TATT_noncoding_enrichment	1.64489484020533	0.216138138286974
Cancaste	TTTA_noncoding_enrichment	1.67466067064078	0.223926821045932
Cancaste	ATAA_noncoding_enrichment	1.73456715295908	0.239191118012052
Cancaste	TAAT_noncoding_enrichment	1.84251243781485	0.265410428230478
Cancaste	TTAT_noncoding_enrichment	1.74601015024267	0.242046764101262
Cancaste	TATA_noncoding_enrichment	2.67192186898751	0.426823754565598
Cancaste	ATTA_noncoding_enrichment	1.86462842435119	0.270592300310001
Cancaste	TTAA_noncoding_enrichment	2.0996158408943	0.322139840714045
Cancoryd	TATT_noncoding_enrichment	1.34877477807095	0.129939436101081
Cancoryd	TAAT_noncoding_enrichment	1.40602572975428	0.147993268185982
Cancoryd	TTAT_noncoding_enrichment	1.35514009561025	0.13198419528819
Cancoryd	ATTA_noncoding_enrichment	1.4186649826509	0.151879849041585
Cancoryd	ATAA_noncoding_enrichment	1.36120255682364	0.133922756184391
Cancoryd	TTTA_noncoding_enrichment	1.52096638733067	0.182119616447401
Cancoryd	TTAA_noncoding_enrichment	1.71145979902393	0.23336670232454
Cancoryd	TATA_noncoding_enrichment	1.73291425553507	0.238777074387758
Candubli	TTTA_noncoding_enrichment	1.26534111600133	0.10220762023636
Candubli	TTAA_noncoding_enrichment	1.21222490705	0.0835832030226538
Candubli	TTAT_noncoding_enrichment	1.27764047552885	0.106408661756279
Candubli	TATT_noncoding_enrichment	1.29125249427882	0.111011173443829
Candubli	ATTA_noncoding_enrichment	1.09367848053507	0.0388896669222341
Candubli	TAAT_noncoding_enrichment	1.08891808092446	0.0369952091031935
Candubli	ATAA_noncoding_enrichment	1.26071183350079	0.100615829299226
Candubli	TATA_noncoding_enrichment	2.09879135624919	0.32196926691328
Canduobu	TTAA_noncoding_enrichment	2.13290192973588	0.328970887163587
Canduobu	TTAT_noncoding_enrichment	1.92176788548122	0.283700931645639
Canduobu	TAAT_noncoding_enrichment	2.15019058621073	0.332476956134804
Canduobu	ATAA_noncoding_enrichment	1.96469206092384	0.293294490222046
Canduobu	TATT_noncoding_enrichment	1.85637731493532	0.268666252669526
Canduobu	ATTA_noncoding_enrichment	2.14626665328737	0.331683677954763
Canduobu	TTTA_noncoding_enrichment	2.38751421493761	0.37794596599425
Canduobu	TATA_noncoding_enrichment	2.63091793255246	0.420107301147088
Canfrag	TATA_noncoding_enrichment	2.22696987237711	0.347714341708992
Canfrag	ATAA_noncoding_enrichment	1.66073301340971	0.220299819012032
Canfrag	TTTA_noncoding_enrichment	1.72508361232626	0.236810149549522
Canfrag	TAAT_noncoding_enrichment	1.68252478661513	0.225961470881681
Canfrag	TTAT_noncoding_enrichment	1.66678370021859	0.221879244761161
Canfrag	TATT_noncoding_enrichment	1.70471169657026	0.231650940996677
Canfrag	ATTA_noncoding_enrichment	1.66850745376083	0.22232815112864
Canfrag	TTAA_noncoding_enrichment	1.80024185789321	0.255330855376832
Canfruct	TATT_noncoding_enrichment	2.16568121348388	0.335594529198805
Canfruct	TATA_noncoding_enrichment	3.49099636248196	0.542949396292026
Canfruct	ATTA_noncoding_enrichment	2.43735241063188	0.38691832726749
Canfruct	TTAT_noncoding_enrichment	2.11414135090431	0.325134020750745
Canfruct	TAAT_noncoding_enrichment	2.38219753667441	0.376977771223446
Canfruct	ATAA_noncoding_enrichment	2.08688202087229	0.319497897492649
Canfruct	TTTA_noncoding_enrichment	2.15430835307609	0.333307865375635
Canfruct	TTAA_noncoding_enrichment	1.76956088730106	0.247865510496526
Canglabr	TTAT_noncoding_enrichment	1.74634895833884	0.242131029483188
Canglabr	TTTA_noncoding_enrichment	1.70697604696567	0.23222742694741
Canglabr	TAAT_noncoding_enrichment	1.64358789768356	0.215792934738411
Canglabr	TATA_noncoding_enrichment	2.37161718587885	0.375044588791036
Canglabr	ATTA_noncoding_enrichment	1.65212735226178	0.218043521345625
Canglabr	TTAA_noncoding_enrichment	1.61232579658334	0.207452802582014
Canglabr	ATAA_noncoding_enrichment	1.73382279354882	0.239004708067162
Canglabr	TATT_noncoding_enrichment	1.66685292977476	0.221897282728445
Cangolub	ATTA_noncoding_enrichment	2.11354428329918	0.325011351663972
Cangolub	TTAT_noncoding_enrichment	1.82537105070222	0.261351158596898
Cangolub	TATA_noncoding_enrichment	1.96934248914775	0.29432125103523
Cangolub	TATT_noncoding_enrichment	1.8543824245611	0.268199302489073
Cangolub	TTAA_noncoding_enrichment	2.0821152124535	0.318504757234276
Cangolub	ATAA_noncoding_enrichment	1.87300097479808	0.272538003402636
Cangolub	TAAT_noncoding_enrichment	2.18273651530259	0.339001313878418
Cangolub	TTTA_noncoding_enrichment	2.09137832142114	0.32043260194433
Cangorga	ATAA_noncoding_enrichment	1.19085465163173	0.0758587574135927
Cangorga	ATTA_noncoding_enrichment	1.12479943678361	0.0510750902132385
Cangorga	TTTA_noncoding_enrichment	1.34353082406706	0.12824763472056
Cangorga	TTAT_noncoding_enrichment	1.17595355284041	0.070390168556896
Cangorga	TTAA_noncoding_enrichment	1.20441327890978	0.0807755350551455
Cangorga	TAAT_noncoding_enrichment	1.13883398741475	0.0564604197731443
Cangorga	TATT_noncoding_enrichment	1.23073201595118	0.0901634983710748
Cangorga	TATA_noncoding_enrichment	1.8956145150564	0.277750025509936
Cangoto	TATA_noncoding_enrichment	2.49124866105116	0.396417078292288
Cangoto	TTTA_noncoding_enrichment	1.53444942011879	0.185952577404308
Cangoto	TAAT_noncoding_enrichment	1.35086183406005	0.130610931720892
Cangoto	ATAA_noncoding_enrichment	1.41751806185549	0.151528601331574
Cangoto	TTAA_noncoding_enrichment	1.11747547120802	0.0482379990648972
Cangoto	ATTA_noncoding_enrichment	1.36149595953214	0.134016356836101
Cangoto	TATT_noncoding_enrichment	1.46257360226131	0.165117730652767
Cangoto	TTAT_noncoding_enrichment	1.4347796932103	0.156785221370864
Canhaemu	TTAT_noncoding_enrichment	1.48227697303414	0.170929361957332
Canhaemu	ATAA_noncoding_enrichment	1.4766625694693	0.16928126649708
Canhaemu	ATTA_noncoding_enrichment	1.64161062810463	0.215270155147276
Canhaemu	TATT_noncoding_enrichment	1.57007567603405	0.195920585461426
Canhaemu	TAAT_noncoding_enrichment	1.60805502477703	0.206300905449853
Canhaemu	TATA_noncoding_enrichment	2.23708934744486	0.349683329795058
Canhaemu	TTAA_noncoding_enrichment	1.57083133104299	0.196129554912732
Canhaemu	TTTA_noncoding_enrichment	2.0316703464075	0.307853241825235
Canhawai	ATTA_noncoding_enrichment	1.57637086858284	0.197658400482691
Canhawai	TATA_noncoding_enrichment	2.35051352765542	0.371162754979364
Canhawai	TAAT_noncoding_enrichment	1.5735407426998	0.196877992308422
Canhawai	ATAA_noncoding_enrichment	1.56039440468896	0.193234384335815
Canhawai	TTAT_noncoding_enrichment	1.54958188057493	0.190214529489365
Canhawai	TATT_noncoding_enrichment	1.47329248915767	0.168288974824461
Canhawai	TTTA_noncoding_enrichment	1.72799749888628	0.237543109542948
Canhawai	TTAA_noncoding_enrichment	1.48102979843673	0.170563796648454
Canhevei	TAAT_noncoding_enrichment	2.44571352520464	0.388405585280361
Canhevei	ATTA_noncoding_enrichment	2.42748811548433	0.38515711236286
Canhevei	TATA_noncoding_enrichment	2.51004678677849	0.399681816720221
Canhevei	TATT_noncoding_enrichment	1.99427901181228	0.299785918676551
Canhevei	TTAA_noncoding_enrichment	2.47496105639433	0.39356836968328
Canhevei	ATAA_noncoding_enrichment	2.02775782309388	0.307016085585184
Canhevei	TTAT_noncoding_enrichment	1.98969399189285	0.298786288544667
Canhevei	TTTA_noncoding_enrichment	2.68608692481474	0.429120062821358
Canhispa	TAAT_noncoding_enrichment	2.43680806870401	0.386821324020458
Canhispa	TTTA_noncoding_enrichment	2.60208794254653	0.415321970287548
Canhispa	TATA_noncoding_enrichment	3.11905331293643	0.494022798071099
Canhispa	ATAA_noncoding_enrichment	2.19399549524867	0.341235731538303
Canhispa	TATT_noncoding_enrichment	2.07235960099875	0.316465117472288
Canhispa	TTAT_noncoding_enrichment	2.15753895579829	0.333958645933249
Canhispa	TTAA_noncoding_enrichment	3.11464813049397	0.493408990444165
Canhispa	ATTA_noncoding_enrichment	2.39664927632331	0.379604484387465
Canincom	TTAT_noncoding_enrichment	1.67470387390925	0.223938024927055
Canincom	TATA_noncoding_enrichment	2.44474848412888	0.38823418551541
Canincom	TTAA_noncoding_enrichment	2.13354638361353	0.329102088924151
Canincom	ATTA_noncoding_enrichment	1.86303386730477	0.270220749823719
Canincom	TAAT_noncoding_enrichment	1.87488802072328	0.272975334232148
Canincom	ATAA_noncoding_enrichment	1.68434005849689	0.226429777555135
Canincom	TTTA_noncoding_enrichment	1.89403188752593	0.277387286420146
Canincom	TATT_noncoding_enrichment	1.60236106726578	0.204760384315321
Canincon	TAAT_noncoding_enrichment	1.11151811723924	0.0459165458950227
Canincon	ATAA_noncoding_enrichment	1.16776346108045	0.0673548822019657
Canincon	TTTA_noncoding_enrichment	1.15438554401481	0.0623508795945266
Canincon	TATA_noncoding_enrichment	1.89555554536328	0.277736515057007
Canincon	TATT_noncoding_enrichment	1.10425171042643	0.0430680806297133
Canincon	TTAA_noncoding_enrichment	1.17933837084674	0.0716384289356721
Canincon	TTAT_noncoding_enrichment	1.18128967603937	0.0723564084342195
Canincon	ATTA_noncoding_enrichment	1.09475934990903	0.0393186630183608
Caninter	TAAT_noncoding_enrichment	2.35080431419489	0.371216479060106
Caninter	ATAA_noncoding_enrichment	2.19009643330391	0.340463237913048
Caninter	TATT_noncoding_enrichment	2.06669418022991	0.315276216508828
Caninter	TTAT_noncoding_enrichment	2.21368739634462	0.345116292410882
Caninter	ATTA_noncoding_enrichment	2.42331380169375	0.384409655788284
Caninter	TTAA_noncoding_enrichment	2.12231049384832	0.326808921460019
Caninter	TTTA_noncoding_enrichment	2.4791974757896	0.394311121051811
Caninter	TATA_noncoding_enrichment	2.96948976232307	0.472681832332602
Canmonta	ATAA_noncoding_enrichment	1.46933950701618	0.167122155890918
Canmonta	TATA_noncoding_enrichment	2.28453562012423	0.35879793389656
Canmonta	TTTA_noncoding_enrichment	1.46890191835742	0.166992798010652
Canmonta	ATTA_noncoding_enrichment	1.34423771399769	0.128476075822475
Canmonta	TATT_noncoding_enrichment	1.39304941769684	0.143966523066008
Canmonta	TTAT_noncoding_enrichment	1.45342031768555	0.162391226998733
Canmonta	TAAT_noncoding_enrichment	1.37385190471769	0.137939920183267
Canmonta	TTAA_noncoding_enrichment	1.41247645566897	0.149981217370579
Canmycet	TTAT_noncoding_enrichment	1.84394490329196	0.265747940278481
Canmycet	TTTA_noncoding_enrichment	2.10540137601587	0.323334902438655
Canmycet	TAAT_noncoding_enrichment	1.83115654092252	0.262725472621103
Canmycet	TATA_noncoding_enrichment	3.15934736061538	0.499597377885226
Canmycet	ATAA_noncoding_enrichment	1.83549359887866	0.26375287427911
Canmycet	TTAA_noncoding_enrichment	1.77924602283995	0.250236003718806
Canmycet	TATT_noncoding_enrichment	1.68364213952283	0.226249787076702
Canmycet	ATTA_noncoding_enrichment	1.86682239924052	0.271103003166727
Cannivar	TTAA_noncoding_enrichment	2.02092152534859	0.305549449700474
Cannivar	ATAA_noncoding_enrichment	2.16439583691523	0.335336689922121
Cannivar	TATA_noncoding_enrichment	2.63009083507771	0.41997074791629
Cannivar	TATT_noncoding_enrichment	2.01754443827254	0.304823109235003
Cannivar	TAAT_noncoding_enrichment	1.81160127064937	0.258062616623315
Cannivar	TTTA_noncoding_enrichment	2.34226279241493	0.369635619554887
Cannivar	ATTA_noncoding_enrichment	1.84160473863778	0.265196423771377
Cannivar	TTAT_noncoding_enrichment	2.16479898005995	0.335417574636752
Canorb	TATT_noncoding_enrichment	1.35089371578599	0.130621181395516
Canorb	ATTA_noncoding_enrichment	1.18239439944042	0.072762363965262
Canorb	TAAT_noncoding_enrichment	1.17484158028695	0.0699793087816585
Canorb	TATA_noncoding_enrichment	2.54665194266686	0.405969592899082
Canorb	ATAA_noncoding_enrichment	1.33731029472924	0.126232187855428
Canorb	TTAA_noncoding_enrichment	1.10144573795743	0.041963106764925
Canorb	TTAT_noncoding_enrichment	1.32666518199379	0.12276133133473
Canorb	TTTA_noncoding_enrichment	1.17263534316734	0.0691629796588009
Canorego	TTAT_noncoding_enrichment	2.23223386594111	0.348739692670152
Canorego	TTTA_noncoding_enrichment	2.37081076212441	0.374896890019923
Canorego	TATA_noncoding_enrichment	4.0578931764402	0.608300610096737
Canorego	TAAT_noncoding_enrichment	2.48395117478413	0.395143054978685
Canorego	ATAA_noncoding_enrichment	2.24841190933542	0.351875876987809
Canorego	ATTA_noncoding_enrichment	2.40853332487552	0.381752659664123
Canorego	TATT_noncoding_enrichment	2.09684748668696	0.321566843389033
Canorego	TTAA_noncoding_enrichment	1.9303483006885	0.285635677618939
Canortho	ATAA_noncoding_enrichment	1.42035428999146	0.152396687338458
Canortho	ATTA_noncoding_enrichment	1.3054412007461	0.115757315250042
Canortho	TTTA_noncoding_enrichment	1.56991280782268	0.195875532579288
Canortho	TTAA_noncoding_enrichment	1.5318091738488	0.185204666141009
Canortho	TAAT_noncoding_enrichment	1.32038289780596	0.120699890516952
Canortho	TATT_noncoding_enrichment	1.40428613012704	0.147455606422453
Canortho	TATA_noncoding_enrichment	2.21395753880678	0.345169287347246
Canortho	TTAT_noncoding_enrichment	1.44213576867125	0.159006148600548
Canparap	TTTA_noncoding_enrichment	1.52585900747274	0.183514405764677
Canparap	ATAA_noncoding_enrichment	1.4102762567048	0.149304194223245
Canparap	TTAT_noncoding_enrichment	1.40357923369382	0.147236934095306
Canparap	ATTA_noncoding_enrichment	1.28112058603244	0.107590009825669
Canparap	TATA_noncoding_enrichment	2.21325272809539	0.345031008211232
Canparap	TATT_noncoding_enrichment	1.33844384491569	0.126600154861882
Canparap	TTAA_noncoding_enrichment	1.45476586381592	0.162793101751444
Canparap	TAAT_noncoding_enrichment	1.29141603737749	0.111066175364928
Canponde	TAAT_noncoding_enrichment	1.19089971974383	0.0758751930566904
Canponde	ATTA_noncoding_enrichment	1.19706552668872	0.0781179240909806
Canponde	TATT_noncoding_enrichment	1.21167297317527	0.0833854208947275
Canponde	TATA_noncoding_enrichment	2.29791755602298	0.361334443148359
Canponde	ATAA_noncoding_enrichment	1.2286164144829	0.0894163132558269
Canponde	TTAT_noncoding_enrichment	1.20104502364322	0.0795592881300493
Canponde	TTTA_noncoding_enrichment	1.32188400381086	0.121193347195698
Canponde	TTAA_noncoding_enrichment	1.32258215200148	0.121422657684785
Canpseud	ATTA_noncoding_enrichment	2.21512646553996	0.345398525917233
Canpseud	TTTA_noncoding_enrichment	2.43941651076178	0.387285958936938
Canpseud	ATAA_noncoding_enrichment	1.9869518770459	0.29818734884786
Canpseud	TAAT_noncoding_enrichment	2.31035937011425	0.363679538471637
Canpseud	TATA_noncoding_enrichment	2.67179625233422	0.426803336340636
Canpseud	TATT_noncoding_enrichment	1.9064610310661	0.280227932522921
Canpseud	TTAA_noncoding_enrichment	2.21338625893359	0.34505720944715
Canpseud	TTAT_noncoding_enrichment	1.91565132992423	0.282316465457741
Canresti	TTAT_noncoding_enrichment	2.44107262863186	0.387580701066024
Canresti	TATA_noncoding_enrichment	3.06447022708715	0.486355406313166
Canresti	ATTA_noncoding_enrichment	2.90152340328771	0.462626077874087
Canresti	TTTA_noncoding_enrichment	2.78724840529827	0.445175675653699
Canresti	TTAA_noncoding_enrichment	2.55970966764539	0.408190708714173
Canresti	ATAA_noncoding_enrichment	2.43966441286467	0.387330091230341
Canresti	TATT_noncoding_enrichment	2.44981692758607	0.389133631176844
Canresti	TAAT_noncoding_enrichment	2.89462486313967	0.461592288123915
Canrhagi	ATTA_noncoding_enrichment	1.25008582579003	0.0969398309180219
Canrhagi	TTTA_noncoding_enrichment	1.51909610093966	0.181585249035676
Canrhagi	TATA_noncoding_enrichment	2.2328710008151	0.348863633392772
Canrhagi	TATT_noncoding_enrichment	1.44794235649844	0.1607512726671
Canrhagi	TTAA_noncoding_enrichment	1.18170705478465	0.0725098282722238
Canrhagi	TTAT_noncoding_enrichment	1.38255156603617	0.140681338477509
Canrhagi	TAAT_noncoding_enrichment	1.26106329832481	0.100736886274305
Canrhagi	ATAA_noncoding_enrichment	1.35253060100848	0.131147099803584
Canschat	TTAT_noncoding_enrichment	1.46608200755702	0.166158263915865
Canschat	ATAA_noncoding_enrichment	1.44327917449081	0.159350345101769
Canschat	ATTA_noncoding_enrichment	1.3445701517542	0.12858346607955
Canschat	TTTA_noncoding_enrichment	1.71066495767366	0.233164959113429
Canschat	TATA_noncoding_enrichment	2.33857142115793	0.368950638020929
Canschat	TATT_noncoding_enrichment	1.46263465720777	0.165135859841523
Canschat	TTAA_noncoding_enrichment	1.31024966198213	0.117354056335467
Canschat	TAAT_noncoding_enrichment	1.35349622185129	0.131457047818807
Cansoja	TTTA_noncoding_enrichment	1.36082310029292	0.133801672918295
Cansoja	ATTA_noncoding_enrichment	1.17335368940779	0.069428943236415
Cansoja	TAAT_noncoding_enrichment	1.17965639374966	0.0717555259252598
Cansoja	TTAA_noncoding_enrichment	1.17787021146325	0.0710974385404745
Cansoja	TTAT_noncoding_enrichment	1.39275470401259	0.143874633958449
Cansoja	TATA_noncoding_enrichment	2.16702143473776	0.335863207093833
Cansoja	ATAA_noncoding_enrichment	1.38950279716986	0.142859425380546
Cansoja	TATT_noncoding_enrichment	1.36618464768187	0.135509400699774
Cansorbo	ATAA_noncoding_enrichment	1.31298972053992	0.118261325990267
Cansorbo	TATT_noncoding_enrichment	1.2368858856702	0.0923296337359763
Cansorbo	TAAT_noncoding_enrichment	1.18446512461027	0.0735222778808236
Cansorbo	TTTA_noncoding_enrichment	1.46479373340313	0.165776473323772
Cansorbo	TTAT_noncoding_enrichment	1.32022135755345	0.120646754163623
Cansorbo	ATTA_noncoding_enrichment	1.1812243615613	0.0723323952711483
Cansorbo	TATA_noncoding_enrichment	2.46713763407053	0.392193378127768
Cansorbo	TTAA_noncoding_enrichment	1.34581564299442	0.12898557198762
Canstell	TTAT_noncoding_enrichment	1.67933838764295	0.225138215541761
Canstell	TTAA_noncoding_enrichment	1.65019603761137	0.217535539968821
Canstell	TAAT_noncoding_enrichment	1.73497169375479	0.239292393624656
Canstell	TATT_noncoding_enrichment	1.63649936951465	0.213915842325746
Canstell	ATAA_noncoding_enrichment	1.66038142062393	0.220207865054802
Canstell	TTTA_noncoding_enrichment	1.81932114712637	0.259909367625484
Canstell	ATTA_noncoding_enrichment	1.72736197368266	0.237383354765278
Canstell	TATA_noncoding_enrichment	2.56628185612203	0.409304353455957
Cansucci	TATA_noncoding_enrichment	1.96078920613456	0.292430907521306
Cansucci	TTAT_noncoding_enrichment	1.0978564399831	0.0405455537758451
Cansucci	TAAT_noncoding_enrichment	1.10568402210431	0.0436310337835195
Cansucci	ATTA_noncoding_enrichment	1.09872820395777	0.0408902728420038
Cansucci	TTTA_noncoding_enrichment	1.24857023646275	0.0964129779650802
Cansucci	TATT_noncoding_enrichment	1.16879716305738	0.0677391487937792
Cansucci	TTAA_noncoding_enrichment	1.2460487611808	0.0955350377464227
Cansucci	ATAA_noncoding_enrichment	1.11369831563359	0.0467675628308208
Cantamma	TTAT_noncoding_enrichment	1.16650185226964	0.0668854327395828
Cantamma	ATAA_noncoding_enrichment	1.1543424972081	0.0623346845379533
Cantamma	TTAA_noncoding_enrichment	1.08464443142177	0.035287390921919
Cantamma	ATTA_noncoding_enrichment	1.06618825387286	0.0278338936210397
Cantamma	TATT_noncoding_enrichment	1.25593953895986	0.098968732929743
Cantamma	TAAT_noncoding_enrichment	1.05507081587815	0.0232816102621092
Cantamma	TATA_noncoding_enrichment	1.86602232136888	0.270916834474443
Cantamma	TTTA_noncoding_enrichment	1.12985756101208	0.0530236962572133
Cantropi	ATAA_noncoding_enrichment	1.40703888713194	0.148306100443586
Cantropi	TTTA_noncoding_enrichment	1.26514043586062	0.10213873668504
Cantropi	ATTA_noncoding_enrichment	1.20542518134358	0.0811402596425407
Cantropi	TATA_noncoding_enrichment	2.10445541006649	0.323139728198924
Cantropi	TAAT_noncoding_enrichment	1.22241744714711	0.0872195398128003
Cantropi	TATT_noncoding_enrichment	1.35853959308263	0.133072299954307
Cantropi	TTAA_noncoding_enrichment	1.14813674313749	0.0599936156346246
Cantropi	TTAT_noncoding_enrichment	1.3851187014434	0.141486993019877
Canvarti	ATTA_noncoding_enrichment	2.28842959956355	0.359537556487434
Canvarti	TATT_noncoding_enrichment	1.85758439165428	0.268948553252113
Canvarti	TTAT_noncoding_enrichment	1.91335594418294	0.281795769930503
Canvarti	TAAT_noncoding_enrichment	2.33865755737154	0.368966634023023
Canvarti	TTAA_noncoding_enrichment	2.20688144850695	0.343779003917376
Canvarti	ATAA_noncoding_enrichment	1.88674828822275	0.275713964644222
Canvarti	TTTA_noncoding_enrichment	2.42334576298137	0.384415383696615
Canvarti	TATA_noncoding_enrichment	3.71075616179885	0.569462417279398
Canwanch	ATTA_noncoding_enrichment	2.37261545527601	0.375227355080056
Canwanch	TTAT_noncoding_enrichment	2.13357473004439	0.329107858949503
Canwanch	TAAT_noncoding_enrichment	2.40752738289933	0.381571235432895
Canwanch	TATA_noncoding_enrichment	2.96690257813383	0.472303285961758
Canwanch	TATT_noncoding_enrichment	2.10190738748262	0.322613576586926
Canwanch	TTTA_noncoding_enrichment	2.47690804285512	0.393909883363423
[truncated: 31,119 more rows]
