# Supplementary material for: Phylogenomic signatures of repeat-induced point mutations across the fungal kingdom
Source: PLoS Biol. 2025 Oct 15;23(10):e3003433. doi: 10.1371/journal.pbio.3003433 (PMC12543289; doi:10.1371/journal.pbio.3003433)
Supplement: S16 Table — The number of models for which we find an association is denote in the n_association column (1–3). (XLSX) [file pbio.3003433.s039.xlsx]

## Sheet: Sheet1
Supplementary Table S16 : List of orthogroups associated with one of the genome assembly metrics (variable column) given the simultaneous, subsequent or terminal model implemented in the treeWAS R package (mode column). The number of models for which we find an association is denote in the n_association column (1 to 3)
orthogroup	variable	mode	n_associations
OG0002462	ATAA_noncoding_enrichment	simultaneous	1
OG0002462	ATAA_noncoding_enrichment	simultaneous	1
OG0002668	ATAA_noncoding_enrichment	simultaneous	1
OG0002668	ATAA_noncoding_enrichment	simultaneous	1
OG0004431	ATAA_noncoding_enrichment	simultaneous	1
OG0004431	ATAA_noncoding_enrichment	simultaneous	1
OG0004431	ATAA_noncoding_enrichment	simultaneous	1
OG0004431	ATAA_noncoding_enrichment	simultaneous	1
OG0005071	ATAA_noncoding_enrichment	simultaneous	1
OG0005071	ATAA_noncoding_enrichment	simultaneous	1
OG0005071	ATAA_noncoding_enrichment	simultaneous	1
OG0005071	ATAA_noncoding_enrichment	simultaneous	1
OG0005071	ATAA_noncoding_enrichment	simultaneous	1
OG0005071	ATAA_noncoding_enrichment	simultaneous	1
OG0000460	ATAA_TE_enrichment	subsequent	2
OG0000460	ATAA_TE_enrichment	subsequent	2
OG0000460	ATAA_TE_enrichment	subsequent	2
OG0000460	ATAA_TE_enrichment	subsequent	2
OG0000460	ATAA_TE_enrichment	subsequent	2
OG0000460	ATAA_TE_enrichment	subsequent	2
OG0000460	ATAA_TE_enrichment	subsequent	2
OG0000460	ATAA_TE_enrichment	subsequent	2
OG0000460	ATAA_TE_enrichment	terminal	2
OG0000460	ATAA_TE_enrichment	terminal	2
OG0000460	ATAA_TE_enrichment	terminal	2
OG0000460	ATAA_TE_enrichment	terminal	2
OG0000460	ATAA_TE_enrichment	terminal	2
OG0000460	ATAA_TE_enrichment	terminal	2
OG0000460	ATAA_TE_enrichment	terminal	2
OG0000460	ATAA_TE_enrichment	terminal	2
OG0005505	ATAA_TE_enrichment	subsequent	1
OG0005505	ATAA_TE_enrichment	subsequent	1
OG0005505	ATAA_TE_enrichment	subsequent	1
OG0005505	ATAA_TE_enrichment	subsequent	1
OG0005505	ATAA_TE_enrichment	subsequent	1
OG0005505	ATAA_TE_enrichment	subsequent	1
OG0005505	ATAA_TE_enrichment	subsequent	1
OG0005505	ATAA_TE_enrichment	subsequent	1
OG0006658	ATTA_noncoding_enrichment	simultaneous	1
OG0000460	ATTA_TE_enrichment	subsequent	2
OG0000460	ATTA_TE_enrichment	subsequent	2
OG0000460	ATTA_TE_enrichment	subsequent	2
OG0000460	ATTA_TE_enrichment	subsequent	2
OG0000460	ATTA_TE_enrichment	subsequent	2
OG0000460	ATTA_TE_enrichment	subsequent	2
OG0000460	ATTA_TE_enrichment	subsequent	2
OG0000460	ATTA_TE_enrichment	subsequent	2
OG0000460	ATTA_TE_enrichment	terminal	2
OG0000460	ATTA_TE_enrichment	terminal	2
OG0000460	ATTA_TE_enrichment	terminal	2
OG0000460	ATTA_TE_enrichment	terminal	2
OG0000460	ATTA_TE_enrichment	terminal	2
OG0000460	ATTA_TE_enrichment	terminal	2
OG0000460	ATTA_TE_enrichment	terminal	2
OG0000460	ATTA_TE_enrichment	terminal	2
OG0001025	ATTA_TE_enrichment	simultaneous	1
OG0001025	ATTA_TE_enrichment	simultaneous	1
OG0005083	ATTA_TE_enrichment	simultaneous	1
OG0005083	ATTA_TE_enrichment	simultaneous	1
OG0005505	ATTA_TE_enrichment	subsequent	1
OG0005505	ATTA_TE_enrichment	subsequent	1
OG0005505	ATTA_TE_enrichment	subsequent	1
OG0005505	ATTA_TE_enrichment	subsequent	1
OG0005505	ATTA_TE_enrichment	subsequent	1
OG0005505	ATTA_TE_enrichment	subsequent	1
OG0005505	ATTA_TE_enrichment	subsequent	1
OG0005505	ATTA_TE_enrichment	subsequent	1
OG0005933	GC	simultaneous	1
OG0000008	trophism_PC1	terminal	1
OG0000010	trophism_PC1	simultaneous	1
OG0000010	trophism_PC1	simultaneous	1
OG0000010	trophism_PC1	simultaneous	1
OG0000014	trophism_PC1	simultaneous	1
OG0000088	trophism_PC1	simultaneous	1
OG0000088	trophism_PC1	simultaneous	1
OG0000103	trophism_PC1	terminal	1
OG0000151	trophism_PC1	simultaneous	1
OG0000151	trophism_PC1	simultaneous	1
OG0000193	trophism_PC1	simultaneous	1
OG0000193	trophism_PC1	simultaneous	1
OG0000193	trophism_PC1	simultaneous	1
OG0000216	trophism_PC1	simultaneous	1
OG0000223	trophism_PC1	simultaneous	2
OG0000223	trophism_PC1	simultaneous	2
OG0000223	trophism_PC1	simultaneous	1
OG0000223	trophism_PC1	subsequent	2
OG0000223	trophism_PC1	subsequent	2
OG0000223	trophism_PC1	subsequent	1
OG0000224	trophism_PC1	terminal	1
OG0000240	trophism_PC1	simultaneous	1
OG0000240	trophism_PC1	simultaneous	1
OG0000240	trophism_PC1	simultaneous	1
OG0000266	trophism_PC1	simultaneous	1
OG0000266	trophism_PC1	simultaneous	1
OG0000284	trophism_PC1	simultaneous	2
OG0000284	trophism_PC1	simultaneous	1
OG0000284	trophism_PC1	simultaneous	1
OG0000297	trophism_PC1	simultaneous	1
OG0000297	trophism_PC1	simultaneous	1
OG0000297	trophism_PC1	simultaneous	1
OG0000297	trophism_PC1	simultaneous	1
OG0000298	trophism_PC1	simultaneous	1
OG0000298	trophism_PC1	simultaneous	1
OG0000307	trophism_PC1	simultaneous	1
OG0000315	trophism_PC1	simultaneous	1
OG0000315	trophism_PC1	simultaneous	1
OG0000315	trophism_PC1	simultaneous	1
OG0000321	trophism_PC1	simultaneous	2
OG0000321	trophism_PC1	simultaneous	1
OG0000321	trophism_PC1	terminal	2
OG0000321	trophism_PC1	terminal	1
OG0000337	trophism_PC1	simultaneous	1
OG0000337	trophism_PC1	simultaneous	1
OG0000349	trophism_PC1	simultaneous	2
OG0000349	trophism_PC1	simultaneous	1
OG0000349	trophism_PC1	simultaneous	1
OG0000353	trophism_PC1	simultaneous	1
OG0000353	trophism_PC1	simultaneous	1
OG0000377	trophism_PC1	simultaneous	1
OG0000388	trophism_PC1	simultaneous	1
OG0000388	trophism_PC1	simultaneous	1
OG0000388	trophism_PC1	simultaneous	1
OG0000410	trophism_PC1	simultaneous	1
OG0000414	trophism_PC1	subsequent	2
OG0000414	trophism_PC1	subsequent	1
OG0000414	trophism_PC1	terminal	2
OG0000414	trophism_PC1	terminal	1
OG0000421	trophism_PC1	simultaneous	1
OG0000426	trophism_PC1	simultaneous	1
OG0000426	trophism_PC1	simultaneous	1
OG0000426	trophism_PC1	simultaneous	1
OG0000430	trophism_PC1	simultaneous	1
OG0000430	trophism_PC1	simultaneous	1
OG0000433	trophism_PC1	simultaneous	1
OG0000433	trophism_PC1	simultaneous	1
OG0000433	trophism_PC1	simultaneous	1
OG0000437	trophism_PC1	simultaneous	1
OG0000454	trophism_PC1	simultaneous	1
OG0000454	trophism_PC1	simultaneous	1
OG0000454	trophism_PC1	simultaneous	1
OG0000456	trophism_PC1	simultaneous	1
OG0000465	trophism_PC1	simultaneous	1
OG0000465	trophism_PC1	simultaneous	1
OG0000472	trophism_PC1	simultaneous	1
OG0000472	trophism_PC1	simultaneous	1
OG0000472	trophism_PC1	simultaneous	1
OG0000477	trophism_PC1	simultaneous	1
OG0000477	trophism_PC1	simultaneous	3
OG0000477	trophism_PC1	simultaneous	2
OG0000477	trophism_PC1	terminal	1
OG0000477	trophism_PC1	terminal	3
OG0000477	trophism_PC1	terminal	2
OG0000481	trophism_PC1	simultaneous	2
OG0000481	trophism_PC1	simultaneous	1
OG0000481	trophism_PC1	simultaneous	1
OG0000486	trophism_PC1	simultaneous	1
OG0000486	trophism_PC1	simultaneous	1
OG0000487	trophism_PC1	simultaneous	1
OG0000487	trophism_PC1	simultaneous	1
OG0000490	trophism_PC1	simultaneous	2
OG0000490	trophism_PC1	simultaneous	1
OG0000490	trophism_PC1	simultaneous	1
OG0000497	trophism_PC1	simultaneous	1
OG0000497	trophism_PC1	simultaneous	1
OG0000502	trophism_PC1	simultaneous	1
OG0000502	trophism_PC1	simultaneous	1
OG0000502	trophism_PC1	simultaneous	1
OG0000507	trophism_PC1	simultaneous	1
OG0000507	trophism_PC1	simultaneous	1
OG0000507	trophism_PC1	simultaneous	1
OG0000514	trophism_PC1	simultaneous	1
OG0000514	trophism_PC1	simultaneous	1
OG0000514	trophism_PC1	simultaneous	1
OG0000529	trophism_PC1	simultaneous	1
OG0000529	trophism_PC1	simultaneous	1
OG0000529	trophism_PC1	simultaneous	1
OG0000534	trophism_PC1	terminal	3
OG0000534	trophism_PC1	terminal	3
OG0000534	trophism_PC1	subsequent	3
OG0000534	trophism_PC1	subsequent	3
OG0000534	trophism_PC1	simultaneous	3
OG0000534	trophism_PC1	simultaneous	3
OG0000540	trophism_PC1	simultaneous	1
OG0000540	trophism_PC1	simultaneous	1
OG0000540	trophism_PC1	simultaneous	1
OG0000560	trophism_PC1	simultaneous	1
OG0000566	trophism_PC1	simultaneous	1
OG0000566	trophism_PC1	simultaneous	1
OG0000573	trophism_PC1	simultaneous	1
OG0000573	trophism_PC1	simultaneous	1
OG0000573	trophism_PC1	simultaneous	1
OG0000585	trophism_PC1	simultaneous	1
OG0000585	trophism_PC1	simultaneous	1
OG0000607	trophism_PC1	simultaneous	1
OG0000607	trophism_PC1	simultaneous	1
OG0000608	trophism_PC1	simultaneous	1
OG0000608	trophism_PC1	simultaneous	1
OG0000608	trophism_PC1	simultaneous	1
OG0000616	trophism_PC1	simultaneous	1
OG0000616	trophism_PC1	simultaneous	1
OG0000626	trophism_PC1	simultaneous	1
OG0000626	trophism_PC1	simultaneous	1
OG0000626	trophism_PC1	simultaneous	1
OG0000634	trophism_PC1	simultaneous	1
OG0000634	trophism_PC1	simultaneous	1
OG0000647	trophism_PC1	simultaneous	1
OG0000647	trophism_PC1	simultaneous	1
OG0000647	trophism_PC1	simultaneous	1
OG0000660	trophism_PC1	simultaneous	2
OG0000660	trophism_PC1	simultaneous	1
OG0000673	trophism_PC1	simultaneous	1
OG0000673	trophism_PC1	simultaneous	1
OG0000673	trophism_PC1	simultaneous	1
OG0000682	trophism_PC1	simultaneous	1
OG0000682	trophism_PC1	simultaneous	1
OG0000682	trophism_PC1	simultaneous	1
OG0000682	trophism_PC1	simultaneous	1
OG0000683	trophism_PC1	simultaneous	3
OG0000683	trophism_PC1	simultaneous	1
OG0000683	trophism_PC1	simultaneous	1
OG0000704	trophism_PC1	simultaneous	1
OG0000704	trophism_PC1	simultaneous	1
OG0000704	trophism_PC1	simultaneous	2
OG0000704	trophism_PC1	terminal	1
OG0000704	trophism_PC1	terminal	1
OG0000704	trophism_PC1	terminal	2
OG0000712	trophism_PC1	simultaneous	1
OG0000719	trophism_PC1	simultaneous	1
OG0000719	trophism_PC1	simultaneous	1
OG0000719	trophism_PC1	simultaneous	1
OG0000721	trophism_PC1	simultaneous	1
OG0000721	trophism_PC1	simultaneous	1
OG0000721	trophism_PC1	simultaneous	1
OG0000728	trophism_PC1	simultaneous	1
OG0000728	trophism_PC1	simultaneous	1
OG0000728	trophism_PC1	simultaneous	1
OG0000729	trophism_PC1	simultaneous	1
OG0000729	trophism_PC1	simultaneous	1
OG0000737	trophism_PC1	simultaneous	1
OG0000737	trophism_PC1	simultaneous	1
OG0000737	trophism_PC1	simultaneous	2
OG0000747	trophism_PC1	terminal	3
OG0000747	trophism_PC1	terminal	2
OG0000747	trophism_PC1	simultaneous	3
OG0000747	trophism_PC1	simultaneous	2
OG0000750	trophism_PC1	simultaneous	1
OG0000752	trophism_PC1	simultaneous	1
OG0000752	trophism_PC1	simultaneous	1
OG0000754	trophism_PC1	simultaneous	3
OG0000754	trophism_PC1	simultaneous	1
OG0000757	trophism_PC1	simultaneous	1
OG0000757	trophism_PC1	simultaneous	1
OG0000758	trophism_PC1	simultaneous	1
OG0000758	trophism_PC1	simultaneous	1
OG0000766	trophism_PC1	simultaneous	1
OG0000766	trophism_PC1	simultaneous	1
OG0000766	trophism_PC1	simultaneous	1
OG0000768	trophism_PC1	simultaneous	1
OG0000768	trophism_PC1	simultaneous	1
OG0000768	trophism_PC1	simultaneous	3
OG0000781	trophism_PC1	simultaneous	2
OG0000781	trophism_PC1	simultaneous	3
OG0000781	trophism_PC1	terminal	2
OG0000781	trophism_PC1	terminal	3
OG0000783	trophism_PC1	simultaneous	1
OG0000783	trophism_PC1	simultaneous	1
OG0000784	trophism_PC1	simultaneous	1
OG0000784	trophism_PC1	simultaneous	1
OG0000791	trophism_PC1	simultaneous	1
OG0000791	trophism_PC1	simultaneous	1
OG0000791	trophism_PC1	simultaneous	1
OG0000797	trophism_PC1	simultaneous	1
OG0000799	trophism_PC1	simultaneous	3
OG0000799	trophism_PC1	simultaneous	2
OG0000799	trophism_PC1	terminal	3
OG0000799	trophism_PC1	terminal	2
OG0000813	trophism_PC1	terminal	2
OG0000813	trophism_PC1	terminal	2
OG0000813	trophism_PC1	subsequent	2
OG0000813	trophism_PC1	subsequent	2
OG0000816	trophism_PC1	simultaneous	1
OG0000816	trophism_PC1	simultaneous	1
OG0000820	trophism_PC1	simultaneous	1
OG0000820	trophism_PC1	simultaneous	1
OG0000820	trophism_PC1	simultaneous	1
OG0000828	trophism_PC1	simultaneous	1
OG0000828	trophism_PC1	simultaneous	1
OG0000828	trophism_PC1	simultaneous	1
OG0000830	trophism_PC1	simultaneous	1
OG0000830	trophism_PC1	simultaneous	1
OG0000832	trophism_PC1	simultaneous	1
OG0000832	trophism_PC1	simultaneous	1
OG0000832	trophism_PC1	simultaneous	1
OG0000838	trophism_PC1	simultaneous	1
OG0000838	trophism_PC1	simultaneous	2
OG0000859	trophism_PC1	simultaneous	1
OG0000861	trophism_PC1	terminal	2
OG0000861	trophism_PC1	terminal	2
OG0000861	trophism_PC1	terminal	2
OG0000861	trophism_PC1	simultaneous	2
OG0000861	trophism_PC1	simultaneous	2
OG0000861	trophism_PC1	simultaneous	2
OG0000869	trophism_PC1	simultaneous	1
OG0000869	trophism_PC1	simultaneous	1
OG0000880	trophism_PC1	simultaneous	1
OG0000880	trophism_PC1	simultaneous	1
OG0000880	trophism_PC1	simultaneous	1
OG0000887	trophism_PC1	simultaneous	1
OG0000887	trophism_PC1	simultaneous	1
OG0000887	trophism_PC1	simultaneous	1
OG0000919	trophism_PC1	simultaneous	1
OG0000919	trophism_PC1	simultaneous	1
OG0000920	trophism_PC1	simultaneous	1
OG0000920	trophism_PC1	simultaneous	1
OG0000922	trophism_PC1	simultaneous	2
OG0000922	trophism_PC1	simultaneous	1
OG0000942	trophism_PC1	simultaneous	1
OG0000942	trophism_PC1	simultaneous	1
OG0000942	trophism_PC1	simultaneous	1
OG0000956	trophism_PC1	simultaneous	1
OG0000956	trophism_PC1	simultaneous	1
OG0000956	trophism_PC1	simultaneous	1
OG0000959	trophism_PC1	simultaneous	1
OG0000959	trophism_PC1	simultaneous	1
OG0000974	trophism_PC1	terminal	2
OG0000974	trophism_PC1	terminal	1
OG0000974	trophism_PC1	simultaneous	2
OG0000974	trophism_PC1	simultaneous	1
OG0000975	trophism_PC1	simultaneous	1
OG0000975	trophism_PC1	simultaneous	1
OG0000975	trophism_PC1	simultaneous	1
OG0000988	trophism_PC1	simultaneous	2
OG0000988	trophism_PC1	simultaneous	1
OG0000997	trophism_PC1	terminal	3
OG0000997	trophism_PC1	terminal	2
OG0000997	trophism_PC1	terminal	2
OG0000997	trophism_PC1	simultaneous	3
OG0000997	trophism_PC1	simultaneous	2
OG0000997	trophism_PC1	simultaneous	2
OG0001006	trophism_PC1	simultaneous	1
OG0001006	trophism_PC1	simultaneous	1
OG0001006	trophism_PC1	simultaneous	1
OG0001018	trophism_PC1	simultaneous	1
OG0001018	trophism_PC1	simultaneous	1
OG0001023	trophism_PC1	simultaneous	1
OG0001023	trophism_PC1	simultaneous	1
OG0001024	trophism_PC1	simultaneous	1
OG0001039	trophism_PC1	simultaneous	3
OG0001039	trophism_PC1	simultaneous	1
OG0001039	trophism_PC1	simultaneous	1
OG0001042	trophism_PC1	simultaneous	1
OG0001042	trophism_PC1	simultaneous	1
OG0001045	trophism_PC1	simultaneous	1
OG0001045	trophism_PC1	simultaneous	1
OG0001045	trophism_PC1	simultaneous	1
OG0001054	trophism_PC1	simultaneous	1
OG0001054	trophism_PC1	simultaneous	3
OG0001082	trophism_PC1	simultaneous	1
OG0001082	trophism_PC1	simultaneous	1
OG0001082	trophism_PC1	simultaneous	1
OG0001090	trophism_PC1	simultaneous	1
OG0001090	trophism_PC1	simultaneous	1
OG0001091	trophism_PC1	simultaneous	1
OG0001092	trophism_PC1	simultaneous	1
OG0001092	trophism_PC1	simultaneous	1
OG0001093	trophism_PC1	simultaneous	1
OG0001093	trophism_PC1	simultaneous	1
OG0001093	trophism_PC1	simultaneous	1
OG0001097	trophism_PC1	simultaneous	1
OG0001097	trophism_PC1	simultaneous	1
OG0001098	trophism_PC1	simultaneous	1
OG0001098	trophism_PC1	simultaneous	1
OG0001098	trophism_PC1	simultaneous	1
OG0001098	trophism_PC1	simultaneous	1
OG0001102	trophism_PC1	simultaneous	1
OG0001103	trophism_PC1	simultaneous	1
OG0001103	trophism_PC1	simultaneous	1
OG0001106	trophism_PC1	simultaneous	1
OG0001106	trophism_PC1	simultaneous	1
OG0001106	trophism_PC1	simultaneous	1
OG0001114	trophism_PC1	simultaneous	1
OG0001114	trophism_PC1	simultaneous	1
OG0001119	trophism_PC1	simultaneous	1
OG0001129	trophism_PC1	simultaneous	1
OG0001129	trophism_PC1	simultaneous	1
OG0001144	trophism_PC1	simultaneous	1
OG0001144	trophism_PC1	simultaneous	1
OG0001144	trophism_PC1	simultaneous	1
OG0001152	trophism_PC1	simultaneous	1
OG0001152	trophism_PC1	simultaneous	1
OG0001152	trophism_PC1	simultaneous	1
OG0001164	trophism_PC1	simultaneous	1
OG0001164	trophism_PC1	simultaneous	1
OG0001165	trophism_PC1	simultaneous	1
OG0001206	trophism_PC1	simultaneous	1
OG0001206	trophism_PC1	simultaneous	2
OG0001206	trophism_PC1	terminal	1
OG0001206	trophism_PC1	terminal	2
OG0001216	trophism_PC1	simultaneous	1
OG0001216	trophism_PC1	simultaneous	3
OG0001236	trophism_PC1	simultaneous	2
OG0001236	trophism_PC1	simultaneous	1
OG0001249	trophism_PC1	simultaneous	1
OG0001249	trophism_PC1	simultaneous	1
OG0001249	trophism_PC1	simultaneous	1
OG0001252	trophism_PC1	simultaneous	1
OG0001252	trophism_PC1	simultaneous	1
OG0001252	trophism_PC1	simultaneous	1
OG0001252	trophism_PC1	simultaneous	1
OG0001283	trophism_PC1	simultaneous	1
OG0001283	trophism_PC1	simultaneous	1
OG0001286	trophism_PC1	simultaneous	1
OG0001286	trophism_PC1	simultaneous	1
OG0001296	trophism_PC1	simultaneous	1
OG0001296	trophism_PC1	simultaneous	2
OG0001309	trophism_PC1	simultaneous	1
OG0001309	trophism_PC1	simultaneous	1
OG0001321	trophism_PC1	simultaneous	1
OG0001321	trophism_PC1	simultaneous	1
OG0001329	trophism_PC1	simultaneous	1
OG0001329	trophism_PC1	simultaneous	1
OG0001353	trophism_PC1	simultaneous	1
OG0001368	trophism_PC1	simultaneous	1
OG0001368	trophism_PC1	simultaneous	1
OG0001368	trophism_PC1	simultaneous	1
OG0001371	trophism_PC1	simultaneous	1
OG0001371	trophism_PC1	simultaneous	1
OG0001371	trophism_PC1	simultaneous	1
OG0001394	trophism_PC1	simultaneous	1
OG0001394	trophism_PC1	simultaneous	1
OG0001394	trophism_PC1	simultaneous	1
OG0001402	trophism_PC1	simultaneous	1
OG0001402	trophism_PC1	simultaneous	1
OG0001424	trophism_PC1	simultaneous	1
OG0001424	trophism_PC1	simultaneous	1
OG0001424	trophism_PC1	simultaneous	1
OG0001434	trophism_PC1	simultaneous	1
OG0001434	trophism_PC1	simultaneous	3
OG0001463	trophism_PC1	terminal	3
OG0001463	trophism_PC1	terminal	1
OG0001463	trophism_PC1	terminal	2
OG0001463	trophism_PC1	simultaneous	3
OG0001463	trophism_PC1	simultaneous	1
OG0001463	trophism_PC1	simultaneous	2
OG0001472	trophism_PC1	simultaneous	1
OG0001472	trophism_PC1	simultaneous	1
OG0001472	trophism_PC1	simultaneous	1
OG0001478	trophism_PC1	simultaneous	1
OG0001478	trophism_PC1	simultaneous	1
OG0001532	trophism_PC1	simultaneous	1
OG0001532	trophism_PC1	simultaneous	1
OG0001532	trophism_PC1	simultaneous	1
OG0001533	trophism_PC1	simultaneous	1
OG0001533	trophism_PC1	simultaneous	1
OG0001544	trophism_PC1	simultaneous	1
OG0001557	trophism_PC1	simultaneous	1
OG0001557	trophism_PC1	simultaneous	1
OG0001558	trophism_PC1	simultaneous	1
OG0001567	trophism_PC1	simultaneous	1
OG0001568	trophism_PC1	simultaneous	1
OG0001568	trophism_PC1	simultaneous	1
OG0001568	trophism_PC1	simultaneous	1
OG0001573	trophism_PC1	simultaneous	1
OG0001573	trophism_PC1	simultaneous	1
OG0001573	trophism_PC1	simultaneous	1
OG0001590	trophism_PC1	simultaneous	1
OG0001590	trophism_PC1	simultaneous	1
OG0001616	trophism_PC1	simultaneous	1
OG0001638	trophism_PC1	simultaneous	1
OG0001638	trophism_PC1	simultaneous	1
OG0001638	trophism_PC1	simultaneous	1
OG0001643	trophism_PC1	simultaneous	1
OG0001644	trophism_PC1	simultaneous	1
OG0001657	trophism_PC1	simultaneous	1
OG0001657	trophism_PC1	simultaneous	1
OG0001657	trophism_PC1	simultaneous	1
OG0001657	trophism_PC1	simultaneous	1
OG0001724	trophism_PC1	simultaneous	1
OG0001724	trophism_PC1	simultaneous	1
OG0001760	trophism_PC1	simultaneous	1
OG0001760	trophism_PC1	simultaneous	1
OG0001760	trophism_PC1	simultaneous	1
OG0001792	trophism_PC1	simultaneous	1
OG0001792	trophism_PC1	simultaneous	1
OG0001792	trophism_PC1	simultaneous	1
OG0001821	trophism_PC1	simultaneous	3
OG0001821	trophism_PC1	simultaneous	1
OG0001821	trophism_PC1	simultaneous	1
OG0001836	trophism_PC1	simultaneous	1
OG0001836	trophism_PC1	simultaneous	1
OG0001836	trophism_PC1	simultaneous	1
OG0001869	trophism_PC1	simultaneous	1
OG0001869	trophism_PC1	simultaneous	1
OG0001869	trophism_PC1	simultaneous	1
OG0001892	trophism_PC1	simultaneous	1
OG0001892	trophism_PC1	simultaneous	1
OG0001892	trophism_PC1	simultaneous	1
OG0001894	trophism_PC1	simultaneous	1
OG0001894	trophism_PC1	simultaneous	1
OG0001894	trophism_PC1	simultaneous	1
OG0001902	trophism_PC1	simultaneous	1
OG0001902	trophism_PC1	simultaneous	1
OG0001902	trophism_PC1	simultaneous	1
OG0001907	trophism_PC1	simultaneous	1
OG0001907	trophism_PC1	simultaneous	1
OG0001974	trophism_PC1	simultaneous	1
OG0001992	trophism_PC1	simultaneous	1
OG0001992	trophism_PC1	simultaneous	1
OG0001992	trophism_PC1	simultaneous	1
OG0002024	trophism_PC1	simultaneous	1
OG0002024	trophism_PC1	simultaneous	1
OG0002054	trophism_PC1	simultaneous	1
OG0002054	trophism_PC1	simultaneous	1
OG0002118	trophism_PC1	simultaneous	1
OG0002118	trophism_PC1	simultaneous	1
OG0002118	trophism_PC1	simultaneous	1
OG0002119	trophism_PC1	simultaneous	1
OG0002119	trophism_PC1	simultaneous	1
OG0002140	trophism_PC1	simultaneous	1
OG0002140	trophism_PC1	simultaneous	1
OG0002140	trophism_PC1	simultaneous	1
OG0002154	trophism_PC1	simultaneous	1
OG0002154	trophism_PC1	simultaneous	1
OG0002179	trophism_PC1	simultaneous	1
OG0002179	trophism_PC1	simultaneous	1
OG0002194	trophism_PC1	simultaneous	1
OG0002194	trophism_PC1	simultaneous	1
OG0002194	trophism_PC1	simultaneous	1
OG0002209	trophism_PC1	simultaneous	1
OG0002209	trophism_PC1	simultaneous	1
OG0002209	trophism_PC1	simultaneous	1
OG0002290	trophism_PC1	simultaneous	1
OG0002290	trophism_PC1	simultaneous	1
OG0002290	trophism_PC1	simultaneous	1
OG0002291	trophism_PC1	simultaneous	1
OG0002291	trophism_PC1	simultaneous	1
OG0002291	trophism_PC1	simultaneous	1
OG0002302	trophism_PC1	simultaneous	1
OG0002302	trophism_PC1	simultaneous	1
OG0002347	trophism_PC1	simultaneous	1
OG0002347	trophism_PC1	simultaneous	1
OG0002438	trophism_PC1	simultaneous	1
OG0002438	trophism_PC1	simultaneous	1
OG0002438	trophism_PC1	simultaneous	1
OG0002508	trophism_PC1	simultaneous	1
OG0002508	trophism_PC1	simultaneous	1
OG0002508	trophism_PC1	simultaneous	1
OG0002542	trophism_PC1	simultaneous	1
OG0002542	trophism_PC1	simultaneous	1
OG0002542	trophism_PC1	simultaneous	1
OG0002563	trophism_PC1	simultaneous	1
OG0002563	trophism_PC1	simultaneous	1
OG0002563	trophism_PC1	simultaneous	1
OG0002599	trophism_PC1	simultaneous	1
OG0002599	trophism_PC1	simultaneous	1
OG0002622	trophism_PC1	simultaneous	1
OG0002622	trophism_PC1	simultaneous	1
OG0002622	trophism_PC1	simultaneous	1
OG0002669	trophism_PC1	simultaneous	1
OG0002669	trophism_PC1	simultaneous	1
OG0002669	trophism_PC1	simultaneous	1
OG0002703	trophism_PC1	simultaneous	1
OG0002703	trophism_PC1	simultaneous	1
OG0002795	trophism_PC1	simultaneous	1
OG0002795	trophism_PC1	simultaneous	1
OG0002795	trophism_PC1	simultaneous	1
OG0002853	trophism_PC1	simultaneous	1
OG0002853	trophism_PC1	simultaneous	1
OG0002853	trophism_PC1	simultaneous	1
OG0002871	trophism_PC1	simultaneous	1
OG0002871	trophism_PC1	simultaneous	1
OG0002901	trophism_PC1	simultaneous	1
OG0002905	trophism_PC1	simultaneous	2
OG0002905	trophism_PC1	simultaneous	1
OG0002905	trophism_PC1	simultaneous	1
OG0002913	trophism_PC1	simultaneous	1
OG0002932	trophism_PC1	simultaneous	2
OG0002932	trophism_PC1	simultaneous	1
OG0002943	trophism_PC1	simultaneous	1
OG0002943	trophism_PC1	simultaneous	1
OG0003061	trophism_PC1	simultaneous	1
OG0003061	trophism_PC1	simultaneous	1
OG0003061	trophism_PC1	simultaneous	1
OG0003072	trophism_PC1	simultaneous	1
OG0003072	trophism_PC1	simultaneous	1
OG0003072	trophism_PC1	simultaneous	1
OG0003113	trophism_PC1	simultaneous	1
OG0003113	trophism_PC1	simultaneous	1
OG0003143	trophism_PC1	simultaneous	1
OG0003143	trophism_PC1	simultaneous	1
OG0003168	trophism_PC1	simultaneous	1
OG0003168	trophism_PC1	simultaneous	1
OG0003168	trophism_PC1	simultaneous	1
OG0003181	trophism_PC1	simultaneous	1
OG0003181	trophism_PC1	simultaneous	1
OG0003181	trophism_PC1	simultaneous	1
OG0003223	trophism_PC1	simultaneous	1
OG0003223	trophism_PC1	simultaneous	1
OG0003226	trophism_PC1	simultaneous	1
OG0003226	trophism_PC1	simultaneous	1
OG0003226	trophism_PC1	simultaneous	1
OG0003235	trophism_PC1	simultaneous	1
OG0003235	trophism_PC1	simultaneous	1
OG0003235	trophism_PC1	simultaneous	1
OG0003239	trophism_PC1	simultaneous	1
OG0003239	trophism_PC1	simultaneous	1
OG0003239	trophism_PC1	simultaneous	1
OG0003283	trophism_PC1	simultaneous	1
OG0003283	trophism_PC1	simultaneous	1
OG0003285	trophism_PC1	simultaneous	1
OG0003285	trophism_PC1	simultaneous	2
OG0003322	trophism_PC1	simultaneous	1
OG0003322	trophism_PC1	simultaneous	1
OG0003356	trophism_PC1	simultaneous	1
OG0003356	trophism_PC1	simultaneous	1
OG0003373	trophism_PC1	simultaneous	1
OG0003373	trophism_PC1	simultaneous	1
OG0003373	trophism_PC1	simultaneous	1
OG0003377	trophism_PC1	simultaneous	1
OG0003377	trophism_PC1	simultaneous	1
OG0003377	trophism_PC1	simultaneous	1
OG0003387	trophism_PC1	simultaneous	1
OG0003391	trophism_PC1	simultaneous	1
OG0003391	trophism_PC1	simultaneous	1
OG0003391	trophism_PC1	simultaneous	1
OG0003391	trophism_PC1	simultaneous	1
OG0003409	trophism_PC1	simultaneous	1
OG0003409	trophism_PC1	simultaneous	1
OG0003432	trophism_PC1	simultaneous	1
OG0003432	trophism_PC1	simultaneous	1
OG0003432	trophism_PC1	simultaneous	1
OG0003447	trophism_PC1	simultaneous	1
OG0003447	trophism_PC1	simultaneous	1
OG0003448	trophism_PC1	simultaneous	1
OG0003448	trophism_PC1	simultaneous	1
OG0003459	trophism_PC1	simultaneous	1
OG0003459	trophism_PC1	simultaneous	1
OG0003468	trophism_PC1	simultaneous	1
OG0003468	trophism_PC1	simultaneous	3
OG0003469	trophism_PC1	simultaneous	2
OG0003469	trophism_PC1	simultaneous	1
OG0003469	trophism_PC1	simultaneous	1
OG0003478	trophism_PC1	simultaneous	1
OG0003478	trophism_PC1	simultaneous	1
OG0003478	trophism_PC1	simultaneous	1
OG0003516	trophism_PC1	simultaneous	1
OG0003516	trophism_PC1	simultaneous	1
OG0003537	trophism_PC1	simultaneous	1
OG0003537	trophism_PC1	simultaneous	1
OG0003537	trophism_PC1	simultaneous	1
OG0003551	trophism_PC1	simultaneous	1
OG0003551	trophism_PC1	simultaneous	1
OG0003551	trophism_PC1	simultaneous	1
OG0003581	trophism_PC1	simultaneous	1
OG0003581	trophism_PC1	simultaneous	1
OG0003588	trophism_PC1	simultaneous	1
OG0003588	trophism_PC1	simultaneous	1
OG0003599	trophism_PC1	simultaneous	1
OG0003599	trophism_PC1	simultaneous	1
OG0003599	trophism_PC1	simultaneous	1
OG0003620	trophism_PC1	simultaneous	1
OG0003634	trophism_PC1	simultaneous	1
OG0003634	trophism_PC1	simultaneous	1
OG0003649	trophism_PC1	simultaneous	1
OG0003649	trophism_PC1	simultaneous	1
OG0003649	trophism_PC1	simultaneous	1
OG0003667	trophism_PC1	simultaneous	1
OG0003681	trophism_PC1	simultaneous	1
OG0003681	trophism_PC1	simultaneous	1
OG0003681	trophism_PC1	simultaneous	1
OG0003686	trophism_PC1	simultaneous	1
OG0003686	trophism_PC1	simultaneous	1
OG0003709	trophism_PC1	simultaneous	1
OG0003709	trophism_PC1	simultaneous	1
OG0003711	trophism_PC1	simultaneous	1
OG0003711	trophism_PC1	simultaneous	1
OG0003711	trophism_PC1	simultaneous	1
OG0003711	trophism_PC1	simultaneous	1
OG0003727	trophism_PC1	simultaneous	1
OG0003727	trophism_PC1	simultaneous	1
OG0003727	trophism_PC1	simultaneous	1
OG0003734	trophism_PC1	simultaneous	1
OG0003734	trophism_PC1	simultaneous	1
OG0003757	trophism_PC1	simultaneous	1
OG0003766	trophism_PC1	simultaneous	1
OG0003766	trophism_PC1	simultaneous	1
OG0003772	trophism_PC1	simultaneous	1
OG0003772	trophism_PC1	simultaneous	1
OG0003784	trophism_PC1	simultaneous	1
OG0003787	trophism_PC1	simultaneous	1
OG0003787	trophism_PC1	simultaneous	1
OG0003787	trophism_PC1	simultaneous	1
OG0003792	trophism_PC1	simultaneous	1
OG0003792	trophism_PC1	simultaneous	1
OG0003792	trophism_PC1	simultaneous	1
OG0003793	trophism_PC1	simultaneous	1
OG0003793	trophism_PC1	simultaneous	1
OG0003802	trophism_PC1	simultaneous	1
OG0003802	trophism_PC1	simultaneous	1
OG0003805	trophism_PC1	simultaneous	1
OG0003805	trophism_PC1	simultaneous	1
OG0003805	trophism_PC1	simultaneous	1
OG0003822	trophism_PC1	simultaneous	1
OG0003822	trophism_PC1	simultaneous	1
OG0003822	trophism_PC1	simultaneous	1
OG0003824	trophism_PC1	simultaneous	1
OG0003824	trophism_PC1	simultaneous	1
OG0003824	trophism_PC1	simultaneous	1
OG0003826	trophism_PC1	simultaneous	1
OG0003826	trophism_PC1	simultaneous	1
OG0003826	trophism_PC1	simultaneous	1
OG0003839	trophism_PC1	simultaneous	1
OG0003839	trophism_PC1	simultaneous	1
OG0003839	trophism_PC1	simultaneous	1
OG0003841	trophism_PC1	simultaneous	1
OG0003841	trophism_PC1	simultaneous	1
OG0003854	trophism_PC1	simultaneous	1
OG0003854	trophism_PC1	simultaneous	1
OG0003854	trophism_PC1	simultaneous	1
OG0003873	trophism_PC1	simultaneous	1
OG0003886	trophism_PC1	simultaneous	1
OG0003894	trophism_PC1	simultaneous	1
OG0003894	trophism_PC1	simultaneous	1
OG0003894	trophism_PC1	simultaneous	1
OG0003900	trophism_PC1	simultaneous	1
OG0003900	trophism_PC1	simultaneous	1
OG0003917	trophism_PC1	simultaneous	1
OG0003917	trophism_PC1	simultaneous	1
OG0003926	trophism_PC1	simultaneous	1
OG0003926	trophism_PC1	simultaneous	1
OG0003929	trophism_PC1	simultaneous	1
OG0003929	trophism_PC1	simultaneous	1
OG0003929	trophism_PC1	simultaneous	1
OG0003936	trophism_PC1	simultaneous	1
OG0003936	trophism_PC1	simultaneous	1
OG0003936	trophism_PC1	simultaneous	1
OG0003943	trophism_PC1	simultaneous	1
OG0003943	trophism_PC1	simultaneous	1
OG0003945	trophism_PC1	simultaneous	1
OG0003945	trophism_PC1	simultaneous	1
OG0003960	trophism_PC1	simultaneous	1
OG0003960	trophism_PC1	simultaneous	1
OG0003960	trophism_PC1	simultaneous	1
OG0003980	trophism_PC1	simultaneous	1
OG0003980	trophism_PC1	simultaneous	1
OG0003980	trophism_PC1	simultaneous	1
OG0003980	trophism_PC1	simultaneous	1
OG0003982	trophism_PC1	simultaneous	1
OG0003982	trophism_PC1	simultaneous	1
OG0003982	trophism_PC1	simultaneous	1
OG0003990	trophism_PC1	simultaneous	1
OG0003990	trophism_PC1	simultaneous	1
OG0003990	trophism_PC1	simultaneous	1
OG0003994	trophism_PC1	simultaneous	1
OG0003994	trophism_PC1	simultaneous	1
OG0003995	trophism_PC1	simultaneous	1
OG0003995	trophism_PC1	simultaneous	1
OG0003995	trophism_PC1	simultaneous	1
OG0004000	trophism_PC1	simultaneous	1
OG0004018	trophism_PC1	simultaneous	1
OG0004018	trophism_PC1	simultaneous	1
OG0004018	trophism_PC1	simultaneous	1
OG0004020	trophism_PC1	simultaneous	1
OG0004020	trophism_PC1	simultaneous	1
OG0004020	trophism_PC1	simultaneous	1
OG0004021	trophism_PC1	simultaneous	1
OG0004028	trophism_PC1	simultaneous	1
OG0004028	trophism_PC1	simultaneous	1
OG0004028	trophism_PC1	simultaneous	1
OG0004036	trophism_PC1	simultaneous	1
OG0004036	trophism_PC1	simultaneous	1
OG0004036	trophism_PC1	simultaneous	1
OG0004039	trophism_PC1	simultaneous	1
OG0004039	trophism_PC1	simultaneous	1
OG0004039	trophism_PC1	simultaneous	2
OG0004064	trophism_PC1	simultaneous	1
OG0004064	trophism_PC1	simultaneous	1
OG0004064	trophism_PC1	simultaneous	1
OG0004068	trophism_PC1	simultaneous	1
OG0004068	trophism_PC1	simultaneous	2
OG0004080	trophism_PC1	simultaneous	1
OG0004080	trophism_PC1	simultaneous	1
OG0004093	trophism_PC1	simultaneous	1
OG0004093	trophism_PC1	simultaneous	1
OG0004093	trophism_PC1	simultaneous	1
OG0004094	trophism_PC1	simultaneous	1
OG0004094	trophism_PC1	simultaneous	1
OG0004094	trophism_PC1	simultaneous	1
OG0004107	trophism_PC1	simultaneous	1
OG0004107	trophism_PC1	simultaneous	1
OG0004112	trophism_PC1	simultaneous	1
OG0004112	trophism_PC1	simultaneous	1
OG0004112	trophism_PC1	simultaneous	1
OG0004113	trophism_PC1	simultaneous	1
OG0004113	trophism_PC1	simultaneous	1
OG0004118	trophism_PC1	simultaneous	1
OG0004118	trophism_PC1	simultaneous	1
OG0004125	trophism_PC1	simultaneous	1
OG0004125	trophism_PC1	simultaneous	1
OG0004142	trophism_PC1	simultaneous	1
OG0004142	trophism_PC1	simultaneous	1
OG0004142	trophism_PC1	simultaneous	1
OG0004155	trophism_PC1	simultaneous	1
OG0004155	trophism_PC1	simultaneous	1
OG0004160	trophism_PC1	simultaneous	1
OG0004160	trophism_PC1	simultaneous	1
OG0004160	trophism_PC1	simultaneous	1
OG0004163	trophism_PC1	simultaneous	1
OG0004163	trophism_PC1	simultaneous	1
OG0004163	trophism_PC1	simultaneous	1
OG0004166	trophism_PC1	simultaneous	1
OG0004166	trophism_PC1	simultaneous	2
OG0004169	trophism_PC1	simultaneous	1
OG0004169	trophism_PC1	simultaneous	1
OG0004187	trophism_PC1	simultaneous	1
OG0004187	trophism_PC1	simultaneous	1
OG0004187	trophism_PC1	simultaneous	1
OG0004201	trophism_PC1	simultaneous	1
OG0004201	trophism_PC1	simultaneous	1
OG0004209	trophism_PC1	simultaneous	1
OG0004209	trophism_PC1	simultaneous	1
OG0004215	trophism_PC1	simultaneous	1
OG0004215	trophism_PC1	simultaneous	2
OG0004215	trophism_PC1	simultaneous	1
OG0004223	trophism_PC1	simultaneous	1
OG0004223	trophism_PC1	simultaneous	1
OG0004232	trophism_PC1	simultaneous	1
OG0004232	trophism_PC1	simultaneous	1
OG0004235	trophism_PC1	simultaneous	1
OG0004235	trophism_PC1	simultaneous	1
OG0004235	trophism_PC1	simultaneous	1
OG0004242	trophism_PC1	simultaneous	1
OG0004242	trophism_PC1	simultaneous	1
OG0004242	trophism_PC1	simultaneous	1
OG0004243	trophism_PC1	simultaneous	1
OG0004243	trophism_PC1	simultaneous	1
OG0004256	trophism_PC1	simultaneous	1
OG0004256	trophism_PC1	simultaneous	1
OG0004256	trophism_PC1	simultaneous	1
OG0004281	trophism_PC1	simultaneous	1
OG0004281	trophism_PC1	simultaneous	1
OG0004281	trophism_PC1	simultaneous	1
OG0004288	trophism_PC1	simultaneous	1
OG0004288	trophism_PC1	simultaneous	1
OG0004288	trophism_PC1	simultaneous	1
OG0004296	trophism_PC1	simultaneous	1
OG0004296	trophism_PC1	simultaneous	1
OG0004306	trophism_PC1	simultaneous	1
OG0004306	trophism_PC1	simultaneous	1
OG0004306	trophism_PC1	simultaneous	1
OG0004316	trophism_PC1	simultaneous	1
OG0004321	trophism_PC1	simultaneous	1
OG0004321	trophism_PC1	simultaneous	1
OG0004321	trophism_PC1	simultaneous	1
OG0004336	trophism_PC1	simultaneous	1
OG0004336	trophism_PC1	simultaneous	1
OG0004336	trophism_PC1	simultaneous	1
OG0004341	trophism_PC1	simultaneous	1
OG0004341	trophism_PC1	simultaneous	1
OG0004373	trophism_PC1	simultaneous	3
OG0004373	trophism_PC1	simultaneous	2
OG0004373	trophism_PC1	terminal	3
OG0004373	trophism_PC1	terminal	2
OG0004374	trophism_PC1	simultaneous	1
OG0004374	trophism_PC1	simultaneous	1
OG0004390	trophism_PC1	simultaneous	1
OG0004390	trophism_PC1	simultaneous	1
OG0004391	trophism_PC1	simultaneous	1
OG0004391	trophism_PC1	simultaneous	1
OG0004391	trophism_PC1	simultaneous	1
OG0004402	trophism_PC1	simultaneous	1
OG0004403	trophism_PC1	simultaneous	1
OG0004403	trophism_PC1	simultaneous	1
OG0004403	trophism_PC1	simultaneous	1
OG0004404	trophism_PC1	simultaneous	1
OG0004404	trophism_PC1	simultaneous	1
OG0004404	trophism_PC1	simultaneous	1
OG0004406	trophism_PC1	simultaneous	1
OG0004406	trophism_PC1	simultaneous	1
OG0004408	trophism_PC1	simultaneous	3
OG0004408	trophism_PC1	simultaneous	1
OG0004409	trophism_PC1	simultaneous	1
OG0004409	trophism_PC1	simultaneous	1
OG0004409	trophism_PC1	simultaneous	1
OG0004409	trophism_PC1	simultaneous	1
OG0004411	trophism_PC1	simultaneous	1
OG0004411	trophism_PC1	simultaneous	1
OG0004424	trophism_PC1	simultaneous	1
OG0004424	trophism_PC1	simultaneous	1
OG0004424	trophism_PC1	simultaneous	1
OG0004424	trophism_PC1	simultaneous	1
OG0004444	trophism_PC1	simultaneous	1
OG0004444	trophism_PC1	simultaneous	1
OG0004444	trophism_PC1	simultaneous	1
OG0004445	trophism_PC1	simultaneous	1
OG0004445	trophism_PC1	simultaneous	1
OG0004445	trophism_PC1	simultaneous	1
OG0004448	trophism_PC1	simultaneous	1
OG0004448	trophism_PC1	simultaneous	1
OG0004454	trophism_PC1	simultaneous	1
OG0004454	trophism_PC1	simultaneous	1
OG0004464	trophism_PC1	simultaneous	1
OG0004464	trophism_PC1	simultaneous	1
OG0004464	trophism_PC1	simultaneous	1
OG0004483	trophism_PC1	simultaneous	1
OG0004483	trophism_PC1	simultaneous	1
OG0004490	trophism_PC1	simultaneous	1
OG0004490	trophism_PC1	simultaneous	1
OG0004490	trophism_PC1	simultaneous	1
OG0004492	trophism_PC1	simultaneous	1
OG0004492	trophism_PC1	simultaneous	1
OG0004492	trophism_PC1	simultaneous	1
OG0004495	trophism_PC1	simultaneous	1
OG0004495	trophism_PC1	simultaneous	1
OG0004503	trophism_PC1	simultaneous	1
OG0004503	trophism_PC1	simultaneous	1
OG0004503	trophism_PC1	simultaneous	1
OG0004512	trophism_PC1	simultaneous	1
OG0004519	trophism_PC1	simultaneous	1
OG0004528	trophism_PC1	simultaneous	1
OG0004528	trophism_PC1	simultaneous	1
OG0004528	trophism_PC1	simultaneous	1
OG0004547	trophism_PC1	simultaneous	1
OG0004547	trophism_PC1	simultaneous	1
OG0004572	trophism_PC1	simultaneous	1
OG0004578	trophism_PC1	simultaneous	1
OG0004578	trophism_PC1	simultaneous	1
OG0004580	trophism_PC1	simultaneous	1
OG0004580	trophism_PC1	simultaneous	1
OG0004580	trophism_PC1	simultaneous	1
OG0004585	trophism_PC1	simultaneous	1
OG0004585	trophism_PC1	simultaneous	1
OG0004585	trophism_PC1	simultaneous	1
OG0004593	trophism_PC1	simultaneous	1
OG0004593	trophism_PC1	simultaneous	1
OG0004593	trophism_PC1	simultaneous	1
OG0004594	trophism_PC1	simultaneous	1
OG0004594	trophism_PC1	simultaneous	1
OG0004594	trophism_PC1	simultaneous	1
OG0004601	trophism_PC1	simultaneous	1
OG0004601	trophism_PC1	simultaneous	1
OG0004601	trophism_PC1	simultaneous	1
OG0004607	trophism_PC1	simultaneous	1
OG0004607	trophism_PC1	simultaneous	1
OG0004607	trophism_PC1	simultaneous	1
OG0004610	trophism_PC1	simultaneous	1
OG0004610	trophism_PC1	simultaneous	1
OG0004611	trophism_PC1	simultaneous	1
OG0004611	trophism_PC1	simultaneous	1
OG0004624	trophism_PC1	simultaneous	1
OG0004624	trophism_PC1	simultaneous	1
OG0004626	trophism_PC1	simultaneous	1
OG0004626	trophism_PC1	simultaneous	1
OG0004637	trophism_PC1	simultaneous	1
OG0004641	trophism_PC1	simultaneous	1
OG0004641	trophism_PC1	simultaneous	1
OG0004641	trophism_PC1	simultaneous	1
OG0004646	trophism_PC1	simultaneous	1
OG0004646	trophism_PC1	simultaneous	1
OG0004646	trophism_PC1	simultaneous	1
OG0004651	trophism_PC1	simultaneous	1
OG0004651	trophism_PC1	simultaneous	1
OG0004652	trophism_PC1	simultaneous	1
OG0004652	trophism_PC1	simultaneous	1
OG0004654	trophism_PC1	simultaneous	1
OG0004654	trophism_PC1	simultaneous	1
OG0004654	trophism_PC1	simultaneous	1
OG0004668	trophism_PC1	simultaneous	1
OG0004668	trophism_PC1	simultaneous	1
OG0004668	trophism_PC1	simultaneous	1
OG0004674	trophism_PC1	simultaneous	1
OG0004678	trophism_PC1	simultaneous	1
OG0004678	trophism_PC1	simultaneous	1
OG0004684	trophism_PC1	simultaneous	1
OG0004684	trophism_PC1	simultaneous	1
OG0004684	trophism_PC1	simultaneous	1
OG0004703	trophism_PC1	simultaneous	1
OG0004703	trophism_PC1	simultaneous	1
OG0004703	trophism_PC1	simultaneous	1
OG0004707	trophism_PC1	simultaneous	1
OG0004707	trophism_PC1	simultaneous	1
OG0004715	trophism_PC1	simultaneous	1
OG0004715	trophism_PC1	simultaneous	1
OG0004715	trophism_PC1	simultaneous	1
OG0004720	trophism_PC1	simultaneous	1
OG0004720	trophism_PC1	simultaneous	1
OG0004728	trophism_PC1	simultaneous	1
OG0004734	trophism_PC1	simultaneous	1
OG0004734	trophism_PC1	simultaneous	1
OG0004736	trophism_PC1	simultaneous	1
OG0004736	trophism_PC1	simultaneous	1
OG0004736	trophism_PC1	simultaneous	1
OG0004737	trophism_PC1	simultaneous	2
OG0004737	trophism_PC1	simultaneous	1
OG0004740	trophism_PC1	simultaneous	1
OG0004740	trophism_PC1	simultaneous	1
OG0004741	trophism_PC1	simultaneous	1
OG0004741	trophism_PC1	simultaneous	1
OG0004741	trophism_PC1	simultaneous	1
OG0004746	trophism_PC1	simultaneous	1
OG0004746	trophism_PC1	simultaneous	1
OG0004746	trophism_PC1	simultaneous	1
OG0004746	trophism_PC1	simultaneous	1
OG0004747	trophism_PC1	simultaneous	1
OG0004747	trophism_PC1	simultaneous	1
OG0004747	trophism_PC1	simultaneous	1
OG0004753	trophism_PC1	simultaneous	3
OG0004753	trophism_PC1	simultaneous	2
OG0004753	trophism_PC1	terminal	3
OG0004753	trophism_PC1	terminal	2
OG0004757	trophism_PC1	simultaneous	1
OG0004757	trophism_PC1	simultaneous	1
OG0004771	trophism_PC1	simultaneous	1
OG0004771	trophism_PC1	simultaneous	1
OG0004771	trophism_PC1	simultaneous	1
OG0004776	trophism_PC1	simultaneous	1
OG0004776	trophism_PC1	simultaneous	1
OG0004776	trophism_PC1	simultaneous	1
OG0004777	trophism_PC1	simultaneous	1
OG0004777	trophism_PC1	simultaneous	1
OG0004777	trophism_PC1	simultaneous	1
OG0004779	trophism_PC1	simultaneous	1
OG0004779	trophism_PC1	simultaneous	1
OG0004782	trophism_PC1	simultaneous	1
OG0004782	trophism_PC1	simultaneous	1
OG0004782	trophism_PC1	simultaneous	1
OG0004797	trophism_PC1	simultaneous	1
OG0004811	trophism_PC1	simultaneous	1
OG0004811	trophism_PC1	simultaneous	1
OG0004812	trophism_PC1	simultaneous	1
OG0004812	trophism_PC1	simultaneous	1
OG0004812	trophism_PC1	simultaneous	1
OG0004813	trophism_PC1	simultaneous	1
OG0004813	trophism_PC1	simultaneous	1
OG0004813	trophism_PC1	simultaneous	2
OG0004814	trophism_PC1	simultaneous	1
OG0004814	trophism_PC1	simultaneous	1
OG0004814	trophism_PC1	simultaneous	1
OG0004815	trophism_PC1	simultaneous	1
OG0004815	trophism_PC1	simultaneous	1
OG0004816	trophism_PC1	simultaneous	1
OG0004816	trophism_PC1	simultaneous	1
OG0004816	trophism_PC1	simultaneous	1
OG0004818	trophism_PC1	simultaneous	1
OG0004818	trophism_PC1	simultaneous	1
OG0004818	trophism_PC1	simultaneous	2
OG0004821	trophism_PC1	simultaneous	1
OG0004821	trophism_PC1	simultaneous	1
OG0004841	trophism_PC1	simultaneous	1
OG0004841	trophism_PC1	simultaneous	1
OG0004841	trophism_PC1	simultaneous	1
OG0004849	trophism_PC1	simultaneous	2
OG0004849	trophism_PC1	simultaneous	1
OG0004852	trophism_PC1	simultaneous	1
OG0004852	trophism_PC1	simultaneous	1
OG0004852	trophism_PC1	simultaneous	1
OG0004853	trophism_PC1	simultaneous	1
OG0004853	trophism_PC1	simultaneous	1
OG0004853	trophism_PC1	simultaneous	1
OG0004853	trophism_PC1	simultaneous	1
OG0004858	trophism_PC1	simultaneous	1
OG0004858	trophism_PC1	simultaneous	1
OG0004858	trophism_PC1	simultaneous	1
OG0004867	trophism_PC1	simultaneous	1
OG0004867	trophism_PC1	simultaneous	1
OG0004868	trophism_PC1	simultaneous	1
OG0004868	trophism_PC1	simultaneous	1
OG0004868	trophism_PC1	simultaneous	1
OG0004876	trophism_PC1	simultaneous	1
OG0004876	trophism_PC1	simultaneous	1
OG0004876	trophism_PC1	simultaneous	1
OG0004877	trophism_PC1	simultaneous	1
OG0004877	trophism_PC1	simultaneous	3
OG0004889	trophism_PC1	simultaneous	1
OG0004889	trophism_PC1	simultaneous	1
OG0004889	trophism_PC1	simultaneous	1
OG0004898	trophism_PC1	simultaneous	1
OG0004898	trophism_PC1	simultaneous	1
OG0004898	trophism_PC1	simultaneous	1
OG0004903	trophism_PC1	simultaneous	1
OG0004903	trophism_PC1	simultaneous	1
OG0004908	trophism_PC1	simultaneous	1
OG0004908	trophism_PC1	simultaneous	1
OG0004908	trophism_PC1	simultaneous	1
OG0004909	trophism_PC1	simultaneous	1
OG0004919	trophism_PC1	simultaneous	1
OG0004919	trophism_PC1	simultaneous	1
OG0004919	trophism_PC1	simultaneous	1
OG0004924	trophism_PC1	simultaneous	1
OG0004924	trophism_PC1	simultaneous	1
OG0004924	trophism_PC1	simultaneous	1
OG0004929	trophism_PC1	simultaneous	1
OG0004929	trophism_PC1	simultaneous	1
OG0004929	trophism_PC1	simultaneous	1
OG0004930	trophism_PC1	simultaneous	1
OG0004930	trophism_PC1	simultaneous	1
OG0004941	trophism_PC1	simultaneous	1
OG0004942	trophism_PC1	simultaneous	1
OG0004942	trophism_PC1	simultaneous	1
OG0004942	trophism_PC1	simultaneous	1
OG0004943	trophism_PC1	simultaneous	1
OG0004947	trophism_PC1	simultaneous	1
OG0004947	trophism_PC1	simultaneous	1
OG0004947	trophism_PC1	simultaneous	2
OG0004957	trophism_PC1	simultaneous	1
OG0004957	trophism_PC1	simultaneous	1
OG0004963	trophism_PC1	simultaneous	1
OG0004963	trophism_PC1	simultaneous	1
OG0004963	trophism_PC1	simultaneous	1
OG0004963	trophism_PC1	simultaneous	1
OG0004963	trophism_PC1	simultaneous	1
OG0004973	trophism_PC1	simultaneous	1
OG0004973	trophism_PC1	simultaneous	1
OG0004973	trophism_PC1	simultaneous	1
OG0004977	trophism_PC1	simultaneous	1
OG0004977	trophism_PC1	simultaneous	1
OG0004977	trophism_PC1	simultaneous	1
OG0004980	trophism_PC1	simultaneous	1
OG0004980	trophism_PC1	simultaneous	1
OG0004980	trophism_PC1	simultaneous	1
OG0004981	trophism_PC1	simultaneous	1
OG0004987	trophism_PC1	simultaneous	1
OG0004987	trophism_PC1	simultaneous	1
OG0004997	trophism_PC1	simultaneous	1
OG0004997	trophism_PC1	simultaneous	1
OG0004997	trophism_PC1	simultaneous	1
OG0005000	trophism_PC1	simultaneous	1
OG0005000	trophism_PC1	simultaneous	1
OG0005008	trophism_PC1	simultaneous	1
OG0005008	trophism_PC1	simultaneous	1
OG0005011	trophism_PC1	simultaneous	1
OG0005011	trophism_PC1	simultaneous	1
OG0005011	trophism_PC1	simultaneous	1
OG0005014	trophism_PC1	simultaneous	1
OG0005014	trophism_PC1	simultaneous	1
OG0005014	trophism_PC1	simultaneous	1
OG0005022	trophism_PC1	simultaneous	2
OG0005022	trophism_PC1	simultaneous	1
OG0005024	trophism_PC1	simultaneous	1
OG0005024	trophism_PC1	simultaneous	2
OG0005030	trophism_PC1	simultaneous	1
OG0005030	trophism_PC1	simultaneous	1
OG0005030	trophism_PC1	simultaneous	1
OG0005045	trophism_PC1	simultaneous	1
OG0005045	trophism_PC1	simultaneous	1
OG0005048	trophism_PC1	simultaneous	1
OG0005048	trophism_PC1	simultaneous	1
OG0005048	trophism_PC1	simultaneous	3
OG0005057	trophism_PC1	simultaneous	1
OG0005057	trophism_PC1	simultaneous	1
OG0005057	trophism_PC1	simultaneous	1
OG0005060	trophism_PC1	simultaneous	1
OG0005062	trophism_PC1	simultaneous	1
OG0005062	trophism_PC1	simultaneous	1
OG0005062	trophism_PC1	simultaneous	3
OG0005069	trophism_PC1	simultaneous	1
OG0005069	trophism_PC1	simultaneous	1
OG0005072	trophism_PC1	simultaneous	1
OG0005072	trophism_PC1	simultaneous	1
OG0005080	trophism_PC1	simultaneous	3
OG0005080	trophism_PC1	simultaneous	1
OG0005080	trophism_PC1	simultaneous	1
OG0005086	trophism_PC1	simultaneous	1
OG0005086	trophism_PC1	simultaneous	1
OG0005086	trophism_PC1	simultaneous	1
OG0005088	trophism_PC1	simultaneous	1
OG0005088	trophism_PC1	simultaneous	1
OG0005110	trophism_PC1	simultaneous	1
OG0005125	trophism_PC1	simultaneous	1
OG0005125	trophism_PC1	simultaneous	1
OG0005127	trophism_PC1	simultaneous	2
OG0005127	trophism_PC1	simultaneous	1
OG0005127	trophism_PC1	simultaneous	1
OG0005129	trophism_PC1	simultaneous	1
OG0005129	trophism_PC1	simultaneous	1
OG0005130	trophism_PC1	simultaneous	1
OG0005130	trophism_PC1	simultaneous	1
OG0005133	trophism_PC1	simultaneous	1
OG0005133	trophism_PC1	simultaneous	1
OG0005133	trophism_PC1	simultaneous	1
OG0005137	trophism_PC1	simultaneous	1
OG0005137	trophism_PC1	simultaneous	1
OG0005139	trophism_PC1	simultaneous	1
OG0005139	trophism_PC1	simultaneous	1
OG0005142	trophism_PC1	simultaneous	1
OG0005142	trophism_PC1	simultaneous	1
OG0005165	trophism_PC1	simultaneous	1
OG0005165	trophism_PC1	simultaneous	1
OG0005173	trophism_PC1	simultaneous	1
OG0005173	trophism_PC1	simultaneous	1
OG0005185	trophism_PC1	simultaneous	1
OG0005185	trophism_PC1	simultaneous	1
OG0005186	trophism_PC1	simultaneous	1
OG0005186	trophism_PC1	simultaneous	1
OG0005187	trophism_PC1	simultaneous	1
OG0005187	trophism_PC1	simultaneous	1
OG0005189	trophism_PC1	simultaneous	1
OG0005189	trophism_PC1	simultaneous	1
OG0005194	trophism_PC1	simultaneous	1
OG0005194	trophism_PC1	simultaneous	1
OG0005200	trophism_PC1	simultaneous	1
OG0005200	trophism_PC1	simultaneous	1
OG0005200	trophism_PC1	simultaneous	1
OG0005205	trophism_PC1	simultaneous	1
OG0005205	trophism_PC1	simultaneous	1
OG0005205	trophism_PC1	simultaneous	1
OG0005206	trophism_PC1	simultaneous	1
OG0005206	trophism_PC1	simultaneous	1
OG0005206	trophism_PC1	simultaneous	1
OG0005206	trophism_PC1	simultaneous	1
OG0005208	trophism_PC1	simultaneous	1
OG0005208	trophism_PC1	simultaneous	1
OG0005209	trophism_PC1	simultaneous	1
OG0005209	trophism_PC1	simultaneous	1
OG0005211	trophism_PC1	simultaneous	1
OG0005211	trophism_PC1	simultaneous	1
OG0005211	trophism_PC1	simultaneous	1
OG0005214	trophism_PC1	simultaneous	1
OG0005214	trophism_PC1	simultaneous	1
OG0005215	trophism_PC1	simultaneous	1
OG0005215	trophism_PC1	simultaneous	1
OG0005215	trophism_PC1	simultaneous	1
OG0005223	trophism_PC1	simultaneous	1
OG0005223	trophism_PC1	simultaneous	1
OG0005225	trophism_PC1	simultaneous	1
OG0005225	trophism_PC1	simultaneous	1
OG0005234	trophism_PC1	simultaneous	1
OG0005234	trophism_PC1	simultaneous	1
OG0005234	trophism_PC1	simultaneous	1
OG0005240	trophism_PC1	simultaneous	1
OG0005240	trophism_PC1	simultaneous	1
OG0005240	trophism_PC1	simultaneous	1
OG0005242	trophism_PC1	simultaneous	1
OG0005242	trophism_PC1	simultaneous	1
OG0005242	trophism_PC1	simultaneous	1
OG0005245	trophism_PC1	simultaneous	1
OG0005245	trophism_PC1	simultaneous	1
OG0005245	trophism_PC1	simultaneous	1
OG0005255	trophism_PC1	simultaneous	1
OG0005255	trophism_PC1	simultaneous	1
OG0005255	trophism_PC1	simultaneous	1
OG0005261	trophism_PC1	simultaneous	1
OG0005261	trophism_PC1	simultaneous	1
OG0005268	trophism_PC1	simultaneous	1
OG0005268	trophism_PC1	simultaneous	1
OG0005268	trophism_PC1	simultaneous	1
OG0005278	trophism_PC1	simultaneous	1
OG0005291	trophism_PC1	simultaneous	1
OG0005291	trophism_PC1	simultaneous	1
OG0005291	trophism_PC1	simultaneous	1
OG0005293	trophism_PC1	simultaneous	1
OG0005293	trophism_PC1	simultaneous	1
OG0005300	trophism_PC1	simultaneous	1
OG0005300	trophism_PC1	simultaneous	1
OG0005303	trophism_PC1	simultaneous	1
OG0005303	trophism_PC1	simultaneous	1
OG0005305	trophism_PC1	simultaneous	1
OG0005305	trophism_PC1	simultaneous	1
OG0005305	trophism_PC1	simultaneous	1
OG0005308	trophism_PC1	simultaneous	1
OG0005308	trophism_PC1	simultaneous	1
OG0005308	trophism_PC1	simultaneous	1
OG0005321	trophism_PC1	simultaneous	1
OG0005321	trophism_PC1	simultaneous	1
OG0005321	trophism_PC1	simultaneous	1
OG0005322	trophism_PC1	simultaneous	1
OG0005322	trophism_PC1	simultaneous	1
OG0005333	trophism_PC1	simultaneous	1
OG0005333	trophism_PC1	simultaneous	1
OG0005333	trophism_PC1	simultaneous	1
OG0005337	trophism_PC1	simultaneous	1
OG0005337	trophism_PC1	simultaneous	1
OG0005341	trophism_PC1	simultaneous	1
OG0005341	trophism_PC1	simultaneous	1
OG0005341	trophism_PC1	simultaneous	1
OG0005344	trophism_PC1	simultaneous	1
OG0005344	trophism_PC1	simultaneous	1
OG0005344	trophism_PC1	simultaneous	1
OG0005345	trophism_PC1	simultaneous	1
OG0005345	trophism_PC1	simultaneous	1
OG0005351	trophism_PC1	simultaneous	1
OG0005351	trophism_PC1	simultaneous	1
OG0005351	trophism_PC1	simultaneous	1
OG0005367	trophism_PC1	simultaneous	1
OG0005367	trophism_PC1	simultaneous	1
OG0005381	trophism_PC1	simultaneous	1
OG0005382	trophism_PC1	simultaneous	1
OG0005382	trophism_PC1	simultaneous	1
OG0005382	trophism_PC1	simultaneous	1
OG0005406	trophism_PC1	simultaneous	1
OG0005406	trophism_PC1	simultaneous	1
OG0005413	trophism_PC1	simultaneous	1
OG0005413	trophism_PC1	simultaneous	1
OG0005413	trophism_PC1	simultaneous	1
OG0005426	trophism_PC1	simultaneous	1
OG0005432	trophism_PC1	simultaneous	1
OG0005432	trophism_PC1	simultaneous	1
OG0005436	trophism_PC1	simultaneous	1
OG0005436	trophism_PC1	simultaneous	1
OG0005445	trophism_PC1	simultaneous	1
OG0005460	trophism_PC1	simultaneous	1
OG0005460	trophism_PC1	simultaneous	1
OG0005470	trophism_PC1	simultaneous	1
OG0005470	trophism_PC1	simultaneous	1
OG0005473	trophism_PC1	simultaneous	1
OG0005476	trophism_PC1	simultaneous	1
OG0005476	trophism_PC1	simultaneous	1
OG0005478	trophism_PC1	simultaneous	1
OG0005478	trophism_PC1	simultaneous	1
OG0005496	trophism_PC1	simultaneous	1
OG0005496	trophism_PC1	simultaneous	1
OG0005497	trophism_PC1	simultaneous	1
OG0005498	trophism_PC1	simultaneous	1
OG0005498	trophism_PC1	simultaneous	1
OG0005526	trophism_PC1	simultaneous	1
OG0005526	trophism_PC1	simultaneous	1
OG0005526	trophism_PC1	simultaneous	1
OG0005528	trophism_PC1	simultaneous	1
OG0005528	trophism_PC1	simultaneous	1
OG0005537	trophism_PC1	simultaneous	1
OG0005537	trophism_PC1	simultaneous	1
OG0005537	trophism_PC1	simultaneous	1
OG0005549	trophism_PC1	simultaneous	1
OG0005549	trophism_PC1	simultaneous	1
OG0005549	trophism_PC1	simultaneous	1
OG0005576	trophism_PC1	simultaneous	1
OG0005576	trophism_PC1	simultaneous	1
OG0005576	trophism_PC1	simultaneous	1
OG0005586	trophism_PC1	simultaneous	1
OG0005586	trophism_PC1	simultaneous	1
OG0005593	trophism_PC1	simultaneous	1
OG0005593	trophism_PC1	simultaneous	1
OG0005593	trophism_PC1	simultaneous	1
OG0005596	trophism_PC1	simultaneous	1
OG0005596	trophism_PC1	simultaneous	1
OG0005596	trophism_PC1	simultaneous	1
OG0005610	trophism_PC1	simultaneous	1
OG0005610	trophism_PC1	simultaneous	1
OG0005610	trophism_PC1	simultaneous	1
OG0005618	trophism_PC1	simultaneous	1
OG0005618	trophism_PC1	simultaneous	1
OG0005618	trophism_PC1	simultaneous	1
OG0005649	trophism_PC1	simultaneous	1
OG0005649	trophism_PC1	simultaneous	1
OG0005677	trophism_PC1	simultaneous	1
OG0005677	trophism_PC1	simultaneous	1
OG0005704	trophism_PC1	simultaneous	1
OG0005704	trophism_PC1	simultaneous	1
OG0005704	trophism_PC1	simultaneous	1
OG0005724	trophism_PC1	simultaneous	1
OG0005724	trophism_PC1	simultaneous	1
OG0005724	trophism_PC1	simultaneous	1
OG0005732	trophism_PC1	simultaneous	1
OG0005732	trophism_PC1	simultaneous	1
OG0005732	trophism_PC1	simultaneous	1
OG0005735	trophism_PC1	simultaneous	1
OG0005735	trophism_PC1	simultaneous	1
OG0005738	trophism_PC1	simultaneous	1
OG0005738	trophism_PC1	simultaneous	1
OG0005773	trophism_PC1	simultaneous	1
OG0005773	trophism_PC1	simultaneous	1
OG0005773	trophism_PC1	simultaneous	1
OG0005780	trophism_PC1	simultaneous	1
OG0005780	trophism_PC1	simultaneous	1
OG0005786	trophism_PC1	simultaneous	1
OG0005786	trophism_PC1	simultaneous	1
OG0005790	trophism_PC1	simultaneous	1
OG0005790	trophism_PC1	simultaneous	1
OG0005790	trophism_PC1	simultaneous	1
OG0005800	trophism_PC1	simultaneous	1
OG0005800	trophism_PC1	simultaneous	1
OG0005821	trophism_PC1	simultaneous	1
OG0005821	trophism_PC1	simultaneous	1
OG0005828	trophism_PC1	simultaneous	1
OG0005828	trophism_PC1	simultaneous	1
OG0005828	trophism_PC1	simultaneous	1
OG0005829	trophism_PC1	simultaneous	1
OG0005829	trophism_PC1	simultaneous	1
OG0005830	trophism_PC1	simultaneous	1
OG0005830	trophism_PC1	simultaneous	1
OG0005830	trophism_PC1	simultaneous	1
OG0005833	trophism_PC1	simultaneous	1
OG0005833	trophism_PC1	simultaneous	1
OG0005833	trophism_PC1	simultaneous	1
OG0005839	trophism_PC1	simultaneous	1
OG0005839	trophism_PC1	simultaneous	1
OG0005850	trophism_PC1	simultaneous	1
OG0005850	trophism_PC1	simultaneous	1
OG0005859	trophism_PC1	simultaneous	1
OG0005868	trophism_PC1	simultaneous	1
OG0005868	trophism_PC1	simultaneous	1
OG0005868	trophism_PC1	simultaneous	1
OG0005876	trophism_PC1	simultaneous	1
OG0005876	trophism_PC1	simultaneous	1
OG0005895	trophism_PC1	simultaneous	1
OG0005895	trophism_PC1	simultaneous	1
OG0005899	trophism_PC1	simultaneous	1
OG0005899	trophism_PC1	simultaneous	1
OG0005899	trophism_PC1	simultaneous	1
OG0005907	trophism_PC1	simultaneous	1
OG0005907	trophism_PC1	simultaneous	1
OG0005907	trophism_PC1	simultaneous	1
OG0005908	trophism_PC1	simultaneous	1
OG0005908	trophism_PC1	simultaneous	1
OG0005908	trophism_PC1	simultaneous	1
OG0005918	trophism_PC1	simultaneous	1
OG0005918	trophism_PC1	simultaneous	1
OG0005918	trophism_PC1	simultaneous	1
OG0005919	trophism_PC1	simultaneous	1
OG0005919	trophism_PC1	simultaneous	1
OG0005924	trophism_PC1	simultaneous	1
OG0005924	trophism_PC1	simultaneous	1
OG0005935	trophism_PC1	simultaneous	1
OG0005935	trophism_PC1	simultaneous	1
OG0005935	trophism_PC1	simultaneous	1
OG0005938	trophism_PC1	simultaneous	1
OG0005938	trophism_PC1	simultaneous	1
OG0005938	trophism_PC1	simultaneous	1
OG0005941	trophism_PC1	simultaneous	1
OG0005960	trophism_PC1	simultaneous	1
OG0005960	trophism_PC1	simultaneous	1
OG0005960	trophism_PC1	simultaneous	1
OG0005975	trophism_PC1	simultaneous	1
OG0005982	trophism_PC1	simultaneous	1
OG0005982	trophism_PC1	simultaneous	1
OG0005982	trophism_PC1	simultaneous	1
OG0005996	trophism_PC1	simultaneous	1
OG0006009	trophism_PC1	simultaneous	1
OG0006009	trophism_PC1	simultaneous	1
OG0006009	trophism_PC1	simultaneous	1
OG0006031	trophism_PC1	simultaneous	1
OG0006031	trophism_PC1	simultaneous	1
OG0006035	trophism_PC1	simultaneous	1
OG0006035	trophism_PC1	simultaneous	1
OG0006035	trophism_PC1	simultaneous	1
OG0006037	trophism_PC1	simultaneous	1
OG0006037	trophism_PC1	simultaneous	1
OG0006037	trophism_PC1	simultaneous	1
OG0006038	trophism_PC1	simultaneous	1
OG0006038	trophism_PC1	simultaneous	1
OG0006046	trophism_PC1	simultaneous	1
OG0006046	trophism_PC1	simultaneous	1
OG0006048	trophism_PC1	simultaneous	1
OG0006048	trophism_PC1	simultaneous	1
OG0006048	trophism_PC1	simultaneous	1
OG0006053	trophism_PC1	simultaneous	1
OG0006053	trophism_PC1	simultaneous	1
OG0006053	trophism_PC1	simultaneous	1
OG0006055	trophism_PC1	simultaneous	1
OG0006055	trophism_PC1	simultaneous	1
OG0006057	trophism_PC1	simultaneous	1
OG0006057	trophism_PC1	simultaneous	1
OG0006066	trophism_PC1	simultaneous	1
OG0006066	trophism_PC1	simultaneous	1
OG0006073	trophism_PC1	simultaneous	1
OG0006073	trophism_PC1	simultaneous	1
OG0006073	trophism_PC1	simultaneous	1
OG0006085	trophism_PC1	simultaneous	1
OG0006085	trophism_PC1	simultaneous	1
OG0006088	trophism_PC1	simultaneous	1
OG0006088	trophism_PC1	simultaneous	1
OG0006093	trophism_PC1	simultaneous	1
OG0006093	trophism_PC1	simultaneous	1
OG0006100	trophism_PC1	simultaneous	1
OG0006102	trophism_PC1	simultaneous	1
OG0006102	trophism_PC1	simultaneous	1
OG0006102	trophism_PC1	simultaneous	1
OG0006103	trophism_PC1	simultaneous	1
OG0006111	trophism_PC1	simultaneous	1
OG0006111	trophism_PC1	simultaneous	1
OG0006113	trophism_PC1	simultaneous	1
OG0006113	trophism_PC1	simultaneous	1
OG0006128	trophism_PC1	simultaneous	1
OG0006128	trophism_PC1	simultaneous	1
OG0006139	trophism_PC1	simultaneous	1
OG0006139	trophism_PC1	simultaneous	1
OG0006139	trophism_PC1	simultaneous	1
OG0006143	trophism_PC1	simultaneous	1
OG0006143	trophism_PC1	simultaneous	1
OG0006154	trophism_PC1	simultaneous	1
OG0006156	trophism_PC1	simultaneous	1
OG0006156	trophism_PC1	simultaneous	1
OG0006160	trophism_PC1	simultaneous	1
OG0006160	trophism_PC1	simultaneous	1
OG0006160	trophism_PC1	simultaneous	1
OG0006164	trophism_PC1	simultaneous	1
OG0006164	trophism_PC1	simultaneous	1
OG0006169	trophism_PC1	simultaneous	1
OG0006169	trophism_PC1	simultaneous	1
OG0006169	trophism_PC1	simultaneous	1
OG0006179	trophism_PC1	simultaneous	1
OG0006179	trophism_PC1	simultaneous	1
OG0006179	trophism_PC1	simultaneous	1
OG0006182	trophism_PC1	simultaneous	1
OG0006182	trophism_PC1	simultaneous	1
OG0006182	trophism_PC1	simultaneous	1
OG0006193	trophism_PC1	simultaneous	1
OG0006193	trophism_PC1	simultaneous	2
OG0006193	trophism_PC1	simultaneous	1
OG0006201	trophism_PC1	simultaneous	1
OG0006201	trophism_PC1	simultaneous	1
OG0006207	trophism_PC1	simultaneous	1
OG0006207	trophism_PC1	simultaneous	1
OG0006211	trophism_PC1	simultaneous	1
OG0006211	trophism_PC1	simultaneous	1
OG0006211	trophism_PC1	simultaneous	1
OG0006212	trophism_PC1	simultaneous	1
OG0006212	trophism_PC1	simultaneous	1
OG0006218	trophism_PC1	simultaneous	1
OG0006218	trophism_PC1	simultaneous	1
OG0006218	trophism_PC1	simultaneous	1
OG0006238	trophism_PC1	simultaneous	1
OG0006244	trophism_PC1	simultaneous	1
OG0006244	trophism_PC1	simultaneous	1
OG0006248	trophism_PC1	simultaneous	1
OG0006248	trophism_PC1	simultaneous	1
OG0006257	trophism_PC1	simultaneous	1
OG0006257	trophism_PC1	simultaneous	1
OG0006259	trophism_PC1	simultaneous	1
OG0006259	trophism_PC1	simultaneous	1
OG0006268	trophism_PC1	simultaneous	1
OG0006268	trophism_PC1	simultaneous	1
OG0006268	trophism_PC1	simultaneous	1
OG0006280	trophism_PC1	simultaneous	1
OG0006280	trophism_PC1	simultaneous	1
OG0006280	trophism_PC1	simultaneous	1
OG0006281	trophism_PC1	simultaneous	1
OG0006281	trophism_PC1	simultaneous	1
OG0006288	trophism_PC1	simultaneous	1
OG0006288	trophism_PC1	simultaneous	1
OG0006296	trophism_PC1	simultaneous	1
OG0006297	trophism_PC1	simultaneous	1
OG0006297	trophism_PC1	simultaneous	1
OG0006298	trophism_PC1	simultaneous	1
OG0006298	trophism_PC1	simultaneous	1
OG0006302	trophism_PC1	simultaneous	1
OG0006302	trophism_PC1	simultaneous	1
OG0006309	trophism_PC1	simultaneous	1
OG0006309	trophism_PC1	simultaneous	1
OG0006316	trophism_PC1	simultaneous	1
OG0006316	trophism_PC1	simultaneous	1
OG0006324	trophism_PC1	simultaneous	1
OG0006324	trophism_PC1	simultaneous	1
OG0006331	trophism_PC1	simultaneous	1
OG0006331	trophism_PC1	simultaneous	1
OG0006353	trophism_PC1	simultaneous	1
OG0006353	trophism_PC1	simultaneous	1
OG0006357	trophism_PC1	simultaneous	1
OG0006357	trophism_PC1	simultaneous	1
OG0006361	trophism_PC1	simultaneous	1
OG0006361	trophism_PC1	simultaneous	1
OG0006366	trophism_PC1	simultaneous	1
OG0006366	trophism_PC1	simultaneous	1
OG0006375	trophism_PC1	simultaneous	1
OG0006375	trophism_PC1	simultaneous	1
OG0006382	trophism_PC1	simultaneous	1
OG0006382	trophism_PC1	simultaneous	1
OG0006382	trophism_PC1	simultaneous	1
OG0006384	trophism_PC1	simultaneous	1
OG0006386	trophism_PC1	simultaneous	1
OG0006386	trophism_PC1	simultaneous	1
OG0006399	trophism_PC1	simultaneous	1
OG0006399	trophism_PC1	simultaneous	1
OG0006413	trophism_PC1	simultaneous	1
OG0006413	trophism_PC1	simultaneous	1
OG0006417	trophism_PC1	simultaneous	1
OG0006417	trophism_PC1	simultaneous	1
OG0006425	trophism_PC1	simultaneous	1
OG0006425	trophism_PC1	simultaneous	1
OG0006425	trophism_PC1	simultaneous	1
OG0006436	trophism_PC1	simultaneous	1
OG0006436	trophism_PC1	simultaneous	1
OG0006439	trophism_PC1	simultaneous	1
OG0006439	trophism_PC1	simultaneous	1
OG0006450	trophism_PC1	simultaneous	1
OG0006450	trophism_PC1	simultaneous	1
OG0006450	trophism_PC1	simultaneous	1
OG0006459	trophism_PC1	simultaneous	1
OG0006459	trophism_PC1	simultaneous	1
OG0006459	trophism_PC1	simultaneous	1
OG0006464	trophism_PC1	simultaneous	1
OG0006464	trophism_PC1	simultaneous	1
OG0006464	trophism_PC1	simultaneous	1
OG0006469	trophism_PC1	simultaneous	1
OG0006469	trophism_PC1	simultaneous	1
OG0006469	trophism_PC1	simultaneous	1
OG0006482	trophism_PC1	simultaneous	1
OG0006484	trophism_PC1	simultaneous	1
OG0006484	trophism_PC1	simultaneous	1
OG0006484	trophism_PC1	simultaneous	1
OG0006487	trophism_PC1	simultaneous	1
OG0006487	trophism_PC1	simultaneous	1
OG0006487	trophism_PC1	simultaneous	1
OG0006488	trophism_PC1	simultaneous	1
OG0006488	trophism_PC1	simultaneous	1
OG0006491	trophism_PC1	simultaneous	1
OG0006513	trophism_PC1	simultaneous	1
OG0006513	trophism_PC1	simultaneous	1
OG0006519	trophism_PC1	simultaneous	1
OG0006519	trophism_PC1	simultaneous	1
OG0006524	trophism_PC1	simultaneous	1
OG0006526	trophism_PC1	simultaneous	1
OG0006526	trophism_PC1	simultaneous	1
OG0006526	trophism_PC1	simultaneous	1
OG0006529	trophism_PC1	simultaneous	1
OG0006529	trophism_PC1	simultaneous	1
OG0006533	trophism_PC1	simultaneous	1
OG0006533	trophism_PC1	simultaneous	1
OG0006536	trophism_PC1	simultaneous	1
OG0006536	trophism_PC1	simultaneous	1
OG0006536	trophism_PC1	simultaneous	1
OG0006551	trophism_PC1	simultaneous	1
OG0006552	trophism_PC1	simultaneous	1
OG0006552	trophism_PC1	simultaneous	1
OG0006552	trophism_PC1	simultaneous	1
OG0006555	trophism_PC1	simultaneous	1
OG0006555	trophism_PC1	simultaneous	1
OG0006555	trophism_PC1	simultaneous	1
OG0006558	trophism_PC1	simultaneous	1
OG0006558	trophism_PC1	simultaneous	1
OG0006569	trophism_PC1	simultaneous	1
OG0006577	trophism_PC1	simultaneous	1
OG0006590	trophism_PC1	simultaneous	1
OG0006594	trophism_PC1	simultaneous	1
OG0006624	trophism_PC1	simultaneous	1
OG0006624	trophism_PC1	simultaneous	1
OG0006645	trophism_PC1	simultaneous	1
OG0006645	trophism_PC1	simultaneous	1
OG0006645	trophism_PC1	simultaneous	1
OG0006654	trophism_PC1	simultaneous	1
OG0006657	trophism_PC1	simultaneous	1
OG0006662	trophism_PC1	simultaneous	1
OG0006662	trophism_PC1	simultaneous	1
OG0006662	trophism_PC1	simultaneous	1
OG0006663	trophism_PC1	simultaneous	1
OG0006663	trophism_PC1	simultaneous	1
OG0006698	trophism_PC1	simultaneous	1
OG0006698	trophism_PC1	simultaneous	1
OG0006698	trophism_PC1	simultaneous	1
OG0006705	trophism_PC1	simultaneous	1
OG0006705	trophism_PC1	simultaneous	1
OG0006705	trophism_PC1	simultaneous	1
OG0006707	trophism_PC1	simultaneous	1
OG0006707	trophism_PC1	simultaneous	1
OG0006707	trophism_PC1	simultaneous	1
OG0006709	trophism_PC1	simultaneous	1
OG0006709	trophism_PC1	simultaneous	1
OG0006714	trophism_PC1	simultaneous	1
OG0006714	trophism_PC1	simultaneous	1
OG0006717	trophism_PC1	simultaneous	1
OG0006717	trophism_PC1	simultaneous	1
OG0006717	trophism_PC1	simultaneous	1
OG0006721	trophism_PC1	simultaneous	1
OG0006726	trophism_PC1	simultaneous	1
OG0006726	trophism_PC1	simultaneous	1
OG0006739	trophism_PC1	simultaneous	1
OG0006780	trophism_PC1	simultaneous	1
OG0006804	trophism_PC1	simultaneous	1
OG0006804	trophism_PC1	simultaneous	1
OG0006804	trophism_PC1	simultaneous	1
OG0006805	trophism_PC1	simultaneous	1
OG0006809	trophism_PC1	simultaneous	1
OG0006812	trophism_PC1	simultaneous	1
OG0006812	trophism_PC1	simultaneous	1
OG0006830	trophism_PC1	simultaneous	1
OG0006880	trophism_PC1	simultaneous	1
OG0006885	trophism_PC1	simultaneous	1
OG0006893	trophism_PC1	simultaneous	1
OG0006968	trophism_PC1	simultaneous	1
OG0006968	trophism_PC1	simultaneous	1
OG0006972	trophism_PC1	simultaneous	1
OG0006972	trophism_PC1	simultaneous	1
OG0006976	trophism_PC1	simultaneous	1
OG0006995	trophism_PC1	simultaneous	1
OG0007002	trophism_PC1	simultaneous	1
OG0007021	trophism_PC1	simultaneous	1
OG0007044	trophism_PC1	simultaneous	1
OG0007044	trophism_PC1	simultaneous	1
OG0007052	trophism_PC1	simultaneous	1
OG0007070	trophism_PC1	simultaneous	1
OG0007071	trophism_PC1	simultaneous	1
OG0007071	trophism_PC1	simultaneous	1
OG0007090	trophism_PC1	simultaneous	1
OG0007090	trophism_PC1	simultaneous	1
OG0007090	trophism_PC1	simultaneous	1
OG0007105	trophism_PC1	simultaneous	1
OG0007105	trophism_PC1	simultaneous	1
OG0007105	trophism_PC1	simultaneous	1
OG0007123	trophism_PC1	simultaneous	1
OG0007129	trophism_PC1	simultaneous	1
OG0007154	trophism_PC1	simultaneous	1
OG0007176	trophism_PC1	simultaneous	1
OG0007178	trophism_PC1	simultaneous	1
OG0007178	trophism_PC1	simultaneous	1
OG0007178	trophism_PC1	simultaneous	1
OG0007185	trophism_PC1	simultaneous	1
OG0007185	trophism_PC1	simultaneous	1
OG0007185	trophism_PC1	simultaneous	1
OG0007223	trophism_PC1	simultaneous	1
OG0007223	trophism_PC1	simultaneous	1
OG0007223	trophism_PC1	simultaneous	1
OG0007250	trophism_PC1	simultaneous	1
OG0007250	trophism_PC1	simultaneous	1
OG0007250	trophism_PC1	simultaneous	1
OG0007271	trophism_PC1	simultaneous	1
OG0007304	trophism_PC1	simultaneous	1
OG0007405	trophism_PC1	simultaneous	1
OG0007414	trophism_PC1	simultaneous	1
OG0007414	trophism_PC1	simultaneous	1
OG0007433	trophism_PC1	simultaneous	1
OG0007451	trophism_PC1	simultaneous	1
OG0007471	trophism_PC1	simultaneous	1
OG0007471	trophism_PC1	simultaneous	1
OG0007471	trophism_PC1	simultaneous	1
OG0007494	trophism_PC1	simultaneous	1
OG0007532	trophism_PC1	simultaneous	1
OG0007532	trophism_PC1	simultaneous	1
OG0007541	trophism_PC1	simultaneous	1
OG0007541	trophism_PC1	simultaneous	1
OG0007567	trophism_PC1	simultaneous	1
OG0007567	trophism_PC1	simultaneous	1
OG0007567	trophism_PC1	simultaneous	1
OG0007569	trophism_PC1	simultaneous	1
OG0007699	trophism_PC1	simultaneous	1
OG0007707	trophism_PC1	simultaneous	1
OG0007707	trophism_PC1	simultaneous	1
OG0007707	trophism_PC1	simultaneous	1
OG0007806	trophism_PC1	simultaneous	1
OG0007829	trophism_PC1	simultaneous	1
OG0007868	trophism_PC1	simultaneous	1
OG0007868	trophism_PC1	simultaneous	1
OG0007868	trophism_PC1	simultaneous	1
OG0007877	trophism_PC1	simultaneous	1
OG0007877	trophism_PC1	simultaneous	1
OG0007877	trophism_PC1	simultaneous	1
OG0007924	trophism_PC1	simultaneous	1
OG0007934	trophism_PC1	simultaneous	1
OG0007934	trophism_PC1	simultaneous	1
OG0007934	trophism_PC1	simultaneous	1
OG0008006	trophism_PC1	simultaneous	1
OG0008006	trophism_PC1	simultaneous	1
OG0008006	trophism_PC1	simultaneous	1
OG0008010	trophism_PC1	simultaneous	1
OG0008010	trophism_PC1	simultaneous	1
OG0008013	trophism_PC1	simultaneous	1
OG0008013	trophism_PC1	simultaneous	1
OG0008024	trophism_PC1	simultaneous	1
OG0008026	trophism_PC1	simultaneous	1
OG0008105	trophism_PC1	simultaneous	1
OG0008105	trophism_PC1	simultaneous	1
OG0008135	trophism_PC1	simultaneous	1
OG0008135	trophism_PC1	simultaneous	1
OG0008135	trophism_PC1	simultaneous	1
OG0008243	trophism_PC1	simultaneous	1
OG0008243	trophism_PC1	simultaneous	1
OG0008353	trophism_PC1	simultaneous	1
OG0008398	trophism_PC1	simultaneous	1
OG0008436	trophism_PC1	simultaneous	1
OG0008436	trophism_PC1	simultaneous	1
OG0008436	trophism_PC1	simultaneous	1
OG0008456	trophism_PC1	simultaneous	1
OG0008532	trophism_PC1	simultaneous	1
OG0008532	trophism_PC1	simultaneous	1
OG0008534	trophism_PC1	simultaneous	1
OG0008573	trophism_PC1	simultaneous	1
OG0008634	trophism_PC1	simultaneous	1
OG0009034	trophism_PC1	simultaneous	1
OG0009034	trophism_PC1	simultaneous	1
OG0009034	trophism_PC1	simultaneous	1
OG0009237	trophism_PC1	simultaneous	1
OG0009237	trophism_PC1	simultaneous	1
OG0009265	trophism_PC1	simultaneous	1
OG0009626	trophism_PC1	simultaneous	1
OG0009737	trophism_PC1	simultaneous	1
OG0010664	trophism_PC1	simultaneous	1
OG0010664	trophism_PC1	simultaneous	1
OG0010751	trophism_PC1	simultaneous	1
OG0010751	trophism_PC1	simultaneous	1
OG0011962	trophism_PC1	simultaneous	1
OG0000010	trophism_PC2	simultaneous	1
OG0000010	trophism_PC2	simultaneous	1
OG0000010	trophism_PC2	simultaneous	1
OG0000108	trophism_PC2	subsequent	2
OG0000108	trophism_PC2	terminal	2
OG0000118	trophism_PC2	terminal	1
OG0000118	trophism_PC2	terminal	1
OG0000151	trophism_PC2	simultaneous	1
OG0000151	trophism_PC2	simultaneous	1
OG0000166	trophism_PC2	simultaneous	1
OG0000169	trophism_PC2	simultaneous	1
OG0000180	trophism_PC2	simultaneous	1
OG0000193	trophism_PC2	simultaneous	1
OG0000193	trophism_PC2	simultaneous	1
OG0000193	trophism_PC2	simultaneous	1
OG0000194	trophism_PC2	simultaneous	1
OG0000202	trophism_PC2	simultaneous	1
OG0000217	trophism_PC2	simultaneous	1
OG0000219	trophism_PC2	simultaneous	1
OG0000223	trophism_PC2	simultaneous	2
OG0000223	trophism_PC2	simultaneous	2
OG0000223	trophism_PC2	simultaneous	1
OG0000223	trophism_PC2	terminal	2
OG0000223	trophism_PC2	terminal	2
OG0000223	trophism_PC2	terminal	1
OG0000240	trophism_PC2	simultaneous	1
OG0000240	trophism_PC2	simultaneous	1
OG0000240	trophism_PC2	simultaneous	1
OG0000266	trophism_PC2	simultaneous	1
OG0000266	trophism_PC2	simultaneous	1
OG0000284	trophism_PC2	simultaneous	2
OG0000284	trophism_PC2	simultaneous	1
OG0000284	trophism_PC2	simultaneous	1
OG0000284	trophism_PC2	terminal	2
OG0000284	trophism_PC2	terminal	1
OG0000284	trophism_PC2	terminal	1
OG0000297	trophism_PC2	simultaneous	1
OG0000297	trophism_PC2	simultaneous	1
OG0000297	trophism_PC2	simultaneous	1
OG0000297	trophism_PC2	simultaneous	1
OG0000315	trophism_PC2	simultaneous	1
OG0000315	trophism_PC2	simultaneous	1
OG0000315	trophism_PC2	simultaneous	1
OG0000321	trophism_PC2	simultaneous	2
OG0000321	trophism_PC2	simultaneous	1
OG0000337	trophism_PC2	simultaneous	1
OG0000337	trophism_PC2	simultaneous	1
OG0000342	trophism_PC2	simultaneous	1
OG0000349	trophism_PC2	simultaneous	2
OG0000349	trophism_PC2	simultaneous	1
OG0000349	trophism_PC2	simultaneous	1
OG0000349	trophism_PC2	terminal	2
OG0000349	trophism_PC2	terminal	1
OG0000349	trophism_PC2	terminal	1
OG0000353	trophism_PC2	simultaneous	1
OG0000353	trophism_PC2	simultaneous	1
OG0000368	trophism_PC2	simultaneous	1
OG0000388	trophism_PC2	simultaneous	1
OG0000388	trophism_PC2	simultaneous	1
OG0000388	trophism_PC2	simultaneous	1
OG0000389	trophism_PC2	terminal	1
OG0000390	trophism_PC2	simultaneous	1
OG0000393	trophism_PC2	simultaneous	1
OG0000426	trophism_PC2	simultaneous	1
OG0000426	trophism_PC2	simultaneous	1
OG0000426	trophism_PC2	simultaneous	1
OG0000430	trophism_PC2	simultaneous	1
OG0000430	trophism_PC2	simultaneous	1
OG0000431	trophism_PC2	simultaneous	1
OG0000433	trophism_PC2	simultaneous	1
OG0000433	trophism_PC2	simultaneous	1
OG0000433	trophism_PC2	simultaneous	1
OG0000434	trophism_PC2	terminal	1
OG0000454	trophism_PC2	simultaneous	1
OG0000454	trophism_PC2	simultaneous	1
OG0000454	trophism_PC2	simultaneous	1
OG0000465	trophism_PC2	simultaneous	1
OG0000465	trophism_PC2	simultaneous	1
OG0000472	trophism_PC2	simultaneous	1
OG0000472	trophism_PC2	simultaneous	1
OG0000472	trophism_PC2	simultaneous	1
OG0000477	trophism_PC2	terminal	1
OG0000477	trophism_PC2	terminal	3
OG0000477	trophism_PC2	terminal	2
OG0000477	trophism_PC2	simultaneous	1
OG0000477	trophism_PC2	simultaneous	3
OG0000477	trophism_PC2	simultaneous	2
OG0000477	trophism_PC2	subsequent	1
OG0000477	trophism_PC2	subsequent	3
OG0000477	trophism_PC2	subsequent	2
OG0000479	trophism_PC2	simultaneous	1
OG0000481	trophism_PC2	simultaneous	2
OG0000481	trophism_PC2	simultaneous	1
OG0000481	trophism_PC2	simultaneous	1
OG0000486	trophism_PC2	simultaneous	1
OG0000486	trophism_PC2	simultaneous	1
OG0000487	trophism_PC2	simultaneous	1
OG0000487	trophism_PC2	simultaneous	1
OG0000490	trophism_PC2	terminal	2
OG0000490	trophism_PC2	terminal	1
OG0000490	trophism_PC2	terminal	1
OG0000490	trophism_PC2	simultaneous	2
OG0000490	trophism_PC2	simultaneous	1
OG0000490	trophism_PC2	simultaneous	1
OG0000497	trophism_PC2	simultaneous	1
OG0000497	trophism_PC2	simultaneous	1
OG0000502	trophism_PC2	simultaneous	1
OG0000502	trophism_PC2	simultaneous	1
OG0000502	trophism_PC2	simultaneous	1
OG0000504	trophism_PC2	simultaneous	2
OG0000504	trophism_PC2	terminal	2
OG0000507	trophism_PC2	simultaneous	1
OG0000507	trophism_PC2	simultaneous	1
OG0000507	trophism_PC2	simultaneous	1
OG0000514	trophism_PC2	simultaneous	1
OG0000514	trophism_PC2	simultaneous	1
OG0000514	trophism_PC2	simultaneous	1
OG0000529	trophism_PC2	simultaneous	1
OG0000529	trophism_PC2	simultaneous	1
OG0000529	trophism_PC2	simultaneous	1
OG0000534	trophism_PC2	subsequent	3
OG0000534	trophism_PC2	subsequent	3
OG0000534	trophism_PC2	simultaneous	3
OG0000534	trophism_PC2	simultaneous	3
OG0000534	trophism_PC2	terminal	3
OG0000534	trophism_PC2	terminal	3
OG0000540	trophism_PC2	simultaneous	1
OG0000540	trophism_PC2	simultaneous	1
OG0000540	trophism_PC2	simultaneous	1
OG0000566	trophism_PC2	simultaneous	1
OG0000566	trophism_PC2	simultaneous	1
OG0000573	trophism_PC2	simultaneous	1
OG0000573	trophism_PC2	simultaneous	1
OG0000573	trophism_PC2	simultaneous	1
OG0000604	trophism_PC2	simultaneous	1
OG0000607	trophism_PC2	simultaneous	1
OG0000607	trophism_PC2	simultaneous	1
OG0000608	trophism_PC2	simultaneous	1
OG0000608	trophism_PC2	simultaneous	1
OG0000608	trophism_PC2	simultaneous	1
OG0000626	trophism_PC2	simultaneous	1
OG0000626	trophism_PC2	simultaneous	1
OG0000626	trophism_PC2	simultaneous	1
OG0000634	trophism_PC2	simultaneous	1
OG0000634	trophism_PC2	simultaneous	1
OG0000647	trophism_PC2	simultaneous	1
OG0000647	trophism_PC2	simultaneous	1
OG0000647	trophism_PC2	simultaneous	1
OG0000660	trophism_PC2	simultaneous	2
OG0000660	trophism_PC2	simultaneous	1
OG0000660	trophism_PC2	terminal	2
OG0000660	trophism_PC2	terminal	1
OG0000673	trophism_PC2	simultaneous	1
OG0000673	trophism_PC2	simultaneous	1
OG0000673	trophism_PC2	simultaneous	1
OG0000682	trophism_PC2	simultaneous	1
OG0000682	trophism_PC2	simultaneous	1
OG0000682	trophism_PC2	simultaneous	1
OG0000682	trophism_PC2	simultaneous	1
OG0000683	trophism_PC2	terminal	3
OG0000683	trophism_PC2	terminal	1
OG0000683	trophism_PC2	terminal	1
OG0000683	trophism_PC2	simultaneous	3
OG0000683	trophism_PC2	simultaneous	1
OG0000683	trophism_PC2	simultaneous	1
OG0000683	trophism_PC2	subsequent	3
OG0000683	trophism_PC2	subsequent	1
OG0000683	trophism_PC2	subsequent	1
OG0000684	trophism_PC2	terminal	1
OG0000704	trophism_PC2	simultaneous	1
OG0000704	trophism_PC2	simultaneous	1
OG0000704	trophism_PC2	simultaneous	2
OG0000708	trophism_PC2	simultaneous	1
OG0000719	trophism_PC2	simultaneous	1
OG0000719	trophism_PC2	simultaneous	1
OG0000719	trophism_PC2	simultaneous	1
OG0000721	trophism_PC2	simultaneous	1
OG0000721	trophism_PC2	simultaneous	1
OG0000721	trophism_PC2	simultaneous	1
OG0000728	trophism_PC2	simultaneous	1
OG0000728	trophism_PC2	simultaneous	1
OG0000728	trophism_PC2	simultaneous	1
OG0000729	trophism_PC2	simultaneous	1
OG0000729	trophism_PC2	simultaneous	1
OG0000737	trophism_PC2	simultaneous	1
OG0000737	trophism_PC2	simultaneous	1
OG0000737	trophism_PC2	simultaneous	2
OG0000737	trophism_PC2	terminal	1
OG0000737	trophism_PC2	terminal	1
OG0000737	trophism_PC2	terminal	2
OG0000747	trophism_PC2	terminal	3
OG0000747	trophism_PC2	terminal	2
OG0000747	trophism_PC2	simultaneous	3
OG0000747	trophism_PC2	simultaneous	2
OG0000747	trophism_PC2	subsequent	3
OG0000747	trophism_PC2	subsequent	2
OG0000752	trophism_PC2	simultaneous	1
OG0000752	trophism_PC2	simultaneous	1
OG0000754	trophism_PC2	subsequent	3
OG0000754	trophism_PC2	subsequent	1
OG0000754	trophism_PC2	simultaneous	3
OG0000754	trophism_PC2	simultaneous	1
OG0000754	trophism_PC2	terminal	3
OG0000754	trophism_PC2	terminal	1
OG0000757	trophism_PC2	simultaneous	1
OG0000757	trophism_PC2	simultaneous	1
OG0000758	trophism_PC2	simultaneous	1
OG0000758	trophism_PC2	simultaneous	1
OG0000766	trophism_PC2	simultaneous	1
OG0000766	trophism_PC2	simultaneous	1
OG0000766	trophism_PC2	simultaneous	1
OG0000768	trophism_PC2	simultaneous	1
OG0000768	trophism_PC2	simultaneous	1
OG0000768	trophism_PC2	simultaneous	3
OG0000777	trophism_PC2	simultaneous	1
OG0000781	trophism_PC2	terminal	2
OG0000781	trophism_PC2	terminal	3
OG0000781	trophism_PC2	subsequent	2
OG0000781	trophism_PC2	subsequent	3
[truncated: 3,620 more rows]
