# Supplementary material for: Phylogenomic signatures of repeat-induced point mutations across the fungal kingdom
Source: PLoS Biol. 2025 Oct 15;23(10):e3003433. doi: 10.1371/journal.pbio.3003433 (PMC12543289; doi:10.1371/journal.pbio.3003433)
Supplement: S17 Table — The number of proteins with the given Pfam domain is given in the n_protein column. (XLSX) [file pbio.3003433.s040.xlsx]

## Sheet: Sheet1
Supplementary Table S17 : List of the protein domains most commonly associated (top 1 Pfam) with proteins assigned to orthogroups associated with variation in one of the genome assembly metrics (variable column). The number of proteins with the given Pfam domain is given in the n_protein column
orthogroup	pfam_id	pfam	n_protein	variable
OG0000108	PF05057.15	DUF676	4028	trophism
OG0000223			2930	trophism
OG0000284	PF07519.12	Tannase	3886	trophism
OG0000321	PF00295.18	Glyco_hydro_28	3582	trophism
OG0000349	PF11374.9	DUF3176	2825	trophism
OG0000414	PF00067.23	p450	2959	trophism
OG0000477	PF00331.21	Glyco_hydro_10	2875	trophism
OG0000481	PF13640.7	2OG-FeII_Oxy_3	1428	trophism
OG0000490	PF01965.25	DJ-1_PfpI	2576	trophism
OG0000504	PF00106.26	adh_short	2717	trophism
OG0000534	PF00840.21	Glyco_hydro_7	2716	trophism
OG0000660	PF03211.14	Pectate_lyase	2410	trophism
OG0000683	PF08530.11	PepX_C	2218	trophism
OG0000704	PF00657.23	Lipase_GDSL	1577	trophism
OG0000737	PF00295.18	Glyco_hydro_28	2235	trophism
OG0000747	PF04616.15	Glyco_hydro_43	2185	trophism
OG0000754	PF17389.3	Bac_rhamnosid6H	1733	trophism
OG0000768	PF13649.7	Methyltransf_25	1703	trophism
OG0000781	PF00732.20	GMC_oxred_N	1711	trophism
OG0000799	PF00457.18	Glyco_hydro_11	2125	trophism
OG0000813	PF00501.29	AMP-binding	647	trophism
OG0000835	PF00172.19	Zn_clus	1466	trophism
OG0000838	PF13229.7	Beta_helix	1354	trophism
OG0000861	PF01926.24	MMR_HSR1	1385	trophism
OG0000922	PF05199.14	GMC_oxred_C	1827	trophism
OG0000974	PF00190.23	Cupin_1	1826	trophism
OG0000988	PF05630.12	NPP1	1847	trophism
OG0000997	PF01095.20	Pectinesterase	1802	trophism
OG0001039	PF01670.17	Glyco_hydro_12	1757	trophism
OG0001054	PF00544.20	Pectate_lyase_4	1749	trophism
OG0001111	PF00648.22	Peptidase_C2	1625	trophism
OG0001206	PF07366.13	SnoaL	1415	trophism
OG0001216	PF04616.15	Glyco_hydro_43	1570	trophism
OG0001236	PF01055.27	Glyco_hydro_31	1587	trophism
OG0001296	PF10503.10	Esterase_PHB	1516	trophism
OG0001434	PF01341.18	Glyco_hydro_6	1441	trophism
OG0001463	PF00150.19	Cellulase	1381	trophism
OG0001821	PF13639.7	zf-RING_2	1198	trophism
OG0002905	PF07883.12	Cupin_2	764	trophism
OG0002932	PF04616.15	Glyco_hydro_43	1231	trophism
OG0003285	PF06964.13	Alpha-L-AF_C	1155	trophism
OG0003468	PF04616.15	Glyco_hydro_43	951	trophism
OG0003469	PF14498.7	Glyco_hyd_65N_2	1135	trophism
OG0003501	PF13640.7	2OG-FeII_Oxy_3	1108	trophism
OG0004039	PF01915.23	Glyco_hydro_3_C	1012	trophism
OG0004068	PF02012.21	BNR	867	trophism
OG0004166	PF07470.14	Glyco_hydro_88	999	trophism
OG0004215	PF03330.19	DPBB_1	639	trophism
OG0004373	PF13472.7	Lipase_GDSL_2	912	trophism
OG0004408	PF03067.16	LPMO_10	766	trophism
OG0004737	PF12396.9	DUF3659	683	trophism
OG0004753	PF07745.14	Glyco_hydro_53	844	trophism
OG0004813	PF00857.21	Isochorismatase	637	trophism
OG0004818	PF02826.20	2-Hacid_dh_C	818	trophism
OG0004849	PF09284.11	RhgB_N	791	trophism
OG0004877	PF04678.14	MCU	785	trophism
OG0004947	PF03664.14	Glyco_hydro_62	777	trophism
OG0005022	PF07470.14	Glyco_hydro_88	754	trophism
OG0005024	PF06964.13	Alpha-L-AF_C	717	trophism
OG0005048	PF13472.7	Lipase_GDSL_2	726	trophism
OG0005062	PF13472.7	Lipase_GDSL_2	711	trophism
OG0005080	PF12006.9	DUF3500	726	trophism
OG0005127	PF09206.12	ArabFuran-catal	706	trophism
OG0005233			594	trophism
OG0005909	PF00071.23	Ras	467	trophism
OG0006193			391	trophism
OG0000460	PF11905.9	DUF3425	2197	repeat_enrichment
OG0010043	PF08693.11	SKG6	90	segmentation
OG0010677			59	segmentation
OG0010944			90	segmentation
OG0011282			42	segmentation
OG0012006			67	segmentation
OG0012334			47	segmentation
OG0012521	PF14295.7	PAN_4	54	segmentation
OG0012737	PF03854.15	zf-P11	76	segmentation
OG0012808	PF05730.12	CFEM	52	segmentation
OG0013558			27	segmentation
OG0014010			67	segmentation
OG0014206			24	segmentation
OG0015295			36	segmentation
OG0000060	PF00067.23	p450	8843	totalBases
OG0000094	PF00004.30	AAA	6195	totalBases
OG0000127	PF01753.19	zf-MYND	4882	totalBases
OG0000168	PF00350.24	Dynamin_N	4584	totalBases
OG0000305	PF01485.22	IBR	2739	totalBases
OG0000339	PF13086.7	AAA_11	2732	totalBases
OG0000385	PF00149.29	Metallophos	2453	totalBases
OG0000551	PF08022.13	FAD_binding_8	2494	totalBases
OG0004127	PF00710.21	Asparaginase	957	totalBases
OG0004313	PF01370.22	Epimerase	843	totalBases
OG0004447	PF04909.15	Amidohydro_2	898	totalBases
OG0004542	PF07690.17	MFS_1	894	totalBases
OG0004744	PF09728.10	Taxilin	798	totalBases
