# Supplementary material for: Phylogenomic signatures of repeat-induced point mutations across the fungal kingdom
Source: PLoS Biol. 2025 Oct 15;23(10):e3003433. doi: 10.1371/journal.pbio.3003433 (PMC12543289; doi:10.1371/journal.pbio.3003433)
Supplement: S18 Table — Synteny ratios were computed by dividing the number of species with the orthogroup in range of the focal orthogroup by the total number of species carrying the focal orthogroup. The synteny of each of the 4,666 orthogroups was summarized by the mean synteny of all the orthogroups found in the 10 upstream + 10 downstream neighboring gene range. (XLSX) [file pbio.3003433.s041.xlsx]

## Sheet: Sheet1
Supplementary Table S18 : Relative synteny for a list of 4,666 orthogroups mostly single-copy across the 1,239 genome assemblies (>80% of the species)
focal_orthogroup	focal_orthogroup_mean_syn	focal_orthogroup_median_syn	focal_orthogroup_sd_syn	RIP_genes
OG0006192	0.0773311569067537	0.0689655172413793	0.0770393634368502
OG0006652	0.0819672131147541	0.0526315789473684	0.089908668184063
OG0006995	0.0832224685883222	0.0609756097560976	0.127012445376631
OG0005473	0.0837994034302759	0.063758389261745	0.111167766103277
OG0007503	0.0839394914708722	0.0627615062761506	0.116712397154517
OG0007639	0.0842911877394636	0.0517241379310345	0.129008177279153
OG0005332	0.084312723556464	0.0606796116504854	0.125182937042754
OG0006365	0.084532565824539	0.0628930817610063	0.123860345377206
OG0005538	0.0854360839584754	0.0660377358490566	0.104933643548213
OG0004892	0.0856082238720731	0.0679611650485437	0.102362874999459
OG0006177	0.0865578780767342	0.0677290836653386	0.110918120833112
OG0003995	0.0868159203980099	0.0660980810234542	0.121280414863378
OG0004094	0.0871994801819363	0.0657894736842105	0.127754700084295
OG0004555	0.0873114739511501	0.0668016194331984	0.101037275566081
OG0006050	0.0874494287111546	0.0701107011070111	0.104817288200341
OG0006062	0.0877407342759062	0.0623145400593472	0.13261572779403
OG0001902	0.0879667090509768	0.0600315955766193	0.147133920376536
OG0007740	0.088051948051948	0.0727272727272727	0.113424496640889
OG0004811	0.0881568144499179	0.0634920634920635	0.123595659460605
OG0006234	0.0881629785739375	0.0659340659340659	0.112498431525325
OG0005070	0.088207209357842	0.0669014084507042	0.122116271859069
OG0006230	0.0883384146341463	0.0682926829268293	0.117829269574891
OG0006882	0.088536366357378	0.0700389105058366	0.117253273738528
OG0004774	0.0885854341736695	0.0714285714285714	0.114105341273252
OG0006201	0.0887552528619041	0.0671641791044776	0.0964768775701506
OG0003223	0.0889611171301312	0.0625978090766823	0.13079818316274
OG0000928	0.0891366856020759	0.0670103092783505	0.105041288745279
OG0004678	0.0891544117647059	0.0679513184584178	0.118382747599408
OG0005460	0.0896675651392633	0.0613207547169811	0.144707376810735
OG0004878	0.0896816437118989	0.0621359223300971	0.143534456795948
OG0001305	0.0899241603466956	0.0681818181818182	0.112684374915241
OG0007039	0.0899280575539568	0.0611510791366906	0.140595577194161
OG0004048	0.0899789111926892	0.0691244239631336	0.124044084456571
OG0005399	0.0900122299225438	0.0717488789237668	0.126012321437131
OG0004734	0.0900909810126582	0.0622362869198312	0.119738106511618
OG0005245	0.0905139067968318	0.0719101123595506	0.120547455190896
OG0005066	0.0908581462248291	0.0636604774535809	0.114317776754661
OG0005593	0.0910730080968905	0.0676328502415459	0.112931345916839
OG0006249	0.0910865322055953	0.0603448275862069	0.132728887637787
OG0002698	0.0912762391252295	0.0705563093622795	0.104652712315988
OG0001164	0.0913286713286713	0.0748251748251748	0.112432886294759
OG0004813	0.0914396887159533	0.0642023346303502	0.13474079498498
OG0005385	0.0914402570844289	0.0674846625766871	0.144444900807822
OG0005014	0.0914740243599304	0.0715883668903803	0.118217855084774
OG0005551	0.0915163434151634	0.0717821782178218	0.110952870672559
OG0004373	0.0915677508863882	0.064128256513026	0.119320505224171
OG0001395	0.091622894893594	0.0654952076677316	0.123669114879101
OG0005130	0.0916666666666667	0.0706666666666667	0.134941367181573
OG0004715	0.0918367346938776	0.0653061224489796	0.137235043170632
OG0006113	0.0918683235229998	0.0695443645083933	0.126936396061556
OG0001310	0.0920080321285141	0.0572289156626506	0.171815229975529
OG0006142	0.0921789321789322	0.0690909090909091	0.118555526855907
OG0004782	0.0923202614379085	0.0664488017429194	0.135409013937117
OG0006199	0.0925851434700992	0.0634218289085546	0.141967182631257
OG0005476	0.0927747804929652	0.0632603406326034	0.139205081625234
OG0001907	0.0930486738560187	0.0650684931506849	0.137083179614916
OG0004269	0.0930648473206597	0.066735112936345	0.123020687047856
OG0006707	0.0931256572029443	0.0662460567823344	0.135258232158056
OG0006670	0.0931369885344781	0.0711297071129707	0.110301486884608
OG0007598	0.0931446467927155	0.0643776824034335	0.15404830898563
OG0003980	0.0932023527984961	0.0732217573221757	0.114523121051209
OG0001599	0.0932053040695016	0.0740740740740741	0.109622730560013
OG0005924	0.0932149362477231	0.0724043715846995	0.121431331545339
OG0005970	0.0933036817395602	0.0704225352112676	0.124419552570172
OG0006450	0.0933208489388265	0.0711610486891386	0.135594817467092
OG0004843	0.0934010934010934	0.0630630630630631	0.150898710747965
OG0005792	0.0934139357301941	0.0734966592427617	0.11432533995064
OG0000733	0.0935095326588203	0.074251497005988	0.105192055567919
OG0004607	0.0935411289788895	0.0684931506849315	0.115255223575011
OG0004876	0.0935926938012369	0.0684596577017115	0.122957367236342
OG0004404	0.0936292232888667	0.0648298217179903	0.150149660327396
OG0006823	0.093719806763285	0.0666666666666667	0.117578420822442
OG0006244	0.0938055125780758	0.0722021660649819	0.120274124469758
OG0005098	0.0938870431893688	0.0627906976744186	0.158216049038485
OG0006753	0.0938897168405365	0.0714285714285714	0.120276462392014
OG0004720	0.0939032471835653	0.073558648111332	0.121061093020989
OG0005206	0.0939102564102564	0.0694444444444444	0.118052696916678
OG0004402	0.0939203869962694	0.0674373795761079	0.1372488595909
OG0005649	0.093937575030012	0.0630252100840336	0.128190212045325
OG0004777	0.0941791097461965	0.0676691729323308	0.117290373312908
OG0001147	0.0942473193426649	0.0682095006090134	0.121491922690296
OG0002185	0.0942632170978628	0.073490813648294	0.113191030489756
OG0003463	0.0943710544774375	0.0604395604395604	0.138870993134613
OG0003552	0.094509928852076	0.0715372907153729	0.142517104722716
OG0005341	0.0945113542337041	0.063758389261745	0.128443117845178
OG0004160	0.0945205479452055	0.0692541856925419	0.132383935886566
OG0007998	0.094551282051282	0.0697115384615385	0.13489760767261
OG0006179	0.0945528862195529	0.0725308641975309	0.111874893239143
OG0004021	0.094591761869825	0.083743842364532	0.0986679354596253
OG0007203	0.0945985832349469	0.0743801652892562	0.125472150552667
OG0007593	0.0946327683615819	0.0720338983050847	0.118909958469318
OG0006397	0.0947265625	0.064453125	0.141913921596975
OG0006137	0.0947427293064877	0.0704697986577181	0.103460404203351
OG0005607	0.0947603121516165	0.0730769230769231	0.137793000921139
OG0001744	0.0947718865598027	0.0702836004932182	0.13229955805834
OG0002037	0.0947896805323164	0.0615199034981906	0.168506620462411
OG0005168	0.0948356807511737	0.0676056338028169	0.105056544060198
OG0004107	0.0949417372881356	0.0699152542372881	0.135398441461355
OG0002853	0.0949820788530466	0.0683563748079877	0.136400190653963
OG0004271	0.0949820788530466	0.0698924731182796	0.135999884042
OG0006048	0.0949881264841895	0.0708661417322835	0.119767354335932
OG0006366	0.0950622981079834	0.0583756345177665	0.164428384687722
OG0000932	0.0951322516114692	0.0745721271393643	0.110929506348556
OG0001276	0.0952	0.068	0.114716259849999
OG0006079	0.0953266064790228	0.0631970260223048	0.145021677171918
OG0006405	0.095375167914028	0.0647668393782383	0.129028317228123
OG0006445	0.0954605341957121	0.0661157024793388	0.139888033041423
OG0007263	0.0954644484056249	0.0757575757575758	0.131883976389105
OG0001348	0.0955470162748644	0.0670886075949367	0.129079846373007
OG0003772	0.0955974842767296	0.0747967479674797	0.128692697258432
OG0004699	0.0956135902636917	0.0797413793103448	0.103258266087593
OG0004198	0.095615257888734	0.0675453047775947	0.130360911689246
OG0003916	0.0956750513347023	0.0718685831622177	0.119561305932031
OG0005982	0.095676055438462	0.0651465798045603	0.132099788731008
OG0001538	0.0958398991490703	0.0622754491017964	0.153534082105664
OG0004288	0.0959249084249084	0.0714285714285714	0.109520442339412
OG0007299	0.095952023988006	0.072463768115942	0.126488854422223
OG0001821	0.0959585725543172	0.0666666666666667	0.120863930369989
OG0006348	0.0959852734922861	0.0625	0.168326818179873
OG0003827	0.0960036642619947	0.0731707317073171	0.113603387735957
OG0006045	0.096048632218845	0.0585106382978723	0.158464762962041
OG0005511	0.0960644007155635	0.0697674418604651	0.130505494125632
OG0004728	0.0963243988963342	0.0656779661016949	0.143174356635117
OG0005908	0.0963536862817438	0.0695443645083933	0.149850934227164
OG0002361	0.0964375111746826	0.0738423028785982	0.125829664995474
OG0006504	0.0964559001208216	0.06282722513089	0.150168256258858
OG0002179	0.0964985994397759	0.0735294117647059	0.119970658064469
OG0002458	0.0965703971119134	0.0661853188929001	0.14798113518679
OG0005382	0.0965877630121816	0.0736434108527132	0.12530931338873
OG0004761	0.0966222400821557	0.0828924162257496	0.107486862608891
OG0004809	0.0966623785020011	0.0668953687821612	0.136310198371949
OG0006144	0.0966646989374262	0.0723140495867769	0.125033425491464
OG0006257	0.0966666666666667	0.0687134502923977	0.134035638105189
OG0006635	0.0967710081959119	0.0688259109311741	0.145740004441009
OG0000860	0.0968212091581647	0.0766378244746601	0.114827655355746
OG0003852	0.0968432050548521	0.0758725341426404	0.120477527890361
OG0005141	0.0968487048341858	0.0729665071770335	0.124018937790161
OG0006403	0.0968856515851893	0.0606060606060606	0.126874644524968
OG0002087	0.0969076305220884	0.0698795180722891	0.123100273765122
OG0005009	0.096989966555184	0.0663615560640732	0.121526572936292
OG0001824	0.0970257842966067	0.0749665327978581	0.115198942367452
OG0001281	0.0970315717227179	0.0771276595744681	0.102776304780357
OG0001128	0.0970920590844229	0.0749354005167959	0.116607314244261
OG0001529	0.0971159244703171	0.0743329097839898	0.107558163229709
OG0002064	0.0971648070239619	0.0766233766233766	0.11251887533503
OG0004281	0.0971883633999675	0.0648464163822526	0.145531960607245
OG0002039	0.0973289006075891	0.064312736443884	0.141962461664529
OG0006815	0.0973523724527741	0.0622489959839357	0.132020381748224
OG0005534	0.0973530006061831	0.0693069306930693	0.134712510677669
OG0006416	0.0973747184684685	0.0760135135135135	0.101072393235378
OG0007193	0.0975225225225225	0.0756756756756757	0.135458879978739
OG0004024	0.0976195839903882	0.0690846286701209	0.120673514820877
OG0001354	0.0976418318523582	0.0681818181818182	0.114975137730627
OG0000753	0.0976437443974901	0.0669099756690998	0.126218801424565
OG0003973	0.09765625	0.0751262626262626	0.11759990006735
OG0005197	0.0976669465843952	0.0734966592427617	0.128247073828108
OG0000742	0.097691557744105	0.0723763570566948	0.114752658593354
OG0006281	0.0977254694525258	0.0728643216080402	0.151489658341567
OG0005830	0.0977363918540389	0.061624649859944	0.154421648461399
OG0004757	0.0977550624312609	0.0689655172413793	0.146782361065732
OG0004448	0.0977985829959514	0.0748355263157895	0.1304821017471
OG0000703	0.097802147900915	0.0740072202166065	0.0985769457879563
OG0004695	0.0978057184307562	0.0708154506437768	0.114934526783573
OG0004668	0.0978152220476938	0.0648769574944072	0.138352723950427
OG0004098	0.0979184071289334	0.0773809523809524	0.123920315545764
OG0006605	0.0979808010592519	0.0566037735849057	0.127940598248569
OG0003824	0.0980060831361947	0.0734200743494424	0.141052976636672
OG0003618	0.0980127842762099	0.0794451450189155	0.123608602613439
OG0000812	0.0980246586238897	0.0818639798488665	0.100609796570052
OG0003814	0.0980295566502463	0.061576354679803	0.148733698608751
OG0000716	0.0980409153952843	0.0691747572815534	0.107908389668232
OG0000792	0.0980911277940981	0.0732600732600733	0.0998549515578564
OG0004321	0.0981095955970328	0.0787269681742044	0.125300158489335
OG0005529	0.0981286873156342	0.0693215339233038	0.120303570611263
OG0003544	0.0981422811059908	0.0752688172043011	0.125456913862914
OG0005325	0.0982257033248082	0.0741687979539642	0.119940196186136
OG0005469	0.0982268146447251	0.0696517412935323	0.150597157003147
OG0008257	0.0982658959537572	0.069364161849711	0.14480014645194
OG0006280	0.0982666090925915	0.0663129973474801	0.144824802593905
OG0006809	0.098286256180993	0.0733590733590734	0.125641780725053
OG0004486	0.0985024314765694	0.0704022988505747	0.132158616022792
OG0007021	0.0985468804059509	0.0752508361204013	0.124237579282512
OG0002438	0.0985524489391235	0.0623306233062331	0.151850723996781
OG0005127	0.0985576923076923	0.0673076923076923	0.134916423068632
OG0005526	0.0985676436496109	0.0683060109289618	0.120085055780104
OG0004644	0.0986012239290621	0.0721868365180467	0.116462370301433
OG0001397	0.0986075589656152	0.072463768115942	0.116294704278831
OG0001125	0.0986189579409918	0.0765432098765432	0.122978444255006
OG0006850	0.0986204537680994	0.0782122905027933	0.133692371485858
OG0006351	0.0987825124515772	0.0575539568345324	0.184518646380239
OG0001196	0.0987878787878788	0.0783333333333333	0.0961010843030699
OG0004973	0.0987888403049182	0.0698835274542429	0.143332354601084
OG0006422	0.0987994808565866	0.0760869565217391	0.117887549409323
OG0001193	0.0988622386223862	0.0750307503075031	0.119459845244966
OG0005381	0.0988830635969911	0.0691588785046729	0.147155641853014
OG0006917	0.0989278752436647	0.068421052631579	0.12852007362205
OG0001306	0.0989812550937245	0.0776283618581907	0.122721100342015
OG0000900	0.0990266299357208	0.0666666666666667	0.122445006376326
OG0006191	0.0991634251611872	0.0731070496083551	0.133803508396949
OG0001999	0.0991963319767142	0.076271186440678	0.137535438273424
OG0001280	0.0992382227321986	0.0806878306878307	0.10736328330485
OG0002882	0.0992459440932287	0.0810419681620839	0.124695956176991
OG0000635	0.0992555831265509	0.0769230769230769	0.10327698337665
OG0005189	0.0992784992784993	0.0805194805194805	0.112198224482021
OG0004458	0.0993172835070068	0.0790513833992095	0.126206537199565
OG0005057	0.0993509009881806	0.0680100755667506	0.133951453238301
OG0007296	0.0993813878429263	0.0710059171597633	0.14150395137441
OG0005451	0.0994100294985251	0.0634218289085546	0.150272865852962
OG0007959	0.0994397759103641	0.0619047619047619	0.162306456554212
OG0001520	0.0994677312042582	0.0711077844311377	0.128988496627483
OG0000999	0.0994724450645274	0.0757978723404255	0.122012071808005
OG0003452	0.0994867149758454	0.0645380434782609	0.120997152108578
OG0006035	0.0994869328202661	0.0673400673400673	0.118597141243269
OG0004195	0.0994955578979069	0.0687772925764192	0.127116201605547
OG0000807	0.0995432796868204	0.0777511961722488	0.127094344557767
OG0006097	0.0995543499321837	0.0654911838790932	0.120557906434908
OG0002112	0.0996361959417914	0.0775261324041812	0.115768340194556
OG0000646	0.0996726034573075	0.0765060240963855	0.104487239982645
OG0004503	0.0996914463848332	0.0701402805611222	0.122264605959741
OG0003678	0.0997402597402597	0.0689075630252101	0.129518518214631
OG0003813	0.0998753738783649	0.0808823529411765	0.122407274118164
OG0000882	0.0998851894374282	0.0718789407313997	0.118047250108929
OG0002463	0.0999548838258516	0.0719602977667494	0.129447092230729
OG0005380	0.100062408986894	0.0810276679841897	0.123918959796191
OG0005125	0.100066889632107	0.0744147157190636	0.13470278800182
OG0007154	0.10008481764207	0.0725190839694656	0.122537751207869
OG0005030	0.100142825752582	0.0691056910569106	0.153687038701698
OG0001179	0.10018030200586	0.0696040868454662	0.1203061982129
OG0001230	0.100190985485103	0.0701298701298701	0.119916962613194
OG0001192	0.100237717908082	0.0776545166402536	0.104853689859414
OG0003924	0.100257189618892	0.072013093289689	0.123021966112622
OG0006375	0.100295857988166	0.0707692307692308	0.130538893392573
OG0001285	0.100327384095469	0.0771992818671454	0.114897291446861
OG0000798	0.100329628463998	0.0761789600967352	0.112610927515596
OG0004260	0.100431397306397	0.0723905723905724	0.120165516240059	DIM2
OG0004374	0.100450412169627	0.0679442508710801	0.146949752948828
OG0003861	0.100466548897042	0.0792227204783259	0.11693152006434
OG0007547	0.100478029049458	0.0810810810810811	0.132896256012677
OG0006569	0.100546305931322	0.0604838709677419	0.16835642552938
OG0001207	0.100569358178054	0.0788819875776398	0.115614070938621
OG0006372	0.100583250797843	0.0815450643776824	0.109341389283549
OG0001555	0.100593546391354	0.071863580998782	0.122477138378734
OG0001002	0.100691105769231	0.0685096153846154	0.147798696343164
OG0003333	0.100726160029229	0.0735294117647059	0.126038864535164
OG0003250	0.100779796540395	0.0810473815461347	0.117788660049808
OG0001033	0.100844327176781	0.0738786279683377	0.133172764778063
OG0007901	0.100858369098712	0.0729613733905579	0.130800689883783
OG0004187	0.100900254939452	0.0717017208413002	0.137304214277059
OG0005638	0.100912778904665	0.0754901960784314	0.124609490993477
OG0005695	0.100982704402516	0.0770833333333333	0.129460740879558
OG0003578	0.100993425435167	0.0664697193500739	0.133416495350909
OG0001018	0.101052071393483	0.0786802030456853	0.121228093404553
OG0000779	0.101061114100813	0.0792316926770708	0.106400704849236
OG0006091	0.101198972309449	0.0619469026548673	0.167657632712707
OG0001835	0.101249337806816	0.0667490729295426	0.129112101215472
OG0000762	0.101262538913871	0.0829297820823245	0.104004500932283
OG0001092	0.101298701298701	0.0766233766233766	0.146944817924476
OG0001779	0.101307189542484	0.0718954248366013	0.132514769516407
OG0004980	0.101330913490623	0.0822368421052632	0.12401964640497
OG0004916	0.101335952848723	0.0707269155206287	0.133793305790274
OG0001685	0.101351517687895	0.074788902291918	0.1348996502544
OG0005802	0.101357082273113	0.0687022900763359	0.145449605026408
OG0006469	0.101360946745562	0.0769230769230769	0.118915197242339
OG0001414	0.101369476210645	0.0736975857687421	0.119839155661203
OG0006577	0.101383399209486	0.0826086956521739	0.103630185624416
OG0004086	0.101404252639533	0.0742637644046095	0.123179546488269
OG0004812	0.101429499675114	0.0662768031189084	0.170893668562487
OG0000962	0.101454635108481	0.0721153846153846	0.150279022852616
OG0000773	0.101454837884271	0.0772014475271411	0.117902439760832
OG0004566	0.101478494623656	0.0655913978494624	0.165435405891779
OG0003972	0.101479129116242	0.0820244328097731	0.122479786474567
OG0004971	0.101485402960526	0.0771484375	0.111323986029362
OG0005003	0.101535187718498	0.0697674418604651	0.133852417964177
OG0006543	0.101560283687943	0.0851063829787234	0.11201718122719
OG0002743	0.101579756074138	0.0792759051186017	0.129617916923784
OG0002658	0.101621374743092	0.0774834437086093	0.124439465868238
OG0005242	0.101628752187374	0.068649885583524	0.134105619324165
OG0004858	0.101633694535573	0.0751565762004175	0.120530369358792
OG0006441	0.101706970128023	0.0675675675675676	0.15197282020712
OG0002906	0.101736457294782	0.0784313725490196	0.122085942935828
OG0008329	0.101745771958538	0.0691489361702128	0.150888951182871
OG0002198	0.101748052441573	0.069193742478941	0.151803760197746
OG0006149	0.101748396441134	0.0782122905027933	0.129805476392346
OG0003325	0.101772867420349	0.0733812949640288	0.131386107700654
OG0004000	0.101784740082612	0.0711947626841244	0.147689855801094
OG0004740	0.101804945776577	0.0740740740740741	0.136970421725556
OG0006735	0.10180754917597	0.076555023923445	0.128690519212768
OG0000688	0.101827996564839	0.0783492822966507	0.115903539640167
OG0005104	0.101851851851852	0.0757575757575758	0.15514724396766
OG0001574	0.101859611769236	0.0828331332533013	0.128691165665033
OG0003155	0.101871222687122	0.0721757322175732	0.155784266385484
OG0006568	0.101886991355682	0.0784313725490196	0.120082539037332
OG0005938	0.101891984864121	0.0681114551083591	0.139931763589156
OG0003666	0.10190177302111	0.079343365253078	0.130962893864469
OG0006843	0.101913662661326	0.0654205607476635	0.147774446328588
OG0000614	0.101963949421577	0.0811138014527845	0.101655722574769
OG0000856	0.102053684020897	0.0693568726355612	0.129067280232752
OG0005110	0.10207336523126	0.0687361419068736	0.13510494288713
OG0004900	0.102077393075356	0.0733197556008147	0.135142868356569
OG0005004	0.102082438814942	0.0766423357664234	0.117220600449497
OG0000506	0.102102852931888	0.0823244552058111	0.102964836750077
OG0005829	0.102127659574468	0.074468085106383	0.136697908574808
OG0002855	0.102139406487233	0.0671550671550672	0.140682377961506
OG0005062	0.102188818565401	0.0759493670886076	0.135399238650125
OG0005907	0.102189069279899	0.0733752620545073	0.142880335418462
OG0003451	0.102297145970158	0.0753911806543385	0.137900946573193
OG0000493	0.102314025068605	0.0755395683453237	0.103062407674637
OG0006492	0.10233918128655	0.0786163522012579	0.125883091270485
OG0004826	0.102340385695563	0.0788990825688073	0.13445728820898
OG0000769	0.102379742294239	0.0831265508684863	0.10594945299517
OG0004551	0.102419657706959	0.0749235474006116	0.126840728430719
OG0001032	0.102431777308625	0.0714285714285714	0.128851641468211
OG0006160	0.102434928631402	0.0705289672544081	0.144662587860877
OG0005584	0.102446483180428	0.0711009174311927	0.12577071121658
OG0006662	0.102447163515017	0.0645161290322581	0.17371425607103
OG0001041	0.102507467710042	0.0743405275779376	0.126714582833904
OG0005850	0.102514323594867	0.0649651972157773	0.138731509311904
OG0001172	0.102549889135255	0.0736914600550964	0.112649292489506
OG0005436	0.102557836428804	0.0698924731182796	0.162574859704925
OG0004327	0.102571217166112	0.080188679245283	0.130697206714204
OG0001330	0.102625298329356	0.065035799522673	0.160273007603083
OG0000546	0.102627824019025	0.0814506539833532	0.101393952722337
OG0002835	0.102660098522167	0.0800492610837438	0.131735637421676
OG0004771	0.102690035952748	0.0783898305084746	0.119437778429539
OG0005351	0.102700617283951	0.06875	0.132059950729257
OG0002045	0.102707749766573	0.072039072039072	0.159723140662752
OG0006526	0.102716049382716	0.08	0.1275754786643
OG0005618	0.102737306843267	0.0750551876379691	0.134145576236084
OG0004039	0.10280759702725	0.0770712909441233	0.127569035091989
OG0004818	0.102860105889417	0.0744500846023689	0.126472184695914
OG0000588	0.102882315053368	0.0873205741626794	0.0968536709589552
OG0001638	0.102882483370288	0.0688665710186514	0.131897674632977
OG0000643	0.102893964148206	0.0809464508094645	0.097488238916159
OG0006297	0.102976889933412	0.0826086956521739	0.11054671394251
OG0003960	0.103000468823254	0.0717299578059072	0.143018743968272
OG0004089	0.103048681431743	0.0798722044728434	0.12377103847926
OG0003558	0.103126492523605	0.0695102685624013	0.143152772402184
OG0000587	0.10320569616875	0.0796139927623643	0.105419770166031
OG0003144	0.103218299466455	0.0718015665796345	0.142905285997928
OG0001272	0.103227551388388	0.074468085106383	0.128188173485379
OG0002826	0.103252153252153	0.0797297297297297	0.105318355141892
OG0001199	0.103280141843972	0.0877659574468085	0.107317853306701
OG0000989	0.103332810129231	0.0709987966305656	0.127541785282935
OG0006398	0.103365384615385	0.0625	0.152803913854724
OG0000503	0.103376932223543	0.0760998810939358	0.107878725046734
OG0003832	0.103402796096017	0.0687593423019432	0.159941466793393
OG0002204	0.103434343434343	0.077020202020202	0.134954111101903
OG0005955	0.103482188387849	0.0741239892183288	0.11219448997043
OG0004228	0.103514447063984	0.0769230769230769	0.12374081195917
OG0000890	0.103523735676747	0.0729559748427673	0.12241475658926
OG0004205	0.103543488265071	0.0823170731707317	0.128790279519242
OG0006636	0.103562653562654	0.0675675675675676	0.129529339213318
OG0004927	0.103671328671329	0.0769230769230769	0.140611915737224
OG0001013	0.103675625179649	0.0790816326530612	0.118874771435059
OG0002378	0.103692157364539	0.0678175092478422	0.131989337675599
OG0005208	0.103705057334734	0.0774818401937046	0.129959854263621
OG0004180	0.103715773440544	0.0773263433813893	0.153213868735248
OG0003377	0.103716790995943	0.0786219081272085	0.130093836226822
OG0001575	0.103722943722944	0.0812121212121212	0.125348243038517
OG0001191	0.103726854581908	0.0755395683453237	0.127458207084416
OG0000964	0.103744691802857	0.0794621026894866	0.111934754867458
OG0004073	0.103784254023488	0.0829346092503987	0.127079667878417
OG0000917	0.103807317786223	0.0798569725864124	0.130783260250228
OG0003459	0.10384197630655	0.086286594761171	0.119842095587061
OG0006302	0.103860890067787	0.0716180371352785	0.14351484847721
OG0004226	0.104022021715859	0.0854870775347912	0.117071774768106
OG0000533	0.104041775687521	0.075812274368231	0.104598905153973
OG0006880	0.104043126684636	0.080952380952381	0.13028767773465
OG0002225	0.10405877647257	0.072039072039072	0.128041926945389
OG0004753	0.104090909090909	0.0709090909090909	0.136468302835922
OG0005528	0.104122093852517	0.0704607046070461	0.129081307783231
OG0006057	0.104123817359111	0.0751748251748252	0.118688863845452
OG0007994	0.104126727878115	0.0748663101604278	0.129912086743695
OG0005478	0.10413129598189	0.0794044665012407	0.125948169775119
OG0000710	0.104168684813846	0.0788530465949821	0.111469216664682
OG0001069	0.10417193426043	0.06826801517067	0.132112240932437
OG0007423	0.104248912679826	0.0775510204081633	0.125509537679757
OG0002894	0.104253123421821	0.0788485607008761	0.125900249318124
OG0005905	0.104261935247851	0.0724346076458753	0.122347805233134
OG0000691	0.104309248379868	0.0789473684210526	0.118897568277233
OG0002453	0.10430994956442	0.0756533700137552	0.129961834250175
OG0002091	0.104311264007082	0.0849176172370089	0.118016945255474
OG0004776	0.10432793807178	0.0763546798029557	0.127039800675919
OG0002080	0.104369326282734	0.0834340991535671	0.116608755304164
OG0003487	0.104376811594203	0.0653333333333333	0.141047835484255
OG0005138	0.104385964912281	0.0701754385964912	0.133243065221477
OG0005022	0.1044	0.0690909090909091	0.161433989732599
OG0006275	0.104456018518519	0.0729166666666667	0.139799822510944
OG0000581	0.104457513465978	0.0719467956469166	0.11708202063558
OG0007190	0.104474885844749	0.0707762557077626	0.13748129126356
OG0000440	0.1045013421433	0.0844311377245509	0.124047152234406
OG0001293	0.104521940953168	0.0743494423791822	0.131193743252622
OG0001996	0.104532691536302	0.0613718411552347	0.158545630360638
OG0001953	0.104539589442815	0.072258064516129	0.133924804630635
OG0002373	0.104545454545455	0.072289156626506	0.141767498816732
OG0003771	0.104557415598231	0.0830860534124629	0.128096963626587
OG0006534	0.104582843713279	0.0735785953177258	0.153416686541684
OG0004594	0.104597202283578	0.0796915167095116	0.111730100248948
OG0005035	0.104601587768303	0.0712290502793296	0.152213957413451
OG0001245	0.10462494247584	0.0780487804878049	0.129140649592473
OG0004538	0.104625928041119	0.0893203883495146	0.113954863976612
OG0001184	0.10463041232272	0.0738705738705739	0.130966040611551
OG0001240	0.104631507775524	0.0761494252873563	0.120284834485657
OG0005671	0.10469832158233	0.0850439882697947	0.136941197826733
OG0005549	0.104757281553398	0.0740291262135922	0.133848497533495
OG0006088	0.104757378953482	0.0654205607476635	0.137878486416029
OG0000517	0.104760221835581	0.0861244019138756	0.104904714865771
OG0000711	0.104793840786743	0.0758323057953144	0.118322973733234
OG0005642	0.10480093676815	0.0655737704918033	0.176886381769166
OG0000531	0.10482683982684	0.0738095238095238	0.105374568334286
OG0004542	0.104834751308901	0.0870418848167539	0.117569214878943
OG0003613	0.104906262465098	0.0674967234600262	0.150494116969451
OG0002683	0.104907088016023	0.0734394124847001	0.133395939876458
OG0004406	0.104912734324499	0.0769230769230769	0.116243735882677
OG0005931	0.104978627105859	0.0721649484536082	0.148962633620898
OG0005187	0.104986445411977	0.0683890577507599	0.117823223009939
OG0002885	0.105020977128163	0.0730816077953715	0.140415897453752
OG0001848	0.10503355704698	0.074496644295302	0.142643090268471
OG0002760	0.105048186016712	0.0765370138017566	0.137360804698216
OG0007151	0.105094466936572	0.0769230769230769	0.143462599670705
OG0002057	0.10511251294605	0.0832313341493268	0.118919622721428
OG0004737	0.105117394179894	0.0677083333333333	0.15364778420599
OG0005296	0.105127728174603	0.0694444444444444	0.129747255885394
OG0000641	0.105191256830601	0.0845771144278607	0.121542396112325
OG0000556	0.10519578313253	0.0855421686746988	0.101025494492579
OG0001177	0.105208870551831	0.0842358604091456	0.116655447447355
OG0008531	0.105237154150198	0.0852272727272727	0.115182532230429
OG0007528	0.105296593345509	0.0817120622568093	0.13422575561322
OG0000701	0.105311355311355	0.07997557997558	0.109974072727023
OG0000725	0.105428137533585	0.08729216152019	0.0905601263532083
OG0000759	0.105458508852034	0.0770171149144254	0.125641281087472
OG0004684	0.10548048048048	0.0763888888888889	0.153504340496198
OG0002600	0.105487929623568	0.0761047463175123	0.122333026469116
OG0002393	0.105490797546012	0.0613496932515337	0.151990482735832
OG0004060	0.105535907260045	0.0842175066312997	0.127906520576263
OG0000855	0.105552490542245	0.0721153846153846	0.133279397477926
OG0002953	0.105582307829499	0.0749063670411985	0.129552530987828
OG0007091	0.105633802816901	0.0674157303370786	0.122619889830007
OG0001500	0.105652248836809	0.0778045838359469	0.117857305925153
OG0002838	0.105663355663356	0.0855855855855856	0.108583219094822
OG0006139	0.105673758865248	0.0768321513002364	0.143123361231987
OG0001190	0.105707382375029	0.0796519410977242	0.110105570707549
OG0006211	0.105714285714286	0.0665024630541872	0.186790522893102
OG0006730	0.105720606826802	0.0766961651917404	0.129703004581483
OG0005139	0.105729378301503	0.0691588785046729	0.139170368830697
OG0005007	0.105754060324826	0.0719257540603248	0.133915313017397
OG0000850	0.105778520995912	0.0797101449275362	0.122166233372716
OG0000558	0.105792316926771	0.0821428571428571	0.0933981523965959
OG0004500	0.105792726750036	0.0853816300129366	0.119671699555656
OG0002241	0.105815681902638	0.0736714975845411	0.138494535890966
OG0007839	0.105826201448321	0.0714285714285714	0.16732291878976
OG0007022	0.105855855855856	0.0648648648648649	0.190783390117478
OG0001750	0.105878787878788	0.076969696969697	0.151042008723212
OG0003884	0.105897608298915	0.0835654596100279	0.125218067501011
OG0001468	0.105921579087757	0.0699386503067485	0.141847438013817
OG0005041	0.105927518427518	0.0840909090909091	0.111928522318468
OG0004680	0.105996021597045	0.0805152979066023	0.131613806453249
OG0003801	0.106005287674682	0.0724852071005917	0.14229972152764
OG0001845	0.106016192071468	0.0753768844221105	0.141686614650465
OG0000536	0.106028708133971	0.0861244019138756	0.0959434686243444
OG0002067	0.106029973364141	0.0801963993453355	0.131872371635919
OG0006109	0.106035810550635	0.0835579514824798	0.125238242707479
OG0007343	0.106037151702786	0.0808823529411765	0.150496047991083
OG0003437	0.106041131105398	0.0854755784061697	0.118372506433391
OG0000892	0.106067138897444	0.0680628272251309	0.126217141954431
OG0001071	0.106116310160428	0.0857843137254902	0.117751292687354
OG0000633	0.106120710907909	0.0815347721822542	0.104837324135954
OG0003734	0.106137698793108	0.0837696335078534	0.113971592940588
OG0004176	0.106165243596183	0.0849447513812155	0.116521118966784
OG0004263	0.10616645105649	0.0782664941785252	0.122845943377583
OG0000657	0.106176673567978	0.0832298136645963	0.0997989118523883
OG0004954	0.106181818181818	0.0815384615384615	0.127050351763899
OG0003117	0.1061888389315	0.0829145728643216	0.127536896029777
OG0006066	0.106209150326797	0.0763888888888889	0.133875086581446
OG0003512	0.106218101793323	0.0676359039190898	0.136737858767733
OG0002973	0.106243013156763	0.0723192019950125	0.131348723316564
OG0001269	0.10625	0.08125	0.138796016654407
OG0006220	0.106337209302326	0.0697674418604651	0.116239601779864
OG0004640	0.106353416698244	0.0796387520525452	0.131654998713189
OG0004272	0.106353767560664	0.0804597701149425	0.139840160127613
OG0002354	0.106372203628677	0.0709001233045623	0.141552639770901
OG0006591	0.10639245014245	0.0655270655270655	0.165371427999298
OG0002483	0.106425404637152	0.0788485607008761	0.127550146017685
OG0006111	0.106430155210643	0.0656565656565657	0.153159803874193
OG0003741	0.106434023991276	0.083206106870229	0.115821351683108
OG0007152	0.106442577030812	0.0714285714285714	0.114849252357917
OG0002489	0.106462668298654	0.0777233782129743	0.134286363134246
OG0000664	0.106466757534454	0.0836320191158901	0.114668233216423
OG0006378	0.106502542146107	0.0775577557755776	0.113167588574282
OG0001295	0.106509143581387	0.0652724968314322	0.176244956840064
OG0001563	0.106541841364655	0.0766182298546896	0.137970055877883
OG0004871	0.106545164755206	0.0814940577249576	0.133797286101765
OG0000924	0.10654698019319	0.0890493381468111	0.111799270590396
OG0002094	0.106568393670063	0.0804248861911988	0.120542559329424
OG0003370	0.106574781151052	0.0827900912646675	0.11941279647556
OG0006565	0.106580383595821	0.0867768595041322	0.127994949937795
OG0001362	0.10658805434504	0.0831325301204819	0.136793156296651
OG0001005	0.106603378472707	0.0862068965517241	0.102203372945272
OG0001626	0.106606934731935	0.0625	0.167020955034844
OG0002388	0.106653404067197	0.0890804597701149	0.117053005083608
OG0003806	0.106656504065041	0.0792682926829268	0.130128381122228
OG0000822	0.106665558510638	0.0871010638297872	0.107876852502058
OG0003939	0.106674674883794	0.0813704496788009	0.11142685757494
OG0000627	0.106724878012987	0.0806642941874259	0.110412383590993
OG0003018	0.106786889805758	0.0786240786240786	0.130296407443897
OG0000841	0.106846185230518	0.0844553243574051	0.112341379200998
OG0001787	0.106850729639392	0.0812250332889481	0.135070163000673
OG0003541	0.106910620935866	0.0770750988142292	0.127444387835852
OG0001161	0.106947115384615	0.0691105769230769	0.139916693808901
OG0002461	0.1069557407315	0.0757946210268949	0.13621806997079
OG0001298	0.106958012550948	0.0868700265251989	0.108638114814424
OG0000888	0.106976209631077	0.0783817951959545	0.129344530159431
OG0004711	0.107050403532816	0.0577889447236181	0.200344497847519
OG0002423	0.10705596107056	0.0839416058394161	0.135789199674261
OG0002338	0.107080291970803	0.0723844282238443	0.134774321199571
OG0001419	0.107084613342436	0.0794743429286608	0.120629425326302
OG0001108	0.10709982788296	0.0771084337349398	0.132631182928803
OG0002318	0.107102672292546	0.080379746835443	0.129682926623578
OG0002488	0.107117008443908	0.0772014475271411	0.132098407920466
OG0006182	0.107132331270262	0.0636604774535809	0.146579359024831
OG0001851	0.107138907321389	0.0784671532846715	0.141151996451362
OG0003261	0.107157797858099	0.0803212851405622	0.121681584159113
OG0003267	0.107165039929015	0.0869565217391304	0.125391794839886
OG0001266	0.107193413260147	0.0832298136645963	0.108793357208964
OG0000628	0.107213578500707	0.0880952380952381	0.0994176384277991
OG0002947	0.107214383249886	0.0710059171597633	0.13457908522378
OG0005262	0.107230225604784	0.0848056537102473	0.12975264152613
OG0002648	0.107243173550675	0.083989501312336	0.124985976454878
OG0006821	0.107253086419753	0.0833333333333333	0.130161227794233
OG0005186	0.107258802963456	0.0767918088737201	0.146169928390067
OG0005265	0.107261592300962	0.0728346456692913	0.141939435318931
OG0003387	0.107271781196136	0.0851735015772871	0.101236432751748
OG0001030	0.107276020027698	0.0778523489932886	0.123318334230154
OG0003982	0.107295953360768	0.0729166666666667	0.122371334400807
OG0003788	0.107336533067381	0.0773130544993663	0.124104252458806
OG0005061	0.107344632768362	0.0823244552058111	0.14891205206548
OG0003415	0.107347749338041	0.0898058252427184	0.127381333290774
OG0004363	0.107350328868405	0.0750636132315522	0.132141606388092
OG0002797	0.107351887243192	0.0827759197324415	0.128143854327216
OG0005269	0.10735335391524	0.0795677799607073	0.144535477759369
OG0005155	0.107360045467462	0.0767263427109974	0.140104237282975
OG0005406	0.107413469115597	0.0854700854700855	0.137762477758389
OG0004816	0.107428263141923	0.0792393026941363	0.140615596888137
OG0001665	0.107458269755398	0.0805243445692884	0.129495891695475
OG0003757	0.10746164010463	0.0747782002534854	0.138744813096624
OG0002617	0.10746563987379	0.0897908979089791	0.137068328038785
OG0000498	0.107489074294795	0.0834326579261025	0.100732809575799
OG0001866	0.107521578298397	0.0764488286066584	0.137452055818207
OG0002097	0.107530082061312	0.0709001233045623	0.128211523630226
OG0001841	0.107540850502385	0.0802395209580838	0.124600083138788
OG0002223	0.107546340580647	0.0789793438639125	0.137886838883444
OG0002889	0.107548979312235	0.0838471023427867	0.122591599421395
OG0001527	0.107557204700062	0.0678787878787879	0.151905915396834
OG0007947	0.107565667776545	0.080188679245283	0.131960932840857
OG0001031	0.107594160225739	0.076555023923445	0.149451746172236
OG0001274	0.107604166666667	0.07375	0.125203074802386
OG0005796	0.107616150157273	0.0718816067653277	0.147191134262593
OG0006705	0.107630351844002	0.0905044510385757	0.115989611730406
OG0001539	0.107633795164358	0.0745721271393643	0.144701180186538
OG0004235	0.107677450507001	0.0697247706422018	0.152331576140934
OG0001094	0.107685297691373	0.0838396111786148	0.136167932665804
OG0004941	0.107704603580563	0.0826086956521739	0.11944713290099
OG0001341	0.107717917675545	0.0883777239709443	0.112726575846921
OG0001466	0.107754770604953	0.0816077953714982	0.124407714509682
OG0003894	0.107775590551181	0.0716535433070866	0.164697675304324
OG0003298	0.107790927021696	0.0737179487179487	0.132001812929263
OG0001415	0.107805365296804	0.08984375	0.114424770376874
OG0001666	0.107825826724525	0.0687116564417178	0.153618748679803
OG0000944	0.107836055276382	0.0835427135678392	0.117770355845244
OG0008254	0.10784527972028	0.0795454545454545	0.133333509234494
OG0001253	0.107845961778546	0.0805243445692884	0.134556958357485
OG0005271	0.107855587808418	0.0790094339622641	0.113523405310941
OG0003781	0.107863448027382	0.0775535939470366	0.13229092763631
OG0006165	0.107878787878788	0.07	0.162579453186695
OG0007574	0.107896090534979	0.0895061728395062	0.134669375539518
OG0001580	0.107911158551605	0.0912636505460218	0.111386092304957
OG0001381	0.107934082723999	0.0714285714285714	0.154020886900475
OG0006840	0.107941176470588	0.08	0.158827807795781
OG0003343	0.10802870598789	0.0772594752186589	0.126908555622473
OG0004090	0.108029513888889	0.06796875	0.16137710970605
OG0002247	0.108036890645586	0.0905797101449275	0.125619738445189
OG0002128	0.108052714247405	0.0802781289506953	0.12233703296686
OG0000844	0.108089500860585	0.0668674698795181	0.142291463911505
OG0002199	0.108097784568373	0.078031212484994	0.141394736305498
OG0006279	0.108186753528773	0.0716612377850163	0.114436192212972
OG0002991	0.108247422680412	0.077319587628866	0.131644383015812
OG0002252	0.10824938949939	0.0805288461538462	0.134022268123461
OG0003945	0.10825060295025	0.0865724381625442	0.120008931242184
OG0003822	0.108263133894929	0.0738714090287278	0.126803182359528
OG0003548	0.108294067252088	0.0757389162561576	0.140828508641542
OG0000963	0.108305274971942	0.0770609318996416	0.12131700789497
OG0004939	0.108306836248013	0.0825825825825826	0.118686796188931
OG0003337	0.108392376558467	0.0756302521008403	0.133648110892616
OG0000795	0.108403699236027	0.0765983112183353	0.125842852546521
OG0003689	0.108404966571156	0.0816618911174785	0.129060511902234
OG0006695	0.108412637990103	0.0788732394366197	0.15304389741283
OG0000951	0.108416766957724	0.0865746549560853	0.13319044247749
OG0007995	0.108420268256334	0.0710382513661202	0.144950468255548
OG0007916	0.108465608465608	0.0687830687830688	0.164666816372815
OG0001669	0.108481635744036	0.0815347721822542	0.130593867826012
OG0006328	0.108482972136223	0.065015479876161	0.18669671912428
OG0002005	0.108502668308703	0.0738916256157636	0.13965507527043
OG0001157	0.108521434820647	0.0826771653543307	0.110508437571888
OG0006355	0.108527131782946	0.0813953488372093	0.147592502051626
OG0003172	0.108529488404412	0.0818639798488665	0.12836924040161
OG0000815	0.108560152422428	0.0892215568862275	0.104877721775851
OG0004252	0.108585306618093	0.0740740740740741	0.12709474822371
OG0001467	0.108607881136951	0.0788113695090439	0.136727802910522
OG0002719	0.10861215431888	0.0767326732673267	0.17232284990445
OG0002989	0.108619112940101	0.0777777777777778	0.136348665643981
OG0002359	0.108620494859338	0.0766467065868263	0.133609974389934
OG0003766	0.108634742740703	0.0778145695364238	0.12447042423346
OG0004391	0.108651613221997	0.0676416819012797	0.154864343260873
OG0000916	0.108660291357583	0.0706586826347305	0.12809852429496
OG0001693	0.108662182967345	0.0810104529616725	0.116374725383201
OG0003309	0.10866520521252	0.0784313725490196	0.138285597000805
OG0003101	0.108698092031425	0.077020202020202	0.141811183769556
OG0006862	0.10875211744777	0.0711462450592885	0.137387770478949
OG0001957	0.108755009468446	0.0759897828863346	0.130860785219837
OG0001980	0.108767187683629	0.0813648293963255	0.120151358979695
OG0002808	0.108810126582278	0.0772151898734177	0.140400270900447
OG0003505	0.108818403624956	0.0821192052980132	0.126032246784753
OG0002051	0.108827262962601	0.0657894736842105	0.152351897467175
OG0007304	0.108834641092706	0.0855855855855856	0.121108259637457
OG0000865	0.108850408850409	0.0779220779220779	0.116832260059823
OG0000823	0.108874588446573	0.0875486381322957	0.130757487428272
OG0005216	0.108880308880309	0.0567567567567568	0.204949962460585
OG0001847	0.108950617283951	0.0888888888888889	0.124729084433433
OG0000833	0.108963473702205	0.084472049689441	0.102557306133838
OG0003228	0.108964613368283	0.0865006553079948	0.133073337196297
OG0000645	0.108992425576889	0.0856966707768188	0.10592022281193
OG0000905	0.109022949448481	0.0773955773955774	0.116155178142926
OG0005522	0.109038360483447	0.069364161849711	0.151897873630352
OG0001747	0.109059611394077	0.0716845878136201	0.124090177826114
OG0002665	0.109065968325228	0.0795610425240055	0.128767406606422
OG0004593	0.109081848030019	0.0739329268292683	0.136297616129061
OG0002327	0.109085208499144	0.0799507995079951	0.141469487095345
OG0001593	0.109095794706436	0.0810157194679565	0.141664376646195
OG0001981	0.109125315391085	0.0939024390243902	0.122918339208028
OG0000596	0.109160853278302	0.0867970660146699	0.0998046040102672
OG0001010	0.109170665403546	0.0850546780072904	0.124773981789874
OG0006428	0.109183098591549	0.076056338028169	0.135009382672886
OG0002954	0.109185262065387	0.0792682926829268	0.138993422502067
OG0004587	0.109194415135082	0.0875763747454175	0.112490284382278
OG0000760	0.109198770638267	0.0789793438639125	0.120113927864225
OG0000972	0.109206583913771	0.0735826296743064	0.133483059894726
OG0002734	0.10920729341782	0.0835380835380835	0.126442237099384
OG0002847	0.109217243335224	0.0841463414634146	0.141752803426338
OG0002156	0.109220679012346	0.0734567901234568	0.164594844049354
OG0004943	0.109236715673879	0.0814940577249576	0.136337918227795
OG0002676	0.109248055315471	0.0873907615480649	0.119976736898123
OG0003958	0.109249365927365	0.0884194053208138	0.125091745372739
OG0001956	0.109260948905109	0.0809002433090024	0.14102517253004
OG0005965	0.109306277489004	0.0778688524590164	0.145588176460018
OG0005321	0.109311255099592	0.0691144708423326	0.167108409338721
OG0007590	0.109312690593479	0.083743842364532	0.142420367878321
OG0004150	0.109316938044727	0.086007702182285	0.128249712274454
OG0002447	0.109325153374233	0.0742331288343558	0.135488093257609
OG0002840	0.109328198545143	0.0718870346598203	0.14759586711944
OG0004435	0.109403080872914	0.0671052631578947	0.151192616050407
OG0000992	0.109407858328722	0.079136690647482	0.128419699576024
OG0000936	0.10941265060241	0.0795180722891566	0.123428096743601
OG0003181	0.109434889434889	0.077027027027027	0.130917023458215
OG0003006	0.109453430005577	0.0720858895705521	0.139759680330288
OG0002975	0.109481019622226	0.0680359435173299	0.136189407595222
OG0004624	0.109490160322164	0.0825545171339564	0.14514436423866
OG0005315	0.109509043927649	0.0744186046511628	0.141457701408331
OG0006661	0.109510086455331	0.069164265129683	0.167181751325906
OG0000706	0.109529025191676	0.0855421686746988	0.101815062036028
OG0002443	0.109566368752069	0.0776942355889724	0.135599722753602
OG0000898	0.109570356899295	0.0759036144578313	0.134472333363107
OG0006042	0.109580052493438	0.0774278215223097	0.13398976468153
OG0000895	0.109614906832298	0.0807453416149068	0.120282425620157
OG0004352	0.10964442062003	0.0836236933797909	0.11358756611793
OG0000741	0.109645860102342	0.0728793309438471	0.13618693901726
OG0002123	0.109664607237423	0.0837378640776699	0.141544793664179
OG0001080	0.109672667757774	0.0830769230769231	0.11447229561155
OG0002166	0.109674622603019	0.0722154222766218	0.139580048362541
OG0002558	0.109680982116308	0.0883777239709443	0.130240137344801
OG0005477	0.109714795008913	0.0882352941176471	0.101334969085611
OG0001430	0.109738546414008	0.0725593667546174	0.143858224057427
OG0001475	0.109765228087063	0.0762607626076261	0.145074534619587
OG0002484	0.109767414883127	0.0858708891595615	0.143867627764724
OG0004963	0.109767737830099	0.0601336302895323	0.158937684502345
OG0004847	0.109798342199678	0.0693430656934307	0.137119126474763
OG0006025	0.109825579363137	0.0788912579957356	0.123735137522195
OG0004029	0.109888048033023	0.0774907749077491	0.126386301992324
OG0007824	0.10989010989011	0.0659340659340659	0.186745840047664
OG0004977	0.109902426160338	0.0791139240506329	0.14294678001082
OG0001445	0.109907902554961	0.077124183006536	0.115017008376328
OG0003392	0.109935332157554	0.0727513227513227	0.145623725863813
OG0001993	0.109952177592348	0.0768307322929172	0.122142665665886
OG0003871	0.109971467926013	0.0771349862258953	0.135989305971502
OG0002927	0.109990558750322	0.0850785340314136	0.122661966905269
OG0002765	0.10999148453023	0.0793357933579336	0.131724609288601
OG0002027	0.109999246193276	0.0802238805970149	0.12141987760804
OG0004755	0.110001447387466	0.0865248226950355	0.133867968041661
OG0004578	0.110054482417038	0.0794947994056464	0.169792539528237
OG0002442	0.110061537255517	0.083232077764277	0.123062081925823
OG0005773	0.110064935064935	0.0727272727272727	0.164831948079153
OG0001325	0.110144927536232	0.0785024154589372	0.156665589737448
OG0005205	0.110151187904968	0.0885529157667387	0.126977950993542
OG0001250	0.110152794531564	0.083232810615199	0.125479182178775
OG0002260	0.110172635183336	0.0834355828220859	0.146539029772448
OG0007841	0.110177865612648	0.078804347826087	0.147578692295588
OG0000739	0.110194094226941	0.0778588807785888	0.112789500842548
OG0000909	0.110194493006993	0.0775240384615385	0.135468089797648
OG0000899	0.110195515298796	0.0741190765492102	0.135739450446258
OG0006464	0.110212638514525	0.0738993710691824	0.145041985071323
OG0005732	0.110236220472441	0.0971128608923885	0.115339958678212
OG0002828	0.110236985236985	0.0808080808080808	0.136546337683374
OG0004494	0.110241820768137	0.0739687055476529	0.135821482033475
OG0003422	0.110281385281385	0.0763888888888889	0.123408655342511
OG0002427	0.110281749369218	0.0792682926829268	0.132262635400221
OG0005486	0.110291223927588	0.0702479338842975	0.176530765824224
OG0003015	0.110305488655089	0.0819875776397515	0.137803533683081
OG0001429	0.110308243101642	0.0751833740831296	0.129012942711563
OG0001156	0.110314006821122	0.0815006468305304	0.136929824191642
OG0001784	0.11034244206157	0.0774818401937046	0.159887778722075
OG0002274	0.110371267150928	0.0732445520581114	0.150997426003935
OG0003375	0.110382055935595	0.0888594164456233	0.128345575972749
OG0006819	0.110410094637224	0.0678233438485804	0.133600566197986
OG0004602	0.110427188552189	0.0688920454545454	0.134132110815396
OG0004716	0.110435482428686	0.0853080568720379	0.129949972074381
OG0001642	0.110437218365607	0.0857142857142857	0.132107641094027
OG0001435	0.110440251572327	0.0848484848484849	0.13758913921496
OG0002190	0.110444177671068	0.085234093637455	0.131998028490108
OG0002619	0.110452836020813	0.0883777239709443	0.136617470566377
OG0004822	0.110545084055018	0.0877483443708609	0.130659072821772
OG0003049	0.110561056105611	0.0816831683168317	0.126437524884315
OG0004824	0.110576923076923	0.079002079002079	0.164106077544858
OG0005173	0.11064867967853	0.0870646766169154	0.130574822763032
OG0007384	0.110649054142205	0.0593607305936073	0.146341649866623
OG0002164	0.110652278068034	0.0749697702539299	0.132574397900307
OG0001959	0.11066411238825	0.0796296296296296	0.128377712102291
OG0002465	0.110667572617632	0.083743842364532	0.126378007693541
OG0003600	0.110688635403464	0.0785804816223067	0.135386204650339
OG0002181	0.110709987966306	0.0806257521058965	0.147736327998912
OG0007962	0.110734463276836	0.0677966101694915	0.15161931241388
OG0007014	0.110743694482267	0.0721649484536082	0.134906689343774
OG0001139	0.110745373418184	0.0788530465949821	0.137852512371899
OG0005669	0.11074595722483	0.0788732394366197	0.130769939671403
OG0000679	0.110753366055748	0.087708830548926	0.110082279539612
OG0003075	0.110768500948767	0.0866013071895425	0.122803991015492
OG0003688	0.110794144767174	0.0760719225449516	0.143744387420708
OG0002957	0.110811546840959	0.0759803921568627	0.143222171047212
OG0001431	0.110860759493671	0.0822784810126582	0.136398053168805
OG0005119	0.110870610870611	0.0757575757575757	0.129303731431551
OG0002823	0.110880017891088	0.0848708487084871	0.127530920877554
OG0001174	0.11088394809325	0.0866910866910867	0.142911611841544
OG0000526	0.110908066837725	0.074910820451843	0.115413509201661
OG0007362	0.110909090909091	0.0772727272727273	0.157015492393986
OG0003281	0.110943816516789	0.0792838874680307	0.134192850311025
OG0002475	0.110965556182947	0.0857142857142857	0.129360337356567
OG0003759	0.110967741935484	0.092258064516129	0.130579965147619
OG0000842	0.110995357678108	0.094692400482509	0.117567673676665
OG0002508	0.110999909016468	0.0718997361477573	0.139192658961409
OG0002742	0.111030478955007	0.0818858560794045	0.133561467304962
OG0000629	0.111051252540588	0.0878859857482185	0.110215883523678
OG0000636	0.111057495467041	0.0845323741007194	0.117911266371213
OG0002726	0.111058286583627	0.0754017305315204	0.138761863786841
OG0002212	0.111111111111111	0.0917874396135266	0.126302909309821
OG0001140	0.111134620470775	0.0770519262981574	0.111223759682425
OG0004096	0.111164380706216	0.0813148788927336	0.112300781688489
OG0003083	0.11116944480903	0.0748129675810474	0.153906476902064
OG0001410	0.111194968553459	0.0751515151515151	0.136041609078362
OG0007868	0.111218103033221	0.0796019900497512	0.166264202501721
OG0000971	0.111252771618625	0.0884146341463415	0.107654032902843
OG0006461	0.111263736263736	0.0833333333333333	0.130641865434752
OG0000980	0.111282367447596	0.0776818742293465	0.125528159469788
OG0000946	0.111296915644742	0.0827294685990338	0.132218045198129
OG0003576	0.111304780876494	0.0863213811420983	0.129570468188182
OG0002643	0.111320754716981	0.0792452830188679	0.138949128382397
OG0000886	0.111322610323277	0.0864661654135338	0.113247514694377
OG0003360	0.111335536785408	0.0951156812339332	0.118862699716262
OG0002899	0.11136997212266	0.0820987654320988	0.124225724622158
OG0001060	0.111376258243665	0.0808457711442786	0.11023027375995
OG0001922	0.111407350980766	0.0823970037453183	0.126469748543336
OG0008032	0.111418347430059	0.0943396226415094	0.123976852902306
OG0000567	0.111435663692196	0.0855106888361045	0.10311657485825
OG0006772	0.111467008327995	0.0717488789237668	0.157961634054978
OG0001134	0.11147272658064	0.0731414868105516	0.127166167674559
OG0005432	0.111492187925309	0.0785562632696391	0.149048654408143
OG0000709	0.111495246326707	0.0913461538461538	0.114143439389536
OG0003896	0.111498995028033	0.0802919708029197	0.125217881260706
OG0002478	0.111513355342137	0.0900360144057623	0.119615661750306
OG0000839	0.111513642024227	0.0846824408468244	0.121974863643735
OG0004127	0.111514423076923	0.080625	0.135107150772477
OG0002662	0.111514865502596	0.0883435582822086	0.132533748592065
OG0003750	0.111534232615517	0.0867279894875164	0.134989369181032
OG0001615	0.11154952912452	0.0718085106382979	0.127944629100277
OG0002092	0.111555301732343	0.0788834951456311	0.136670281537281
OG0003037	0.111576293695275	0.0889774236387782	0.127938244217898
OG0004957	0.111579596873715	0.0856643356643357	0.134866583299982
OG0008029	0.11159169550173	0.0784313725490196	0.134922722108868
OG0006419	0.111594688092847	0.0776699029126214	0.172244873731991
OG0001497	0.111599649711742	0.0803108808290155	0.139297565642607
OG0004354	0.111611521447587	0.0769230769230769	0.133427020396333
OG0002036	0.111622830950562	0.0732292917166867	0.135468512774147
OG0002165	0.111630686098771	0.0634920634920635	0.155068982729441
OG0004598	0.111635689953983	0.0753899480069324	0.133199290739408
OG0004839	0.111642743221691	0.0769980506822612	0.141408667060185
OG0004283	0.111646429764955	0.0824607329842932	0.139207857358399
OG0002386	0.111654135338346	0.0946428571428571	0.103771307139245
OG0001804	0.111659356725146	0.0802005012531328	0.136761312793405
OG0004614	0.11167328042328	0.0773809523809524	0.143126731007392
OG0000991	0.111743442671924	0.0746549560853199	0.129877168026793
OG0002085	0.111772430737948	0.0823095823095823	0.130394958625993
OG0000520	0.111783691125069	0.0822407628128725	0.12057120797344
OG0003346	0.111789805938742	0.0835866261398176	0.132714538717663
OG0003776	0.111791688411569	0.0942126514131898	0.135197820013269
OG0002756	0.111792282726289	0.081351689612015	0.132579579171419
OG0001194	0.111803694238401	0.0798479087452472	0.124435078964925
OG0005539	0.111810411810412	0.0717948717948718	0.138016582727398
OG0002001	0.111899832396727	0.0785024154589372	0.136517632955075
OG0003432	0.111906731465205	0.0825147347740668	0.124977422720931
OG0004033	0.111926377316254	0.0820793433652531	0.128201785825599
OG0000927	0.111942180015127	0.0822085889570552	0.118629770578969
OG0004250	0.111949233716475	0.0928819444444444	0.124431952507585
OG0004540	0.111955173635719	0.0919117647058824	0.106617498043324
OG0006350	0.111984506721349	0.0873205741626794	0.144381593714895
OG0001014	0.112002247707594	0.078031212484994	0.139435998410927
OG0001224	0.112004760048421	0.0826032540675845	0.1248299083931
OG0000756	0.112016464362216	0.0803897685749086	0.114353320347352
OG0001386	0.112031220255092	0.0813106796116505	0.131963073057655
OG0001443	0.112060351718625	0.0707434052757794	0.190929731010535
OG0002267	0.112099358974359	0.0847355769230769	0.126157751059836
OG0003010	0.112104668674699	0.0865963855421687	0.12485111621135
OG0004683	0.112109234638879	0.0723140495867769	0.139055096616076
OG0003205	0.112130190405647	0.0886889460154242	0.123504611726499
OG0003686	0.112157245207997	0.0815109343936382	0.135826309679205
OG0003685	0.112171773891652	0.0910209102091021	0.138959727596711
OG0001355	0.112179487179487	0.0881294964028777	0.129404812679862
OG0002766	0.112189417099243	0.0801001251564456	0.126384057175147
OG0003374	0.11221790303423	0.082010582010582	0.135344230275546
OG0001782	0.11221964033138	0.0804455445544554	0.137470603700627
OG0002321	0.11222562072688	0.0768261964735516	0.143912222113643
OG0002817	0.112250628769565	0.0859277708592777	0.133679090299663
OG0007104	0.112271062271062	0.0785714285714286	0.150162807438388
OG0001878	0.112299000434594	0.0987179487179487	0.121277489816342
OG0000550	0.112303958177745	0.0879854368932039	0.10478773540569
OG0001920	0.112340567294879	0.0752427184466019	0.141559019530169
OG0003712	0.112345928470398	0.0792079207920792	0.129678956926627
OG0002930	0.112357863119502	0.079746835443038	0.129856463034928
OG0000995	0.112363046789276	0.0807061790668348	0.114824747108241
OG0000953	0.112363508277563	0.081437125748503	0.139923852171315
OG0000680	0.112403712174988	0.078239608801956	0.113775395920371
OG0001518	0.112420912420912	0.0879120879120879	0.129274771274662
OG0002146	0.112429887820513	0.0775240384615385	0.139372794829392
OG0001028	0.112440414992055	0.0935601458080194	0.11899846581794
OG0004155	0.1124467472654	0.077720207253886	0.121883532444361
OG0002253	0.112448527082673	0.0727272727272727	0.15551533915527
OG0003886	0.112483039348711	0.0746268656716418	0.138502379542421
OG0008060	0.112487231869254	0.0730337078651685	0.153909449912088
OG0005426	0.112510451505017	0.0697115384615385	0.166827322997945
OG0000699	0.112515951703151	0.0790419161676647	0.138400048939789
OG0004571	0.112528344671202	0.0717592592592593	0.137875527958134
OG0004473	0.112529058504456	0.0877808988764045	0.130950747496563
OG0004293	0.11254140319181	0.0813008130081301	0.131910587598686
OG0004707	0.112592592592593	0.0742857142857143	0.141955725891325
OG0001314	0.11259692100236	0.072929542645241	0.1327739126638
OG0000748	0.112599265141638	0.0788787483702738	0.129685984920798
OG0002592	0.112603175933297	0.0893074119076549	0.134083087524596
OG0003420	0.112638815441565	0.0821114369501466	0.129381278442745
OG0001591	0.112692949520234	0.0913642052565707	0.134616502363608
OG0001816	0.112695085022129	0.0911949685534591	0.127738151608353
OG0001583	0.112710949764521	0.0745192307692308	0.140716412602123
OG0000852	0.112727585022329	0.0865853658536585	0.119457559223398
OG0004049	0.112729895420123	0.0808510638297872	0.1357058694365
OG0003440	0.112739543819893	0.0861618798955614	0.13115647011695
OG0004799	0.112740025296079	0.0747384155455904	0.144230250090194
OG0004492	0.112777777777778	0.0780952380952381	0.141725178702034
OG0000801	0.112790964903641	0.0838668373879641	0.121613661247094
OG0006121	0.112797619047619	0.075	0.146367155317865
OG0001798	0.112801204819277	0.086144578313253	0.135893247789753
OG0005367	0.112817622469588	0.0662251655629139	0.174510278237157
OG0001360	0.11281832408593	0.0960307298335467	0.119428029422416
OG0003342	0.112846612846613	0.085995085995086	0.144225531586984
OG0001646	0.112853208422787	0.0778739184177998	0.127930383852353
OG0000943	0.112875705473159	0.071072319201995	0.132634680432687
OG0002262	0.112876318558633	0.0856453558504222	0.143446525560477
OG0004077	0.112888422708798	0.0804816223067174	0.129395854032299
OG0002873	0.112922567382366	0.0760050251256281	0.147216649839932
OG0000541	0.112954952267303	0.0859188544152745	0.106651483008956
OG0003182	0.113003169197294	0.0817369093231162	0.137801282854875
OG0002541	0.11301677297425	0.0759036144578313	0.134954822654871
OG0001634	0.113019978766528	0.081555834378921	0.132412072254805
OG0001089	0.113034935838399	0.083645443196005	0.133774539568273
OG0000834	0.113045718913348	0.0688360450563204	0.162481716079754
OG0006973	0.113061435209086	0.087248322147651	0.13171341217786
OG0003043	0.113064660058365	0.0799507995079951	0.135195719278077
OG0002261	0.113081761006289	0.0943396226415094	0.131982963856298
OG0003625	0.113089727174234	0.0832266325224072	0.128324571430456
OG0003279	0.113110481068228	0.088348271446863	0.129286060557847
OG0006763	0.113125901504224	0.0616113744075829	0.195341505937712
OG0001223	0.113133397734258	0.0906735751295337	0.130062038864897
OG0003383	0.113152804642166	0.081351689612015	0.148041666261012
OG0003606	0.113196921344096	0.0932982917214192	0.134384231902374
OG0004903	0.113204798212811	0.0773638968481375	0.138564653114954
OG0002601	0.113219094247246	0.0856793145654835	0.12327147928276
OG0001836	0.113226660527225	0.0782778864970646	0.114710427463406
OG0000549	0.113249031670084	0.0873205741626794	0.111890253654727
OG0004697	0.11324931880109	0.0790190735694823	0.141316381472417
OG0004532	0.113257801629895	0.0813953488372093	0.12242673215323
OG0000609	0.113266843280869	0.0809178743961353	0.11299223147419
OG0002711	0.113280460699131	0.0804455445544554	0.137184258334713
OG0002814	0.113280551082483	0.08756038647343	0.130869208818576
OG0003070	0.113284132841328	0.0873308733087331	0.132368715692615
OG0001726	0.113284717818643	0.0795180722891566	0.15648955434373
OG0002125	0.113301266319819	0.0862275449101796	0.130071914303876
OG0003789	0.113301536830949	0.077027027027027	0.136118146955263
OG0002687	0.113321889305035	0.085518102372035	0.135236236720083
OG0003476	0.113354909460508	0.0812581913499345	0.143080695114182
OG0000870	0.113361136855113	0.0957831325301205	0.111164553738456
OG0005967	0.113362068965517	0.0883620689655172	0.146385685053842
OG0001449	0.113376874697629	0.0830188679245283	0.135585268170394
OG0003596	0.113377705517732	0.0845442536327609	0.132179301726086
OG0002470	0.113382899628253	0.0879801734820322	0.123927183223714
OG0001742	0.113384689455946	0.0758706467661692	0.139638092126837
OG0004861	0.113396172522137	0.0745501285347044	0.145335621318575
OG0004188	0.113397676211747	0.0820770519262982	0.12492142312307
OG0001332	0.113398692810458	0.0704656862745098	0.14205663708437
OG0000810	0.113400498685895	0.0717703349282297	0.126987983739678
OG0006914	0.113400673400673	0.0777777777777778	0.129806837349404
OG0006233	0.113401277760876	0.0722543352601156	0.15248630214454
OG0005560	0.113430455896209	0.0661375661375661	0.127167667857895
OG0006727	0.113431734317343	0.0664206642066421	0.137477179788313
OG0005024	0.113440896059737	0.0777385159010601	0.165499983437176
OG0002243	0.113459967320261	0.0741421568627451	0.144316054736486
OG0000698	0.113465077004512	0.0819070904645477	0.111189320761926
OG0000836	0.113470820535323	0.0811320754716981	0.114868096994202
OG0004163	0.113486474401967	0.0852895148669797	0.133357173096334
OG0001958	0.113505613807182	0.0735826296743064	0.143268656397112
OG0001165	0.113510865692911	0.0692019950124688	0.136411270351777
OG0003933	0.113514211886305	0.0852713178294574	0.124065850994262
OG0001793	0.113516593077909	0.0864345738295318	0.140640091683307
OG0002646	0.113518088908396	0.0861182519280206	0.149566419303646
OG0000557	0.113523139694777	0.0866188769414576	0.10349787110211
OG0002581	0.113525	0.085625	0.133838229053296
OG0005322	0.113530385078219	0.0911552346570397	0.134806243699559
OG0002167	0.113532456079278	0.0811808118081181	0.13940265240896
OG0002323	0.113551883201218	0.0931076178960097	0.132967375562727
OG0001609	0.113552607333702	0.0708955223880597	0.143722533380746
OG0000969	0.113565544030392	0.0815085158150852	0.130262963926348
OG0008036	0.113570981863665	0.0615384615384615	0.178025406425095
OG0002049	0.113593666129898	0.0730676328502415	0.155642265130102
OG0001124	0.113606755126659	0.0820265379975875	0.136771877544397
OG0001198	0.113610339905573	0.0941759603469641	0.115715474452511
OG0003161	0.113619402985075	0.0827114427860696	0.131283121976053
OG0001565	0.113667402038029	0.081437125748503	0.129762068055687
OG0002690	0.113692860811505	0.0775757575757576	0.129136530644873
OG0001743	0.113707379836412	0.0794504181600956	0.139400630707825
OG0004274	0.113712672708364	0.0740157480314961	0.134266438112001
OG0002173	0.113739837398374	0.0884146341463415	0.125778285035182
OG0004145	0.113761030288576	0.0901502504173623	0.136888886497969
OG0001876	0.113776455881719	0.0909090909090909	0.130807931208638
OG0002735	0.113784901041546	0.0893512851897185	0.12999319512322
OG0005054	0.113790186125212	0.0888324873096447	0.140479099009728
OG0003878	0.11379650160138	0.0853658536585366	0.113645014477326
OG0005746	0.113798790544255	0.0771028037383178	0.160031642288026
OG0001973	0.113818090954523	0.0772946859903382	0.140722885430172
OG0001961	0.113821138211382	0.0829268292682927	0.14427284247033
OG0001195	0.113823943101298	0.0767230169050715	0.137313618247701
OG0003085	0.113824971708789	0.0774550484094053	0.143919478493021
OG0003976	0.113853324348607	0.0808625336927224	0.13961611748036
OG0006804	0.113878784142056	0.0725075528700906	0.138080848678223
OG0002858	0.113880426504189	0.0853960396039604	0.11898247431259
OG0001081	0.113885403596821	0.0708908406524467	0.134849937129092
OG0004772	0.113895153748831	0.0699708454810496	0.148652599051037
OG0003493	0.113902194497048	0.0732984293193717	0.151770998985482
OG0001227	0.113912503396607	0.0944645006016847	0.124782447278173
OG0003371	0.113916256157635	0.0874384236453202	0.141585987173643
OG0001767	0.113958588331293	0.0832313341493268	0.139460675191664
OG0000945	0.113960113960114	0.0805860805860806	0.135697060796047
OG0001501	0.113964131106988	0.0824242424242424	0.135327712702455
OG0003650	0.113964784456588	0.0833333333333333	0.140687317212846
OG0001513	0.113981665491378	0.0621193666260658	0.214864405778378
OG0000849	0.11399919775371	0.0818291215403129	0.127376362863419
OG0006699	0.114012613322822	0.0755813953488372	0.136583183611419
OG0001451	0.114023591087811	0.0865006553079948	0.123892657693875
OG0002072	0.114037920376436	0.0819070904645477	0.132260179245915
OG0007286	0.114044540229885	0.0729166666666667	0.174872096800672
OG0003230	0.114053398058252	0.0770631067961165	0.137713336190208
OG0000509	0.114057835211053	0.0878859857482185	0.110990595342007
OG0004867	0.114062372104445	0.0762052877138414	0.152201244489366
OG0005034	0.114064495530013	0.084051724137931	0.129252624731534
OG0002867	0.114086387483781	0.0921228304405874	0.115221981938824
OG0002618	0.114087519192805	0.0747422680412371	0.152356634833343
OG0003743	0.114096449390567	0.0824324324324324	0.139477595432415
OG0001095	0.11410016032173	0.0881226053639847	0.136856985574869
OG0001865	0.114101211762587	0.0918984280532043	0.135976756507256
OG0004171	0.114112903225806	0.0833333333333333	0.148572311216121
OG0001692	0.11411803786956	0.0852618757612667	0.134277671541447
OG0002733	0.114120113454187	0.0968553459119497	0.132925941862165
OG0002740	0.114135558069382	0.09375	0.131745930296901
OG0005704	0.114138719512195	0.0765625	0.124709563831305
OG0002115	0.114154892726321	0.0705128205128205	0.152277427455011
OG0001620	0.114156171284635	0.0793450881612091	0.137736599235156
OG0002532	0.114159688995215	0.0759569377990431	0.165612472182493
OG0002384	0.114205370101597	0.0841346153846154	0.13293251060762
OG0001637	0.114234217791061	0.0846432889963724	0.133492335159771
OG0001663	0.114265364265364	0.0824175824175824	0.13971202911144
OG0005763	0.114273576890399	0.0689252336448598	0.150471996108209
OG0001176	0.114297589359934	0.0791770573566085	0.14459387649829
OG0003570	0.114307277002119	0.0804911323328786	0.13848903338194
OG0001019	0.114309193631228	0.0727272727272727	0.136971038588835
OG0001734	0.114331723027375	0.0766908212560387	0.139820849348857
OG0000782	0.114332675871137	0.0788461538461538	0.123379502282382
OG0002936	0.114338821030271	0.080545229244114	0.125343661391921
OG0003843	0.114339445228021	0.0832157968970381	0.152107542962728
OG0002759	0.114340924775707	0.0857142857142857	0.142084907494721
OG0002201	0.114367114367114	0.0787545787545788	0.141629273524381
OG0003695	0.114369918699187	0.0823170731707317	0.116933365789574
OG0007463	0.114380113278792	0.066079295154185	0.179450897711267
OG0001238	0.114380714879468	0.084788029925187	0.124012256473582
OG0004341	0.114390456070585	0.0791599353796446	0.138298794403366
OG0000492	0.114393786790215	0.0937129300118624	0.10605097441344
OG0002608	0.114411492122335	0.0819277108433735	0.134486973112742
OG0002284	0.114430014430014	0.0845959595959596	0.157462763227411
OG0004122	0.114434947768281	0.0933048433048433	0.123391274151589
OG0004434	0.114443426943427	0.094017094017094	0.127011414914769
OG0001345	0.114448635057471	0.0872395833333333	0.125420634643273
OG0003873	0.114449398031488	0.0812603648424544	0.121874512731135
OG0002419	0.114451185879757	0.0835380835380835	0.135262194319904
OG0001927	0.114468864468864	0.0820512820512821	0.128990766306988
OG0004194	0.114479933373849	0.0730411686586985	0.141432871853839
OG0000597	0.114484126984127	0.0910714285714286	0.104343357723768
OG0003220	0.114501615136133	0.0875634517766497	0.143226802546036
OG0002298	0.114508961479329	0.0900360144057623	0.132002678773476
OG0001361	0.114544386283517	0.0810810810810811	0.146228963269233
OG0003738	0.114570629169955	0.0785804816223067	0.142915316266799
OG0000720	0.114601018675722	0.100358422939068	0.0963470232131386
OG0002083	0.114621304171729	0.0826245443499392	0.135461507542765
OG0003798	0.114634786551173	0.0902474526928675	0.122661932769604
OG0003419	0.114635887672537	0.0929319371727749	0.125963039252063
OG0001918	0.114644115574348	0.0909090909090909	0.14209940729561
OG0000736	0.11468110709988	0.075812274368231	0.136673305112118
OG0000771	0.114684230918249	0.0911330049261084	0.113819057221855
OG0002498	0.114698442284649	0.0855855855855856	0.127716004720652
OG0003742	0.114703666499247	0.0870165745856354	0.142196398051974
OG0001442	0.114738652156502	0.0811485642946317	0.134743237244314
OG0000532	0.114760135952774	0.0879904875148633	0.107144915732872
OG0002476	0.114764141311007	0.0783132530120482	0.139281807958318
OG0002816	0.114773227653016	0.0865257595772787	0.12481300788695
OG0001143	0.114791987673344	0.0893682588597843	0.113492355689826
OG0000874	0.114815835400018	0.0850785340314136	0.136201316457212
OG0002352	0.114829697665519	0.0845771144278607	0.122987623140279
OG0002018	0.114863893168978	0.0933333333333333	0.123798189212728
OG0002429	0.114864864864865	0.0804375804375804	0.1256156289377
OG0004665	0.114872563718141	0.0703448275862069	0.147475064834799
OG0004437	0.114885092398767	0.099601593625498	0.126394478787729
OG0000638	0.114893025840511	0.0823244552058111	0.134644747281432
OG0003029	0.11489898989899	0.0946969696969697	0.140204176506195
OG0000949	0.114932345360825	0.0895618556701031	0.112079946617493
OG0001611	0.114940256545423	0.0879458794587946	0.126669643696837
OG0008045	0.114946705426357	0.0729166666666667	0.15007384985571
OG0000694	0.114953542392567	0.0821428571428571	0.119406000475519
OG0003359	0.114959114959115	0.0773809523809524	0.146358050832259
OG0002272	0.114972014925373	0.0870646766169154	0.138698686894394
OG0007854	0.115009746588694	0.068421052631579	0.179254937535755
OG0005251	0.115042715308243	0.0845070422535211	0.128384745491332
OG0001791	0.115043103448276	0.088125	0.129734454988844
OG0001649	0.115046018407363	0.0816326530612245	0.149749432130867
OG0001736	0.115053523639607	0.0921052631578947	0.122104508059624
OG0005051	0.115068493150685	0.0928571428571429	0.120182457918687
OG0003092	0.115087369992927	0.086007702182285	0.136650327268288
OG0001971	0.115105233749302	0.0842490842490843	0.12949955744252
OG0002727	0.115106621773288	0.0812121212121212	0.138007164550696
OG0004191	0.115112665112665	0.0909090909090909	0.127167599895827
OG0000530	0.115139102235876	0.0860215053763441	0.117158098740773
OG0003287	0.115142036714183	0.0778894472361809	0.137283967547759
OG0003935	0.115156540529675	0.0793758480325644	0.139101670938835
OG0001858	0.115163867219528	0.0919952210274791	0.131564184442703
OG0002170	0.115166351396462	0.0954712362301102	0.1275154125632
OG0000957	0.115168269230769	0.0775	0.134104470919038
OG0003453	0.115170411271896	0.0847772277227723	0.133454778901032
OG0003058	0.115172336111737	0.0803108808290156	0.145197906999578
OG0002454	0.115176361386139	0.088490099009901	0.12347894525617
OG0003262	0.115183246073298	0.081151832460733	0.147357146373985
OG0000851	0.115187011919441	0.0850801479654747	0.137392311853253
OG0002556	0.115202730487705	0.0932642487046632	0.121554528693312
OG0003004	0.115239294710327	0.0831234256926952	0.151739940267828
OG0001480	0.115250463821892	0.0787878787878788	0.139289340802736
OG0004731	0.115262039660057	0.0807365439093484	0.12812351000837
OG0001524	0.115265436318068	0.0889724310776942	0.134881507299817
OG0003138	0.115306550951848	0.0784574468085106	0.154821240074015
OG0002192	0.115314173006481	0.0897435897435897	0.133900640821208
OG0002688	0.115318100828005	0.082512315270936	0.139244850435885
OG0002763	0.11533060503932	0.0833333333333333	0.133083942427227
OG0001966	0.115335557299843	0.0757211538461538	0.143046932602482
OG0002961	0.115347261434218	0.0857142857142857	0.138003466346305
OG0004518	0.115363881401617	0.078167115902965	0.136397688811589
OG0006044	0.115377358490566	0.080188679245283	0.145297176622651
OG0001640	0.115382716049383	0.082	0.134198379507745
OG0003331	0.115389880001825	0.0799151343705799	0.130149361936503
OG0001262	0.115404350250976	0.0871165644171779	0.129563601530688
OG0003969	0.115413275249341	0.0707898658718331	0.15407847311979
OG0003017	0.115430520034101	0.0832298136645963	0.136334335374018
OG0006133	0.115435139573071	0.0804597701149425	0.159565328530414
OG0001202	0.115470326061459	0.0763546798029557	0.148125731939205
OG0001910	0.115472709551657	0.0802631578947368	0.131397574892312
OG0004113	0.11547541517421	0.0873493975903614	0.152361320912112
OG0006943	0.11547619047619	0.0714285714285714	0.148303780395935
OG0005677	0.115519096288327	0.0798816568047337	0.142942988053626
OG0003305	0.115523051881061	0.0729040097205346	0.143796656252632
OG0007059	0.115566037735849	0.0683962264150943	0.16722156689107
OG0001589	0.115572284957479	0.0840652446675031	0.142346390922293
OG0002124	0.115585886097255	0.081555834378921	0.14955253610518
OG0001263	0.115587682931151	0.0880195599022005	0.125304752855346
OG0003519	0.115592584418451	0.0799492385786802	0.150394084875554
OG0001588	0.115599556776027	0.0823095823095823	0.13310701790704
OG0002804	0.115602430356529	0.0832282471626734	0.136456525368208
OG0005308	0.115617433414044	0.0642857142857143	0.13255053401051
OG0003948	0.115625575824581	0.0864427860696518	0.138233899167113
OG0002866	0.115641630987155	0.0884718498659517	0.12125066803912
OG0001048	0.115667074663403	0.091187270501836	0.141619152474383
OG0002845	0.115686066832601	0.0876979293544458	0.137806271395541
OG0004477	0.115693439729535	0.0843214756258235	0.13483399522866
OG0004420	0.115697535295525	0.0820770519262982	0.145670351585361
OG0001887	0.115700271950272	0.0808080808080808	0.134463107358124
OG0001627	0.115703425535812	0.0837378640776699	0.134151237436886
OG0003551	0.115707178393746	0.082089552238806	0.147369702734569
OG0001647	0.115707273538599	0.0807228915662651	0.17809096227486
OG0002102	0.115710560625815	0.09375	0.126903920713174
OG0001546	0.115728395061728	0.0790123456790123	0.151191922247659
OG0006081	0.115736842105263	0.0881578947368421	0.134697196855991
OG0000674	0.115738636363636	0.0812121212121212	0.12927128104976
OG0001007	0.115742401415692	0.0855513307984791	0.112562336916349
OG0000574	0.115743162901308	0.093935790725327	0.10282053298561
OG0001820	0.115752115752116	0.0823095823095823	0.145139525605691
OG0003938	0.115764993880049	0.0832313341493268	0.138870711504077
OG0001444	0.11580150078745	0.0740203193033382	0.139873588676817
OG0000929	0.11580981216262	0.0814094775212637	0.127897455905048
OG0001671	0.115835573911356	0.0810488676996424	0.146087748450942
OG0003839	0.115844155844156	0.0793388429752066	0.130098909201892
OG0003724	0.115852490421456	0.0805555555555556	0.128983535337271
OG0003307	0.115856438310746	0.0939947780678851	0.124399314544288
OG0003761	0.115881642512077	0.0891304347826087	0.135443608866652
OG0000602	0.115885210710654	0.0862275449101796	0.112240864021699
OG0001340	0.115888333620541	0.0802171290711701	0.153032491829958
OG0002595	0.11589800443459	0.0878048780487805	0.129169177550892
OG0003407	0.115922141530147	0.0831151832460733	0.124836096514867
OG0008417	0.115922228060956	0.0751445086705202	0.136173298416609
OG0001313	0.11592461421705	0.0858208955223881	0.124077905777925
OG0000538	0.11593544781333	0.08729216152019	0.109386934642427
OG0002995	0.115953947368421	0.0736842105263158	0.157286329938596
OG0002357	0.115959409594096	0.0787207872078721	0.149840045508411
OG0000528	0.115967365967366	0.0848484848484849	0.107538951532293
OG0004646	0.115974643423138	0.0792393026941363	0.138140521201072
OG0002516	0.115979626808835	0.0866336633663366	0.137845875430038
OG0001393	0.115991339313331	0.0792452830188679	0.134165378789148
OG0001105	0.116010230179028	0.0754475703324808	0.1382586120207
OG0003791	0.11601821192053	0.0802980132450331	0.148266774931766
OG0008034	0.11602656137832	0.0703517587939698	0.135593011681066
OG0004105	0.116074789810516	0.0799347471451876	0.123614053221298
OG0003699	0.116081621004566	0.0830479452054795	0.118186484096308
OG0000612	0.116093189964158	0.0842293906810036	0.123279033748586
OG0002303	0.116098049479937	0.0808202653799759	0.14176593390085
OG0004202	0.11609907120743	0.0889724310776942	0.136701991009103
OG0007967	0.116100178890877	0.0930232558139535	0.130690879858897
OG0004465	0.116102625536588	0.082010582010582	0.13484620751278
OG0004523	0.116107823800131	0.0739644970414201	0.131263755500117
OG0001749	0.116113239676458	0.0814814814814815	0.11889915021904
OG0002341	0.116123642439432	0.0802005012531328	0.135690400640725
OG0001367	0.116125150421179	0.0830324909747292	0.134036401019655
OG0002268	0.116146334754504	0.0718608169440242	0.147581881173974
OG0002612	0.116147983486821	0.082089552238806	0.146731920663915
OG0006167	0.116175842936406	0.0788732394366197	0.162706585610134
OG0007047	0.116178229665072	0.0710227272727273	0.155954166943075
OG0004805	0.116192411924119	0.0907859078590786	0.128415175117087
OG0002063	0.116199021981674	0.0883777239709443	0.132231877079621
OG0000794	0.1162158874336	0.0910209102091021	0.113841293155747
OG0004074	0.116259049973512	0.0877626699629172	0.129467527032252	DIM5
OG0006209	0.116273517333588	0.106007067137809	0.111580679527804
OG0002550	0.116275712739083	0.0822085889570552	0.136926267692927
OG0000934	0.116279441117764	0.074251497005988	0.137549255982775
OG0000662	0.116284815813118	0.0821428571428571	0.121815171688944
OG0005214	0.116301990932387	0.0758426966292135	0.158625153919588
OG0001986	0.116304855275444	0.0700280112044818	0.150925432938285
OG0001363	0.116305418719212	0.0886699507389163	0.139839436385477
OG0005413	0.116305916305916	0.0808080808080808	0.157425836106412
OG0001046	0.116307692307692	0.0953846153846154	0.108472890580934
OG0003840	0.116325925925926	0.08	0.143525918697017
OG0001998	0.11634409781238	0.0781841109709962	0.145690869055367
OG0003412	0.116353397762727	0.0827943078913325	0.136224023698805
OG0005358	0.116361931551805	0.0843881856540084	0.141032077309291
OG0001304	0.116380208333333	0.074375	0.151897405444618
OG0001800	0.116381527451638	0.0738007380073801	0.151084052101712
OG0002481	0.116382822685789	0.0913461538461538	0.126507885190156
OG0002837	0.116394667279623	0.0802781289506953	0.144336910588934
OG0004560	0.116431348475547	0.0948434622467772	0.114460112198321
OG0002738	0.116451565049696	0.0947930574098798	0.120297820064981
OG0003388	0.116457797772065	0.083547557840617	0.138700630966731
OG0004084	0.116503848941972	0.0936863543788187	0.127635480686002
OG0001044	0.116507594417077	0.0868226600985222	0.136291514853221
OG0003000	0.116510172143975	0.0875	0.118919469553831
OG0000655	0.116525070797934	0.0833333333333333	0.117876005078037
OG0006701	0.116525579683474	0.0769230769230769	0.135524409872767
OG0002951	0.116557564422278	0.0885286783042394	0.136789057834181
OG0007105	0.116558581928232	0.066147859922179	0.181056391205378
OG0001917	0.116559598283165	0.0868516284680338	0.143432001086268
OG0003257	0.116573275862069	0.081875	0.127000777113079
OG0005067	0.116576434420655	0.0914927768860353	0.126058423719947
OG0003032	0.116580692704495	0.093167701863354	0.125123494347779
OG0001860	0.116581196581197	0.0833333333333333	0.141796315491498
OG0001364	0.116583160210192	0.0838323353293413	0.136716249817044
OG0002070	0.116620327463701	0.0795180722891566	0.154980911775159
OG0001133	0.116620561267985	0.0828331332533013	0.125447270126043
OG0002490	0.116677726166777	0.0742092457420925	0.148149201549325
OG0003417	0.116699867197875	0.0816733067729084	0.142935328060007
OG0000877	0.11670050074435	0.0937880633373934	0.114240162076153
OG0001130	0.116706778981147	0.0908543922984356	0.1262087964245
OG0005886	0.11672278338945	0.0699588477366255	0.199248466239499
OG0004674	0.116722869405273	0.080829756795422	0.139276707371122
OG0004262	0.116732934713327	0.0827389443651926	0.143086027193399
OG0001844	0.116763392324043	0.0791717417783191	0.141812432244271
OG0003636	0.116783794956594	0.0934959349593496	0.128245719008416
OG0003941	0.116792698826597	0.0898305084745763	0.122906091562459
OG0006154	0.11680029154519	0.0892857142857143	0.135389621531058
OG0003237	0.116813473176405	0.0914866581956798	0.129182041690263
OG0000537	0.11684147794994	0.0804529201430274	0.123763437561474
OG0003713	0.116841710427607	0.0897932816537468	0.134131215521964
OG0002802	0.116844866844867	0.0759330759330759	0.142910067327564
OG0002296	0.116857899382171	0.0910194174757282	0.128683951780733
OG0002778	0.116893388168301	0.0865006553079948	0.12885742977858
OG0003191	0.11692459493145	0.0881024096385542	0.128490532232456
OG0003522	0.116941762690751	0.0836707152496626	0.137115293580215
OG0002339	0.116951831237546	0.0791245791245791	0.140131123766748
OG0001101	0.116989089575502	0.0876042908224076	0.137319881122272
OG0003637	0.116995305164319	0.078169014084507	0.140033677788894
OG0001874	0.116997059660438	0.0844636251541307	0.135406823838682
OG0006038	0.116997075073123	0.0856353591160221	0.134994235377593
OG0004659	0.117004169148303	0.0780821917808219	0.147043754621497
OG0003052	0.117008547008547	0.0756410256410256	0.148719305113982
OG0002992	0.117017795564953	0.0757381258023107	0.143244111426095
OG0003136	0.117023606184032	0.0943152454780362	0.123474538810678
OG0004167	0.11703071293935	0.0908360128617363	0.127719321595226
OG0002259	0.117032905744562	0.0883435582822086	0.136323276618849
OG0002399	0.117044748623696	0.0805860805860806	0.134374625470357
OG0001383	0.117051168293404	0.0845410628019324	0.140849822937793
OG0000933	0.11705421250247	0.0938673341677096	0.111485107975673
OG0002390	0.117057880844646	0.0805288461538462	0.138363864126598
OG0001785	0.117059727116653	0.0775729646697389	0.129530108928851
OG0006268	0.117067402443831	0.0799031476997579	0.143912332146505
OG0002771	0.117074162787545	0.0923984272608126	0.128457584471504
OG0002480	0.117094386774318	0.0857843137254902	0.139059675452761
OG0001218	0.117107144504405	0.0834371108343711	0.137841470700564
OG0003077	0.117112878181904	0.0947630922693267	0.133222887792761
OG0001062	0.117130085612546	0.0786802030456853	0.126687058626796
OG0001205	0.117137852370865	0.082409972299169	0.126714794949944
OG0001982	0.117149758454106	0.0772946859903382	0.154702817086692
OG0002469	0.117158327109783	0.0910194174757282	0.140472862629384
OG0004179	0.117158896753722	0.0905947441217151	0.12331015261618
OG0008047	0.117182177408366	0.0726256983240224	0.150695607354982
OG0001651	0.1171875	0.0833333333333333	0.139086971717134
OG0002289	0.117187878787879	0.0927272727272727	0.135148478990609
OG0000843	0.117202043217323	0.0723763570566948	0.132379758076079
OG0001017	0.117203520164046	0.0813397129186603	0.139622374063506
OG0000925	0.117213538673716	0.0998735777496839	0.108513403369301
OG0003323	0.11721489024363	0.0764163372859025	0.133718679052905	CUL4
OG0005106	0.117229518449031	0.0934959349593496	0.132219106139035
OG0003055	0.117237838531639	0.0918238993710692	0.132130860800462
OG0002506	0.117241558037681	0.0852618757612667	0.141248979781613
OG0007641	0.117242309767944	0.0688073394495413	0.164177976446721
OG0003416	0.11724972275431	0.0838794233289646	0.1352203230604
OG0003610	0.117269261869008	0.0902160101651842	0.127979360297157
OG0004140	0.117279101568182	0.0762852404643449	0.141489304879139
OG0005867	0.117281440604124	0.0702875399361022	0.162148135412988
OG0003910	0.117288460660304	0.0877437325905292	0.127705856569013
OG0001554	0.117293302116329	0.0961070559610706	0.129420483013941
OG0000871	0.117295700689202	0.0878459687123947	0.136725704573801
OG0005059	0.117303609341826	0.0843949044585987	0.133621657372695
OG0000671	0.117305891367274	0.0905840286054827	0.106979725119289
OG0002565	0.11730724435127	0.0864197530864197	0.136242809055594
OG0002196	0.11734524304113	0.0855421686746988	0.138799272258348
OG0002668	0.117345855884538	0.083810888252149	0.145495251751563
OG0004926	0.117389244254916	0.0771144278606965	0.148499731697798
OG0002624	0.117430368373765	0.0924528301886792	0.140233429552394
OG0003094	0.117433189140416	0.0923276983094928	0.139905349122757
OG0003515	0.117437620237172	0.0850202429149798	0.14158314283759
OG0001256	0.117452440033085	0.0911910669975186	0.132633850000012
OG0003284	0.117458252006072	0.0830188679245283	0.127710933505223
OG0001675	0.117459172634073	0.0944309927360775	0.138174306609323
OG0001605	0.117464146897199	0.0808202653799759	0.147637144340939
OG0004110	0.117504606475388	0.0893129770992366	0.130882193103081
OG0002520	0.117506831792546	0.0818070818070818	0.146571213572072
OG0003244	0.117522173995093	0.0957727873183619	0.126920657931844
OG0004526	0.117524583584186	0.0968543046357616	0.120491200799272
OG0002892	0.117536964252293	0.0869829683698297	0.137762413470385
OG0006138	0.11754809450662	0.0875576036866359	0.12324600553182
OG0001334	0.117563621193158	0.0718954248366013	0.151758482433858
OG0004475	0.11756862745098	0.101960784313725	0.133512999231411
OG0002849	0.117607759117193	0.1001221001221	0.128870206999469
OG0004175	0.117626900835297	0.0888198757763975	0.129008470403004
OG0002028	0.117647058823529	0.0864799025578563	0.134007345020552
OG0001987	0.117664670658683	0.0856287425149701	0.136762955684357
OG0002884	0.11767123618868	0.093711467324291	0.142210793641505
OG0003404	0.117680685994283	0.0917721518987342	0.133759577384935
OG0002890	0.117681047765794	0.0774818401937046	0.147355633677517
OG0003071	0.11768311369905	0.0889774236387782	0.149602892846561
OG0001020	0.117695200176952	0.0815085158150852	0.133853579909114
OG0001141	0.117699894328989	0.0880239520958084	0.132863474983249
OG0001628	0.117706302794022	0.091358024691358	0.119614709858247
OG0003280	0.1177102855253	0.0893782383419689	0.13741526979246
OG0001710	0.117714524032948	0.0953237410071942	0.138209942016026
OG0004850	0.117719298245614	0.0842857142857143	0.138956665133132
OG0000959	0.117719597799279	0.0849933598937583	0.132651231085683
OG0002334	0.117731302568766	0.0831325301204819	0.131439266888738
OG0001185	0.117738714420524	0.0856760374832664	0.123410155797063
OG0003306	0.11774353037648	0.0799507995079951	0.143441180013753
OG0001525	0.117763483424048	0.081351689612015	0.152548106272414
OG0005300	0.117764778325123	0.0647321428571429	0.19142742692061
OG0005918	0.117809609745094	0.0918114143920596	0.141391603694492
OG0003394	0.117814261210488	0.0822102425876011	0.139617527259711
OG0002358	0.117814530113622	0.0905349794238683	0.131075423885506
OG0000637	0.117827776271799	0.0864345738295318	0.117123138261257
OG0001751	0.11783978475959	0.0935601458080194	0.127295758783851
OG0002396	0.117839877372951	0.0946822308690013	0.129786545276749
OG0003316	0.117844787398484	0.0793237971391417	0.146308497690063
OG0004381	0.117849846782431	0.0828651685393258	0.13463198348158
OG0001294	0.117880873279544	0.0799418604651163	0.138512067083198
OG0002886	0.117884615384615	0.0925	0.135292334731514
OG0002360	0.11790536573911	0.0898203592814371	0.133655981271264
OG0001151	0.117906137184116	0.0830324909747292	0.140713386165852
OG0001896	0.11790828800958	0.0757946210268949	0.141798106543077
OG0007806	0.117913832199546	0.0790816326530612	0.158112837713762
OG0000796	0.117924151696607	0.0844311377245509	0.132527536103605
OG0002789	0.117941275559126	0.0852618757612667	0.141211265633867
OG0001556	0.117950310559006	0.0894409937888199	0.128808011828329
OG0001427	0.117954820574899	0.0963704630788486	0.133121527432926
OG0002364	0.117958532695375	0.0866666666666667	0.152060242817649
OG0004172	0.117968253968254	0.096031746031746	0.13425431992161
OG0002819	0.11798554193564	0.093711467324291	0.134006928607351
OG0002317	0.117998700454841	0.0938271604938272	0.150882788785426
OG0007253	0.118011096884336	0.0610328638497653	0.199602414444898
OG0006083	0.118028107158542	0.0857487922705314	0.122546535939249
OG0001915	0.118042391866276	0.0838359469240048	0.148510696688881
OG0002571	0.11805455678604	0.0867970660146699	0.146065921930935
OG0005703	0.118062200956938	0.0727272727272727	0.157091638661491
OG0002807	0.118086665703256	0.0889159561510353	0.132194839402822
OG0001597	0.118094615216917	0.0863309352517986	0.133631919089895
OG0001720	0.118094913770037	0.0882002383790226	0.137541898065949
OG0002825	0.118101265822785	0.0822784810126582	0.146281044361591
OG0003286	0.118160173160173	0.0909090909090909	0.134069566610941
OG0006762	0.118174296745725	0.076530612244898	0.15459133866055
OG0001825	0.118181397928994	0.0805288461538461	0.139186742446208
OG0002205	0.118197691337666	0.083858764186633	0.14115788579094
OG0002395	0.11819939243303	0.0947503201024328	0.133515363121526
OG0000875	0.118202280912365	0.0900360144057623	0.127077454225238
OG0002997	0.118203309692671	0.0799001248439451	0.14660807971472
OG0005055	0.118213660245184	0.101576182136602	0.128378682549318
OG0004120	0.118241308793456	0.0969325153374233	0.126300481573689
OG0001022	0.118251497005988	0.0874251497005988	0.140990309138283
OG0006129	0.11826981246219	0.0824561403508772	0.130913897205805
OG0008012	0.118273211117682	0.0730337078651685	0.15505280943857
OG0001288	0.118289798436857	0.0828877005347594	0.137169891447432
OG0002191	0.118292682926829	0.0914634146341463	0.129375048174018
OG0003461	0.118298368298368	0.0890151515151515	0.134545496751372
OG0000745	0.118343444556791	0.0827294685990338	0.11649653887931
OG0004441	0.118344226579521	0.0814814814814815	0.140029280750282
OG0005008	0.118349576609682	0.0817223198594025	0.150074952564653
OG0002368	0.118354563638278	0.0889830508474576	0.140787501579816
OG0006905	0.118356164383562	0.0755555555555556	0.11939147685598
OG0002713	0.118356312516896	0.0912408759124088	0.144155712598001
OG0001366	0.118358585858586	0.0854545454545454	0.143571409674765
OG0002529	0.118377338695576	0.0827067669172932	0.119674320182027
OG0003828	0.118385650224215	0.0889387144992526	0.124305854250502
OG0002077	0.118400778525667	0.0921052631578947	0.136431549358918
OG0002993	0.118407813688679	0.0763454317897372	0.14597493212593
OG0006637	0.118428097226684	0.0777385159010601	0.163456499233816
OG0004229	0.118430603948897	0.0934959349593496	0.128070477092533
OG0004426	0.118449276344013	0.0875160875160875	0.131668958059369
OG0002895	0.118450810403317	0.0738786279683377	0.153784059059231
OG0003862	0.118450814753266	0.0923694779116466	0.127582809244355
OG0000854	0.118474180066586	0.0814266487213997	0.121111204014703
OG0005193	0.118478906714201	0.0784313725490196	0.167428356302605
OG0002468	0.118497619467466	0.0881174899866489	0.132405791775838
OG0001070	0.118509287282654	0.0900243309002433	0.144816635169561
OG0002586	0.118517287234043	0.0755208333333333	0.144904737534883
OG0005862	0.118545581071677	0.0908141962421712	0.126832836808575
OG0003349	0.118557633187457	0.0777604976671851	0.153381505635184
OG0003841	0.118562055768179	0.0870967741935484	0.133556787498289
OG0003927	0.118600583090379	0.0742857142857143	0.156349319398978
OG0003773	0.118615957833515	0.0922391857506361	0.134264720455363
OG0002856	0.118639455782313	0.0775757575757576	0.142861917800299
OG0002464	0.118656126482213	0.0921212121212121	0.139724445718162
OG0001421	0.118661664425096	0.0866425992779783	0.139669689849154
OG0002059	0.118702553485162	0.0842490842490843	0.143731181106884
OG0000804	0.118703799209214	0.0902527075812274	0.130560855485644
OG0006203	0.118706133658834	0.0752212389380531	0.139617215350255
OG0001489	0.118706942236354	0.0847665847665848	0.14009632395912
OG0004123	0.11873840445269	0.0807453416149068	0.119672788527025
OG0003508	0.118742368742369	0.083994708994709	0.134739624428369
OG0003729	0.118766937669377	0.0807926829268293	0.151962886604899
OG0002048	0.118773836492415	0.0789149198520345	0.152145448663906
OG0000516	0.118784972022382	0.0983213429256595	0.123448776330821
OG0001843	0.118786284470247	0.0853365384615385	0.133852473126919
OG0000663	0.11879381194102	0.0875634517766497	0.12065832793717
OG0004577	0.118796662274923	0.0770750988142292	0.149264774696078
OG0003026	0.118801893380927	0.0861850443599493	0.139894756760141
OG0001674	0.118804178706379	0.0843520782396088	0.143986795514148
OG0002655	0.118810408921933	0.0836431226765799	0.14735516416869
OG0001168	0.118818681318681	0.0848595848595849	0.152537767569644
OG0006346	0.11882579118604	0.0714285714285714	0.150428794613102
OG0001457	0.118843120070114	0.0748466257668712	0.145925460953756
OG0001601	0.118859265734266	0.0841346153846154	0.139242916269151
OG0001935	0.118870605679923	0.0801944106925881	0.139837785039146
OG0003628	0.118939393939394	0.0885416666666667	0.133183180051037
OG0000986	0.118953715036946	0.0771113831089351	0.145322515817767
OG0003474	0.11895595934709	0.103403141361257	0.13233745454798
OG0002967	0.118964408533005	0.0801576872536137	0.141443701709941
OG0003837	0.118990856933274	0.0847240051347882	0.136948126770715
OG0002466	0.118997713414634	0.0794270833333333	0.16264888836394
OG0002670	0.119000301114122	0.0901234567901235	0.146049142180902
OG0004768	0.119012135405578	0.0991058122205663	0.131650459080542
OG0003698	0.119016009371339	0.0875634517766497	0.129030106809238
OG0003597	0.119020751050091	0.089242053789731	0.153215137896071
OG0001316	0.119023471457549	0.0775862068965517	0.141109968015023
OG0001944	0.119040395284327	0.0807038834951456	0.132637515666976
OG0000494	0.119045843277645	0.0912887828162291	0.120373762840754
OG0001408	0.119059137927062	0.0903540903540904	0.135369555379776
OG0002175	0.119075739103932	0.0952072538860104	0.12660131426674
OG0002783	0.119078590785908	0.0853658536585366	0.151681522686536
OG0004193	0.119079881275003	0.0836236933797909	0.136613587262612
OG0003928	0.119096160380564	0.0779816513761468	0.137677707139999
OG0003097	0.11910759265923	0.0957178841309824	0.121658337221977
OG0001579	0.119114652501107	0.0810092961487384	0.134810373349932
OG0007934	0.119125214408233	0.0727272727272727	0.158305650655229
OG0000677	0.119125405492768	0.0832342449464923	0.108927141366556
OG0003023	0.119132378508155	0.0817120622568093	0.144924612490707
OG0003659	0.119147688398006	0.0889453621346887	0.148153251590873
OG0002681	0.119160177975528	0.0788177339901478	0.145733258950259
OG0003586	0.119165580182529	0.0899608865710561	0.140624680044083
OG0003644	0.11917786179712	0.0897755610972569	0.124194588723298
OG0000746	0.11917887115353	0.0837378640776699	0.133130718844753
OG0001077	0.119187801932367	0.0833333333333333	0.144437009547235
OG0003598	0.119191152986266	0.0810643564356436	0.142142794261292
OG0004906	0.119195839060016	0.0848896434634974	0.127763178740781
OG0000973	0.119205776173285	0.0878459687123947	0.136440909919236
OG0004889	0.119227642276423	0.0716666666666667	0.151357329944451
OG0003981	0.119236932938856	0.0813609467455621	0.142952207370219
OG0002385	0.119240924906843	0.0846432889963724	0.140528292448085
OG0001420	0.119255077621648	0.0778364116094987	0.156273037221466
OG0007115	0.119270952489896	0.0752688172043011	0.142976519586224
OG0002234	0.119281755255294	0.0826032540675845	0.140109599915806
OG0001455	0.119293544457978	0.0736906211936663	0.148088280258131
OG0003514	0.119297365119197	0.0809284818067754	0.148970478375539
OG0001867	0.119297570627679	0.088875453446191	0.149265610996812
OG0001461	0.119308307264512	0.101581508515815	0.128451957542461
OG0000955	0.119315874949249	0.0651644336175396	0.196937326874754
OG0006782	0.119317776350532	0.0867052023121387	0.120080735652824
OG0004370	0.119331619537275	0.0951156812339332	0.135559160160311
OG0000831	0.119378663788543	0.0772014475271411	0.138950983042049
OG0003034	0.119389027431421	0.0860349127182045	0.151670101996714
OG0004277	0.119392471934845	0.0831168831168831	0.139548849558871
OG0001587	0.119409070949125	0.0947556615017878	0.152904924463657
OG0000913	0.119421810751495	0.072929542645241	0.149523266526695
OG0002152	0.119422799422799	0.0836363636363636	0.127706908648981
OG0001142	0.119425547996977	0.0952380952380952	0.121776474727908
OG0005254	0.119428454994651	0.0699658703071672	0.14306725845813
OG0001308	0.119436095606126	0.086374695863747	0.140007303706056
OG0001479	0.119439223057644	0.0892857142857143	0.14100930057001
OG0001788	0.119445558675402	0.075812274368231	0.146394378319609
OG0002004	0.119447779111645	0.0792316926770708	0.14579534157268
OG0005357	0.119464690390151	0.0843694493783304	0.144315407517436
OG0005148	0.119472693032015	0.088135593220339	0.14053848981863
OG0003979	0.119494446572195	0.089142091152815	0.143991568603501
OG0001632	0.119497590185483	0.0802395209580838	0.148308137612559
OG0003273	0.119537309087059	0.0739299610894942	0.156876130083142
OG0001377	0.119545618463758	0.0835351089588378	0.153281567992632
OG0000672	0.119545659019343	0.0818070818070818	0.127424360966488
OG0001320	0.119550124965287	0.0842358604091456	0.136595009551836
OG0001984	0.119550207141448	0.0888077858880779	0.152176940967768
OG0007470	0.119559228650138	0.0909090909090909	0.129166741736146
OG0007588	0.119565217391304	0.0882352941176471	0.142121317248123
OG0003372	0.119566526189043	0.0980132450331126	0.140538031112837
OG0001571	0.119571218255429	0.076555023923445	0.140812999117509
OG0004103	0.119578095650917	0.0910273081924577	0.139616551344906
OG0002923	0.119583767896084	0.0967336683417085	0.136026924023001
OG0004708	0.119588744588745	0.0975378787878788	0.11890346333091
OG0001178	0.119589933325625	0.0896057347670251	0.124581990753248
OG0003031	0.119599578503688	0.0849315068493151	0.132783322965877
OG0002609	0.11960729312763	0.093969144460028	0.13442752465371
OG0004328	0.119612979550448	0.0902061855670103	0.12844400589856
OG0003803	0.119613910312659	0.0885558583106267	0.145813614103142
OG0004254	0.119622880867259	0.0683023872679045	0.165156760653092
OG0004367	0.119628366458897	0.0827943078913325	0.138318895270917
OG0000805	0.119633307868602	0.0785714285714286	0.142016155653483
OG0003511	0.119638542086186	0.0759162303664921	0.145104665698008
OG0004183	0.119642857142857	0.102040816326531	0.121842480987196
OG0002333	0.119644364710848	0.0819174757281553	0.150706803829816
OG0003591	0.11964605734767	0.0895833333333333	0.134159658346816
OG0002153	0.11965811965812	0.0785024154589372	0.15686330744712
OG0002685	0.119660194174757	0.0758495145631068	0.148357997406791
OG0001370	0.119660234207488	0.0981912144702842	0.135284591496542
OG0001136	0.119708260662756	0.0888355342136855	0.13443551280485
OG0001107	0.119713930348259	0.097636815920398	0.137199703263523
OG0000483	0.119777257154966	0.0879904875148633	0.116195002427415
OG0003054	0.119785898855666	0.0904392764857881	0.13845479304487
OG0004287	0.119792865362486	0.0721518987341772	0.1514106401776
OG0002401	0.119797495337064	0.0803357314148681	0.144896618840131
OG0004233	0.119800332778702	0.0931780366056572	0.14691582731484
OG0001868	0.119800376254181	0.0775240384615385	0.156860668590611
OG0002984	0.119806865814188	0.071072319201995	0.148031008923754
OG0003846	0.119816397594175	0.0883190883190883	0.142762937536636
OG0002137	0.119859968881974	0.093520782396088	0.141121367678223
OG0004335	0.11986301369863	0.0856164383561644	0.132143435085969
OG0001437	0.11986661986662	0.0958230958230958	0.138724345648214
OG0001458	0.1198857533444	0.0837320574162679	0.146871708359653
OG0004421	0.119891826923077	0.099609375	0.133337064741653
OG0001928	0.119893753434695	0.0776699029126214	0.144527919516493
OG0002155	0.119903498190591	0.0796139927623643	0.147368351878479
OG0002926	0.119914104882459	0.0835443037974684	0.139798545133522
OG0002632	0.119945234951836	0.084788029925187	0.144582287593689
OG0002982	0.119955214005802	0.0922693266832918	0.139626048828624
OG0003185	0.119976665802437	0.0886699507389163	0.13333214632383
OG0005303	0.11997995322419	0.0876712328767123	0.129589393495471
OG0002308	0.119981325863679	0.0882352941176471	0.129930009141442
OG0003607	0.119993108794901	0.0944669365721997	0.137371054025591
OG0002090	0.120023321672497	0.0929951690821256	0.12699415132097
OG0004456	0.120027848688791	0.0856115107913669	0.129491566888799
OG0001535	0.120042346622599	0.0898058252427184	0.150792952527845
OG0001688	0.120047039623683	0.0930232558139535	0.134047626294657
OG0001297	0.120056441813977	0.100850546780073	0.122187174548187
OG0008448	0.120064967516242	0.0747126436781609	0.154507483448667
OG0001112	0.120074054482941	0.0954773869346734	0.126843312519488
OG0001586	0.120101137800253	0.0884955752212389	0.130499252722785
OG0008078	0.120111731843575	0.0726256983240224	0.149010951118634
OG0001909	0.120127287191726	0.0763723150357995	0.155870320922443
OG0001138	0.120152422427872	0.0826347305389222	0.139659915466954
OG0002694	0.12015341283634	0.0847665847665848	0.155994556666743
OG0001541	0.120189236665602	0.0866336633663366	0.132219584175511
OG0004102	0.120195823515073	0.0906801007556675	0.125210650259373
OG0002184	0.120198320528855	0.0906735751295337	0.133139026337912
OG0002029	0.120227672864964	0.0897908979089791	0.139003981869231
OG0003674	0.12023174733388	0.0964673913043478	0.135896376598337
OG0005876	0.12026257121625	0.0681198910081744	0.15766141728667
OG0001970	0.120267362541775	0.0859085290482077	0.135394879281633
OG0003156	0.120268406163054	0.0780669144981413	0.148160428337807
OG0003624	0.120280701754386	0.084	0.129704300290254
OG0006596	0.120307553143374	0.0796019900497512	0.135253322319046
OG0005079	0.120310183601323	0.0945945945945946	0.120967827471739
OG0003745	0.120316217287867	0.0792525773195876	0.153815784450334
OG0000458	0.120327767150907	0.0838287752675387	0.120443373851725
OG0001526	0.120347564313082	0.0948275862068965	0.132326418526886
OG0004748	0.120352932970635	0.0828625235404896	0.145316320375247
OG0002392	0.120356352626063	0.0962695547533093	0.12638178007277
OG0003762	0.120360765329645	0.0912863070539419	0.137633626663712
OG0003389	0.12036469506589	0.0876494023904383	0.136309192856061
OG0005172	0.120373952288846	0.0967117988394584	0.127401697353012
OG0002848	0.120408163265306	0.0839506172839506	0.151909993812587
OG0004398	0.120424382413969	0.0754414125200642	0.154831400687404
OG0001578	0.120448398855485	0.0844471445929526	0.134535342662483
OG0001697	0.120452342487884	0.0726978998384491	0.126529000443311
OG0004065	0.120458477508651	0.0816993464052288	0.127815291406563
OG0004887	0.120476015212857	0.076555023923445	0.158400058179426
OG0003731	0.120487330891696	0.0940279542566709	0.135339394794486
OG0006657	0.120487483530962	0.0711462450592885	0.160375061865158
OG0004346	0.120490879278541	0.0946915351506456	0.12836945299846
OG0001937	0.120498199279712	0.0720288115246098	0.170566722057776
OG0000938	0.120512163892446	0.0896969696969697	0.120885909435131
OG0001842	0.120513610683102	0.0812121212121212	0.135300619849524
OG0003944	0.120518459282953	0.0737704918032787	0.158989488983602
OG0002491	0.120526960784314	0.0802696078431372	0.140105212992118
OG0000878	0.120530342100739	0.0884476534296029	0.12733316903077
OG0002958	0.120575277257305	0.0818858560794045	0.146707169161438
OG0003297	0.120603015075377	0.0935929648241206	0.133272219662291
OG0001453	0.120605696751384	0.0849176172370089	0.138058121364783
OG0002593	0.120612720612721	0.0903540903540904	0.130580694270191
OG0004181	0.120614035087719	0.0902255639097744	0.140483296445807
OG0001552	0.12063457685852	0.0946450809464508	0.139835671263774
OG0004533	0.120664901969581	0.0876216968011126	0.131627846155825
OG0001247	0.120669185105235	0.0799475753604194	0.127401265593059
OG0007697	0.12068511198946	0.0676328502415459	0.135465215015967
OG0002076	0.120703933747412	0.080952380952381	0.146272334220905
OG0002732	0.120712943387362	0.0896464646464646	0.148182939614172
OG0000544	0.120722493809917	0.0808202653799759	0.119931396454952
OG0001968	0.120729256388171	0.0777777777777778	0.150927908540598
OG0002482	0.120729307442445	0.094316807738815	0.133479305454267
OG0002708	0.120735701688083	0.0864197530864197	0.151859375251047
OG0005821	0.120750164509761	0.0850515463917526	0.138579433643021
OG0002554	0.120756172839506	0.0894607843137255	0.13402511740426
OG0001931	0.120772446909798	0.0792316926770708	0.136573998201797
OG0004258	0.120863636363636	0.0925	0.132452357072041
OG0002275	0.120863879532395	0.0788834951456311	0.157033613785668
OG0001576	0.120875713222525	0.0905275779376499	0.125017286632194
OG0002426	0.120894518551732	0.0709001233045623	0.159967139189968
OG0002389	0.120896446872009	0.0895883777239709	0.146957793877047
OG0001549	0.120902606923631	0.0963244613434728	0.132247764663178
OG0004169	0.120906094396522	0.0751104565537555	0.15262347209636
OG0002106	0.120913380519043	0.0929951690821256	0.142002391378656
OG0006043	0.12091351727336	0.092511013215859	0.130406949207297
OG0002300	0.120915275200989	0.0945454545454545	0.140065691573848
OG0002796	0.120917660724657	0.0778045838359469	0.145518065136953
OG0002222	0.120926926970043	0.10292249047014	0.123261249679355
OG0003402	0.12093023255814	0.0856793145654835	0.147747791139714
OG0005700	0.12093023255814	0.0697674418604651	0.15937989136613
OG0003623	0.120934375359154	0.0758533501896334	0.15495257102052
OG0001532	0.120950017724211	0.0829493087557604	0.126221546370697
OG0004808	0.120958476940752	0.0841949778434269	0.148990766297251
OG0002257	0.120962606767231	0.0826032540675845	0.142784858039242
OG0001775	0.12096606827851	0.0799522673031026	0.147228131211303
OG0006395	0.121016365202412	0.0658914728682171	0.176956394856887
OG0001237	0.121022067363531	0.0865853658536585	0.126259218353472
OG0001496	0.121026039642441	0.0885542168674699	0.130013027485451
OG0001781	0.121031933301872	0.0907975460122699	0.150131819732933
OG0004055	0.121040968543941	0.0799373040752351	0.134602025896009
OG0004485	0.121046212223879	0.0828025477707006	0.149584097012508
OG0002534	0.12107904642409	0.0859473023839398	0.160585873648876
OG0002860	0.121079121246094	0.0821744627054362	0.136925511220873
OG0003361	0.121087565460967	0.0843989769820972	0.147118746309693
OG0003892	0.121090680496621	0.0876944837340877	0.13091175017353
OG0002432	0.121094764682268	0.0901126408010012	0.140669666004515
OG0001188	0.121094849423023	0.0842245989304813	0.130759751547562
OG0001722	0.121099688232718	0.088042049934297	0.142376826695231
OG0004868	0.121102327624067	0.0816498316498317	0.149126704835516
OG0004738	0.121128681194766	0.0911808669656203	0.132683607874115
OG0004801	0.121137326073805	0.0871143375680581	0.123766400398385
OG0007018	0.121155943293348	0.0801526717557252	0.159206636537728
OG0002916	0.121159244366892	0.090458488228005	0.135705004310498
OG0001328	0.121162227602906	0.0774818401937046	0.143281318164012
OG0002425	0.121169573356981	0.0829145728643216	0.138622057968869
OG0003400	0.121171897221959	0.0891959798994975	0.13266542273134
OG0001677	0.121177490542245	0.0901442307692308	0.132928111336353
OG0004989	0.121198434206564	0.0861788617886179	0.138628072752075
OG0002421	0.121198668146504	0.0893081761006289	0.140231393991809
OG0005289	0.121212121212121	0.0876190476190476	0.13099710053105
OG0003633	0.121218569351349	0.0954356846473029	0.148242408496847
OG0001608	0.121225468604708	0.0851318944844125	0.145791812823004
OG0001602	0.121226874391431	0.0867088607594937	0.141489456695262
OG0000565	0.121228970630168	0.0952095808383233	0.116239765026971
OG0002356	0.121235561056106	0.099009900990099	0.13748566534626
OG0005364	0.121254420249395	0.0879396984924623	0.117946545601302
OG0002585	0.121266267607731	0.0769230769230769	0.169539094880086
OG0002020	0.121266710913056	0.0866834170854271	0.132363788863618
OG0004339	0.12127881648212	0.085133418043202	0.131711483618909
OG0000976	0.121282679738562	0.0925245098039216	0.132364473718926
OG0004111	0.121296176837397	0.0875370919881306	0.120995328331173
OG0004393	0.121311907270811	0.104452054794521	0.134057198526854
OG0002994	0.121315338474722	0.0893316195372751	0.139396432866175
OG0001770	0.1213596549731	0.095438175270108	0.131840201723781
OG0003531	0.121371504660453	0.0812250332889481	0.152873338776492
OG0004310	0.121379310344828	0.1	0.124261013123678
OG0004490	0.121396054628225	0.0758725341426404	0.197826422009194
OG0006033	0.121402407116693	0.0839002267573696	0.139764209046339
OG0004462	0.121413968212095	0.0869001297016861	0.137711445286557
OG0003532	0.121420180133142	0.0871165644171779	0.152678058838498
OG0007410	0.121428571428571	0.0807692307692308	0.144923549865851
OG0001008	0.121434294871795	0.0817307692307692	0.136102474814412
OG0003931	0.121438133486326	0.0910307898259705	0.141364236401596
OG0001122	0.121446563512055	0.0806045340050378	0.148582102748836
OG0003634	0.121450428396573	0.0842105263157895	0.148997312358769
OG0003891	0.121457885479773	0.0780730897009967	0.161182628700215
OG0000552	0.121472551535772	0.105826397146254	0.104823061403495
OG0003431	0.121481285076672	0.0881612090680101	0.134665681610921
OG0008466	0.121484037963762	0.0894736842105263	0.124872215689175
OG0002046	0.121486969851814	0.095873786407767	0.151371540886559
OG0002675	0.121500338676902	0.0837378640776699	0.150207230126944
OG0001942	0.121500927379084	0.0785276073619632	0.154725102904614
OG0006975	0.121512027491409	0.0824742268041237	0.118654100460559
OG0002944	0.121520594320105	0.0874083129584352	0.13688640761821
OG0000743	0.121521107334614	0.0932835820895522	0.107940930794602
OG0003705	0.121523320496363	0.0813008130081301	0.156043147895914
OG0000982	0.121537694365112	0.102203182374541	0.130509478152757
OG0004253	0.121549352375653	0.0988593155893536	0.144815627643099
OG0001756	0.121558197747184	0.0747549019607843	0.165960875485209
OG0002206	0.121566888396157	0.0921212121212121	0.145786047468689
OG0001636	0.121567505720824	0.0741626794258373	0.148557628563982
OG0006646	0.121570482497635	0.0827814569536424	0.158728374824552
OG0001557	0.121570644718793	0.0706447187928669	0.158426800910505
OG0003471	0.121575575848439	0.0790513833992095	0.143246357696418
OG0007970	0.121587186021114	0.0746268656716418	0.156091499764449
OG0000864	0.121604758537498	0.0820265379975875	0.134413643011409
OG0002271	0.12163060713007	0.0902255639097744	0.137519412139191
OG0002071	0.121630674653216	0.0913461538461538	0.131047619251148
OG0003134	0.121647759945632	0.0835380835380835	0.140318871642408
OG0004877	0.121648963075367	0.0781487101669196	0.14978823278811
OG0004907	0.121665872826864	0.102941176470588	0.135847903695802
OG0003483	0.121669037458511	0.0932432432432432	0.131007413949253
OG0000904	0.121669076637058	0.0813106796116505	0.154175120971096
OG0003957	0.121688190653708	0.0804597701149425	0.15433285076097
OG0001149	0.121698679471789	0.0894357743097239	0.139756737598512
OG0001486	0.121701741266959	0.0896805896805897	0.15575759259018
OG0002313	0.121715936874861	0.078239608801956	0.148299731149322
OG0002305	0.121722605166527	0.0746634026927785	0.158108770154823
OG0002920	0.121724245253657	0.0816993464052288	0.150546683113623
OG0004541	0.121744509743272	0.0924528301886792	0.130323331403575
OG0004234	0.121750585480094	0.0839285714285714	0.143229985259277
OG0002133	0.121754265822062	0.0900673400673401	0.123305197865116
OG0003264	0.121759847522236	0.0838627700127065	0.149822084282717
OG0001645	0.121765207724723	0.0777642770352369	0.148687155255176
OG0002525	0.121786492374728	0.0864197530864197	0.141064566496012
OG0003255	0.121794871794872	0.0830258302583026	0.138485057110033
OG0001331	0.121797921622637	0.0858895705521472	0.14821544488747
OG0001630	0.121811970611634	0.0894988066825776	0.145840544271969
OG0001965	0.121842525979217	0.0935251798561151	0.12905269984796
OG0003473	0.121858016304348	0.0957880434782609	0.140058898233891
OG0000896	0.121869121869122	0.0897435897435897	0.128172337090384
OG0004134	0.121884155961235	0.0895424836601307	0.133951390510864
OG0001547	0.121888225043565	0.0716019417475728	0.156124213864452
OG0003427	0.121892507002801	0.0870098039215686	0.134240429041931
OG0002641	0.121908592496828	0.0818070818070818	0.144782816100119
OG0003110	0.121934271817176	0.0870113493064313	0.149250452648932
OG0000734	0.121943115364168	0.090311004784689	0.112107177961207
OG0003847	0.121957277694983	0.0752608047690015	0.156174947013155
OG0004384	0.121958876157589	0.0776173285198556	0.152918216297263
OG0001231	0.121971595655806	0.0864661654135338	0.137542066001018
OG0002671	0.121995073891626	0.0855911330049261	0.140520009088541
OG0004013	0.121996900025833	0.0838607594936709	0.148867112276419
OG0003421	0.12200249143569	0.0802968960863698	0.141121042890244
OG0001936	0.122004751084487	0.0776699029126214	0.1476348470229
OG0004225	0.122011564550206	0.0984654731457801	0.139029364629143
OG0002304	0.122027239392352	0.0927710843373494	0.142280640919748
OG0004440	0.122033898305085	0.0972972972972973	0.128343855228888
OG0002485	0.122042846989542	0.0783582089552239	0.151702554800152
OG0001049	0.122046624995086	0.100719424460432	0.126295124871063
OG0003977	0.122048611111111	0.107142857142857	0.124457599626334
OG0003170	0.122052802484823	0.0940279542566709	0.132342600834536
OG0001813	0.122053087570329	0.0804597701149425	0.155373764143154
OG0003053	0.122055137844612	0.100250626566416	0.134394971553372
OG0002208	0.122055915138439	0.0922330097087379	0.134971313863266
OG0001598	0.122056206282853	0.0903522205206738	0.117342476919996
OG0001985	0.122060470324748	0.076555023923445	0.150124425757575
OG0003733	0.122066014669927	0.078239608801956	0.157418626612401
OG0000923	0.122098839535814	0.0906362545018007	0.137348998915344
OG0003095	0.122107403946573	0.0853350189633375	0.143338173580551
OG0001481	0.122114216281896	0.0808019441069259	0.16497333588024
OG0004554	0.122116996692193	0.0840998685939553	0.141978681812648
OG0001639	0.12212748680471	0.0803897685749086	0.151842963695538
OG0006180	0.122168840082361	0.0945626477541371	0.16554809893761
OG0004345	0.122182827957256	0.0906701708278581	0.13472299343017
OG0001916	0.12218487394958	0.0816326530612245	0.153354202331814
OG0001053	0.122185488080738	0.074299634591961	0.169809549361365
OG0007586	0.122187608168917	0.0747663551401869	0.179417832225699
OG0005241	0.122193585337915	0.0850515463917526	0.137042918184587
OG0003135	0.122203554690954	0.0773130544993663	0.157244957141317
OG0002411	0.122245268343272	0.0952380952380952	0.129540275544646
OG0002381	0.122272727272727	0.0866666666666667	0.155500217632021
OG0002287	0.122275838142997	0.0934809348093481	0.150921508863668
OG0000848	0.122290388548057	0.0895705521472393	0.122107797823244
OG0003369	0.122316973361143	0.0905562742561449	0.151878522287664
OG0003234	0.122320302648171	0.0876418663303909	0.132741488666612
OG0001003	0.122326599946788	0.0886392009987516	0.134357935275479
OG0003433	0.12234477124183	0.0755208333333333	0.15290582758836
OG0002340	0.122351985861336	0.0828258221680877	0.138997579209603
OG0002129	0.122353181284759	0.0947242206235012	0.138867205874427
OG0002598	0.12236411360486	0.0713422007255139	0.167558161120644
OG0003229	0.122365650851711	0.0890840652446675	0.12549460157584
OG0002815	0.122371545372206	0.0898876404494382	0.133533188739371
OG0001509	0.122373949579832	0.078031212484994	0.153472657338909
OG0003069	0.122390367833867	0.0856622114216282	0.144643014965974
OG0003231	0.122398648648649	0.0775	0.159526311172974
OG0003996	0.122402959359481	0.0922266139657444	0.135399481756058
OG0002311	0.122426821853557	0.0982367758186398	0.129859768855578
OG0005116	0.122429374510781	0.0810147299509002	0.150950931293828
OG0001610	0.122432605905006	0.0943517329910141	0.134209687760579
OG0003559	0.122435793894363	0.0980132450331126	0.146246713782195
OG0003539	0.12243618450515	0.0837662337662338	0.13320724874673
OG0000818	0.122448979591837	0.0900360144057623	0.140242194215448
OG0007600	0.122448979591837	0.0785714285714286	0.149982155951651
OG0004451	0.122486617785975	0.0870406189555126	0.146217372418718
OG0001718	0.122488216323493	0.0929256594724221	0.129114624944182
OG0003965	0.122488975992161	0.0993630573248408	0.133966161387554
OG0002623	0.122536479913529	0.0844892812105927	0.159011662572249
OG0004958	0.122551086376029	0.0845771144278607	0.130464561854716
OG0002949	0.122552098981236	0.0847240051347882	0.141098775811821
OG0002348	0.122554721370413	0.0880829015544041	0.145351616299503
OG0001686	0.122564734895191	0.092478421701603	0.136796746981532
OG0003269	0.122571301247772	0.0882352941176471	0.135780055598306
OG0002706	0.122582807818818	0.0976514215080346	0.125621942186202
OG0002514	0.122594336880051	0.0732600732600732	0.153982247229186
OG0005407	0.122616323417239	0.0851449275362319	0.136203935481238
OG0003602	0.122635736537606	0.0801068090787717	0.148703316865253
OG0006659	0.122637566751799	0.0847457627118644	0.134170195794305
OG0001001	0.12265625	0.08203125	0.129793079709382
OG0004106	0.122681203524835	0.0813464235624123	0.141188376797085
OG0003720	0.122702728306177	0.0812807881773399	0.151357543268649
OG0002583	0.122705018359853	0.0722154222766218	0.153624993449216
OG0002613	0.122721715936875	0.0861858190709046	0.149686984326851
OG0007120	0.122755943716642	0.0873362445414847	0.147076267332232
OG0001797	0.122771434294872	0.0865384615384615	0.152777974383074
OG0004159	0.122779141990467	0.0755813953488372	0.152950990428155
OG0004549	0.122804232804233	0.0806878306878307	0.14556505420137
OG0007065	0.122805578342904	0.0811320754716981	0.143757035912354
OG0004309	0.12280701754386	0.0822622107969152	0.139574567965638
OG0004379	0.122816062324569	0.0922266139657444	0.14053961156523
OG0004506	0.122842232035327	0.0904255319148936	0.13233894440009
OG0003435	0.122874692874693	0.0927518427518428	0.143188030249908
OG0005753	0.122890559732665	0.107142857142857	0.140958809937886
OG0001352	0.122898399163382	0.0866583541147132	0.14302135482495
OG0002430	0.122913992297818	0.0777511961722488	0.164659916420072
OG0002227	0.122922895084475	0.0937912813738441	0.135318285124227
OG0003605	0.122957014643363	0.0883561643835616	0.128611151388353
OG0004735	0.12296267344147	0.0930232558139535	0.156155241899247
OG0002093	0.122969090548841	0.087378640776699	0.150088822316809
OG0002025	0.122987984583995	0.0885286783042394	0.147231613350852
OG0002441	0.12301662386809	0.0927152317880795	0.13627926731903
OG0002497	0.12302371541502	0.0795454545454546	0.141938765394294
OG0003909	0.123029490616622	0.0938337801608579	0.13809063012242
OG0006377	0.123034859876965	0.0764411027568922	0.131956348986039
OG0004467	0.123039480800433	0.0880398671096345	0.146628778213766
OG0001808	0.123049219687875	0.085234093637455	0.188500488527733
OG0003162	0.123090415876318	0.0938628158844765	0.135005048519399
OG0004314	0.123097643097643	0.0698653198653199	0.16189029980648
OG0002747	0.123128692933415	0.0784557907845579	0.150704533556735
OG0002149	0.123131836019036	0.0911330049261084	0.134416229186931
OG0007996	0.123174603174603	0.0687830687830688	0.188243330425438
OG0002235	0.123194365907572	0.0881612090680101	0.141100723283475
OG0006807	0.123214285714286	0.0770833333333333	0.176767341784882
OG0003184	0.123214490427605	0.0882723833543506	0.147687746376269
OG0005000	0.123238756996719	0.0902335456475584	0.126845941087953
OG0000837	0.123238908872902	0.0971223021582734	0.14118769689388
OG0002704	0.123255712541427	0.0885225885225885	0.140879399609159
OG0001460	0.123256253842153	0.0864661654135338	0.138968744369634
OG0002686	0.123270440251572	0.0839506172839506	0.136108262342551
OG0005729	0.123280116110305	0.1	0.125719395226938
OG0001118	0.123296587072367	0.0880893300248139	0.138915375906671
OG0005297	0.123298245614035	0.105263157894737	0.131934376135577
OG0003210	0.123303167420814	0.0882352941176471	0.134583133778786
OG0004987	0.123305588585018	0.071264367816092	0.149225484657119
OG0001369	0.12331455879843	0.0842293906810036	0.163066940148989
OG0002784	0.123318699794508	0.0792079207920792	0.148626690234003
OG0006656	0.123333333333333	0.107142857142857	0.110785521411683
OG0002913	0.123343760331629	0.0907911802853437	0.134072716359303
OG0003208	0.123360714800404	0.0869001297016861	0.137922582919531
OG0003414	0.123361823361823	0.0743589743589744	0.162735196642687
OG0003444	0.12337158808933	0.0974462365591398	0.133377963095351
OG0003856	0.123380138185755	0.0980036297640653	0.126274345861718
OG0002105	0.123396065012831	0.0958083832335329	0.140144038819148
OG0003769	0.123455279579102	0.0847913862718708	0.133588936834952
OG0000515	0.123457264792956	0.104886769964243	0.109799625195282
OG0002079	0.123466376766579	0.0961070559610706	0.142161127876357
OG0001801	0.123469498320511	0.0828367103694875	0.196714338817094
OG0002147	0.123474905573218	0.0932311621966794	0.138847567226789
OG0004366	0.123487225459435	0.0721649484536082	0.193983344938631
OG0002716	0.12351598173516	0.0856164383561644	0.145840719704465
OG0003158	0.123522012578616	0.0830188679245283	0.14590987952239
OG0003719	0.123525760397269	0.0893854748603352	0.140035522189634
OG0005338	0.123539707738023	0.0974477958236659	0.129303914207544
OG0002350	0.123550724637681	0.0803140096618357	0.145389608535414
OG0001871	0.123551693404635	0.0870098039215686	0.141711296446278
OG0001988	0.12355448974154	0.0851318944844125	0.147358769996685
OG0001506	0.1236004605924	0.078031212484994	0.143480185070889
OG0003677	0.123609467455621	0.0907692307692308	0.140914384069124
OG0005919	0.123615228584803	0.0769230769230769	0.149220017029381
OG0006128	0.123640925564539	0.0687203791469194	0.182011320075797
OG0003259	0.123672428154935	0.086734693877551	0.139100552483027
OG0002876	0.12367447595561	0.0844636251541307	0.153035845643476
OG0002088	0.123697999533295	0.0931076178960097	0.130934332530991
OG0004002	0.123701476216512	0.0932203389830508	0.13041293156881
OG0001512	0.123718737187372	0.0922509225092251	0.141899547249962
OG0003218	0.123740672995964	0.0736579275905119	0.148661232955152
OG0006112	0.123741388447271	0.0833333333333333	0.143151432249666
OG0004793	0.123750099992001	0.0939524838012959	0.138946995479847
OG0004482	0.123753645798006	0.0842433697347894	0.142700020004681
OG0002319	0.123753976670201	0.0908536585365854	0.144954069078009
OG0002869	0.123758129237581	0.0809464508094645	0.160477727476941
OG0004032	0.123759456340556	0.0888575458392102	0.133652167764079
OG0002412	0.123764988009592	0.0725419664268585	0.149352330726234
OG0002042	0.12376539446409	0.0983213429256595	0.127320668625201
OG0001967	0.123787477954145	0.080952380952381	0.143446204424401
OG0002496	0.123788570792024	0.0863874345549738	0.141173476558167
OG0002073	0.123798076923077	0.0775240384615385	0.152597894344697
OG0002263	0.123810053999889	0.089628681177977	0.14674631867753
OG0001155	0.123823257332535	0.0901126408010013	0.147583550880986
OG0004567	0.123845845042152	0.0930851063829787	0.133444366244116
OG0000918	0.123852529633701	0.0864799025578563	0.160751030725108
OG0004610	0.123857358111502	0.0870165745856354	0.141665465784043
OG0003302	0.123863131387943	0.0955414012738854	0.144808308605456
OG0003165	0.123863636363636	0.0896341463414634	0.14754665337583
OG0004588	0.12386841769731	0.0889328063241107	0.136398245658527
OG0002435	0.123879761015683	0.0946601941747573	0.134976945964208
OG0002495	0.123887069243899	0.0990220048899755	0.135150331099379
OG0003682	0.123897637795276	0.0779527559055118	0.16006535207265
OG0002312	0.123908805831003	0.0905797101449275	0.135467132651272
OG0004631	0.123918393268238	0.087719298245614	0.13983104861977
OG0000583	0.123920579892846	0.0802395209580838	0.134734286507273
OG0002418	0.123931623931624	0.0927960927960928	0.138809396702017
OG0004088	0.123944040893193	0.0796610169491525	0.129938646535328
OG0003067	0.123949579831933	0.0923645320197044	0.138590047662032
OG0002854	0.123953201970443	0.0775862068965517	0.161148448064269
OG0001923	0.123953366338893	0.0834340991535671	0.137077430948874
OG0002061	0.123956233803628	0.0960264900662252	0.142166529817151
OG0004841	0.123977834356747	0.0823723228995058	0.131903678621556
OG0002755	0.123988521496342	0.0704738760631835	0.157512252785436
OG0004315	0.123989898989899	0.0871212121212121	0.150565588924124
OG0004804	0.124007936507937	0.0922619047619048	0.139276068890019
OG0003999	0.124017361948396	0.0941644562334217	0.131737339315573
OG0003787	0.124041109362707	0.0952743902439024	0.130109122152085
OG0003492	0.124041555973131	0.0948616600790514	0.129764503069273
OG0000491	0.124041775994238	0.0956937799043062	0.119194147912626
OG0004300	0.124062762007426	0.0961791831357049	0.127482857310301
OG0002009	0.124071790656254	0.0974106041923551	0.139819210622632
OG0001899	0.124074350181403	0.0963172804532578	0.130328070803316
OG0000993	0.124078202709655	0.0828331332533013	0.150732501073831
OG0002666	0.124088576829598	0.0975155279503106	0.139166471784875
OG0001356	0.124088655584719	0.0800524934383202	0.154138810252926
OG0001109	0.12409155261916	0.0901840490797546	0.136587530133713
OG0002314	0.124096385542169	0.104819277108434	0.136984516739983
OG0001239	0.124097472924188	0.0944645006016847	0.132476226149432
OG0001939	0.124098973197211	0.0844390832328106	0.149772771472783
OG0001735	0.124099330931549	0.0864427860696518	0.144171540949183
OG0003317	0.124107598164202	0.0912162162162162	0.135752392483413
OG0005086	0.124108370917698	0.0978792822185971	0.143829949414311
OG0003021	0.12413350449294	0.0815147625160462	0.160941110605567
OG0001898	0.124151785714286	0.08625	0.13979593633198
OG0000761	0.124164677804296	0.0847255369928401	0.118226405460142
OG0004185	0.124183006535948	0.101393188854489	0.128204379529327
OG0001021	0.124186409789117	0.0766467065868263	0.152780009686507
OG0000617	0.124203429864921	0.094272076372315	0.121380419181791
OG0002371	0.124204330268531	0.0858524788391778	0.137186054119417
OG0001225	0.124207858048162	0.0836501901140684	0.150703325733755
OG0000652	0.124216416340612	0.101918465227818	0.128932103915951
OG0006311	0.124216959511077	0.0909090909090909	0.136074851547872
OG0002912	0.124217256608002	0.0758354755784062	0.169172449686745
OG0001300	0.12422041423915	0.0965018094089264	0.140353892091302
OG0002635	0.124222882063654	0.0826296743063932	0.157615668120803
OG0003293	0.124227848101266	0.0917721518987342	0.13690820688851
OG0003152	0.12423223164668	0.0925221799746515	0.135674376872751
OG0000713	0.124242424242424	0.0815347721822542	0.144898745257051
OG0001333	0.124243820052203	0.0730538922155689	0.162472558072738
OG0001648	0.124251497005988	0.0820359281437126	0.157326897214976
OG0004880	0.124253375495658	0.0909752547307132	0.127897331871542
OG0002696	0.124262156844374	0.0907429963459196	0.136722634861591
OG0003148	0.124266891092234	0.0877626699629172	0.143194926713974
OG0004243	0.124284317832705	0.0974025974025974	0.12561485381928
OG0004852	0.124290780141844	0.0896656534954407	0.13009569057801
OG0003703	0.124305051970027	0.0881979695431472	0.145842551786137
OG0001323	0.124306326304107	0.0842767295597484	0.138771661531502
OG0004613	0.12431400620377	0.0853018372703412	0.131150808568323
OG0003834	0.124319007263923	0.0854519774011299	0.135099171381972
OG0002216	0.124319830713422	0.0761789600967352	0.179752810797517
OG0006542	0.12433079740772	0.0714285714285714	0.156561336742171
OG0002922	0.124340576739101	0.0873308733087331	0.143598535861113
OG0002265	0.124342044510112	0.0912364945978391	0.146922325517243
OG0001625	0.124343885501907	0.0735826296743064	0.163770328605382
OG0000825	0.124383990884489	0.0835351089588378	0.13884029245079
OG0004433	0.124391472217559	0.0743243243243243	0.148150928246968
OG0001641	0.124393565409822	0.0943271767810026	0.133004242811864
OG0005234	0.124411004711962	0.0813953488372093	0.166198631981884
OG0001698	0.124412586352513	0.0819022457067371	0.141181173643775
OG0002309	0.124414642189733	0.0858524788391778	0.140600673293324
OG0001378	0.124424320827943	0.0912031047865459	0.146486227813402
OG0003592	0.124443355895974	0.0866583541147132	0.140206093316363
OG0002625	0.124462573034947	0.0829015544041451	0.144769859131932
OG0003717	0.124464551097124	0.0826558265582656	0.130825826758957
OG0003439	0.124472735639236	0.0925684485006519	0.132328399308234
OG0004095	0.124473203915713	0.0845528455284553	0.152712874606861
OG0004053	0.124486200822079	0.0865139949109415	0.138253686614062
OG0004616	0.124493895842992	0.0820584144645341	0.155373347162573
OG0004342	0.124509466437177	0.085197934595525	0.148242520383218
OG0003299	0.124513618677043	0.101167315175097	0.127722810536931
OG0006824	0.124515835042151	0.0952380952380952	0.15272025458371
OG0006237	0.12451703547594	0.0776255707762557	0.153426885479416
OG0003249	0.124530465949821	0.0916129032258065	0.142514580366517
OG0001553	0.124536890017995	0.0708955223880597	0.158626801478262
OG0001099	0.124560073636905	0.0809464508094645	0.151307793335548
OG0003022	0.124561995483687	0.0857580398162328	0.131451424314433
OG0004628	0.124570024570025	0.101351351351351	0.133032462997382
OG0002552	0.124581239530988	0.0860552763819095	0.143923910590727
OG0005391	0.124586376974465	0.097864768683274	0.13180027337372
OG0001404	0.12458891237961	0.0962532299741602	0.142923572420831
OG0001242	0.124596424231904	0.0899149453219927	0.158878400671448
OG0004449	0.124609375	0.105263157894737	0.11807679462641
OG0002315	0.1246493206447	0.0835579514824798	0.14960937689021
OG0004208	0.124661719773025	0.0987341772151899	0.127318808004599
OG0003378	0.124668267408063	0.0699481865284974	0.157674143646839
OG0003911	0.124671532846715	0.0948905109489051	0.135465098842218
OG0001422	0.124677166151821	0.0893300248138958	0.140398545428261
OG0001832	0.124696601941748	0.10376213592233	0.132312631811327
OG0001470	0.124700058094011	0.0870147255689424	0.13768587461526
OG0002977	0.124708436294774	0.0979192166462668	0.133547601065305
OG0000857	0.124736620311842	0.0897597977243995	0.135808903216625
OG0002162	0.124742002063983	0.0870098039215686	0.151976620415447
OG0003039	0.124751984126984	0.0909090909090909	0.142513522179236
OG0001594	0.124759191425858	0.0903540903540904	0.148950613804538
OG0001891	0.124767080745342	0.0888198757763975	0.141322920604517
OG0004414	0.124772484780016	0.0870206489675516	0.148764765071648
OG0002387	0.124783918605225	0.0755667506297229	0.156179784268836
OG0002224	0.124784250269687	0.0970873786407767	0.145140734757126
OG0003488	0.124787860636917	0.089622641509434	0.131929961068645
OG0001259	0.124791852224761	0.101440576230492	0.127766072814493
OG0002408	0.124791906774235	0.0997566909975669	0.128380900419882
OG0005291	0.124845667804488	0.0925266903914591	0.142379494632148
OG0004428	0.124845830501649	0.0946915351506456	0.133603384012972
OG0006495	0.124850418827284	0.0917431192660551	0.122766286482971
OG0001382	0.124861350162555	0.0870147255689424	0.131089817744495
OG0002772	0.124864879116244	0.0842627013630731	0.145180713397096
OG0003253	0.124873072472666	0.081351689612015	0.144659046462845
OG0002031	0.124886142635583	0.0772014475271411	0.156373891606792
OG0003008	0.124890155247251	0.0926157697121402	0.14109506845655
OG0003241	0.124890638670166	0.0925196850393701	0.15765191875151
OG0006089	0.124902480886254	0.0904977375565611	0.136706246930118
OG0004396	0.124907407407407	0.0895833333333333	0.132472520085509
OG0000553	0.124916952718414	0.0992691839220463	0.113245078556107
OG0004621	0.124930475334788	0.0902964959568733	0.13403123587384
OG0002448	0.124931999337733	0.0796139927623643	0.149304636920511
OG0002775	0.124946271222867	0.0858585858585859	0.150281345023117
[truncated: 2,668 more rows]
