# Supplementary material for: Phylogenomic signatures of repeat-induced point mutations across the fungal kingdom
Source: PLoS Biol. 2025 Oct 15;23(10):e3003433. doi: 10.1371/journal.pbio.3003433 (PMC12543289; doi:10.1371/journal.pbio.3003433)
Supplement: S1 Data — Values for each figure are provided as individual excel sheets. (XLSX) [file pbio.3003433.s042.xlsx]

## Sheet: 2025SourceDataFig1A
shortID	phylum	genome_bp
Aaoarxi	Ascomycota	38901049
Absglauc	Mucoromycota	48746359
Absrepen	Mucoromycota	47422896
Acaingol	Basidiomycota	19330111
Achhypo	Oomycota	43398470
Aciacule	Saccharomycota	18270442
Acirichm	Ascomycota	29881346
Acrchrys	Ascomycota	28590524
Agabispo	Basidiomycota	32614392
Agraeger	Basidiomycota	44790776
Agrpedia	Basidiomycota	45149591
Akalecan	Ascomycota	32603708
Allhylec	Saccharomycota	24815695
Altalter	Ascomycota	32990834
Altarbor	Ascomycota	33943449
Altgaise	Ascomycota	34346950
AltMG1	Ascomycota	34695644
Alttenui	Ascomycota	36064554
Amamusca	Basidiomycota	40699759
Amathier	Basidiomycota	33689220
Ambambro	Saccharomycota	14868748
Ambkashi	Saccharomycota	12320962
Ambmalee	Saccharomycota	12751984
Ambmonos	Saccharomycota	24978438
Amborego	Saccharomycota	15395101
Ambphile	Saccharomycota	17710905
Ambpseud	Saccharomycota	14456618
Ambvande	Saccharomycota	15665411
Amnligni	Ascomycota	49576578
Amoresin	Ascomycota	28632918
Ampquisq	Ascomycota	36811257
Anarobus	Chytridiomycota	71685009
Antcitri	Basidiomycota	33017182
Antflocc	Basidiomycota	23305380
Apheute	Oomycota	56904627
Aphinva	Oomycota	52164269
Aphstel	Oomycota	62115503
Apiporos	Basidiomycota	25479456
Aplpruni	Ascomycota	32818685
Apoossif	Mucoromycota	34079843
Armgalli	Basidiomycota	85336812
Armostoy	Basidiomycota	60106801
Armsolid	Basidiomycota	58009494
Artentom	Ascomycota	38379124
Artflagr	Ascomycota	36645795
Artoligo	Ascomycota	40072829
Artuncin	Ascomycota	23563256
Ascapi	Ascomycota	20313079
Ascasiat	Saccharomycota	20313720
Ascimmer	Ascomycota	59529874
Ascnigri	Ascomycota	27385218
Ascrabie	Ascomycota	34658250
Ascrubes	Saccharomycota	17503998
Ashacer	Saccharomycota	8894523
Aspacule1	Ascomycota	36471649
Aspacule2	Ascomycota	35424414
Aspallia	Ascomycota	40168528
Asparach	Ascomycota	39764385
Aspavena	Ascomycota	33765472
Aspawamo	Ascomycota	38597812
Aspberth	Ascomycota	37014000
Aspbomby	Ascomycota	37474605
Aspbrasi	Ascomycota	35804080
Aspbrunn	Ascomycota	37477200
Aspburne	Ascomycota	41001558
Aspcaela	Ascomycota	40016351
Aspcalid	Ascomycota	41102685
Aspcampe	Ascomycota	28257496
Aspcandi	Ascomycota	27317772
Aspcarbo	Ascomycota	36149134
Aspclava	Ascomycota	27859441
Aspcorem	Ascomycota	30132285
Aspcosta1	Ascomycota	36947918
Aspcrist	Ascomycota	28454192
Aspellip	Ascomycota	42866077
Aspeucal	Ascomycota	34792412
Aspfeli	Ascomycota	32414721
Aspfijie	Ascomycota	36513906
Aspfisch	Ascomycota	31665876
Aspflavu	Ascomycota	37438924
Aspfumig1	Ascomycota	34147479
Aspfumig2	Ascomycota	29384958
Aspglauc	Ascomycota	27993362
Asphanco	Ascomycota	39691269
Aspheter	Ascomycota	35607567
AspHF37	Ascomycota	21931985
Asphirat	Ascomycota	29891732
Asphomom	Ascomycota	34054866
Aspiberi	Ascomycota	33437983
Aspindol	Ascomycota	38592838
Aspjapon	Ascomycota	36099954
Aspkawac	Ascomycota	37113202
Asplentu	Ascomycota	30229310
Asplepor	Ascomycota	39425861
Aspluchu	Ascomycota	37452972
Aspminis	Ascomycota	37064162
Aspmulun	Ascomycota	45341896
Aspneoni	Ascomycota	35416444
Aspnidul	Ascomycota	30275969
Aspnige	Ascomycota	35853610
Aspnomiu	Ascomycota	36138823
Aspnovof	Ascomycota	32440129
Aspnovop	Ascomycota	40857493
Aspochra	Ascomycota	27718211
Asporyza	Ascomycota	37912014
Aspparas	Ascomycota	38390758
Aspphoen	Ascomycota	35753538
Asppiper	Ascomycota	35280331
Asppseud1	Ascomycota	39651556
Asppseud2	Ascomycota	37780514
Asppseud3	Ascomycota	38243929
Asprambe	Ascomycota	26435630
Asprube	Ascomycota	26209327
Aspsacch	Ascomycota	31096189
Aspscler1	Ascomycota	27975818
Aspscler2	Ascomycota	37621264
Aspscler3	Ascomycota	36720365
Aspsergi	Ascomycota	38325693
Aspsteyn	Ascomycota	37847960
Aspsydow	Ascomycota	34381026
Asptaich	Ascomycota	27121736
Asptamar	Ascomycota	38511287
Asptanne	Ascomycota	38719388
Aspterre	Ascomycota	29364022
Asptherm	Ascomycota	30945974
Asptrans	Ascomycota	39338775
Asptubin	Ascomycota	35047229
Aspturco	Ascomycota	34076230
Aspudaga	Ascomycota	31222906
Aspustu	Ascomycota	38351268
Aspuvaru	Ascomycota	35850703
Aspvaden	Ascomycota	35663374
Aspversi	Ascomycota	33126810
Aspviola	Ascomycota	36012865
Aspwelwi	Ascomycota	37511876
Aspwenti	Ascomycota	31350635
Aulheder	Ascomycota	31983478
Aurampl	Basidiomycota	49873921
Aurmelan	Ascomycota	26203324
Aurnamib	Ascomycota	25428601
Aurpullu	Ascomycota	29621078
Aursubgl1	Ascomycota	25796716
Aursubgl2	Basidiomycota	74920202
Babinosi	Saccharomycota	15221050
Barcalif	Saccharomycota	11899360
Barhawai	Saccharomycota	10617442
Barpopul	Saccharomycota	11533356
Barprate	Saccharomycota	12622213
Barsalic	Saccharomycota	11010013
Basmeris	Zoopagomycota	89489060
Batdendr	Chytridiomycota	24315081
Batsalam	Chytridiomycota	32636440
Baupanam	Ascomycota	21875620
Beabassi	Ascomycota	33697794
Bifadela	Mucoromycota	19478880
Bimnozel	Ascomycota	78183505
Bipmaydi	Ascomycota	32929167
Biporyza	Ascomycota	31362097
Bipsorok	Ascomycota	34409167
Bipvicto	Ascomycota	32829575
Bipzeico	Ascomycota	31267936
Blaadeni	Saccharomycota	11804616
Blaameri	Saccharomycota	12598369
Bladerma	Ascomycota	71515325
Blagilch	Ascomycota	75404732
Blamokoe	Saccharomycota	13798552
Blamusci	Saccharomycota	14881377
Blanive	Saccharomycota	15589204
Blaparvu	Ascomycota	27837035
Blapeori	Saccharomycota	14179073
Blapercu	Ascomycota	32310953
Blaproli	Saccharomycota	14685634
Blaraffi	Saccharomycota	12458252
Blaserpe	Saccharomycota	13890435
Blasilve	Ascomycota	30969503
Blugrami	Ascomycota	140802721
Bonmesen	Basidiomycota	36721587
Botaclad	Ascomycota	48314413
Botbotry	Basidiomycota	46674321
Botbysso	Ascomycota	42981876
Botcalth	Ascomycota	47446406
Botciner	Ascomycota	42630066
Botconvo	Ascomycota	45284057
Botdewey	Ascomycota	44366920
Botdothi	Ascomycota	51758482
Botellip	Ascomycota	47665151
Botfraga	Ascomycota	41923773
Botgalan	Ascomycota	43865366
Botglobo	Ascomycota	45684854
Bothyaci	Ascomycota	43819774
Botnarci	Ascomycota	54765806
Botnemat	Saccharomycota	18790024
Botpaeon	Ascomycota	46245472
Botporr	Ascomycota	46789968
Botsinoa	Ascomycota	61289320
Botsquam	Ascomycota	54602207
Bottulip	Ascomycota	45321145
Breanoma	Saccharomycota	12880761
Brebruxe	Saccharomycota	13385232
Brecuste	Saccharomycota	10457826
Brenaard	Saccharomycota	11283072
Byscirci	Ascomycota	49288729
Bysspect	Ascomycota	30105809
CadDSE10	Ascomycota	70459101
Calcorne	Basidiomycota	33244933
Calvisco	Basidiomycota	29097227
Canalbic	Saccharomycota	14323546
Canarabi	Saccharomycota	13234078
Canascal	Saccharomycota	10739842
Canathen	Saccharomycota	9665742
Canauri	Saccharomycota	12498763
Canblatt	Saccharomycota	12290805
Canboidi	Saccharomycota	19377211
Canbraca	Saccharomycota	12413499
Cancarpo	Saccharomycota	10242926
Cancaste	Saccharomycota	10286478
Cancoryd	Saccharomycota	11657245
Candubli	Saccharomycota	14618422
Canduobu	Saccharomycota	12580400
Canfrag	Saccharomycota	12105387
Canfreys	Saccharomycota	10982976
Canfruct	Saccharomycota	11442680
Canglabr	Saccharomycota	12318245
Cangolub	Saccharomycota	14937814
Cangorga	Saccharomycota	11363463
Cangoto	Saccharomycota	13358213
Canhaemu	Saccharomycota	13314323
Canhawai	Saccharomycota	11909429
Canhevei	Saccharomycota	13075526
Canhispa	Saccharomycota	10692747
Canincom	Saccharomycota	12142731
Canincon	Saccharomycota	10335074
Caninter	Saccharomycota	13027022
Canmalto	Saccharomycota	12826280
Canmonta	Saccharomycota	12551108
Canmycet	Saccharomycota	12161848
Cannivar	Saccharomycota	11687903
Canorb	Saccharomycota	11580103
Canorego	Saccharomycota	10987101
Canortho	Saccharomycota	12659401
Canparap	Saccharomycota	12998393
Canponde	Saccharomycota	14862131
Canpseud	Saccharomycota	12591275
Canresti	Saccharomycota	13987553
Canrhagi	Saccharomycota	12462493
Canschat	Saccharomycota	13749826
Cansoja	Saccharomycota	11747307
Cansorbo	Saccharomycota	10714862
Canstell	Saccharomycota	10858432
Cansucci	Saccharomycota	12149879
Cantamma	Saccharomycota	10827769
Cantropi	Saccharomycota	14630139
Canvarti	Saccharomycota	11254085
Canwanch	Saccharomycota	10375075
Capcoron	Ascomycota	25807613
Capepimy	Ascomycota	28889638
Cauproto	Chytridiomycota	21796879
Cengeoph	Ascomycota	177557160
Cepalbid	Saccharomycota	16590907
Cepfragr	Saccharomycota	13760617
Cerberte	Ascomycota	33892839
Cerbetic	Ascomycota	37057033
Cerbomba	Basidiomycota	26090089
Cerfimbr	Ascomycota	30159987
Cerguame	Basidiomycota	24148100
Cerplata	Ascomycota	29181415
Certheob	Basidiomycota	31201167
Cerzein	Ascomycota	40755333
Cerzemay	Ascomycota	46606234
ChaCBS11	Ascomycota	22913932
ChaCBS12	Ascomycota	26420947
ChaCBS13	Ascomycota	20748077
ChaCBS14	Ascomycota	20738693
Chaglobo	Ascomycota	34886939
Chalongi	Ascomycota	52432785
Chatherm	Ascomycota	28322806
Chlaerug	Ascomycota	33056518
Chocucur	Mucoromycota	29096908
Chovenos	Ascomycota	126035033
Chyconfe	Chytridiomycota	35973405
Cithawai	Saccharomycota	19639324
Citmatri	Saccharomycota	20321446
Citsiame	Saccharomycota	25257042
Clabanti	Ascomycota	36722552
Clacarri	Ascomycota	28991111
Claelyna	Ascomycota	37388950
Claimmun	Ascomycota	43029152
Clalusit	Saccharomycota	12114892
ClaPMI_3	Basidiomycota	41628453
Clapsamm	Ascomycota	39420127
Clapurpu	Ascomycota	32091443
Clayegre	Ascomycota	27898422
Cloaquat	Ascomycota	49677730
Cocimmit	Ascomycota	29016019
Cocposad	Ascomycota	27013412
Coerever	Zoopagomycota	21837878
Colaenig	Ascomycota	59189926
Colasian	Ascomycota	64731264
Colchlor	Ascomycota	52387045
Colcrate	Ascomycota	40652013
Colcylin	Ascomycota	42480816
Colfiori	Ascomycota	49002765
Colfruct	Ascomycota	58056435
Colgloeo	Ascomycota	61904035
Colgrami	Ascomycota	51644307
Colhiggi	Ascomycota	50716103
Colincan	Ascomycota	53254579
Colmusic	Ascomycota	52725698
Colnymph	Ascomycota	49956273
Colorbic	Ascomycota	89748316
Colorchi	Ascomycota	48556462
Colpluri	Ascomycota	49703650
Colsalic	Ascomycota	48373413
Colscovi	Ascomycota	52032179
Colshiso	Ascomycota	69667657
Colsiame	Ascomycota	62936415
Colsida	Ascomycota	86827816
Colsimmo	Ascomycota	50474234
Colsoja	Ascomycota	49351125
Colspino	Ascomycota	82734851
Colsubli	Ascomycota	46755813
Coltanac	Ascomycota	57912474
Coltofie	Ascomycota	52836184
Coltrifo	Ascomycota	109659959
Coltropi	Ascomycota	55848179
Coltrunc	Ascomycota	56102516
Colvinif	Ascomycota	68452207
Conapoll	Ascomycota	28645321
Concoron	Zoopagomycota	39903661
Conligni	Ascomycota	42382780
Conlustr	Ascomycota	36564510
Conpulve	Ascomycota	30020651
Conputea	Basidiomycota	42968544
Copciner	Basidiomycota	36192590
Copmarce	Basidiomycota	38912666
Copmicac	Basidiomycota	77386123
Corbrong	Ascomycota	32515992
Corcassi	Ascomycota	44846156
Corfumos	Ascomycota	33485962
Corjavan	Ascomycota	34933242
Cormilit	Ascomycota	32268578
CorRAO2	Ascomycota	32302071
Crafunar	Basidiomycota	37117181
Crulaev	Basidiomycota	44728771
Cryamylo	Basidiomycota	20254996
Crydepau	Basidiomycota	15656276
Cryflori	Basidiomycota	20137742
Crygatti	Basidiomycota	17886378
Cryminte	Ascomycota	44140187
Cryneofo	Basidiomycota	19699782
Cryparas	Ascomycota	43870411
Crywingf	Basidiomycota	19969799
Cucberbe	Ascomycota	32905402
Cudacicu	Ascomycota	58976596
Curkusan	Ascomycota	33340726
Cutoleag	Basidiomycota	19835558
Cybameri	Saccharomycota	11631002
Cybfabia	Saccharomycota	12303847
Cybjadin	Saccharomycota	13018415
Cybmaclu	Saccharomycota	11046364
Cybmisum	Saccharomycota	10543864
Cybmraki	Saccharomycota	12792944
Cybpeter	Saccharomycota	12138127
Cybsatur	Saccharomycota	13429652
Cybsuave	Saccharomycota	12423684
Cybxylos	Saccharomycota	13952255
Cylhubei	Ascomycota	48811092
Cyltorre	Basidiomycota	31574086
Cypeurop	Ascomycota	28781303
Cytleuco	Ascomycota	37570220
Dacciono	Ascomycota	43120050
Daccylin	Ascomycota	37713459
Dachapto	Ascomycota	39531920
Dacprimo	Basidiomycota	29503487
Daequerc	Basidiomycota	32736329
Dalchild	Ascomycota	38652569
DalEC12	Ascomycota	37551009
Danontar	Saccharomycota	10726519
Deaindia	Saccharomycota	11777613
Debfabry	Saccharomycota	11965231
Debhanse	Saccharomycota	12152486
Debmaram	Saccharomycota	11126639
Debnepal	Saccharomycota	11468613
Debproso	Saccharomycota	12928139
Debsubgl	Saccharomycota	11562645
Decgaude	Ascomycota	30559368
Delconfe	Ascomycota	31159062
Delstrob	Ascomycota	29209081
Denbispo	Basidiomycota	130650616
Denfragi	Basidiomycota	32180624
DenKUC86	Basidiomycota	36706823
Diaampel	Ascomycota	47325858
Diahelia	Ascomycota	63672038
Dicsqual	Basidiomycota	42748430
Didcaesi	Saccharomycota	12022407
Didenali	Ascomycota	61207694
Didexigu	Ascomycota	34389227
Didheter	Ascomycota	37069316
Didkerat	Ascomycota	36217471
Dimcrist	Zoopagomycota	30654840
Dipalbid	Saccharomycota	16263702
Dipcorti	Ascomycota	34986079
Dipgenic	Saccharomycota	15199412
Dipseria	Ascomycota	37268684
Disacicu	Ascomycota	26537235
Diurugos	Saccharomycota	13445959
Divepiga	Mucoromycota	156576535
Dotsepto	Ascomycota	30209431
Dotsymph	Ascomycota	34433519
Drebroch	Ascomycota	35431589
Dreconio	Ascomycota	32831003
Dresteno	Ascomycota	21174508
Elagranu	Ascomycota	54153615
Elsampel	Ascomycota	28270677
Elsaustr	Ascomycota	26626433
Elsfawce	Ascomycota	26011141
Emepaste	Ascomycota	32410993
EmmCAC2	Ascomycota	29708924
Emmcresc	Ascomycota	33754519
EndFLAS	Mucoromycota	95552741
Endpusil	Ascomycota	37130611
Epinigru	Ascomycota	34744152
Erebilat	Ascomycota	26864015
Erecoryl	Saccharomycota	9094934
Erecymba	Saccharomycota	9669424
Eregossy	Saccharomycota	9095748
Eresinec	Saccharomycota	8948761
Erynecat	Ascomycota	52505057
Erypulch	Ascomycota	63509586
Escweber	Ascomycota	27200907
Eutlat	Ascomycota	54005819
Exigland	Basidiomycota	78161169
Exoaquam	Ascomycota	41566958
Exoderma	Ascomycota	26376767
Exomesop	Ascomycota	29273723
Exooligo	Ascomycota	38224514
Exosider	Ascomycota	29505589
Exospini	Ascomycota	32912349
Exoxenob	Ascomycota	31405760
Exsturci	Ascomycota	43013545
FibCBS1	Basidiomycota	95118143
Fibradic	Basidiomycota	28378039
Fishepat	Basidiomycota	33847808
Fommedit	Basidiomycota	63354419
Fompinic	Basidiomycota	41614358
Fomrose	Basidiomycota	36531131
Fonerect	Ascomycota	34747975
Fonmonop	Ascomycota	35229797
Fonmulti	Ascomycota	33447075
Fonnubic	Ascomycota	33787447
Fonpedro	Ascomycota	34688880
Frisimpl	Ascomycota	37790643
Fusacuta	Ascomycota	43327976
FusAF4	Ascomycota	48659138
FusAF6	Ascomycota	43121288
FusAF8	Ascomycota	47520037
Fusagapa	Ascomycota	41300597
Fusalbos	Ascomycota	50867201
Fusambro	Ascomycota	49042336
Fusantho	Ascomycota	45757352
Fusaustr1	Ascomycota	45682287
Fusaustr2	Ascomycota	36935928
Fusavena	Ascomycota	41590745
Fusbeomi	Ascomycota	46521357
Fusbulbi	Ascomycota	43605813
Fuscirci	Ascomycota	42615541
Fuscoffe	Ascomycota	37769732
Fuscoici	Ascomycota	42721782
Fusculmo	Ascomycota	38110313
Fusdecem	Ascomycota	53686487
Fusdenti	Ascomycota	43161494
Fuseuwal	Ascomycota	50550986
Fusflage	Ascomycota	39607924
Fusflori	Ascomycota	47429815
Fusfujik	Ascomycota	43832314
Fusgadit	Ascomycota	41888603
Fusglobo	Ascomycota	44598021
Fusgrami	Ascomycota	36565771
Fusheter	Ascomycota	35674141
Fuskuros	Ascomycota	46636844
Fuslangs	Ascomycota	37543021
Fuslongi	Ascomycota	35314544
Fusmangi	Ascomycota	46292722
Fusmexic	Ascomycota	44021866
Fusmunda	Ascomycota	49121928
Fusnapif	Ascomycota	42092515
FusNRRL1	Ascomycota	43724536
FusNRRL2	Ascomycota	42989975
FusNRRL3	Ascomycota	48025651
Fusnygam	Ascomycota	50242135
Fusodora	Ascomycota	46553780
Fusoxysp	Ascomycota	47906303
Fusphyll	Ascomycota	43389320
Fuspoa	Ascomycota	46476831
Fusproli	Ascomycota	45210324
Fuspseud1	Ascomycota	42829214
Fuspseud2	Ascomycota	43320561
Fuspseud3	Ascomycota	36973259
Fussarco	Ascomycota	46449918
Fussporo	Ascomycota	37429079
Fussubgl	Ascomycota	44178338
Fustjaet	Ascomycota	43094252
Fusvenen	Ascomycota	38660186
Fusverti	Ascomycota	41885085
Fuszeala	Ascomycota	33536579
Gaetriti	Ascomycota	43768664
Galmargi	Basidiomycota	59418196
Galreess	Saccharomycota	23394681
Gansinen	Basidiomycota	48955697
Gelsubve	Basidiomycota	38969650
Geocandi	Saccharomycota	25332793
Geomorbi	Ascomycota	26543684
Gigmarga	Mucoromycota	773098546
Gigrose	Mucoromycota	567860885
Glalozoy	Ascomycota	39509734
Glocereb	Mucoromycota	136820789
Glostell	Ascomycota	40521621
Glotrabe	Basidiomycota	37178225
Golcicho	Ascomycota	65886882
Golmagni	Ascomycota	129924918
Gonproli	Chytridiomycota	48794828
Grifrond	Basidiomycota	39289314
Groclavi	Ascomycota	29794006
Grosalma	Saccharomycota	12318838
Gymandro	Basidiomycota	89149538
Gymconfl	Basidiomycota	60120426
Gymdilep	Basidiomycota	46664762
Gymluxur	Basidiomycota	66281670
Hanclerm	Saccharomycota	9003421
Hanguill	Saccharomycota	9037850
Hanhatya	Saccharomycota	10010803
Hanopunt	Saccharomycota	8831957
Hanosmop	Saccharomycota	12156859
Hanpseud	Saccharomycota	9078015
Hansingu	Saccharomycota	9236024
Hanuvaru	Saccharomycota	9503661
Hanvalby	Saccharomycota	11464179
Hanvinea	Saccharomycota	11383302
Hebcylin	Basidiomycota	38226047
HelDMI_D	Ascomycota	44592039
Helgrise	Ascomycota	32035056
Helsulca	Basidiomycota	31948515
Heralpes	Basidiomycota	37532302
Hesvesic	Mucoromycota	27216191
Hetirreg	Basidiomycota	33649967
Hirminne	Ascomycota	51111088
Hiscapsu	Ascomycota	33030326
Horthail	Ascomycota	23885016
Hyabicol	Ascomycota	82384847
Hyavaria	Ascomycota	55857776
Hydpinas	Basidiomycota	38278792
Hypburto	Saccharomycota	12403110
HypCI4A	Ascomycota	37704138
HypCO27	Ascomycota	46585682
HypEC38	Ascomycota	47717833
Hypheimi	Saccharomycota	13374215
Hyphomil	Saccharomycota	12176763
Hypmarmo	Basidiomycota	42710661
Hypsubla	Basidiomycota	48031814
Jaaargil	Basidiomycota	45045899
Jamrose	Basidiomycota	16615586
Jimflamm	Mucoromycota	231316372
Kalbrasi	Basidiomycota	17325407
Karrhodo	Ascomycota	45074449
Kazaerob	Saccharomycota	12085512
Kazafric	Saccharomycota	11130140
Kazbrome	Saccharomycota	11408292
Kazintes	Saccharomycota	10108516
Kazkunas	Saccharomycota	10985687
Kazmarti	Saccharomycota	11811926
Kaznagan	Saccharomycota	10845821
Kazrosin	Saccharomycota	12267339
Kazsaulg	Saccharomycota	12935755
Kazsiame	Saccharomycota	11904546
Kazsolic	Saccharomycota	13235758
Kazspenc	Saccharomycota	13322408
Kaztaian	Saccharomycota	13629483
Kaztrans	Saccharomycota	12771112
Kazturic	Saccharomycota	14233920
Kazunisp	Saccharomycota	12832539
Kazvitic	Saccharomycota	12238665
Kazyakus	Saccharomycota	12964544
Kluaestu	Saccharomycota	10059533
Kludobzh	Saccharomycota	10845893
Klulacti	Saccharomycota	10689156
Klumarxi	Saccharomycota	11165408
Kocimper	Basidiomycota	17465713
Kodlaeti	Saccharomycota	15043375
Kodohmer	Saccharomycota	12373457
Kompasto2	Saccharomycota	9216378
Kompopul	Saccharomycota	9213105
Kompseud	Saccharomycota	9184203
Kredelft	Saccharomycota	12710168
Krefluxu	Saccharomycota	13058076
Kurcapsu	Saccharomycota	11371246
Kurcleri	Saccharomycota	12128693
Kurmolis	Saccharomycota	10381940
Kurogata	Saccharomycota	14739522
Kwobesti	Basidiomycota	24360772
Kwodejec	Basidiomycota	23862392
Kwohevea	Basidiomycota	25253281
Kwomangr	Basidiomycota	22654511
Kwopin	Basidiomycota	20828584
Kwoshand	Basidiomycota	21297554
Lacameth	Basidiomycota	52197432
Lacarid	Ascomycota	42724717
Lacbicol	Basidiomycota	64877444
Laccervi	Ascomycota	51373547
Laccidr	Saccharomycota	10147735
Lacdasie	Saccharomycota	10701617
Lacfanta	Saccharomycota	11336659
Lacferme	Saccharomycota	10264457
Lachyali	Ascomycota	33828344
Lackluyv	Saccharomycota	11345814
Laclanza	Saccharomycota	11092131
Lacmeyer	Saccharomycota	11261819
Lacmiran	Saccharomycota	10117267
Lacnotho	Saccharomycota	11313798
Lacoccid	Ascomycota	48298069
Lacquebe	Saccharomycota	10225810
Lacquiet	Basidiomycota	115901997
Lacsubti	Ascomycota	35230510
Lacsueci	Ascomycota	43438917
Lactherm	Saccharomycota	10392861
Lacwalti	Saccharomycota	10912112
Lacwillk	Ascomycota	51034129
Laesulph	Basidiomycota	39909705
Laspustu	Ascomycota	39229750
Lastheob	Ascomycota	43694574
Lenedode	Basidiomycota	39922873
Lenfluvi	Ascomycota	54688705
Lentigri	Basidiomycota	39878053
Lepmacul	Ascomycota	45124619
Leppalus	Ascomycota	45668136
Letcolum	Ascomycota	52265057
Letlupin	Ascomycota	49238647
Leucreat	Basidiomycota	26329764
Leuleuco	Basidiomycota	47309141
LeuSymCc	Basidiomycota	119028496
Liccorym	Mucoromycota	33531723
Licramos	Mucoromycota	30708998
Linelong	Mucoromycota	49851634
Liningol	Ascomycota	69030646
Linpenni	Zoopagomycota	26202545
Linrhizo	Ascomycota	31143728
Liparxi	Saccharomycota	19329961
Lipdoore	Saccharomycota	12255567
Lipjapon	Saccharomycota	13913255
Lipkonon	Saccharomycota	17286122
Liplipof	Saccharomycota	19856226
Lipmesem	Saccharomycota	17138379
Lipoligo	Saccharomycota	13644737
Lipstark	Saccharomycota	21267709
Lipsuomi	Saccharomycota	14093042
Lizempir	Ascomycota	51521545
Lobtrans	Mucoromycota	42768949
Lodelong	Saccharomycota	15547272
Lomproli	Ascomycota	37627092
Lopmacro	Ascomycota	42575690
Lopmytil	Ascomycota	43412209
Lopnucul	Ascomycota	48642237
Macanomo	Ascomycota	33336106
Macphase	Ascomycota	48882845
Madmycet	Ascomycota	36704944
Magpoa	Ascomycota	39641827
Magtetra	Saccharomycota	25980888
Malglobo	Basidiomycota	8958118
Malpachy	Basidiomycota	8150648
Malrestr	Basidiomycota	7369627
Malsympo	Basidiomycota	7669689
Malvespe	Basidiomycota	7581597
Marabies	Saccharomycota	16284914
Marbrunn	Ascomycota	51949877
Marcoron	Ascomycota	50267101
Maseburn	Ascomycota	38236937
Masphaeo	Ascomycota	42105601
Meimilto	Basidiomycota	17383515
Mellapop	Basidiomycota	101129028
Melpupyr	Ascomycota	42094923
Metaberd	Saccharomycota	10686963
Metacrid	Ascomycota	39422329
Metalbu	Ascomycota	30449065
Metaniso	Ascomycota	42848098
Metarizo	Saccharomycota	16315752
Metbibic	Saccharomycota	16055203
Metborea	Saccharomycota	20333103
Metbowle	Saccharomycota	17565573
Metbrunn	Ascomycota	37066166
Metcerra	Saccharomycota	21032656
Metconti	Saccharomycota	21835504
Metdekor	Saccharomycota	16312347
Metdrake	Saccharomycota	11968805
Metguizh	Ascomycota	43465197
Methamak	Saccharomycota	19049992
Methawai	Saccharomycota	18614590
Methibis	Saccharomycota	11317242
Metipomo	Saccharomycota	18900759
MetJCM3	Saccharomycota	20114833
Metkamak	Saccharomycota	15649791
Metkipuk	Saccharomycota	11256265
Metlochh	Saccharomycota	20094425
Metmaju	Ascomycota	42062993
Metmamar	Saccharomycota	21578388
Metmamat	Saccharomycota	21760885
Metmauin	Saccharomycota	17273017
Metpersi	Saccharomycota	16473584
Metprote	Saccharomycota	12525497
Metpulch	Saccharomycota	15801215
Metriley	Ascomycota	31808756
Metrober	Ascomycota	41656800
Metsanta	Saccharomycota	20387451
Metshivo	Saccharomycota	10722219
Metsimil	Saccharomycota	17474979
Meycarib	Saccharomycota	10509558
Meyguill	Saccharomycota	10609954
MeyJA9	Saccharomycota	10345630
Micbolle	Ascomycota	38835037
Miccani	Ascomycota	23263091
Micinter	Basidiomycota	23461035
Micmicro	Ascomycota	37120677
Micsapon	Basidiomycota	28653577
Micsidio	Basidiomycota	33586740
Midtepa	Saccharomycota	15078393
Milacaci	Saccharomycota	11065882
Mixosmun	Basidiomycota	13634488
Moeantar	Basidiomycota	18111965
Moeaphid	Basidiomycota	17921702
Moeliber	Ascomycota	30871875
Mon5C6A	Ascomycota	75226582
Moncanno	Ascomycota	91021308
MonCRB8	Ascomycota	102960773
MonCRB9	Ascomycota	76100226
Monfruct1	Ascomycota	44047900
Monfruct2	Ascomycota	43125165
MonGIB2	Ascomycota	70593928
Moniberi	Ascomycota	87248235
Monlax	Ascomycota	42814844
MonMC13	Ascomycota	89294579
MonMG133	Ascomycota	71873001
Monmg162	Ascomycota	89458944
Monpurpu	Ascomycota	23216963
Monrorer	Basidiomycota	52204869
Morconic	Ascomycota	48213273
Mucambig	Mucoromycota	40737472
Muccirci	Mucoromycota	36348485
Muclusit	Mucoromycota	36817399
Mycchlor	Basidiomycota	50883660
Mycgalop	Basidiomycota	211361780
Mycindig	Basidiomycota	72886219
Myckenti	Basidiomycota	65015191
Mycsangu	Basidiomycota	167179886
Mycvenu	Basidiomycota	162187722
Myrduria	Ascomycota	25685045
Mytresin	Ascomycota	47275052
Nadfuful	Saccharomycota	17772825
Nadfulve	Saccharomycota	13746944
Naeencep	Basidiomycota	19786307
Nakbacil	Saccharomycota	11106681
Nakdelph	Saccharomycota	10969104
Nakholst	Saccharomycota	13538229
Nakpelta	Saccharomycota	11653826
Nangypse	Ascomycota	23272942
Naucaste	Saccharomycota	11219539
Naudaire	Saccharomycota	13527580
Nechaema	Ascomycota	51286497
Neo37M	Ascomycota	50504522
Neoacido	Ascomycota	20432448
Neoclavi	Ascomycota	50463625
Neoditis	Ascomycota	45719213
Neolepid	Basidiomycota	35640188
Neoparvu	Ascomycota	42592847
Neucrass	Ascomycota	41102378
Neutetra	Ascomycota	39146333
Obbrivul	Basidiomycota	34037596
Ogagluco	Saccharomycota	13866424
Ogahenri	Saccharomycota	12604709
Ogakodam	Saccharomycota	8701465
Ogametha	Saccharomycota	15086366
Ogamethy	Saccharomycota	12846970
Ogaminut	Saccharomycota	9133187
Oganagan	Saccharomycota	12020319
Oganitra	Saccharomycota	14344126
Oganonfe	Saccharomycota	10823021
Ogaparap	Saccharomycota	8874589
Ogaphilo	Saccharomycota	8882715
Ogapilis	Saccharomycota	14405693
Ogapin	Saccharomycota	11571877
Ogapolym	Saccharomycota	8974850
Ogapopul	Saccharomycota	11802454
Ogaramen	Saccharomycota	13049329
Ogatreha1	Saccharomycota	11332404
Ogatreha2	Saccharomycota	14167188
Ogazsolt	Saccharomycota	11719984
Oidmaiu	Ascomycota	46426256
Oidneoly	Ascomycota	41983253
Ophaustr	Ascomycota	23324075
Ophcaflo	Ascomycota	30465672
Ophcaleo	Ascomycota	37909978
Ophcaruf	Ascomycota	21899844
Ophcasau	Ascomycota	49265285
Ophdisse	Ascomycota	41683814
Ophfurca	Ascomycota	43252821
Ophpicea	Ascomycota	32840360
Ophsinen	Ascomycota	110880992
Ophunila	Ascomycota	23913698
Pancyane	Basidiomycota	44310526
Parbrasi	Ascomycota	29952540
Parlutzi	Ascomycota	32925248
Parnodor	Ascomycota	37213987
Parparas	Mucoromycota	44910645
Parsporu	Ascomycota	38464024
Patatrat	Ascomycota	28693344
Paxinvol	Basidiomycota	58300722
Paxrubic	Basidiomycota	53011005
Pelfruct	Ascomycota	18987130
Penantar	Ascomycota	31454985
Penarizo	Ascomycota	33729052
Penbrasi	Ascomycota	32945979
Pencamem	Ascomycota	35011981
PenCBMAI	Basidiomycota	46982497
Penchrys	Ascomycota	32525541
PenCONT	Basidiomycota	46030792
Pencopro	Ascomycota	28360408
Pencrust	Ascomycota	31342850
Pendecum	Ascomycota	23940802
Pendigit	Ascomycota	26082141
Penexpan	Ascomycota	32356048
Penflavi	Ascomycota	32903267
Penfrei	Ascomycota	33546389
Pengrise	Ascomycota	29140916
Penitali	Ascomycota	30164421
Pennalgi	Ascomycota	33006161
Pennordi	Ascomycota	30844022
Penoccit1	Ascomycota	36251488
Penoxali	Ascomycota	30177368
Penpolon	Ascomycota	32404688
Penrolfs	Ascomycota	32363941
Penruben	Ascomycota	33386079
PenS1M29	Ascomycota	30406053
Pensolit	Ascomycota	33213390
Pensteck	Ascomycota	32109558
Penstr	Ascomycota	38013791
Pensubru	Ascomycota	39803164
Penvulpi	Ascomycota	31061096
Penzonat	Ascomycota	26088231
Pereffu	Oomycota	32162939
Permacro	Ascomycota	54992973
Pesfic	Ascomycota	51910726
Pettolet	Saccharomycota	13669850
Petxylos	Saccharomycota	12957929
Pezerica	Ascomycota	57408471
Phaantil	Saccharomycota	12301330
Phacarno	Basidiomycota	46293325
Phachlam	Ascomycota	27513354
Phaminim	Ascomycota	47465449
Phaopunt	Saccharomycota	13277281
Phatherm	Saccharomycota	11427259
Phepouza	Basidiomycota	28590294
Phiameri	Ascomycota	31616172
Phiattin	Ascomycota	30363635
Phicurva	Ascomycota	40366568
Phiscopi	Ascomycota	48876257
Phisubal	Ascomycota	69693031
Phlcentr	Basidiomycota	36879476
Phlgigan	Basidiomycota	30143925
Phyblake	Mucoromycota	53939167
Phyfrag	Oomycota	78804247
Phyinfe	Oomycota	230945478
Phykern	Oomycota	42518343
Phymega	Oomycota	101504516
Phypara	Oomycota	54574294
Phyrubi	Oomycota	77817047
Physoja	Oomycota	82597641
Picexigu	Saccharomycota	11263787
Picheedi	Saccharomycota	10776783
Pickudri	Saccharomycota	11673292
Picmembr	Saccharomycota	11584685
Picnakas	Saccharomycota	10430795
Picnorve	Saccharomycota	10269774
Picoccid	Saccharomycota	12048800
Picterri	Saccharomycota	12280907
Piehorta	Ascomycota	16946159
Pilcroce	Basidiomycota	59326866
Pirfinni	Chytridiomycota	56455805
Pismicro	Basidiomycota	53027657
Pistinct	Basidiomycota	71007534
Pleostre2	Basidiomycota	35032978
Plepulmo	Basidiomycota	39866212
Plesipar	Ascomycota	43176591
Pletrach	Ascomycota	34242632
Plicrisp	Basidiomycota	34498066
Plucervi	Basidiomycota	52193021
Pnecarin	Taphrinomycota	7661456
Pnejirov	Taphrinomycota	8396240
Pnemurin	Taphrinomycota	7501343
Pocchlam	Ascomycota	44215803
Podanser	Ascomycota	34718894
Podcomat	Ascomycota	34385490
Podverti	Mucoromycota	41912894
Polarcul	Basidiomycota	43452342
Polbruma	Basidiomycota	45718144
Polcitr	Ascomycota	27207581
Polfusc	Ascomycota	37009770
Polhystr	Ascomycota	34692036
Posplace	Basidiomycota	42452888
Powhirtu	Chytridiomycota	26238698
Pricarso	Saccharomycota	11729577
Pricasti	Saccharomycota	10856769
Prihaplo	Saccharomycota	10517128
Primediu	Saccharomycota	11083848
Prolactu	Taphrinomycota	12928838
Psaaberd	Basidiomycota	60609341
Pse03VT0	Ascomycota	33292581
Pse05NY0	Ascomycota	32206309
Pse23342	Ascomycota	32900320
Pse24MN1	Ascomycota	30179533
Psedestr	Ascomycota	35818201
Pseeumus	Ascomycota	47119461
Psefijie	Ascomycota	74141167
Psefulig	Ascomycota	50525800
Psegluco	Basidiomycota	17184282
Psehubei	Basidiomycota	18442938
Psehyper	Ascomycota	35440147
Psemusa	Ascomycota	60439160
Pseverru	Ascomycota	30174856
Psevexat	Ascomycota	44711451
PseVKMF1	Ascomycota	30255792
PseVKMF10	Ascomycota	27599203
PseVKMF11	Ascomycota	32880410
PseVKMF12	Ascomycota	35479399
PseVKMF13	Ascomycota	32578210
PseVKMF14	Ascomycota	34096352
PseVKMF2	Ascomycota	27649855
PseVKMF3	Ascomycota	28506885
PseVKMF4	Ascomycota	27778879
PseVKMF5	Ascomycota	25759859
PseVKMF6	Ascomycota	26549613
PseVKMF7	Ascomycota	26440682
PseVKMF8	Ascomycota	27026992
PseVKMF9	Ascomycota	32006932
PseWSF3	Ascomycota	35517105
Psicyane	Basidiomycota	47465408
Psisubvi	Basidiomycota	53019196
Ptegraci	Basidiomycota	34769099
Pucgrami	Basidiomycota	88724376
Pucsorgh	Basidiomycota	99534058
Pucstrii	Basidiomycota	77368122
Puctriti	Basidiomycota	135343689
Punstrig	Basidiomycota	34171901
Purlilac	Ascomycota	38534601
PyrCBS1	Ascomycota	41493134
PyrDS3sA	Ascomycota	38501010
Pyrgrise	Ascomycota	44557582
Pyrnoxiu	Basidiomycota	31607963
Pyrompha	Ascomycota	50026054
Pyroryza	Ascomycota	40979121
Pyrpenni	Ascomycota	49117040
Pyrsemin	Ascomycota	32539172
Pyrtere	Ascomycota	53080698
Pyrtrrep	Ascomycota	37997465
Pytbras	Oomycota	50069394
Pytolig	Oomycota	41968875
Ramcocyn	Ascomycota	32254922
Rasemers	Ascomycota	28248805
Rhiazygo	Mucoromycota	39022965
Rhiclaru	Mucoromycota	116418735
Rhidelem	Mucoromycota	46148878
Rhiirreg	Mucoromycota	136726313
Rhiligny	Ascomycota	33426352
Rhimacke	Ascomycota	32474431
Rhimicro	Mucoromycota	25972395
RhiMUCL	Mucoromycota	125863196
Rhisolan	Basidiomycota	56028462
Rhistolo	Mucoromycota	29727802
Rhivesic	Basidiomycota	43780879
Rhivinic	Basidiomycota	36102320
RhoCCFEE	Basidiomycota	19072598
Rhodiobo	Basidiomycota	21142622
Rhogrami	Basidiomycota	21013998
RhoJG1b	Basidiomycota	19393393
Rhotaiwa	Basidiomycota	19606691
Rhotorul	Basidiomycota	20223942
Rhyagrop	Ascomycota	52477121
Rhycommu	Ascomycota	55639110
Rhysecal	Ascomycota	49411302
Ricmelle	Basidiomycota	45069463
Rosnecat	Ascomycota	44257831
RutNJR21	Ascomycota	41919240
RutNJR22	Ascomycota	43401613
RutNJR23	Ascomycota	42311284
Sacarbor	Saccharomycota	11619520
Sacboula	Saccharomycota	12001065
Saccapsu	Saccharomycota	17823225
Saccerev	Saccharomycota	12157105
Saceubay	Saccharomycota	11683510
Sackudri	Saccharomycota	11305202
Sacludwi	Saccharomycota	10785241
Sacmalan	Saccharomycota	16719687
Sacmikat	Saccharomycota	11450123
Sacparad	Saccharomycota	11744610
Sacprote	Ascomycota	31432921
Sacuvaru	Saccharomycota	11502913
Saicompl	Taphrinomycota	14136186
Saipodzo	Basidiomycota	29888215
Sanbaumi	Basidiomycota	31641441
Sapclava	Saccharomycota	17715251
Sapdicl	Oomycota	62885792
Sapingen	Saccharomycota	21189208
Sappara	Oomycota	53131624
Satdispo	Saccharomycota	10120266
Sathagle	Saccharomycota	10264027
Satmendo	Saccharomycota	9100453
Satsaito	Saccharomycota	9875405
Satserra	Saccharomycota	10317717
Satsilva	Saccharomycota	9300146
Satzarue	Saccharomycota	9901215
Sceapios	Ascomycota	43437139
Schcommu	Basidiomycota	38482026
Schcryop	Schizosaccharomycota	11554764
Schjapon	Schizosaccharomycota	11733154
Schligno	Saccharomycota	16592489
Schoctos	Schizosaccharomycota	11634473
Schparad	Basidiomycota	44406206
Schpomb	Schizosaccharomycota	12591251
Schstipi	Saccharomycota	15441079
Sclborea	Ascomycota	39450085
Sclcepiv	Ascomycota	55666819
Sclcitri	Basidiomycota	56144862
Sclscler	Ascomycota	38459164
Scy3C	Ascomycota	41022036
Scyligni	Ascomycota	47714899
Serindic	Basidiomycota	25043662
Serlacry	Basidiomycota	42797233
Servermi	Basidiomycota	36850610
Setholmi	Ascomycota	39179649
Sisniveo	Basidiomycota	35361098
Sissueci	Basidiomycota	33857913
Smisimul	Zoopagomycota	43896580
Sodalkal	Ascomycota	43450096
Sormacro	Ascomycota	38391383
Spaarbor	Saccharomycota	12870582
Spacrisp	Basidiomycota	39020349
Spagirio	Saccharomycota	14809507
Spagorwi	Saccharomycota	14889443
Spahager	Saccharomycota	16614112
SpaJA1	Saccharomycota	14478570
Spapassa	Saccharomycota	13182099
Speeurop	Saccharomycota	14731014
Sphbrunn	Ascomycota	51598955
Sphmurra	Ascomycota	20718688
Sphmusiv	Ascomycota	29352103
Sphstell	Basidiomycota	176372157
Spipalus	Chytridiomycota	22937368
Spipunct	Chytridiomycota	24131112
Spobrasi	Ascomycota	33205847
Spofimet	Ascomycota	25892244
Spogrami	Basidiomycota	19565848
Spoinsec	Ascomycota	34722120
Spolacta	Saccharomycota	16710198
Spoquerc	Saccharomycota	16411463
Sporeili	Basidiomycota	18522598
Sposalmo	Basidiomycota	20525926
Sposchen	Ascomycota	32375103
Sposcita	Basidiomycota	19632600
Staameth	Saccharomycota	11902503
Staapico	Saccharomycota	9769876
Stabombi	Saccharomycota	9561028
Stachart	Ascomycota	36480513
Stachlor	Ascomycota	34390047
Staquerc	Saccharomycota	11746186
StaSRC1l	Ascomycota	36082944
Stehirsu	Basidiomycota	46511623
Stelycop	Ascomycota	34995662
Steochra	Basidiomycota	35274896
Stynorve	Ascomycota	35092433
Sugligno	Saccharomycota	15982127
Suhcanbe	Saccharomycota	14815857
Suhember	Saccharomycota	13533920
Suhpyral	Saccharomycota	12476905
Suhtanza	Saccharomycota	13136204
Suibrevi	Basidiomycota	51712595
Suiluteu	Basidiomycota	37014302
Synendob	Chytridiomycota	23209196
Synmicro	Chytridiomycota	26244175
Synpseud	Zoopagomycota	16263107
Synracem	Mucoromycota	30745403
Talamest	Ascomycota	33721883
Talatror	Ascomycota	30858562
Talcellu	Ascomycota	36402801
Talislan	Ascomycota	34715840
Talmarne	Ascomycota	28643865
Talpinop	Ascomycota	36366659
Talrugul	Ascomycota	35758560
Talstipi	Ascomycota	35685443
Talverru	Ascomycota	37629238
Tapdefor	Taphrinomycota	13394157
Terboudi	Ascomycota	63234573
TerJ132	Basidiomycota	67296805
Ternubil	Ascomycota	28443146
Tescyper	Basidiomycota	20778962
Tetblatt	Saccharomycota	14048593
Tetfleet	Saccharomycota	12364389
Tetiriom	Saccharomycota	12058124
Tetnamna	Saccharomycota	12741674
Tetnigri	Basidiomycota	99142376
Tetphaff	Saccharomycota	12115070
Teucrete	Saccharomycota	11230935
Teugatun	Saccharomycota	10928885
Teukruis	Saccharomycota	12779385
Thasphae	Zoopagomycota	18203817
Theterre	Ascomycota	36912256
Thetherm1	Ascomycota	38744216
Thipunct	Ascomycota	28117660
Tilanoma	Basidiomycota	18704010
Tilcarie	Basidiomycota	28142201
Tilcontr	Basidiomycota	28565061
Tilindic	Basidiomycota	28967515
Tillaevi	Basidiomycota	28279804
Tilwalke	Basidiomycota	24274610
Tilwashi	Basidiomycota	18761941
Tolcapit	Ascomycota	22985095
Tolophio	Ascomycota	31245833
Tolparad	Ascomycota	27610157
Torcasei	Saccharomycota	9180161
Tordelbr	Saccharomycota	9220678
Torfranc	Saccharomycota	10548653
Torgante	Saccharomycota	9626561
Torglobo	Saccharomycota	9281121
Torhemip	Ascomycota	28476206
Tormalee	Saccharomycota	9267644
Tormicro	Saccharomycota	10979968
Torpreto	Saccharomycota	11585715
Torstarm	Saccharomycota	9585486
Totfusce	Ascomycota	36781754
Tracinna	Basidiomycota	33668918
Tracocci	Basidiomycota	32757859
Trapubes	Basidiomycota	39739821
Traversi	Basidiomycota	44794008
Trepertu	Ascomycota	47745773
Triarund	Ascomycota	36872412
Triasahi	Basidiomycota	24540311
Triasper	Ascomycota	37464610
Triatrov	Ascomycota	36143664
Tribenha	Ascomycota	22224160
Tribispo	Ascomycota	25789561
Tricifer	Saccharomycota	20534176
Tricitri	Ascomycota	33215161
Triconst	Basidiomycota	44412325
Triequin	Ascomycota	24158205
Trigamsi	Ascomycota	37908251
Triguizh	Ascomycota	38329450
Triharzi	Ascomycota	40980648
Triinter	Ascomycota	22041311
Trilenti	Ascomycota	38315448
Trilongi	Ascomycota	32238325
Trimatsu	Basidiomycota	175758422
Trimenta	Ascomycota	24069386
Triparar	Ascomycota	32070663
Trireese	Ascomycota	33395713
Trirubru	Ascomycota	22530013
Trisouda	Ascomycota	22854418
Tritonsu	Ascomycota	22988586
Trivaria	Saccharomycota	11545724
Triverru	Ascomycota	22540967
Trivinar	Saccharomycota	11377523
Triviola	Ascomycota	23367123
Triviren	Ascomycota	39022666
Tubborch	Ascomycota	97184993
Tubmagna	Ascomycota	192781443
Tubmelan	Ascomycota	124945702
Tulcalos	Basidiomycota	62392858
Uncreesi	Ascomycota	22349738
Ustbromi	Basidiomycota	20625025
Usthorde	Basidiomycota	21150702
Ustmaydi	Basidiomycota	19664356
Ustviren	Ascomycota	33567624
Valmal	Ascomycota	44725953
Valmalic	Ascomycota	38261889
Valsordi	Ascomycota	36158412
Vanhumic	Basidiomycota	22632906
Vanpolys	Saccharomycota	14674591
Venechin	Ascomycota	33639795
Veneffus	Ascomycota	45351275
Veninaeq	Ascomycota	43015981
Vennashi	Ascomycota	41878255
Veralfal	Ascomycota	32862988
Verdahli	Ascomycota	33900324
Vergallo	Ascomycota	31780469
Verlongi	Ascomycota	100520033
Vernonal	Ascomycota	31747483
Viopalus	Basidiomycota	27323055
Virviren	Ascomycota	32160005
Walheder	Basidiomycota	10703213
Walichth	Basidiomycota	9655632
Walmelli	Basidiomycota	9815586
Wesornat	Ascomycota	26979746
Wicaln	Saccharomycota	12460614
Wicanoma	Saccharomycota	14145566
Wicbovi	Saccharomycota	11715122
Wiccacti	Saccharomycota	12938510
Wiccanad	Saccharomycota	12510583
Wiccifer	Saccharomycota	15901152
Wicdomer	Saccharomycota	8470812
Wicfluor	Saccharomycota	13178500
Wichamps	Saccharomycota	12058197
Wicinfan	Saccharomycota	8152740
Wicsp	Saccharomycota	12206970
Wicversa	Saccharomycota	9313034
Wilmikol	Ascomycota	117288895
Wolcoco	Basidiomycota	50483556
Xylflabe	Ascomycota	41150291
Xylgramm	Ascomycota	47039127
Xylhevea	Ascomycota	24337763
Xylhypox	Ascomycota	42840630
Xyllongi	Ascomycota	43191891
Xylmulti	Ascomycota	45559662
Yamnakaz	Saccharomycota	11163843
Yamphilo	Saccharomycota	11284508
Yamscoly	Saccharomycota	11319754
Yamtenui	Saccharomycota	10747050
Yarbubul	Saccharomycota	20726424
Yardefor	Saccharomycota	20877144
Yardivul	Saccharomycota	21444462
Yarkeelu	Saccharomycota	21824367
Yarlipol	Saccharomycota	20502978
Yuesinen	Saccharomycota	13063945
Zascella	Ascomycota	38247703
Zoprhizo	Ascomycota	152781427
Zygbaili	Saccharomycota	10268813
Zygbispo	Saccharomycota	10605989
Zygflore	Saccharomycota	11090184
Zygkombu	Saccharomycota	10284548
Zygmelli	Saccharomycota	9590683
Zygmeyer	Saccharomycota	12250757
Zygmraki	Saccharomycota	10393571
Zygofuna	Saccharomycota	13241094
Zygrouxi	Saccharomycota	9764635
Zymbrevi	Ascomycota	31914300
Zymtriti	Ascomycota	39686251

## Sheet: 2025SourceDataFig1B
shortID	TE_family	length_bp
Aaoarxi	Unknown	112910
Aaoarxi	SINE
Aaoarxi	LTR
Aaoarxi	LINE
Aaoarxi	RC
Aaoarxi	DNA
Absglauc	DNA	7414100
Absglauc	Unknown	6827854
Absglauc	LTR	333142
Absglauc	RC	51929
Absglauc	LINE	148785
Absglauc	SINE	70529
Absrepen	RC	145547
Absrepen	Unknown	6374467
Absrepen	SINE
Absrepen	LTR	1312745
Absrepen	LINE	129893
Absrepen	DNA	418021
Acaingol	RC
Acaingol	LTR	7168
Acaingol	SINE
Acaingol	LINE
Acaingol	Unknown	64682
Acaingol	DNA
Achhypo	LTR	567797
Achhypo	SINE
Achhypo	Unknown	1142999
Achhypo	LINE	172294
Achhypo	RC
Achhypo	DNA	842735
Aciacule	RC	20699
Aciacule	SINE
Aciacule	Unknown	951770
Aciacule	LTR	227106
Aciacule	LINE	15597
Aciacule	DNA
Acirichm	LINE	837620
Acirichm	Unknown	687915
Acirichm	SINE
Acirichm	DNA	867554
Acirichm	RC	96695
Acirichm	LTR	966689
Acrchrys	LINE
Acrchrys	RC
Acrchrys	DNA	54709
Acrchrys	SINE
Acrchrys	Unknown	96328
Acrchrys	LTR	1613491
Agabispo	DNA	94824
Agabispo	LINE	1047522
Agabispo	RC
Agabispo	Unknown	1191939
Agabispo	SINE
Agabispo	LTR	1624923
Agraeger	DNA	67754
Agraeger	Unknown	1326492
Agraeger	RC	87880
Agraeger	LTR	258650
Agraeger	LINE	824165
Agraeger	SINE
Agrpedia	RC
Agrpedia	LTR	843238
Agrpedia	Unknown	2361803
Agrpedia	SINE
Agrpedia	LINE	251151
Agrpedia	DNA	297910
Akalecan	SINE
Akalecan	RC
Akalecan	LTR	253194
Akalecan	DNA	26838
Akalecan	LINE
Akalecan	Unknown	906497
Allhylec	DNA	486346
Allhylec	Unknown	774684
Allhylec	RC
Allhylec	LINE	42663
Allhylec	SINE
Allhylec	LTR	67032
Altalter	LTR
Altalter	Unknown	67478
Altalter	RC
Altalter	SINE
Altalter	DNA	28693
Altalter	LINE
Altarbor	LINE
Altarbor	SINE
Altarbor	DNA	222656
Altarbor	RC
Altarbor	LTR	107123
Altarbor	Unknown	53392
Altgaise	LTR	105615
Altgaise	Unknown	96763
Altgaise	RC
Altgaise	SINE
Altgaise	LINE
Altgaise	DNA	107596
AltMG1	DNA	12784
AltMG1	LTR
AltMG1	Unknown	352636
AltMG1	LINE
AltMG1	SINE
AltMG1	RC
Alttenui	Unknown	438515
Alttenui	RC
Alttenui	SINE
Alttenui	LTR	108472
Alttenui	DNA	139881
Alttenui	LINE
Amamusca	LINE	239209
Amamusca	DNA	49129
Amamusca	SINE
Amamusca	LTR	1315334
Amamusca	Unknown	4073473
Amamusca	RC
Amathier	SINE
Amathier	RC
Amathier	DNA
Amathier	LINE	938322
Amathier	LTR	5149910
Amathier	Unknown	1659740
Ambambro	LINE
Ambambro	Unknown	19339
Ambambro	RC
Ambambro	LTR
Ambambro	DNA
Ambambro	SINE
Ambkashi	SINE
Ambkashi	LINE
Ambkashi	Unknown	17935
Ambkashi	LTR
Ambkashi	RC
Ambkashi	DNA
Ambmalee	LINE
Ambmalee	SINE
Ambmalee	RC
Ambmalee	LTR	56600
Ambmalee	Unknown	37462
Ambmalee	DNA
Ambmonos	SINE
Ambmonos	LINE	166360
Ambmonos	LTR	16678
Ambmonos	RC
Ambmonos	Unknown	524497
Ambmonos	DNA
Amborego	Unknown	206900
Amborego	SINE
Amborego	LINE
Amborego	DNA
Amborego	RC
Amborego	LTR	178121
Ambphile	LINE
Ambphile	SINE
Ambphile	Unknown	22528
Ambphile	RC
Ambphile	LTR
Ambphile	DNA	56541
Ambpseud	Unknown	51272
Ambpseud	DNA	6792
Ambpseud	SINE
Ambpseud	RC
Ambpseud	LINE
Ambpseud	LTR	21603
Ambvande	Unknown	1053518
Ambvande	DNA
Ambvande	LINE
Ambvande	RC	8235
Ambvande	SINE
Ambvande	LTR
Amnligni	LTR	3290526
Amnligni	Unknown	2327046
Amnligni	DNA	1304105
Amnligni	RC
Amnligni	LINE
Amnligni	SINE
Amoresin	LTR	1232049
Amoresin	SINE
Amoresin	RC
Amoresin	Unknown	455089
Amoresin	DNA	89802
Amoresin	LINE	1133153
Ampquisq	RC
Ampquisq	DNA	183758
Ampquisq	SINE
Ampquisq	LINE
Ampquisq	LTR	7035287
Ampquisq	Unknown	654249
Anarobus	Unknown	3145229
Anarobus	LINE	1651947
Anarobus	RC	230965
Anarobus	DNA	215781
Anarobus	SINE
Anarobus	LTR	2127655
Antcitri	LINE	59074
Antcitri	RC
Antcitri	Unknown	528597
Antcitri	DNA	26874
Antcitri	LTR	308433
Antcitri	SINE
Antflocc	RC
Antflocc	Unknown	106426
Antflocc	DNA
Antflocc	LINE
Antflocc	SINE
Antflocc	LTR
Apheute	Unknown	3514196
Apheute	LINE	14304
Apheute	DNA	815537
Apheute	RC	143445
Apheute	SINE
Apheute	LTR	1324276
Aphinva	Unknown	2030050
Aphinva	RC
Aphinva	LINE	387052
Aphinva	DNA	3700607
Aphinva	SINE
Aphinva	LTR	1855954
Aphstel	LINE	177691
Aphstel	RC	15557
Aphstel	Unknown	6156947
Aphstel	SINE
Aphstel	DNA	922691
Aphstel	LTR	550100
Apiporos	Unknown	15966
Apiporos	LINE	22811
Apiporos	SINE
Apiporos	RC
Apiporos	LTR
Apiporos	DNA
Aplpruni	Unknown	310382
Aplpruni	LINE	78171
Aplpruni	DNA	85298
Aplpruni	RC
Aplpruni	LTR	201343
Aplpruni	SINE
Apoossif	Unknown	1550677
Apoossif	SINE
Apoossif	LTR	193225
Apoossif	LINE	61328
Apoossif	RC	18811
Apoossif	DNA	504849
Armgalli	DNA	128626
Armgalli	Unknown	10566060
Armgalli	LINE	163135
Armgalli	LTR	5095408
Armgalli	SINE
Armgalli	RC	279900
Armostoy	LINE	159350
Armostoy	Unknown	5400023
Armostoy	DNA
Armostoy	SINE
Armostoy	RC
Armostoy	LTR	3008715
Armsolid	SINE
Armsolid	Unknown	3966492
Armsolid	LTR	1006988
Armsolid	RC
Armsolid	LINE	94522
Armsolid	DNA	172202
Artentom	LINE
Artentom	SINE
Artentom	DNA
Artentom	Unknown	59583
Artentom	LTR
Artentom	RC
Artflagr	LTR	745273
Artflagr	Unknown	299225
Artflagr	RC
Artflagr	SINE
Artflagr	DNA	175083
Artflagr	LINE	424341
Artoligo	LINE
Artoligo	LTR	558851
Artoligo	RC
Artoligo	DNA	5703
Artoligo	SINE
Artoligo	Unknown	146948
Artuncin	RC
Artuncin	LINE	44806
Artuncin	DNA	72543
Artuncin	LTR	179825
Artuncin	Unknown	271771
Artuncin	SINE
Ascapi	RC
Ascapi	LTR
Ascapi	LINE
Ascapi	Unknown	22210
Ascapi	DNA	28023
Ascapi	SINE
Ascasiat	RC	8876
Ascasiat	LINE
Ascasiat	Unknown	168389
Ascasiat	SINE
Ascasiat	LTR	273229
Ascasiat	DNA	91101
Ascimmer	SINE	21989
Ascimmer	RC	17251
Ascimmer	LINE	114011
Ascimmer	Unknown	348827
Ascimmer	DNA	49295
Ascimmer	LTR	675563
Ascnigri	Unknown	341499
Ascnigri	RC	3118
Ascnigri	SINE
Ascnigri	DNA	1507
Ascnigri	LINE	547805
Ascnigri	LTR
Ascrabie	SINE
Ascrabie	Unknown	221356
Ascrabie	DNA	537067
Ascrabie	RC
Ascrabie	LTR	2105209
Ascrabie	LINE	192476
Ascrubes	LTR	508182
Ascrubes	Unknown	36943
Ascrubes	RC
Ascrubes	DNA
Ascrubes	SINE
Ascrubes	LINE	9024
Ashacer	Unknown	11844
Ashacer	DNA
Ashacer	LINE
Ashacer	LTR
Ashacer	SINE	707
Ashacer	RC
Aspacule1	DNA
Aspacule1	LTR	650092
Aspacule1	Unknown	868290
Aspacule1	SINE	3254
Aspacule1	LINE
Aspacule1	RC
Aspacule2	Unknown	270405
Aspacule2	DNA	228921
Aspacule2	LTR	371551
Aspacule2	RC
Aspacule2	LINE
Aspacule2	SINE	4710
Aspallia	LINE	133031
Aspallia	RC
Aspallia	LTR	653557
Aspallia	SINE	1960
Aspallia	Unknown	327212
Aspallia	DNA	449487
Asparach	LTR	44781
Asparach	RC
Asparach	LINE	87220
Asparach	DNA	156091
Asparach	SINE
Asparach	Unknown	149988
Aspavena	Unknown	318120
Aspavena	DNA
Aspavena	RC
Aspavena	LINE	6172
Aspavena	LTR	1752453
Aspavena	SINE
Aspawamo	LINE	264836
Aspawamo	RC
Aspawamo	SINE	3315
Aspawamo	Unknown	155757
Aspawamo	DNA	151826
Aspawamo	LTR	56700
Aspberth	LINE	42336
Aspberth	SINE
Aspberth	Unknown	269530
Aspberth	RC
Aspberth	DNA	106551
Aspberth	LTR
Aspbomby	RC
Aspbomby	SINE
Aspbomby	LINE
Aspbomby	Unknown	98697
Aspbomby	LTR
Aspbomby	DNA	36226
Aspbrasi	LINE
Aspbrasi	RC	1861
Aspbrasi	SINE	3782
Aspbrasi	DNA
Aspbrasi	Unknown	56358
Aspbrasi	LTR	20404
Aspbrunn	SINE
Aspbrunn	RC
Aspbrunn	DNA
Aspbrunn	LTR	997742
Aspbrunn	Unknown	810424
Aspbrunn	LINE
Aspburne	Unknown	620965
Aspburne	RC
Aspburne	LINE	274681
Aspburne	LTR	754050
Aspburne	SINE	912
Aspburne	DNA	452179
Aspcaela	LINE	49855
Aspcaela	SINE
Aspcaela	RC
Aspcaela	Unknown	219889
Aspcaela	LTR	54540
Aspcaela	DNA	139250
Aspcalid	LINE
Aspcalid	LTR	775051
Aspcalid	RC
Aspcalid	DNA	95050
Aspcalid	SINE
Aspcalid	Unknown	398664
Aspcampe	LINE	309247
Aspcampe	Unknown	66656
Aspcampe	SINE
Aspcampe	DNA
Aspcampe	RC
Aspcampe	LTR
Aspcandi	Unknown	175996
Aspcandi	DNA
Aspcandi	LTR
Aspcandi	SINE
Aspcandi	LINE
Aspcandi	RC
Aspcarbo	LINE	10720
Aspcarbo	RC
Aspcarbo	SINE
Aspcarbo	LTR	13759
Aspcarbo	DNA
Aspcarbo	Unknown	175493
Aspclava	SINE
Aspclava	Unknown	3498
Aspclava	RC
Aspclava	LINE
Aspclava	LTR
Aspclava	DNA
Aspcorem	RC
Aspcorem	DNA	393366
Aspcorem	LINE	5004
Aspcorem	LTR	1246312
Aspcorem	SINE
Aspcorem	Unknown	3608591
Aspcosta1	RC
Aspcosta1	LTR	1037362
Aspcosta1	Unknown	275593
Aspcosta1	LINE	75729
Aspcosta1	DNA
Aspcosta1	SINE
Aspcrist	Unknown	382802
Aspcrist	LINE	580239
Aspcrist	LTR	221348
Aspcrist	DNA	256734
Aspcrist	RC
Aspcrist	SINE
Aspellip	RC	2258
Aspellip	LINE
Aspellip	SINE	2694
Aspellip	DNA	589670
Aspellip	LTR	2894073
Aspellip	Unknown	786567
Aspeucal	RC
Aspeucal	SINE
Aspeucal	LINE	12467
Aspeucal	Unknown	453992
Aspeucal	DNA
Aspeucal	LTR	227869
Aspfeli	DNA	219163
Aspfeli	Unknown	169571
Aspfeli	SINE
Aspfeli	RC
Aspfeli	LTR	205854
Aspfeli	LINE	38831
Aspfijie	Unknown	1062527
Aspfijie	LINE
Aspfijie	DNA
Aspfijie	RC
Aspfijie	SINE
Aspfijie	LTR
Aspfisch	LINE
Aspfisch	DNA	278132
Aspfisch	SINE
Aspfisch	LTR	102685
Aspfisch	RC
Aspfisch	Unknown	185565
Aspflavu	LINE	7593
Aspflavu	RC
Aspflavu	DNA
Aspflavu	LTR	5346
Aspflavu	Unknown	49363
Aspflavu	SINE
Aspfumig1	LINE	19544
Aspfumig1	SINE
Aspfumig1	Unknown	311630
Aspfumig1	RC
Aspfumig1	LTR	279031
Aspfumig1	DNA	76765
Aspfumig2	LINE
Aspfumig2	Unknown	17427
Aspfumig2	DNA	149748
Aspfumig2	RC
Aspfumig2	LTR	144251
Aspfumig2	SINE
Aspglauc	LTR	54170
Aspglauc	SINE
Aspglauc	LINE	167915
Aspglauc	Unknown	292226
Aspglauc	DNA	179006
Aspglauc	RC	2169
Asphanco	LINE	504472
Asphanco	Unknown	286952
Asphanco	LTR	246698
Asphanco	RC
Asphanco	DNA	391515
Asphanco	SINE	1990
Aspheter	RC
Aspheter	Unknown	2656888
Aspheter	LINE
Aspheter	LTR	710836
Aspheter	SINE
Aspheter	DNA	727133
AspHF37	LINE
AspHF37	RC
AspHF37	Unknown	501150
AspHF37	SINE
AspHF37	DNA	103464
AspHF37	LTR	204653
Asphirat	RC	19465
Asphirat	LINE	36780
Asphirat	Unknown	131888
Asphirat	SINE
Asphirat	DNA	24006
Asphirat	LTR
Asphomom	Unknown	353973
Asphomom	LINE
Asphomom	RC
Asphomom	SINE
Asphomom	DNA
Asphomom	LTR
Aspiberi	SINE
Aspiberi	LINE
Aspiberi	Unknown	593506
Aspiberi	DNA
Aspiberi	RC
Aspiberi	LTR	800324
Aspindol	SINE
Aspindol	DNA
Aspindol	LINE	790889
Aspindol	Unknown	2240733
Aspindol	RC
Aspindol	LTR
Aspjapon	LTR	777504
Aspjapon	LINE
Aspjapon	SINE	2536
Aspjapon	DNA
Aspjapon	RC	2026
Aspjapon	Unknown	28657
Aspkawac	LTR	89993
Aspkawac	RC
Aspkawac	DNA	15424
Aspkawac	SINE
Aspkawac	Unknown	257221
Aspkawac	LINE	118274
Asplentu	Unknown	63581
Asplentu	RC
Asplentu	LTR	41631
Asplentu	DNA
Asplentu	SINE
Asplentu	LINE
Asplepor	LINE	808656
Asplepor	LTR	248603
Asplepor	RC
Asplepor	DNA	510772
Asplepor	Unknown	431994
Asplepor	SINE
Aspluchu	RC
Aspluchu	SINE
Aspluchu	LINE	116514
Aspluchu	DNA	208462
Aspluchu	Unknown	647080
Aspluchu	LTR
Aspminis	SINE
Aspminis	LTR	54657
Aspminis	DNA	70265
Aspminis	Unknown	27819
Aspminis	RC
Aspminis	LINE	5879
Aspmulun	SINE
Aspmulun	LTR	6161518
Aspmulun	Unknown	2451424
Aspmulun	RC
Aspmulun	LINE
Aspmulun	DNA
Aspneoni	LINE	12474
Aspneoni	RC
Aspneoni	Unknown	55710
Aspneoni	DNA	307066
Aspneoni	LTR	116761
Aspneoni	SINE
Aspnidul	RC
Aspnidul	LINE	130333
Aspnidul	SINE
Aspnidul	DNA	80150
Aspnidul	Unknown	146633
Aspnidul	LTR	163550
Aspnige	LINE	34422
Aspnige	LTR	27292
Aspnige	RC
Aspnige	SINE	2429
Aspnige	Unknown	26688
Aspnige	DNA	1810
Aspnomiu	LINE	8692
Aspnomiu	LTR
Aspnomiu	DNA	13952
Aspnomiu	Unknown	62457
Aspnomiu	RC
Aspnomiu	SINE
Aspnovof	RC
Aspnovof	Unknown	270004
Aspnovof	SINE
Aspnovof	LTR	1028321
Aspnovof	LINE	33848
Aspnovof	DNA	414275
Aspnovop	LTR
Aspnovop	RC
Aspnovop	Unknown	200390
Aspnovop	SINE
Aspnovop	LINE	134666
Aspnovop	DNA	180353
Aspochra	RC
Aspochra	LTR	1426824
Aspochra	SINE
Aspochra	Unknown	2079779
Aspochra	DNA	60830
Aspochra	LINE
Asporyza	RC
Asporyza	SINE
Asporyza	LTR	56138
Asporyza	Unknown	39746
Asporyza	DNA	134259
Asporyza	LINE	6996
Aspparas	RC
Aspparas	LINE
Aspparas	Unknown	99075
Aspparas	SINE
Aspparas	LTR
Aspparas	DNA	36022
Aspphoen	LINE	15003
Aspphoen	Unknown	227121
Aspphoen	LTR
Aspphoen	SINE	2494
Aspphoen	DNA
Aspphoen	RC
Asppiper	LINE	11038
Asppiper	DNA
Asppiper	LTR
Asppiper	Unknown	20849
Asppiper	SINE
Asppiper	RC
Asppseud1	Unknown	66241
Asppseud1	SINE	2594
Asppseud1	RC
Asppseud1	DNA	123216
Asppseud1	LINE	10748
Asppseud1	LTR	159523
Asppseud2	Unknown	93877
Asppseud2	LINE	12650
Asppseud2	RC
Asppseud2	LTR
Asppseud2	SINE
Asppseud2	DNA	73065
Asppseud3	RC
Asppseud3	LINE	14781
Asppseud3	Unknown	175034
Asppseud3	LTR	10663
Asppseud3	DNA	63212
Asppseud3	SINE
Asprambe	LTR	2316258
Asprambe	Unknown	736172
Asprambe	DNA	117383
Asprambe	LINE
Asprambe	RC
Asprambe	SINE
Asprube	LTR	39732
Asprube	SINE	2323
Asprube	LINE	88787
Asprube	Unknown	277662
Asprube	RC
Asprube	DNA	193486
Aspsacch	LTR	70085
Aspsacch	RC
Aspsacch	SINE
Aspsacch	LINE
Aspsacch	Unknown	412492
Aspsacch	DNA
Aspscler1	LINE	20230
Aspscler1	LTR	202147
Aspscler1	RC
Aspscler1	Unknown	35891
Aspscler1	SINE
Aspscler1	DNA	171187
Aspscler2	RC
Aspscler2	LTR	2028004
Aspscler2	DNA
Aspscler2	LINE
Aspscler2	SINE	4176
Aspscler2	Unknown	1562151
Aspscler3	LTR	2027583
Aspscler3	DNA	686352
Aspscler3	LINE	12501
Aspscler3	SINE
Aspscler3	RC	2560
Aspscler3	Unknown	282127
Aspsergi	LTR
Aspsergi	LINE	26364
Aspsergi	RC
Aspsergi	SINE
Aspsergi	DNA
Aspsergi	Unknown	82047
Aspsteyn	LINE	22635
Aspsteyn	LTR	2296848
Aspsteyn	SINE	2916
Aspsteyn	Unknown	221767
Aspsteyn	DNA	42259
Aspsteyn	RC	1632
Aspsydow	Unknown	65859
Aspsydow	SINE
Aspsydow	DNA	58308
Aspsydow	LINE
Aspsydow	LTR	349513
Aspsydow	RC
Asptaich	Unknown	43530
Asptaich	SINE
Asptaich	RC
Asptaich	DNA
Asptaich	LINE
Asptaich	LTR	188399
Asptamar	DNA	148879
Asptamar	RC
Asptamar	LINE	206016
Asptamar	LTR	51830
Asptamar	SINE
Asptamar	Unknown	141943
Asptanne	LTR	733882
Asptanne	DNA	1014203
Asptanne	Unknown	1300757
Asptanne	LINE	340757
Asptanne	RC
Asptanne	SINE
Aspterre	LTR
Aspterre	Unknown	6907
Aspterre	SINE
Aspterre	DNA	39173
Aspterre	LINE	13726
Aspterre	RC
Asptherm	Unknown	107145
Asptherm	SINE
Asptherm	DNA	142912
Asptherm	LTR	95640
Asptherm	RC
Asptherm	LINE	41048
Asptrans	LTR
Asptrans	SINE
Asptrans	LINE	43151
Asptrans	DNA	52858
Asptrans	RC
Asptrans	Unknown	83819
Asptubin	LINE	10202
Asptubin	RC	2590
Asptubin	LTR
Asptubin	Unknown	21047
Asptubin	SINE
Asptubin	DNA
Aspturco	SINE
Aspturco	DNA
Aspturco	LTR	3660544
Aspturco	RC
Aspturco	LINE
Aspturco	Unknown	848376
Aspudaga	LTR
Aspudaga	DNA	38198
Aspudaga	RC
Aspudaga	LINE
Aspudaga	SINE
Aspudaga	Unknown	31545
Aspustu	DNA	24514
Aspustu	LINE	25721
Aspustu	LTR	114604
Aspustu	RC
Aspustu	Unknown	170482
Aspustu	SINE
Aspuvaru	LINE	6573
Aspuvaru	RC
Aspuvaru	Unknown	194316
Aspuvaru	DNA
Aspuvaru	SINE	2662
Aspuvaru	LTR	323174
Aspvaden	Unknown	305274
Aspvaden	LTR	223020
Aspvaden	LINE	30238
Aspvaden	RC
Aspvaden	SINE
Aspvaden	DNA
Aspversi	SINE
Aspversi	LTR
Aspversi	LINE
Aspversi	DNA
Aspversi	Unknown	452125
Aspversi	RC
Aspviola	LTR	239646
Aspviola	DNA
Aspviola	SINE	2786
Aspviola	RC
Aspviola	Unknown	14260
Aspviola	LINE	11569
Aspwelwi	DNA	31688
Aspwelwi	LINE	113422
Aspwelwi	Unknown	228559
Aspwelwi	SINE	2311
Aspwelwi	RC
Aspwelwi	LTR	285422
Aspwenti	SINE	1950
Aspwenti	LINE
Aspwenti	DNA
Aspwenti	RC
Aspwenti	LTR
Aspwenti	Unknown	277500
Aulheder	DNA	113245
Aulheder	Unknown	419414
Aulheder	RC
Aulheder	LTR	122627
Aulheder	SINE
Aulheder	LINE	101877
Aurampl	DNA
Aurampl	LTR	547180
Aurampl	RC
Aurampl	SINE
Aurampl	LINE
Aurampl	Unknown	1022554
Aurmelan	LTR
Aurmelan	RC
Aurmelan	DNA
Aurmelan	Unknown	87995
Aurmelan	SINE
Aurmelan	LINE
Aurnamib	LTR
Aurnamib	LINE
Aurnamib	RC
Aurnamib	DNA
Aurnamib	SINE
Aurnamib	Unknown	131418
Aurpullu	RC
Aurpullu	LINE
Aurpullu	DNA
Aurpullu	LTR
Aurpullu	SINE
Aurpullu	Unknown	233523
Aursubgl1	RC
Aursubgl1	LTR
Aursubgl1	DNA
Aursubgl1	LINE
Aursubgl1	SINE
Aursubgl1	Unknown	64536
Aursubgl2	LINE	384407
Aursubgl2	RC
Aursubgl2	SINE
Aursubgl2	Unknown	3656711
Aursubgl2	DNA	169938
Aursubgl2	LTR	1133014
Babinosi	SINE
Babinosi	Unknown	80337
Babinosi	LINE
Babinosi	RC
Babinosi	LTR
Babinosi	DNA
Barcalif	LINE
Barcalif	RC
Barcalif	Unknown	128680
Barcalif	SINE
Barcalif	DNA	46019
Barcalif	LTR
Barhawai	DNA
Barhawai	SINE
Barhawai	Unknown	1501
Barhawai	LINE
Barhawai	RC
Barhawai	LTR
Barpopul	SINE
Barpopul	RC
Barpopul	Unknown	84842
Barpopul	LINE
Barpopul	LTR
Barpopul	DNA
Barprate	LTR
Barprate	LINE
Barprate	SINE
Barprate	RC
Barprate	DNA	31761
Barprate	Unknown	101140
Barsalic	SINE
Barsalic	DNA
Barsalic	Unknown	120851
Barsalic	LINE
Barsalic	RC
Barsalic	LTR
Basmeris	LTR	30274855
Basmeris	DNA	5204403
Basmeris	RC
Basmeris	Unknown	6288025
Basmeris	SINE
Basmeris	LINE	1951384
Batdendr	SINE
Batdendr	Unknown	2263011
Batdendr	LTR	75825
Batdendr	DNA	1409796
Batdendr	RC
Batdendr	LINE
Batsalam	RC
Batsalam	LTR	245463
Batsalam	Unknown	4410132
Batsalam	SINE	12000
Batsalam	DNA	697467
Batsalam	LINE	132653
Baupanam	RC
Baupanam	Unknown	18874
Baupanam	SINE
Baupanam	LINE
Baupanam	DNA
Baupanam	LTR
Beabassi	LTR	4753
Beabassi	RC
Beabassi	DNA
Beabassi	LINE	51211
Beabassi	SINE
Beabassi	Unknown	178955
Bifadela	DNA	21565
Bifadela	SINE
Bifadela	Unknown	15207
Bifadela	RC
Bifadela	LINE
Bifadela	LTR
Bimnozel	DNA	10228625
Bimnozel	SINE
Bimnozel	Unknown	4338872
Bimnozel	RC
Bimnozel	LINE	841107
Bimnozel	LTR	18842444
Bipmaydi	SINE
Bipmaydi	LTR
Bipmaydi	DNA	31289
Bipmaydi	Unknown	157028
Bipmaydi	RC
Bipmaydi	LINE
Biporyza	RC
Biporyza	DNA	79461
Biporyza	Unknown	248977
Biporyza	SINE
Biporyza	LTR	6424
Biporyza	LINE
Bipsorok	LINE	198192
Bipsorok	DNA	566313
Bipsorok	RC
Bipsorok	Unknown	271961
Bipsorok	SINE
Bipsorok	LTR	1249216
Bipvicto	RC
Bipvicto	Unknown	385522
Bipvicto	SINE
Bipvicto	LTR	213454
Bipvicto	DNA	202994
Bipvicto	LINE	52806
Bipzeico	SINE
Bipzeico	Unknown	145284
Bipzeico	RC
Bipzeico	DNA	106568
Bipzeico	LINE	8664
Bipzeico	LTR	16324
Blaadeni	DNA
Blaadeni	LINE
Blaadeni	RC
Blaadeni	LTR	1597
Blaadeni	Unknown	130292
Blaadeni	SINE
Blaameri	SINE
Blaameri	LINE
Blaameri	RC
Blaameri	Unknown	19144
Blaameri	LTR
Blaameri	DNA	2840
Bladerma	DNA	4117541
Bladerma	LINE	5605021
Bladerma	SINE
Bladerma	Unknown	3786092
Bladerma	RC	114370
Bladerma	LTR	25505750
Blagilch	SINE
Blagilch	LTR	30906676
Blagilch	RC	166411
Blagilch	Unknown	3129399
Blagilch	LINE	8940374
Blagilch	DNA	252948
Blamokoe	SINE
Blamokoe	LTR	112371
Blamokoe	LINE	93834
Blamokoe	DNA
Blamokoe	Unknown	202472
Blamokoe	RC
Blamusci	RC
Blamusci	LTR
Blamusci	Unknown	270188
Blamusci	LINE	9139
Blamusci	DNA
Blamusci	SINE	11721
Blanive	LINE
Blanive	RC
Blanive	DNA	12945
Blanive	SINE
Blanive	Unknown	433884
Blanive	LTR	12784
Blaparvu	LINE	23821
Blaparvu	RC
Blaparvu	DNA
Blaparvu	Unknown	70806
Blaparvu	SINE
Blaparvu	LTR	494624
Blapeori	LINE
Blapeori	Unknown	76376
Blapeori	LTR
Blapeori	RC
Blapeori	DNA
Blapeori	SINE
Blapercu	SINE
Blapercu	LINE	379018
Blapercu	Unknown	985303
Blapercu	RC
Blapercu	LTR	377949
Blapercu	DNA	1091289
Blaproli	RC
Blaproli	DNA	11815
Blaproli	Unknown	184685
Blaproli	LINE	10877
Blaproli	SINE
Blaproli	LTR	7552
Blaraffi	DNA
Blaraffi	SINE
Blaraffi	Unknown	14750
Blaraffi	LINE	9540
Blaraffi	RC
Blaraffi	LTR
Blaserpe	DNA	1488
Blaserpe	LTR
Blaserpe	SINE
Blaserpe	Unknown	121210
Blaserpe	LINE	107046
Blaserpe	RC
Blasilve	Unknown	560288
Blasilve	SINE
Blasilve	LTR	1550589
Blasilve	LINE	345444
Blasilve	DNA
Blasilve	RC
Blugrami	LTR	24806382
Blugrami	LINE	42724763
Blugrami	SINE
Blugrami	Unknown	33229193
Blugrami	DNA	1698016
Blugrami	RC
Bonmesen	LTR	1011126
Bonmesen	DNA	244713
Bonmesen	LINE	38585
Bonmesen	SINE
Bonmesen	RC	175338
Bonmesen	Unknown	1467349
Botaclad	DNA	1277164
Botaclad	LTR	3773874
Botaclad	Unknown	953229
Botaclad	SINE
Botaclad	LINE	986470
Botaclad	RC
Botbotry	DNA	293162
Botbotry	RC
Botbotry	LTR	401907
Botbotry	SINE
Botbotry	LINE	1418059
Botbotry	Unknown	2683245
Botbysso	Unknown	1029129
Botbysso	RC
Botbysso	LINE
Botbysso	LTR
Botbysso	DNA	278019
Botbysso	SINE
Botcalth	RC
Botcalth	Unknown	716565
Botcalth	LINE	1070655
Botcalth	DNA	287010
Botcalth	LTR	5100034
Botcalth	SINE
Botciner	Unknown	332834
Botciner	RC
Botciner	DNA
Botciner	LINE
Botciner	SINE
Botciner	LTR	556566
Botconvo	LINE
Botconvo	SINE
Botconvo	Unknown	831642
Botconvo	RC
Botconvo	LTR	2301428
Botconvo	DNA	1314362
Botdewey	Unknown	794835
Botdewey	SINE
Botdewey	RC
Botdewey	LINE
Botdewey	DNA
Botdewey	LTR	995241
Botdothi	SINE
Botdothi	RC
Botdothi	LINE	2355930
Botdothi	Unknown	711131
Botdothi	DNA	203692
Botdothi	LTR	3060293
Botellip	Unknown	939450
Botellip	LTR	3622741
Botellip	LINE
Botellip	DNA	97309
Botellip	SINE
Botellip	RC
Botfraga	SINE
Botfraga	DNA
Botfraga	LTR
Botfraga	Unknown	91742
Botfraga	LINE
Botfraga	RC
Botgalan	SINE
Botgalan	DNA	31602
Botgalan	RC
Botgalan	LTR	1034991
Botgalan	Unknown	1065497
Botgalan	LINE
Botglobo	LTR	1731680
Botglobo	DNA
Botglobo	LINE
Botglobo	Unknown	2326825
Botglobo	SINE
Botglobo	RC
Bothyaci	Unknown	518152
Bothyaci	LTR	2305219
Bothyaci	SINE
Bothyaci	LINE	673175
Bothyaci	DNA	381564
Bothyaci	RC
Botnarci	Unknown	2602075
Botnarci	RC
Botnarci	LTR	5942049
Botnarci	LINE	5444457
Botnarci	DNA	678296
Botnarci	SINE
Botnemat	LTR	290382
Botnemat	DNA	359528
Botnemat	RC
Botnemat	Unknown	1443401
Botnemat	SINE
Botnemat	LINE	192733
Botpaeon	SINE
Botpaeon	RC
Botpaeon	LINE	1912628
Botpaeon	LTR	3369673
Botpaeon	Unknown	817883
Botpaeon	DNA	461563
Botporr	RC
Botporr	LINE	387696
Botporr	DNA	1454932
Botporr	Unknown	2764671
Botporr	LTR	1751673
Botporr	SINE
Botsinoa	RC
Botsinoa	LTR	8930013
Botsinoa	LINE	5916219
Botsinoa	SINE
Botsinoa	Unknown	4455587
Botsinoa	DNA	882873
Botsquam	Unknown	1805105
Botsquam	LTR	7291324
Botsquam	SINE
Botsquam	RC
Botsquam	DNA	392886
Botsquam	LINE	1976704
Bottulip	Unknown	1263212
Bottulip	RC
Bottulip	LINE
Bottulip	SINE
Bottulip	DNA	97692
Bottulip	LTR	1061385
Breanoma	LINE
Breanoma	LTR
Breanoma	Unknown	227306
Breanoma	RC
Breanoma	DNA
Breanoma	SINE
Brebruxe	RC
Brebruxe	Unknown	167117
Brebruxe	LINE
Brebruxe	LTR
Brebruxe	SINE
Brebruxe	DNA
Brecuste	LTR
Brecuste	RC
Brecuste	DNA
Brecuste	LINE
Brecuste	SINE
Brecuste	Unknown	100178
Brenaard	LINE
Brenaard	LTR	2780
Brenaard	SINE
Brenaard	Unknown	46860
Brenaard	RC
Brenaard	DNA	19464
Byscirci	Unknown	2351872
Byscirci	LINE
Byscirci	LTR	2676172
Byscirci	DNA	1688982
Byscirci	RC	44390
Byscirci	SINE
Bysspect	LTR	1591719
Bysspect	SINE
Bysspect	Unknown	88647
Bysspect	DNA	42516
Bysspect	RC
Bysspect	LINE
CadDSE10	SINE
CadDSE10	LTR	5568508
CadDSE10	DNA	1376159
CadDSE10	Unknown	1451269
CadDSE10	RC
CadDSE10	LINE	211076
Calcorne	LTR	257670
Calcorne	DNA	207466
Calcorne	SINE
Calcorne	RC	30196
Calcorne	LINE
Calcorne	Unknown	566370
Calvisco	LINE
Calvisco	RC
Calvisco	LTR	76470
Calvisco	SINE
Calvisco	Unknown	308840
Calvisco	DNA	24477
Canalbic	LTR
Canalbic	SINE
Canalbic	LINE
Canalbic	RC
Canalbic	DNA
Canalbic	Unknown	17975
Canarabi	Unknown	173018
Canarabi	SINE
Canarabi	LTR	76251
Canarabi	LINE	55639
Canarabi	DNA	6346
Canarabi	RC
Canascal	LTR
Canascal	LINE
Canascal	RC
Canascal	SINE	5983
Canascal	Unknown	44753
Canascal	DNA
Canathen	Unknown	1608
Canathen	RC
Canathen	SINE	778
Canathen	DNA
Canathen	LTR
Canathen	LINE
Canauri	RC
Canauri	Unknown	7178
Canauri	DNA
Canauri	SINE
Canauri	LINE
Canauri	LTR
Canblatt	LTR
Canblatt	DNA
Canblatt	Unknown	43691
Canblatt	SINE
Canblatt	LINE
Canblatt	RC
Canboidi	Unknown	15976
Canboidi	LINE
Canboidi	RC
Canboidi	SINE
Canboidi	LTR	4612
Canboidi	DNA
Canbraca	SINE
Canbraca	LINE
Canbraca	DNA
Canbraca	LTR
Canbraca	RC
Canbraca	Unknown	36187
Cancarpo	LTR
Cancarpo	LINE
Cancarpo	Unknown	2732
Cancarpo	SINE
Cancarpo	DNA
Cancarpo	RC
Cancaste	SINE
Cancaste	LINE
Cancaste	RC
Cancaste	LTR
Cancaste	DNA
Cancaste	Unknown	12453
Cancoryd	LINE	8900
Cancoryd	SINE
Cancoryd	DNA
Cancoryd	Unknown	129239
Cancoryd	LTR
Cancoryd	RC
Candubli	Unknown	36516
Candubli	LTR
Candubli	SINE
Candubli	LINE
Candubli	RC
Candubli	DNA
Canduobu	LTR
Canduobu	LINE
Canduobu	SINE
Canduobu	RC
Canduobu	Unknown	15148
Canduobu	DNA
Canfrag	LTR
Canfrag	DNA
Canfrag	SINE
Canfrag	LINE
Canfrag	RC
Canfrag	Unknown	55776
Canfruct	LTR
Canfruct	DNA
Canfruct	LINE
Canfruct	RC
Canfruct	Unknown	47034
Canfruct	SINE
Canglabr	Unknown	68488
Canglabr	RC
Canglabr	LINE
Canglabr	LTR
Canglabr	SINE
Canglabr	DNA
Cangolub	Unknown	467666
Cangolub	LINE	52566
Cangolub	RC
Cangolub	LTR
Cangolub	SINE
Cangolub	DNA	47758
Cangorga	RC
Cangorga	LINE
Cangorga	DNA	5418
Cangorga	Unknown	23633
Cangorga	LTR
Cangorga	SINE
Cangoto	LINE
Cangoto	Unknown	108794
Cangoto	SINE
Cangoto	LTR
Cangoto	RC
Cangoto	DNA
Canhaemu	RC	1484
Canhaemu	DNA
Canhaemu	LTR	36006
Canhaemu	LINE
Canhaemu	SINE
Canhaemu	Unknown	122282
Canhawai	SINE
Canhawai	Unknown	73426
Canhawai	LINE
Canhawai	LTR
Canhawai	DNA
Canhawai	RC
Canhevei	SINE
Canhevei	Unknown	20546
Canhevei	DNA
Canhevei	LINE
Canhevei	LTR
Canhevei	RC
Canhispa	DNA
Canhispa	SINE
Canhispa	LTR
Canhispa	RC	1696
Canhispa	Unknown	100053
Canhispa	LINE
Canincom	SINE
Canincom	RC
Canincom	DNA
Canincom	Unknown	78581
Canincom	LTR
Canincom	LINE
Canincon	RC
Canincon	Unknown	58430
Canincon	LTR
Canincon	DNA
Canincon	LINE
Canincon	SINE
Caninter	Unknown	21431
Caninter	LINE
Caninter	LTR
Caninter	DNA
Caninter	SINE
Caninter	RC
Canmonta	SINE
Canmonta	LINE
Canmonta	RC
Canmonta	DNA
Canmonta	Unknown	5241
Canmonta	LTR
Canmycet	RC
Canmycet	DNA
Canmycet	LINE
Canmycet	LTR
Canmycet	SINE
Canmycet	Unknown	85794
Cannivar	DNA
Cannivar	LTR
Cannivar	LINE
Cannivar	RC
Cannivar	Unknown	31727
Cannivar	SINE
Canorb	LINE
Canorb	LTR
Canorb	Unknown	61159
Canorb	RC
Canorb	SINE
Canorb	DNA
Canorego	SINE
Canorego	LTR	29018
Canorego	RC
Canorego	Unknown	71143
Canorego	LINE
Canorego	DNA
Canortho	RC
Canortho	LINE
Canortho	DNA	15111
Canortho	SINE
Canortho	Unknown	975
Canortho	LTR
Canparap	DNA
Canparap	SINE
Canparap	LINE
Canparap	Unknown	37155
Canparap	RC
Canparap	LTR	4302
Canponde	DNA	8337
Canponde	RC
Canponde	Unknown	249953
Canponde	LTR
Canponde	LINE
Canponde	SINE
Canpseud	LINE
Canpseud	Unknown	25522
Canpseud	RC	1438
Canpseud	SINE
Canpseud	DNA
Canpseud	LTR
Canresti	DNA
Canresti	LINE
Canresti	RC
Canresti	LTR
Canresti	Unknown	54973
Canresti	SINE
Canrhagi	Unknown	66216
Canrhagi	DNA
Canrhagi	RC
Canrhagi	LINE
Canrhagi	SINE
Canrhagi	LTR
Canschat	RC
Canschat	LINE
Canschat	LTR	13134
Canschat	DNA
Canschat	Unknown	100858
Canschat	SINE
Cansoja	SINE
Cansoja	LTR
Cansoja	LINE
Cansoja	RC
Cansoja	Unknown	91767
Cansoja	DNA	3794
Cansorbo	LINE
Cansorbo	Unknown	41236
Cansorbo	RC
Cansorbo	DNA
Cansorbo	LTR
Cansorbo	SINE
Canstell	LINE
Canstell	LTR
Canstell	RC
Canstell	SINE
Canstell	DNA
Canstell	Unknown	68745
Cansucci	DNA
Cansucci	LTR	10938
Cansucci	LINE
Cansucci	RC
Cansucci	SINE
Cansucci	Unknown	98255
Cantamma	RC
Cantamma	Unknown	13766
Cantamma	LINE
Cantamma	SINE
Cantamma	DNA
Cantamma	LTR
Cantropi	LINE
Cantropi	Unknown	97447
Cantropi	RC
Cantropi	SINE
Cantropi	DNA	1566
Cantropi	LTR
Canvarti	DNA
Canvarti	LTR
Canvarti	LINE
Canvarti	Unknown	3565
Canvarti	RC
Canvarti	SINE
Canwanch	Unknown	8275
Canwanch	LTR
Canwanch	LINE
Canwanch	DNA
Canwanch	RC
Canwanch	SINE
Capcoron	DNA
Capcoron	SINE
Capcoron	RC
Capcoron	LTR
Capcoron	LINE
Capcoron	Unknown	22389
Capepimy	DNA	29605
Capepimy	LTR
Capepimy	LINE
Capepimy	RC
Capepimy	Unknown	73226
Capepimy	SINE
Cauproto	LTR	13291
Cauproto	SINE
Cauproto	RC
Cauproto	Unknown	630704
Cauproto	LINE
Cauproto	DNA
Cengeoph	RC	2652994
Cengeoph	LINE	6129073
Cengeoph	LTR	78273950
Cengeoph	SINE
Cengeoph	DNA	12317358
Cengeoph	Unknown	29804119
Cepalbid	SINE
Cepalbid	LINE	311316
Cepalbid	RC
Cepalbid	DNA
Cepalbid	LTR	24105
Cepalbid	Unknown	579862
Cepfragr	DNA
Cepfragr	LTR
Cepfragr	Unknown	16416
Cepfragr	RC
Cepfragr	LINE
Cepfragr	SINE
Cerberte	Unknown	335890
Cerberte	LTR	74112
Cerberte	LINE
Cerberte	SINE
Cerberte	DNA	4475
Cerberte	RC
Cerbetic	LTR	6416
Cerbetic	LINE
Cerbetic	Unknown	151097
Cerbetic	SINE
Cerbetic	RC
Cerbetic	DNA
Cerbomba	LTR
Cerbomba	SINE
Cerbomba	LINE
Cerbomba	RC
Cerbomba	DNA	45541
Cerbomba	Unknown	86547
Cerfimbr	LTR	1010599
Cerfimbr	RC
Cerfimbr	LINE	350647
Cerfimbr	Unknown	1268076
Cerfimbr	SINE	2135
Cerfimbr	DNA	718218
Cerguame	LTR
Cerguame	SINE
Cerguame	Unknown	5416
Cerguame	DNA
Cerguame	RC
Cerguame	LINE
Cerplata	Unknown	989580
Cerplata	DNA	546214
Cerplata	RC
Cerplata	LTR	513811
Cerplata	LINE	341366
Cerplata	SINE
Certheob	RC	23946
Certheob	LINE	269774
Certheob	LTR	253433
Certheob	Unknown	984689
Certheob	DNA	16793
Certheob	SINE
Cerzein	Unknown	4924942
Cerzein	RC
Cerzein	DNA	183606
Cerzein	SINE
Cerzein	LINE	383352
Cerzein	LTR	2247231
Cerzemay	DNA	1447602
Cerzemay	LTR	7788450
Cerzemay	LINE	389585
Cerzemay	Unknown	1717762
Cerzemay	RC
Cerzemay	SINE
ChaCBS11	DNA	53259
ChaCBS11	RC
ChaCBS11	SINE
ChaCBS11	LINE
ChaCBS11	Unknown	314257
ChaCBS11	LTR	35271
ChaCBS12	SINE
ChaCBS12	DNA	353573
ChaCBS12	LINE	122594
ChaCBS12	LTR	1918059
ChaCBS12	RC	40157
ChaCBS12	Unknown	1281550
ChaCBS13	SINE
ChaCBS13	DNA
ChaCBS13	LINE	70160
ChaCBS13	LTR	669590
ChaCBS13	Unknown	299604
ChaCBS13	RC	13084
ChaCBS14	Unknown	91516
ChaCBS14	SINE
ChaCBS14	LINE	77772
ChaCBS14	LTR	783667
ChaCBS14	RC
ChaCBS14	DNA	139119
Chaglobo	RC	161021
Chaglobo	Unknown	737120
Chaglobo	SINE
Chaglobo	LINE	627051
Chaglobo	LTR
Chaglobo	DNA	103782
Chalongi	LINE
Chalongi	DNA
Chalongi	RC
Chalongi	LTR	144199
Chalongi	SINE
Chalongi	Unknown	414092
Chatherm	RC
Chatherm	LINE	235742
Chatherm	SINE
Chatherm	LTR
Chatherm	DNA
Chatherm	Unknown	337449
Chlaerug	DNA
Chlaerug	RC
Chlaerug	Unknown	439778
Chlaerug	SINE
Chlaerug	LINE
Chlaerug	LTR	2680372
Chocucur	LINE	105163
Chocucur	Unknown	620888
Chocucur	LTR	31863
Chocucur	SINE
Chocucur	RC	83638
Chocucur	DNA	307895
Chovenos	LINE	5428471
Chovenos	RC	1399472
Chovenos	DNA	8440883
Chovenos	SINE
Chovenos	Unknown	31759682
Chovenos	LTR	20030618
Chyconfe	LINE	49394
Chyconfe	SINE
Chyconfe	Unknown	558783
Chyconfe	DNA	59980
Chyconfe	LTR	178192
Chyconfe	RC
Cithawai	LTR	136199
Cithawai	SINE
Cithawai	Unknown	3103625
Cithawai	LINE	295692
Cithawai	DNA	278640
Cithawai	RC
Citmatri	Unknown	3267534
Citmatri	SINE
Citmatri	LTR	61504
Citmatri	RC	239269
Citmatri	DNA	166650
Citmatri	LINE	163375
Citsiame	SINE
Citsiame	LTR	1784336
Citsiame	RC
Citsiame	Unknown	2000184
Citsiame	DNA	42395
Citsiame	LINE	680867
Clabanti	LINE
Clabanti	Unknown	641460
Clabanti	SINE
Clabanti	RC
Clabanti	LTR	521326
Clabanti	DNA	26390
Clacarri	SINE
Clacarri	DNA
Clacarri	RC
Clacarri	LTR	41640
Clacarri	Unknown	31339
Clacarri	LINE
Claelyna	DNA	1396440
Claelyna	Unknown	1802115
Claelyna	LINE	179959
Claelyna	LTR	409192
Claelyna	RC
Claelyna	SINE
Claimmun	DNA	35507
Claimmun	LINE
Claimmun	Unknown	133675
Claimmun	RC
Claimmun	LTR	361778
Claimmun	SINE
Clalusit	RC
Clalusit	LTR
Clalusit	Unknown	20416
Clalusit	DNA
Clalusit	LINE
Clalusit	SINE
ClaPMI_3	LTR	82381
ClaPMI_3	RC
ClaPMI_3	DNA
ClaPMI_3	LINE	33239
ClaPMI_3	SINE
ClaPMI_3	Unknown	1226782
Clapsamm	LTR	1036585
Clapsamm	LINE
Clapsamm	RC
Clapsamm	SINE
Clapsamm	Unknown	1264509
Clapsamm	DNA	26729
Clapurpu	LINE	57046
Clapurpu	SINE
Clapurpu	RC	61746
Clapurpu	Unknown	1824519
Clapurpu	DNA	295285
Clapurpu	LTR	228746
Clayegre	LINE
Clayegre	DNA
Clayegre	LTR	104220
Clayegre	RC
Clayegre	SINE
Clayegre	Unknown	25579
Cloaquat	DNA	781142
Cloaquat	SINE
Cloaquat	RC
Cloaquat	LINE	910848
Cloaquat	LTR	2184670
Cloaquat	Unknown	2249531
Cocimmit	Unknown	1104169
Cocimmit	LINE	400788
Cocimmit	DNA	379496
Cocimmit	LTR	2672808
Cocimmit	SINE
Cocimmit	RC
Cocposad	SINE
Cocposad	Unknown	549079
Cocposad	LTR	2002493
Cocposad	DNA	543382
Cocposad	LINE
Cocposad	RC
Coerever	DNA	202702
Coerever	Unknown	1294440
Coerever	RC	96960
Coerever	SINE
Coerever	LINE	39083
Coerever	LTR	1905010
Colaenig	SINE
Colaenig	LTR	950808
Colaenig	DNA	809156
Colaenig	RC
Colaenig	LINE	314141
Colaenig	Unknown	952927
Colasian	SINE
Colasian	LTR	5790265
Colasian	RC
Colasian	Unknown	1029721
Colasian	DNA
Colasian	LINE
Colchlor	LTR	3465210
Colchlor	SINE
Colchlor	Unknown	911539
Colchlor	LINE	83183
Colchlor	RC
Colchlor	DNA	73452
Colcrate	RC
Colcrate	DNA	136188
Colcrate	LINE	14582
Colcrate	LTR	415173
Colcrate	Unknown	144727
Colcrate	SINE
Colcylin	RC
Colcylin	SINE
Colcylin	DNA	56868
Colcylin	Unknown	215695
Colcylin	LINE
Colcylin	LTR	127613
Colfiori	LINE
Colfiori	LTR	84871
Colfiori	Unknown	74339
Colfiori	RC
Colfiori	SINE
Colfiori	DNA
Colfruct	Unknown	331593
Colfruct	RC
Colfruct	DNA	299632
Colfruct	LTR	138462
Colfruct	LINE	135040
Colfruct	SINE
Colgloeo	LINE
Colgloeo	RC
Colgloeo	DNA	110159
Colgloeo	SINE
Colgloeo	LTR	1980067
Colgloeo	Unknown	1181481
Colgrami	LTR	3568516
Colgrami	LINE	75680
Colgrami	Unknown	2402272
Colgrami	DNA	1018054
Colgrami	SINE
Colgrami	RC
Colhiggi	Unknown	358819
Colhiggi	SINE
Colhiggi	LTR	951519
Colhiggi	RC
Colhiggi	LINE	100148
Colhiggi	DNA	1010607
Colincan	Unknown	210539
Colincan	DNA	305872
Colincan	RC
Colincan	SINE
Colincan	LTR	1235379
Colincan	LINE	167473
Colmusic	SINE	4698
Colmusic	Unknown	458714
Colmusic	LINE	297935
Colmusic	LTR	856383
Colmusic	DNA	1299289
Colmusic	RC
Colnymph	LINE	14354
Colnymph	RC
Colnymph	LTR	139133
Colnymph	DNA
Colnymph	SINE
Colnymph	Unknown	112159
Colorbic	LTR	25545709
Colorbic	SINE
Colorbic	Unknown	13509001
Colorbic	LINE
Colorbic	DNA	1545132
Colorbic	RC
Colorchi	LINE
Colorchi	SINE	5337
Colorchi	RC
Colorchi	DNA	509838
Colorchi	LTR	1445810
Colorchi	Unknown	76744
Colpluri	RC
Colpluri	Unknown	482499
Colpluri	LTR
Colpluri	LINE	24087
Colpluri	DNA	240390
Colpluri	SINE
Colsalic	RC
Colsalic	SINE
Colsalic	Unknown	347440
Colsalic	LTR	11032
Colsalic	LINE	25829
Colsalic	DNA	137215
Colscovi	Unknown	681494
Colscovi	RC
Colscovi	LINE
Colscovi	LTR	681205
Colscovi	DNA	321443
Colscovi	SINE	4102
Colshiso	RC
Colshiso	DNA	2264654
Colshiso	LTR	9783713
Colshiso	LINE
Colshiso	SINE
Colshiso	Unknown	10835714
Colsiame	RC
Colsiame	DNA	548097
Colsiame	SINE
Colsiame	LINE
Colsiame	LTR	666536
Colsiame	Unknown	1278478
Colsida	DNA	1198346
Colsida	SINE
Colsida	Unknown	18792459
Colsida	LTR	24211674
Colsida	RC
Colsida	LINE	504943
Colsimmo	LINE
Colsimmo	Unknown	659684
Colsimmo	SINE
Colsimmo	LTR	505122
Colsimmo	DNA
Colsimmo	RC
Colsoja	SINE
Colsoja	LINE	16810
Colsoja	Unknown	373311
Colsoja	LTR
Colsoja	RC
Colsoja	DNA	310896
Colspino	Unknown	17252618
Colspino	RC
Colspino	DNA	1632121
Colspino	LTR	21751857
Colspino	LINE
Colspino	SINE
Colsubli	DNA	56104
Colsubli	Unknown	350320
Colsubli	SINE
Colsubli	LINE	35367
Colsubli	RC
Colsubli	LTR	33186
Coltanac	DNA	492311
Coltanac	SINE
Coltanac	Unknown	2324294
Coltanac	LINE	174376
Coltanac	RC
Coltanac	LTR	8058389
Coltofie	SINE
Coltofie	DNA	215543
Coltofie	RC
Coltofie	LINE	12107
Coltofie	Unknown	356177
Coltofie	LTR	713817
Coltrifo	DNA	59749
Coltrifo	LTR	31699284
Coltrifo	RC	2174
Coltrifo	LINE	270204
Coltrifo	SINE
Coltrifo	Unknown	30073656
Coltropi	LTR	1003424
Coltropi	LINE
Coltropi	DNA
Coltropi	SINE
Coltropi	RC
Coltropi	Unknown	803937
Coltrunc	Unknown	699031
Coltrunc	RC	147691
Coltrunc	SINE
Coltrunc	DNA	781649
Coltrunc	LINE	46414
Coltrunc	LTR	2194141
Colvinif	SINE
Colvinif	RC	33344
Colvinif	LINE	85690
Colvinif	LTR	5405685
Colvinif	Unknown	5192480
Colvinif	DNA	1156141
Conapoll	DNA
Conapoll	LINE
Conapoll	LTR	1172732
Conapoll	RC
Conapoll	Unknown	209106
Conapoll	SINE
Concoron	RC
Concoron	SINE
Concoron	DNA
Concoron	LINE
Concoron	LTR	277076
Concoron	Unknown	2286544
Conligni	LTR	1705097
Conligni	Unknown	638177
Conligni	RC
Conligni	LINE
Conligni	SINE
Conligni	DNA	23336
Conlustr	LINE
Conlustr	Unknown	63134
Conlustr	RC
Conlustr	LTR	1075365
Conlustr	DNA
Conlustr	SINE
Conpulve	LINE	81295
Conpulve	LTR	1263218
Conpulve	RC
Conpulve	SINE	10523
Conpulve	Unknown	46722
Conpulve	DNA	6994
Conputea	Unknown	969005
Conputea	RC
Conputea	DNA	62257
Conputea	LINE	73574
Conputea	LTR	253229
Conputea	SINE
Copciner	Unknown	237547
Copciner	LTR	892865
Copciner	LINE
Copciner	SINE
Copciner	RC
Copciner	DNA
Copmarce	SINE	9434
Copmarce	LINE	123885
Copmarce	DNA	74207
Copmarce	LTR	759139
Copmarce	Unknown	1345547
Copmarce	RC
Copmicac	RC
[truncated: 5,345 more rows]

## Sheet: 2025SourceDataFig1C
shortID	n_100bp	n_1kb	n_5kb	n_10kb
Aaoarxi	330	4	0	0
Absglauc	16226	399	0	0
Absrepen	8531	1549	284	0
Acaingol	8	3	0	0
Achhypo	1553	26	0	0
Aciacule	4311	153	0	0
Acirichm	12762	1406	2	0
Acrchrys	282	5	2	0
Agabispo	14100	1793	0	0
Agraeger	4720	1080	1	0
Agrpedia	4340	1553	164	36
Akalecan	598	0	0	0
Allhylec	653	10	2	0
Altalter	66	3	0	0
Altarbor	403	104	0	0
Altgaise	310	166	90	0
AltMG1	30	2	0	0
Alttenui	206	5	0	0
Amamusca	4367	299	4	0
Amathier	5592	226	28	0
Ambambro	211	0	0	0
Ambkashi	108	0	0	0
Ambmalee	408	4	0	0
Ambmonos	1533	109	0	0
Amborego	2735	77	0	0
Ambphile	385	4	0	0
Ambpseud	373	2	0	0
Ambvande	2824	15	0	0
Amnligni	5011	845	2	0
Amoresin	335	12	0	0
Ampquisq	1254	50	2	0
Anarobus	15618	6724	590	2
Antcitri	3067	340	21	0
Antflocc	43	0	0	0
Apheute	10910	1211	76	0
Aphinva	14868	735	2	0
Aphstel	14923	986	24	21
Apiporos	177	37	0	0
Aplpruni	1052	22	0	0
Apoossif	1530	36	0	0
Armgalli	8215	1035	16	0
Armostoy	6771	4073	402	0
Armsolid	4150	959	2	0
Artentom	0	0	0	0
Artflagr	1415	154	23	2
Artoligo	11	0	0	0
Artuncin	444	169	49	0
Ascapi	243	2	0	0
Ascasiat	391	60	2	0
Ascimmer	1622	180	3	0
Ascnigri	1990	87	0	0
Ascrabie	919	4	0	0
Ascrubes	12	0	0	0
Ashacer	21	0	0	0
Aspacule1	40	4	0	0
Aspacule2	474	14	0	0
Aspallia	1242	15	0	0
Asparach	295	8	0	0
Aspavena	152	2	0	0
Aspawamo	286	84	41	20
Aspberth	950	2	0	0
Aspbomby	44	0	0	0
Aspbrasi	365	1	0	0
Aspbrunn	68	2	2	1
Aspburne	589	5	0	0
Aspcaela	453	4	0	0
Aspcalid	688	117	4	0
Aspcampe	65	26	0	0
Aspcandi	1	0	0	0
Aspcarbo	38	2	0	0
Aspclava	0	0	0	0
Aspcorem	593	0	0	0
Aspcosta1	26	0	0	0
Aspcrist	2457	579	4	1
Aspellip	1403	14	0	0
Aspeucal	319	230	2	0
Aspfeli	720	47	1	0
Aspfijie	41	2	0	0
Aspfisch	739	445	0	0
Aspflavu	7	0	0	0
Aspfumig1	311	23	5	1
Aspfumig2	200	88	0	0
Aspglauc	1627	41	0	0
Asphanco	487	5	0	0
Aspheter	251	143	2	0
AspHF37	5232	0	0	0
Asphirat	436	4	0	0
Asphomom	43	0	0	0
Aspiberi	89	0	0	0
Aspindol	111	2	0	0
Aspjapon	88	0	0	0
Aspkawac	136	18	0	0
Asplentu	11	0	0	0
Asplepor	1967	37	0	0
Aspluchu	302	79	0	0
Aspminis	89	0	0	0
Aspmulun	198	15	0	0
Aspneoni	308	0	0	0
Aspnidul	1074	314	106	0
Aspnige	146	0	0	0
Aspnomiu	6	0	0	0
Aspnovof	1209	379	93	12
Aspnovop	352	4	0	0
Aspochra	668	46	28	0
Asporyza	100	44	20	0
Aspparas	50	0	0	0
Aspphoen	63	0	0	0
Asppiper	0	0	0	0
Asppseud1	239	6	0	0
Asppseud2	58	4	0	0
Asppseud3	133	0	0	0
Asprambe	832	3	0	0
Asprube	1304	49	0	0
Aspsacch	139	0	0	0
Aspscler1	140	2	0	0
Aspscler2	281	0	0	0
Aspscler3	1081	41	0	0
Aspsergi	27	0	0	0
Aspsteyn	602	32	0	0
Aspsydow	437	18	9	0
Asptaich	94	0	0	0
Asptamar	357	8	0	0
Asptanne	4704	1128	271	7
Aspterre	34	29	0	0
Asptherm	483	78	9	0
Asptrans	13	1	0	0
Asptubin	8	0	0	0
Aspturco	466	2	0	0
Aspudaga	6	0	0	0
Aspustu	63	0	0	0
Aspuvaru	197	0	0	0
Aspvaden	39	0	0	0
Aspversi	242	0	0	0
Aspviola	48	1	0	0
Aspwelwi	221	11	0	0
Aspwenti	365	3	1	1
Aulheder	2625	82	0	0
Aurampl	2660	882	94	5
Aurmelan	0	0	0	0
Aurnamib	3	0	0	0
Aurpullu	207	5	0	0
Aursubgl1	129	0	0	0
Aursubgl2	11906	809	1	0
Babinosi	44	0	0	0
Barcalif	847	39	0	0
Barhawai	0	0	0	0
Barpopul	159	0	0	0
Barprate	1193	8	0	0
Barsalic	2090	1	1	1
Basmeris	71887	32129	1697	6
Batdendr	5133	1739	235	80
Batsalam	2229	28	0	0
Baupanam	0	0	0	0
Beabassi	76	1	0	0
Bifadela	56	0	0	0
Bimnozel	19216	3994	32	0
Bipmaydi	83	0	0	0
Biporyza	601	0	0	0
Bipsorok	3166	222	11	0
Bipvicto	372	4	0	0
Bipzeico	576	0	0	0
Blaadeni	71	9	0	0
Blaameri	12	0	0	0
Bladerma	28055	10384	116	0
Blagilch	11479	5572	1805	2
Blamokoe	1443	46	0	0
Blamusci	327	7	0	0
Blanive	93	0	0	0
Blaparvu	164	7	0	0
Blapeori	0	0	0	0
Blapercu	8788	260	0	0
Blaproli	77	0	0	0
Blaraffi	4	0	0	0
Blaserpe	1797	4	0	0
Blasilve	535	2	0	0
Blugrami	157478	64892	14970	94
Bonmesen	2248	143	9	0
Botaclad	4187	880	325	1
Botbotry	7170	303	12	0
Botbysso	460	179	0	0
Botcalth	1553	0	0	0
Botciner	625	142	128	0
Botconvo	1427	1	0	0
Botdewey	581	17	9	0
Botdothi	8163	2792	1536	2
Botellip	2069	167	156	0
Botfraga	1	0	0	0
Botgalan	604	0	0	0
Botglobo	1624	103	6	0
Bothyaci	718	3	0	0
Botnarci	1078	0	0	0
Botnemat	4507	183	7	2
Botpaeon	1550	3	0	0
Botporr	7475	2697	1073	4
Botsinoa	9205	1629	1053	2
Botsquam	3494	677	452	0
Bottulip	972	2	0	0
Breanoma	380	101	5	0
Brebruxe	590	0	0	0
Brecuste	146	0	0	0
Brenaard	7	0	0	0
Byscirci	6154	718	0	0
Bysspect	86	5	0	0
CadDSE10	3960	60	2	0
Calcorne	1949	152	0	0
Calvisco	567	36	0	0
Canalbic	27	0	0	0
Canarabi	509	4	0	0
Canascal	94	0	0	0
Canathen	0	0	0	0
Canauri	0	0	0	0
Canblatt	807	0	0	0
Canboidi	0	0	0	0
Canbraca	4	0	0	0
Cancarpo	0	0	0	0
Cancaste	7	0	0	0
Cancoryd	148	1	1	1
Candubli	91	0	0	0
Canduobu	30	0	0	0
Canfrag	688	0	0	0
Canfruct	139	0	0	0
Canglabr	354	2	0	0
Cangolub	2837	50	0	0
Cangorga	209	0	0	0
Cangoto	154	0	0	0
Canhaemu	142	46	46	2
Canhawai	895	0	0	0
Canhevei	52	0	0	0
Canhispa	1583	1	0	0
Canincom	476	10	0	0
Canincon	376	0	0	0
Caninter	60	0	0	0
Canmonta	0	0	0	0
Canmycet	488	0	0	0
Cannivar	28	0	0	0
Canorb	662	0	0	0
Canorego	851	0	0	0
Canortho	2	0	0	0
Canparap	29	0	0	0
Canponde	2519	0	0	0
Canpseud	11	0	0	0
Canresti	253	0	0	0
Canrhagi	842	0	0	0
Canschat	331	4	0	0
Cansoja	59	2	0	0
Cansorbo	19	0	0	0
Canstell	819	0	0	0
Cansucci	17	0	0	0
Cantamma	0	0	0	0
Cantropi	33	0	0	0
Canvarti	56	0	0	0
Canwanch	110	0	0	0
Capcoron	20	0	0	0
Capepimy	203	37	0	0
Cauproto	290	0	0	0
Cengeoph	22546	1362	19	0
Cepalbid	6675	337	0	0
Cepfragr	115	0	0	0
Cerberte	80	0	0	0
Cerbetic	55	0	0	0
Cerbomba	274	24	0	0
Cerfimbr	3761	89	0	0
Cerguame	9	0	0	0
Cerplata	2053	60	0	0
Certheob	358	6	0	0
Cerzein	8059	10	0	0
Cerzemay	6032	1259	111	0
ChaCBS11	429	0	0	0
ChaCBS12	5573	129	0	0
ChaCBS13	774	15	0	0
ChaCBS14	113	16	0	0
Chaglobo	5377	1536	222	34
Chalongi	160	0	0	0
Chatherm	184	11	0	0
Chlaerug	508	2	0	0
Chocucur	823	3	0	0
Chovenos	44467	13610	308	16
Chyconfe	454	37	0	0
Cithawai	5988	178	0	0
Citmatri	13312	394	0	0
Citsiame	7855	376	0	0
Clabanti	651	30	0	0
Clacarri	49	0	0	0
Claelyna	7241	341	0	0
Claimmun	179	0	0	0
Clalusit	5	0	0	0
ClaPMI_3	822	24	0	0
Clapsamm	1145	8	0	0
Clapurpu	3184	36	0	0
Clayegre	175	0	0	0
Cloaquat	9975	4085	395	0
Cocimmit	488	119	26	0
Cocposad	874	207	7	0
Coerever	8807	1980	31	0
Colaenig	2992	802	412	103
Colasian	994	15	7	2
Colchlor	570	6	0	0
Colcrate	295	28	2	0
Colcylin	444	2	2	0
Colfiori	52	0	0	0
Colfruct	1720	453	2	0
Colgloeo	482	19	0	0
Colgrami	2332	466	100	0
Colhiggi	2497	1129	362	75
Colincan	1065	2	0	0
Colmusic	1287	12	0	0
Colnymph	96	0	0	0
Colorbic	694	107	35	0
Colorchi	205	0	0	0
Colpluri	1310	5	0	0
Colsalic	796	0	0	0
Colscovi	2125	1534	233	2
Colshiso	17335	93	0	0
Colsiame	508	128	3	3
Colsida	1895	2	0	0
Colsimmo	46	0	0	0
Colsoja	1167	4	0	0
Colspino	482	0	0	0
Colsubli	717	2	0	0
Coltanac	10545	4480	494	2
Coltofie	712	22	0	0
Coltrifo	13630	6991	711	31
Coltropi	266	3	0	0
Coltrunc	6085	3043	897	77
Colvinif	1983	5	0	0
Conapoll	177	19	0	0
Concoron	791	0	0	0
Conligni	380	6	0	0
Conlustr	646	25	0	0
Conpulve	777	60	18	0
Conputea	2405	215	0	0
Copciner	2188	732	171	2
Copmarce	1630	36	1	0
Copmicac	15824	5529	1591	42
Corbrong	162	19	0	0
Corcassi	615	39	0	0
Corfumos	287	5	0	0
Corjavan	334	0	0	0
Cormilit	742	6	1	0
CorRAO2	24	0	0	0
Crafunar	3157	820	126	21
Crulaev	4571	144	0	0
Cryamylo	349	22	0	0
Crydepau	381	3	0	0
Cryflori	444	0	0	0
Crygatti	441	110	6	0
Cryminte	7158	572	12	2
Cryneofo	890	167	3	0
Cryparas	1829	140	24	4
Crywingf	436	9	0	0
Cucberbe	207	5	0	0
Cudacicu	4802	15	0	0
Curkusan	75	10	0	0
Cutoleag	36	0	0	0
Cybameri	501	6	0	0
Cybfabia	16	0	0	0
Cybjadin	22	5	0	0
Cybmaclu	4429	20	0	0
Cybmisum	985	8	0	0
Cybmraki	3588	162	0	0
Cybpeter	202	0	0	0
Cybsatur	2381	118	0	0
Cybsuave	3380	31	0	0
Cybxylos	1742	3	3	3
Cylhubei	653	0	0	0
Cyltorre	468	0	0	0
Cypeurop	21	2	2	0
Cytleuco	1067	5	0	0
Dacciono	2	0	0	0
Daccylin	1	0	0	0
Dachapto	180	0	0	0
Dacprimo	1481	40	1	0
Daequerc	2891	71	0	0
Dalchild	443	52	23	19
DalEC12	427	0	0	0
Deaindia	163	0	0	0
Debfabry	532	0	0	0
Debhanse	462	172	0	0
Debmaram	276	6	0	0
Debnepal	99	2	0	0
Debproso	759	4	0	0
Debsubgl	29	0	0	0
Decgaude	2067	45	0	0
Delconfe	1897	8	0	0
Delstrob	205	3	0	0
Denbispo	59811	12805	58	2
Denfragi	1320	58	0	0
DenKUC86	3234	185	0	0
Diaampel	377	0	0	0
Diahelia	1494	0	0	0
Dicsqual	11230	924	0	0
Didcaesi	692	26	0	0
Didenali	3136	96	0	0
Didexigu	7286	1890	42	0
Didheter	769	53	4	0
Didkerat	965	44	2	0
Dimcrist	3376	5	0	0
Dipalbid	2249	6	0	0
Dipcorti	197	2	0	0
Dipgenic	235	13	0	0
Dipseria	132	3	0	0
Disacicu	611	68	0	0
Diurugos	59	0	0	0
Divepiga	244434	55151	211	0
Dotsepto	52	0	0	0
Dotsymph	909	114	1	0
Drebroch	0	0	0	0
Dreconio	3026	530	17	0
Dresteno	0	0	0	0
Elagranu	2151	39	0	0
Elsampel	2178	491	11	0
Elsaustr	2042	159	0	0
Elsfawce	10	0	0	0
Emepaste	1746	30	0	0
EmmCAC2	242	0	0	0
Emmcresc	599	65	0	0
EndFLAS	36333	14359	196	4
Endpusil	2869	84	0	0
Epinigru	1532	91	8	0
Erebilat	1632	221	2	0
Erecoryl	80	0	0	0
Erecymba	253	0	0	0
Eregossy	0	0	0	0
Eresinec	61	44	4	0
Erynecat	28298	3320	31	0
Erypulch	34153	284	0	0
Escweber	257	0	0	0
Eutlat	148	0	0	0
Exigland	3357	248	10	7
Exoaquam	1976	99	5	0
Exoderma	28	0	0	0
Exomesop	27	0	0	0
Exooligo	233	28	0	0
Exosider	10	0	0	0
Exospini	149	8	3	0
Exoxenob	46	0	0	0
Exsturci	13998	4295	105	0
FibCBS1	16669	2984	20	4
Fibradic	71	0	0	0
Fishepat	2028	241	6	0
Fommedit	16111	2154	9	0
Fompinic	2819	184	2	0
Fomrose	2916	392	20	0
Fonerect	319	0	0	0
Fonmonop	421	87	1	0
Fonmulti	24	1	0	0
Fonnubic	83	12	4	0
Fonpedro	36	3	1	0
Frisimpl	2315	69	1	1
Fusacuta	376	51	0	0
FusAF4	424	0	0	0
FusAF6	256	0	0	0
FusAF8	465	0	0	0
Fusagapa	179	0	0	0
Fusalbos	738	0	0	0
Fusambro	499	0	0	0
Fusantho	171	0	0	0
Fusaustr1	621	62	0	0
Fusaustr2	393	0	0	0
Fusavena	87	0	0	0
Fusbeomi	936	30	0	0
Fusbulbi	450	0	0	0
Fuscirci	332	0	0	0
Fuscoffe	132	0	0	0
Fuscoici	264	4	0	0
Fusculmo	424	91	73	0
Fusdecem	209	0	0	0
Fusdenti	74	0	0	0
Fuseuwal	883	6	0	0
Fusflage	282	9	0	0
Fusflori	665	0	0	0
Fusfujik	375	5	1	0
Fusgadit	266	0	0	0
Fusglobo	298	0	0	0
Fusgrami	110	0	0	0
Fusheter	62	0	0	0
Fuskuros	586	17	0	0
Fuslangs	862	2	0	0
Fuslongi	227	0	0	0
Fusmangi	145	2	0	0
Fusmexic	198	0	0	0
Fusmunda	589	61	1	0
Fusnapif	146	0	0	0
FusNRRL1	108	0	0	0
FusNRRL2	163	0	0	0
FusNRRL3	56	0	0	0
Fusnygam	582	38	0	0
Fusodora	644	29	0	0
Fusoxysp	515	7	1	0
Fusphyll	177	0	0	0
Fuspoa	9328	4421	605	26
Fusproli	116	8	0	0
Fuspseud1	145	0	0	0
Fuspseud2	53	0	0	0
Fuspseud3	306	0	0	0
Fussarco	285	0	0	0
Fussporo	382	0	0	0
Fussubgl	266	0	0	0
Fustjaet	221	0	0	0
Fusvenen	141	21	0	0
Fusverti	217	0	0	0
Fuszeala	284	0	0	0
Gaetriti	1533	19	0	0
Galmargi	4385	313	4	0
Galreess	2253	26	0	0
Gansinen	3102	1161	83	0
Gelsubve	2387	189	1	0
Geocandi	325	0	0	0
Geomorbi	259	10	0	0
Gigmarga	698064	105745	2273	0
Gigrose	547691	94876	5366	87
Glalozoy	539	32	2	0
Glocereb	28554	348	2	0
Glostell	363	0	0	0
Glotrabe	10816	1196	1	0
Golcicho	13356	205	0	0
Golmagni	91658	5490	20	0
Gonproli	3484	431	0	0
Grifrond	5805	2923	710	120
Groclavi	1732	187	3	0
Grosalma	267	0	0	0
Gymandro	41404	6993	141	0
Gymconfl	24861	11762	3242	364
Gymdilep	693	8	1	0
Gymluxur	9256	827	20	0
Hanclerm	965	4	0	0
Hanhatya	65	0	0	0
Hanosmop	625	0	0	0
Hanpseud	2	0	0	0
Hansingu	23	4	0	0
Hanuvaru	4317	2978	253	0
Hanvalby	0	0	0	0
Hanvinea	0	0	0	0
Hebcylin	959	35	0	0
HelDMI_D	1120	50	0	0
Helgrise	1098	13	0	0
Helsulca	1846	262	13	0
Heralpes	7046	67	0	0
Hesvesic	4213	1431	43	0
Hetirreg	4678	2290	650	51
Hirminne	11190	2461	76	0
Hiscapsu	9774	3843	411	2
Horthail	65	14	10	0
Hyabicol	6366	235	64	0
Hyavaria	535	1	1	0
Hydpinas	3057	232	2	0
Hypburto	0	0	0	0
HypCI4A	121	0	0	0
HypCO27	349	0	0	0
HypEC38	515	40	0	0
Hypheimi	0	0	0	0
Hyphomil	0	0	0	0
Hypmarmo	1415	390	7	0
Hypsubla	2467	44	1	0
Jaaargil	2678	148	0	0
Jamrose	10	0	0	0
Jimflamm	77106	37472	274	0
Kalbrasi	24	0	0	0
Karrhodo	2599	40	4	0
Kazaerob	1161	95	2	0
Kazafric	0	0	0	0
Kazbrome	478	0	0	0
Kazintes	0	0	0	0
Kazmarti	0	0	0	0
Kaznagan	0	0	0	0
Kazrosin	50	2	0	0
Kazsiame	0	0	0	0
Kazsolic	0	0	0	0
Kazspenc	44	4	0	0
Kaztaian	168	0	0	0
Kaztrans	10	0	0	0
Kazturic	99	4	0	0
Kazunisp	76	0	0	0
Kazvitic	1	0	0	0
Kazyakus	12	0	0	0
Kluaestu	529	10	0	0
Kludobzh	809	0	0	0
Klulacti	37	0	0	0
Klumarxi	189	102	39	0
Kocimper	75	0	0	0
Kodlaeti	63	0	0	0
Kodohmer	20	0	0	0
Kompasto2	0	0	0	0
Kompopul	936	0	0	0
Kompseud	0	0	0	0
Kredelft	9565	5	0	0
Krefluxu	5678	12	0	0
Kurcleri	14	0	0	0
Kurmolis	101	0	0	0
Kurogata	81	7	0	0
Kwobesti	0	0	0	0
Kwodejec	17	0	0	0
Kwomangr	129	0	0	0
Kwopin	0	0	0	0
Kwoshand	391	0	0	0
Lacameth	15125	474	0	0
Lacarid	2679	14	0	0
Lacbicol	33050	6955	30	0
Laccervi	2942	91	0	0
Laccidr	2	0	0	0
Lacdasie	166	0	0	0
Lacfanta	101	39	0	0
Lacferme	202	17	0	0
Lachyali	440	7	0	0
Lackluyv	824	2	0	0
Laclanza	51	0	0	0
Lacmeyer	7	0	0	0
Lacmiran	92	0	0	0
Lacnotho	27	0	0	0
Lacoccid	2941	112	0	0
Lacquebe	114	0	0	0
Lacquiet	70654	30279	8118	172
Lacsubti	653	33	0	0
Lacsueci	418	4	0	0
Lactherm	65	0	0	0
Lacwalti	941	377	57	0
Lacwillk	12912	154	2	0
Laesulph	5059	726	27	0
Laspustu	20110	5104	210	0
Lastheob	99	0	0	0
Lenedode	3523	17	2	0
Lenfluvi	2976	105	1	0
Lentigri	1218	74	1	0
Lepmacul	11651	6071	3192	276
Leppalus	2017	5	0	0
Letcolum	5761	218	74	18
Letlupin	2264	11	2	0
Leucreat	1059	428	24	0
Leuleuco	6140	2387	699	10
LeuSymCc	16210	2389	64	0
Liccorym	516	44	2	1
Licramos	345	19	0	0
Linelong	2134	340	0	0
Liningol	11338	843	8	0
Linpenni	4150	1160	28	2
Linrhizo	1073	1	0	0
Liparxi	2083	80	0	0
Lipdoore	758	14	0	0
Lipjapon	2505	114	0	0
Lipkonon	822	10	0	0
Liplipof	3245	51	0	0
Lipmesem	505	36	0	0
Lipoligo	49	2	0	0
Lipstark	3775	435	0	0
Lipsuomi	3	0	0	0
Lizempir	50116	30900	4125	28
Lobtrans	10354	4146	247	0
Lodelong	449	99	54	0
Lomproli	617	250	86	0
Lopmacro	1151	5	0	0
Lopmytil	527	44	1	0
Lopnucul	359	2	0	0
Macanomo	3146	69	0	0
Macphase	2005	152	26	0
Madmycet	2565	41	5	5
Magpoa	362	10	0	0
Magtetra	961	9	0	0
Malrestr	1	0	0	0
Malsympo	26	9	0	0
Marabies	1342	4	0	0
Marbrunn	3377	151	6	0
Marcoron	1823	113	17	0
Maseburn	1934	204	9	0
Masphaeo	2597	833	33	0
Meimilto	125	2	0	0
Mellapop	31815	6299	328	5
Melpupyr	446	2	0	0
Metaberd	78	0	0	0
Metacrid	1735	28	0	0
Metalbu	728	131	0	0
Metaniso	2672	788	503	2
Metarizo	2315	0	0	0
Metbibic	467	2	0	0
Metborea	2562	18	0	0
Metbowle	2363	16	0	0
Metbrunn	431	1	0	0
Metcerra	8505	12	0	0
Metconti	6899	6	0	0
Metdekor	835	0	0	0
Metdrake	361	2	0	0
Metguizh	1415	249	9	0
Methamak	2123	5	0	0
Methawai	1258	0	0	0
Methibis	48	4	0	0
Metipomo	5011	4	0	0
MetJCM3	661	42	0	0
Metkamak	180	2	0	0
Metkipuk	125	0	0	0
Metlochh	6381	4	0	0
Metmaju	1236	224	14	0
Metmamar	5133	3	0	0
Metmamat	4796	2	0	0
Metmauin	581	0	0	0
Metpersi	815	43	0	0
Metprote	904	2	0	0
Metpulch	826	37	0	0
Metriley	181	6	0	0
Metrober	712	2	0	0
Metsanta	5297	12	0	0
Metshivo	58	0	0	0
Metsimil	2074	0	0	0
Meycarib	0	0	0	0
Meyguill	0	0	0	0
MeyJA9	1	0	0	0
Micbolle	75	0	0	0
Miccani	387	35	8	0
Micinter	3356	1367	400	27
Micmicro	207	15	2	0
Micsapon	12812	5714	1651	23
Micsidio	25264	11394	2389	22
Midtepa	135	2	0	0
Milacaci	0	0	0	0
Mixosmun	71	8	0	0
Moeantar	166	0	0	0
Moeaphid	0	0	0	0
Moeliber	9	0	0	0
Mon5C6A	3427	24	0	0
Moncanno	3372	8	0	0
MonCRB8	4655	64	0	0
MonCRB9	3196	14	0	0
Monfruct1	1560	39	0	0
Monfruct2	14027	5708	597	2
MonGIB2	1807	24	0	0
Moniberi	8032	38	0	0
Monlax	617	78	32	0
MonMC13	3601	14	0	0
MonMG133	1966	1	0	0
Monmg162	5499	39	0	0
Monpurpu	1162	0	0	0
Monrorer	1014	14	0	0
Morconic	7526	508	2	0
Mucambig	2444	0	0	0
Muccirci	7258	222	0	0
Muclusit	5878	2598	795	77
Mycchlor	5417	2353	370	62
Mycgalop	106794	30541	5691	311
Mycindig	45589	18043	4540	600
Myckenti	17391	4976	526	127
Mycsangu	52337	11592	1399	171
Mycvenu	48436	8877	1040	106
Myrduria	35	0	0	0
Mytresin	3474	221	0	0
Nadfuful	1579	0	0	0
Nadfulve	64	0	0	0
Naeencep	163	0	0	0
Nakbacil	98	0	0	0
Nakdelph	12	0	0	0
Nakholst	1047	0	0	0
Nakpelta	1	0	0	0
Nangypse	0	0	0	0
Naucaste	38	0	0	0
Naudaire	837	122	0	0
Nechaema	570	267	85	7
Neo37M	109	2	0	0
Neoacido	2	0	0	0
Neoclavi	51	0	0	0
Neoditis	2377	929	127	0
Neolepid	5368	734	2	0
Neoparvu	336	7	0	0
Neucrass	127	0	0	0
Neutetra	101	0	0	0
Obbrivul	1390	34	0	0
Ogagluco	971	3	2	1
Ogahenri	727	27	0	0
Ogakodam	179	0	0	0
Ogametha	1393	59	0	0
Ogamethy	260	6	0	0
Ogaminut	10	0	0	0
Oganagan	731	1	0	0
Oganitra	1708	19	0	0
Oganonfe	61	0	0	0
Ogaparap	36	0	0	0
Ogaphilo	6	0	0	0
Ogapilis	293	0	0	0
Ogapin	241	9	0	0
Ogapolym	76	11	0	0
Ogapopul	551	47	0	0
Ogaramen	1519	15	0	0
Ogatreha1	45	0	0	0
Ogatreha2	1207	25	0	0
Ogazsolt	390	55	0	0
Oidmaiu	2310	41	0	0
Oidneoly	4153	202	0	0
Ophaustr	90	0	0	0
Ophcaflo	357	13	12	6
Ophcaleo	2121	157	19	0
Ophcaruf	92	10	0	0
Ophcasau	6818	2370	116	16
Ophdisse	3165	599	26	0
Ophfurca	10827	2099	194	0
Ophpicea	99	0	0	0
Ophsinen	18187	3751	1298	17
Ophunila	165	2	0	0
Pancyane	1008	5	0	0
Parbrasi	1655	754	189	0
Parlutzi	1418	686	375	0
Parnodor	432	5	0	0
Parparas	21662	277	0	0
Parsporu	453	40	0	0
Patatrat	1525	122	0	0
Paxinvol	17364	3574	24	0
Paxrubic	12989	273	0	0
Pelfruct	1	0	0	0
Penantar	2191	197	2	0
Penarizo	1002	101	2	0
Penbrasi	1816	36	7	0
Pencamem	414	15	2	0
PenCBMAI	306	6	0	0
Penchrys	1104	356	88	16
PenCONT	386	2	0	0
Pencopro	841	76	1	0
Pencrust	525	26	0	0
Pendecum	1404	27	0	0
Pendigit	1022	14	0	0
Penexpan	799	6	0	0
Penflavi	1302	223	10	1
Penfrei	2284	88	0	0
Pengrise	478	10	1	0
Penitali	1717	3	0	0
Pennalgi	1668	80	2	0
Pennordi	1015	42	0	0
Penoccit1	6	0	0	0
Penoxali	382	56	14	8
Penpolon	716	8	1	0
Penrolfs	565	54	9	0
Penruben	708	109	6	0
PenS1M29	729	40	0	0
Pensolit	2447	156	3	0
Pensteck	55	1	0	0
Penstr	4012	2116	432	5
Pensubru	2338	138	10	0
Penvulpi	1156	31	0	0
Penzonat	229	0	0	0
Pereffu	7909	1187	18	2
Permacro	2989	22	0	0
Pesfic	523	0	0	0
Pettolet	1280	48	0	0
Petxylos	123	0	0	0
Pezerica	3990	189	1	0
Phaantil	3660	1	0	0
Phacarno	10168	2161	163	0
Phachlam	154	0	0	0
Phaminim	99	0	0	0
Phaopunt	2683	0	0	0
Phatherm	1116	2	0	0
Phepouza	10858	3523	197	0
Phiameri	8	0	0	0
Phiattin	8	0	0	0
Phicurva	703	11	2	2
Phiscopi	1326	253	2	0
Phisubal	1319	32	0	0
Phlcentr	5553	315	4	0
Phlgigan	103	0	0	0
Phyblake	21400	10049	2079	3
Phyfrag	43226	3693	5	0
Phyinfe	321639	170374	46966	12193
Phykern	2152	88	0	0
Phymega	13876	841	3	0
Phypara	5625	293	1	0
Phyrubi	41940	3054	0	0
Physoja	47419	16692	2023	66
Picexigu	2245	2	0	0
Picheedi	1876	111	0	0
Pickudri	2009	185	0	0
Picmembr	705	129	0	0
Picnakas	265	0	0	0
Picnorve	1668	41	0	0
Picoccid	1039	68	0	0
Picterri	513	4	0	0
Piehorta	1015	7	0	0
Pilcroce	11723	888	5	0
Pirfinni	28559	12348	3954	8
Pismicro	14060	2142	23	0
Pistinct	14083	1834	64	0
Pleostre2	3396	957	335	6
Plepulmo	2924	976	565	70
Plesipar	3285	895	193	36
Pletrach	789	115	0	0
Plicrisp	2226	187	0	0
Plucervi	637	11	0	0
Pnecarin	104	30	1	0
Pnejirov	65	42	4	0
Pnemurin	86	46	3	0
Pocchlam	1411	390	8	0
Podanser	933	11	0	0
Podcomat	618	5	0	0
Podverti	1025	243	22	0
Polarcul	821	0	0	0
Polbruma	1065	27	4	0
Polcitr	272	6	0	0
Polfusc	1269	42	0	0
Polhystr	497	15	0	0
Posplace	8599	2739	102	0
Powhirtu	715	30	0	0
Pricarso	164	1	0	0
Pricasti	58	0	0	0
Prihaplo	12	0	0	0
Primediu	393	0	0	0
Prolactu	1587	425	27	0
Psaaberd	4290	640	18	0
Pse03VT0	4695	893	2	0
Pse05NY0	1475	110	2	0
Pse23342	2047	51	0	0
Pse24MN1	338	8	0	0
Psedestr	42541	12844	2659	25
Pseeumus	29124	15947	553	28
Psefijie	23582	12380	5094	1357
Psefulig	9778	4384	2698	4
Psegluco	0	0	0	0
Psehubei	74	0	0	0
Psehyper	1601	90	3	0
Psemusa	19536	5901	263	23
Pseverru	934	43	0	0
Psevexat	17501	5830	299	0
PseVKMF1	707	4	0	0
PseVKMF10	49	0	0	0
PseVKMF11	864	15	0	0
PseVKMF12	1036	5	0	0
PseVKMF13	942	5	0	0
PseVKMF14	1648	9	0	0
PseVKMF2	22	0	0	0
PseVKMF3	611	0	0	0
PseVKMF4	44	1	0	0
PseVKMF5	51	0	0	0
PseVKMF6	229	2	0	0
PseVKMF7	62	2	0	0
PseVKMF8	37	0	0	0
PseVKMF9	649	20	0	0
PseWSF3	2189	238	12	0
Psicyane	4922	43	0	0
Psisubvi	5778	1700	100	25
Ptegraci	3344	392	1	0
Pucgrami	55186	14363	529	3
Pucsorgh	17243	80	1	0
Pucstrii	44420	10537	405	19
Puctriti	87856	6809	50	0
Punstrig	2882	186	2	0
Purlilac	487	109	5	0
PyrCBS1	1869	509	142	0
PyrDS3sA	32	3	0	0
Pyrgrise	1451	472	166	0
Pyrnoxiu	1328	238	104	0
Pyrompha	1943	111	1	1
Pyroryza	7646	3917	1419	0
Pyrpenni	3572	1102	254	0
Pyrsemin	880	64	0	0
Pyrtere	13542	6076	1854	292
Pyrtrrep	9068	3963	599	0
Pytbras	6795	36	0	0
Pytolig	6091	3025	1097	442
Ramcocyn	3134	1295	22	0
Rasemers	1027	20	0	0
Rhiazygo	799	14	0	0
Rhiclaru	37934	4799	19	0
Rhidelem	25675	9718	630	0
Rhiirreg	55497	5392	122	0
Rhiligny	25	1	0	0
Rhimacke	1364	14	0	0
Rhimicro	1979	102	0	0
RhiMUCL	28701	204	0	0
Rhisolan	3031	77	0	0
Rhistolo	737	1	0	0
Rhivesic	2811	5	0	0
Rhivinic	1879	22	0	0
RhoCCFEE	130	10	0	0
Rhodiobo	128	0	0	0
Rhogrami	2411	491	0	0
RhoJG1b	133	2	0	0
Rhotaiwa	187	32	0	0
Rhotorul	8	2	0	0
Rhyagrop	2942	266	7	0
Rhycommu	5195	412	4	0
Rhysecal	2092	103	6	0
Ricmelle	2006	88	4	0
Rosnecat	524	13	2	0
RutNJR21	594	18	7	2
RutNJR22	545	25	8	4
RutNJR23	886	94	7	1
Sacarbor	639	0	0	0
Sacboula	595	141	127	0
Saccapsu	4170	6	0	0
Saccerev	1056	384	306	2
Saceubay	268	0	0	0
Sackudri	379	0	0	0
Sacludwi	301	0	0	0
Sacmalan	768	12	0	0
Sacmikat	854	0	0	0
Sacparad	653	20	0	0
Sacprote	2104	465	30	0
Sacuvaru	73	0	0	0
Saicompl	331	39	0	0
Saipodzo	3084	952	11	2
Sanbaumi	1743	29	0	0
Sapclava	149	1	0	0
Sapdicl	1735	38	0	0
Sapingen	5951	2082	473	0
Sappara	3458	131	4	0
Satdispo	2766	59	0	0
Sathagle	1149	7	0	0
Satmendo	962	257	0	0
Satsaito	1020	0	0	0
Satserra	2271	36	0	0
Satsilva	114	0	0	0
Sceapios	395	7	0	0
Schcommu	2013	1040	196	32
Schcryop	334	2	0	0
Schjapon	1129	269	6	0
Schligno	129	13	0	0
Schoctos	343	34	0	0
Schparad	1025	0	0	0
Schpomb	312	28	0	0
Schstipi	1380	463	190	0
Sclborea	1972	16	0	0
Sclcepiv	2914	267	78	0
Sclcitri	14237	1101	27	0
Sclscler	11192	1249	6	0
Scy3C	546	3	0	0
Scyligni	2753	117	0	0
Serindic	1000	99	0	0
Serlacry	20168	8552	1589	42
Servermi	597	31	2	0
Setholmi	2680	301	0	0
Sisniveo	2075	46	0	0
Sissueci	1206	0	0	0
Smisimul	11051	246	0	0
Sodalkal	857	42	6	0
Sormacro	1576	3	0	0
Spaarbor	18	0	0	0
Spacrisp	7002	2400	895	285
Spagirio	1346	13	0	0
Spagorwi	282	11	3	0
Spahager	431	3	1	0
SpaJA1	233	28	0	0
Spapassa	21	0	0	0
Speeurop	27	0	0	0
Sphbrunn	14038	2669	657	6
Sphmurra	78	18	0	0
Sphmusiv	3218	1946	320	0
Sphstell	36665	4136	42	5
Spipalus	145	0	0	0
Spipunct	3088	1437	71	0
Spobrasi	3	0	0	0
Spofimet	1254	28	0	0
Spogrami	90	0	0	0
Spoinsec	97	3	0	0
Spolacta	3195	695	0	0
Spoquerc	0	0	0	0
Sporeili	64	18	0	0
Sposalmo	1029	60	0	0
Sposchen	38	7	0	0
Sposcita	60	0	0	0
Staameth	3455	12	0	0
Staapico	1	0	0	0
Stabombi	119	8	0	0
Stachart	409	0	0	0
Stachlor	610	2	0	0
Staquerc	223	0	0	0
StaSRC1l	1	1	0	0
Stehirsu	2188	115	0	0
Stelycop	323	15	0	0
Steochra	57	0	0	0
Stynorve	126	1	0	0
Sugligno	127	45	19	0
Suhcanbe	612	0	0	0
Suhember	474	0	0	0
Suhpyral	5	0	0	0
Suhtanza	116	0	0	0
Suibrevi	5328	573	12	0
Suiluteu	1080	20	0	0
Synendob	8118	218	0	0
Synmicro	80	0	0	0
Synpseud	611	67	1	1
Synracem	6902	3206	713	32
Talamest	20	0	0	0
Talatror	371	12	6	0
Talcellu	48	0	0	0
Talislan	159	0	0	0
Talmarne	2262	466	139	0
Talpinop	529	24	8	0
Talrugul	1241	582	391	0
Talstipi	7688	2410	152	5
Talverru	999	17	2	0
Tapdefor	723	8	0	0
Terboudi	20881	2682	2	0
TerJ132	10100	1646	92	0
Ternubil	269	4	0	0
Tescyper	276	0	0	0
Tetblatt	468	5	0	0
Tetfleet	8019	42	0	0
Tetiriom	2091	2	1	1
Tetnamna	7094	2	0	0
Tetnigri	51942	14051	1813	46
Tetphaff	809	70	42	0
Teucrete	0	0	0	0
Teugatun	3045	62	0	0
Teukruis	728	3	2	2
Thasphae	317	2	0	0
Theterre	1973	117	114	1
Thetherm1	1205	320	302	0
Thipunct	2034	23	0	0
Tilanoma	14	0	0	0
Tilcarie	2623	0	0	0
Tilcontr	3655	3	0	0
Tilindic	1036	5	0	0
Tillaevi	3032	10	0	0
Tilwalke	768	4	0	0
Tilwashi	0	0	0	0
Tolcapit	72	0	0	0
Tolophio	248	3	0	0
Tolparad	48	0	0	0
Torcasei	124	15	0	0
Tordelbr	2	0	0	0
Torfranc	756	36	0	0
Torgante	2401	12	0	0
Torglobo	13	0	0	0
Torhemip	402	33	0	0
Tormalee	266	2	0	0
Tormicro	584	3	0	0
Torpreto	403	6	0	0
Torstarm	192	0	0	0
Totfusce	1307	36	0	0
Tracinna	6049	1514	2	0
Tracocci	600	65	0	0
Trapubes	1013	17	2	0
Traversi	1712	295	3	0
Trepertu	1608	200	4	0
Triarund	221	2	0	0
Triasahi	42	0	0	0
Triasper	91	27	7	0
Triatrov	20	0	0	0
Tribenha	0	0	0	0
Tribispo	516	22	0	0
Tricifer	1402	6	0	0
Tricitri	11	0	0	0
Triconst	13171	6584	2317	554
Triequin	1945	924	230	0
Trigamsi	106	2	0	0
Triguizh	235	0	0	0
Triharzi	154	21	0	0
Triinter	13	0	0	0
Trilenti	11	0	0	0
Trilongi	60	4	2	0
Trimatsu	80333	9729	165	6
Trimenta	128	0	0	0
Trireese	289	0	0	0
Trirubru	14	10	0	0
Trisouda	140	78	0	0
Tritonsu	393	128	2	0
Trivaria	149	1	0	0
Triverru	0	0	0	0
Trivinar	287	0	0	0
Triviola	171	1	0	0
Triviren	31	0	0	0
Tubborch	33931	13259	3170	53
Tubmagna	125105	81055	11244	527
Tubmelan	53224	6234	2630	169
Tulcalos	2957	310	3	0
Uncreesi	5	0	0	0
Ustbromi	1489	268	0	0
Usthorde	1627	107	0	0
Ustmaydi	1058	289	123	0
Ustviren	4870	732	83	1
Valmal	673	99	4	0
Valmalic	798	0	0	0
Valsordi	245	1	0	0
Vanhumic	0	0	0	0
Vanpolys	919	5	0	0
Venechin	162	31	9	0
Veneffus	5806	2506	561	98
Veninaeq	3754	108	0	0
Vennashi	12618	5071	2039	179
Veralfal	24	0	0	0
Verdahli	1315	472	226	0
Vergallo	2168	256	8	0
Verlongi	2638	9	0	0
Vernonal	68	0	0	0
Viopalus	217	2	0	0
Virviren	562	7	0	0
Walheder	72	0	0	0
Walichth	14	0	0	0
Walmelli	351	0	0	0
Wesornat	442	14	0	0
Wicaln	1278	3	0	0
Wicanoma	369	2	0	0
Wicbovi	519	0	0	0
Wiccacti	7225	82	1	1
Wiccanad	172	0	0	0
Wiccifer	38	0	0	0
Wicfluor	50	6	0	0
Wichamps	1455	0	0	0
Wicinfan	181	80	41	5
Wicsp	212	0	0	0
Wicversa	1	1	0	0
Wilmikol	17356	3507	209	1
Wolcoco	14477	1198	86	0
Xylflabe	232	0	0	0
Xylgramm	964	0	0	0
Xylhevea	10	2	2	0
Xylhypox	759	0	0	0
Xyllongi	1637	0	0	0
Xylmulti	1987	12	0	0
Yamnakaz	289	0	0	0
Yamphilo	492	30	0	0
Yamscoly	312	0	0	0
Yamtenui	0	0	0	0
Yarbubul	1139	13	1	0
Yardefor	650	0	0	0
Yardivul	953	6	1	1
Yarkeelu	680	2	0	0
Yarlipol	633	80	0	0
Yuesinen	4317	127	0	0
Zascella	241	21	0	0
Zoprhizo	18300	3784	66	1
Zygbaili	0	0	0	0
Zygbispo	603	1	0	0
Zygflore	1873	8	0	0
Zygkombu	163	0	0	0
Zygmelli	2	0	0	0
Zygmeyer	3	0	0	0
Zygmraki	1202	0	0	0
Zygofuna	1720	8	0	0
Zygrouxi	18	0	0	0
Zymbrevi	2151	2	0	0
Zymtriti	4972	2153	993	5

## Sheet: 2025SourceDataFig1D
shortID	phylum	nonrepeat_bp	repeat_bp
Aaoarxi	Ascomycota	38788139	112910
Absglauc	Mucoromycota	33900020	14846339
Absrepen	Mucoromycota	39042223	8380673
Acaingol	Basidiomycota	19258261	71850
Achhypo	Oomycota	40672645	2725825
Aciacule	Saccharomycota	17055270	1215172
Acirichm	Ascomycota	26424873	3456473
Acrchrys	Ascomycota	26825996	1764528
Agabispo	Basidiomycota	28655184	3959208
Agraeger	Basidiomycota	42225835	2564941
Agrpedia	Basidiomycota	41395489	3754102
Akalecan	Ascomycota	31417179	1186529
Allhylec	Saccharomycota	23444970	1370725
Altalter	Ascomycota	32894663	96171
Altarbor	Ascomycota	33560278	383171
Altgaise	Ascomycota	34036976	309974
AltMG1	Ascomycota	34330224	365420
Alttenui	Ascomycota	35377686	686868
Amamusca	Basidiomycota	35022614	5677145
Amathier	Basidiomycota	25941248	7747972
Ambambro	Saccharomycota	14849409	19339
Ambkashi	Saccharomycota	12303027	17935
Ambmalee	Saccharomycota	12657922	94062
Ambmonos	Saccharomycota	24270903	707535
Amborego	Saccharomycota	15010080	385021
Ambphile	Saccharomycota	17631836	79069
Ambpseud	Saccharomycota	14376951	79667
Ambvande	Saccharomycota	14603658	1061753
Amnligni	Ascomycota	42654901	6921677
Amoresin	Ascomycota	25722825	2910093
Ampquisq	Ascomycota	28937963	7873294
Anarobus	Chytridiomycota	64313432	7371577
Antcitri	Basidiomycota	32094204	922978
Antflocc	Basidiomycota	23198954	106426
Apheute	Oomycota	51092869	5811758
Aphinva	Oomycota	44190606	7973663
Aphstel	Oomycota	54292517	7822986
Apiporos	Basidiomycota	25440679	38777
Aplpruni	Ascomycota	32143491	675194
Apoossif	Mucoromycota	31750953	2328890
Armgalli	Basidiomycota	69103683	16233129
Armostoy	Basidiomycota	51538713	8568088
Armsolid	Basidiomycota	52769290	5240204
Artentom	Ascomycota	38319541	59583
Artflagr	Ascomycota	35001873	1643922
Artoligo	Ascomycota	39361327	711502
Artuncin	Ascomycota	22994311	568945
Ascapi	Ascomycota	20262846	50233
Ascasiat	Saccharomycota	19772125	541595
Ascimmer	Ascomycota	58302938	1226936
Ascnigri	Ascomycota	26491289	893929
Ascrabie	Ascomycota	31602142	3056108
Ascrubes	Saccharomycota	16949849	554149
Ashacer	Saccharomycota	8881972	12551
Aspacule1	Ascomycota	34950013	1521636
Aspacule2	Ascomycota	34548827	875587
Aspallia	Ascomycota	38603281	1565247
Asparach	Ascomycota	39326305	438080
Aspavena	Ascomycota	31688727	2076745
Aspawamo	Ascomycota	37965378	632434
Aspberth	Ascomycota	36595583	418417
Aspbomby	Ascomycota	37339682	134923
Aspbrasi	Ascomycota	35721675	82405
Aspbrunn	Ascomycota	35669034	1808166
Aspburne	Ascomycota	38898771	2102787
Aspcaela	Ascomycota	39552817	463534
Aspcalid	Ascomycota	39833920	1268765
Aspcampe	Ascomycota	27881593	375903
Aspcandi	Ascomycota	27141776	175996
Aspcarbo	Ascomycota	35949162	199972
Aspclava	Ascomycota	27855943	3498
Aspcorem	Ascomycota	24879012	5253273
Aspcosta1	Ascomycota	35559234	1388684
Aspcrist	Ascomycota	27013069	1441123
Aspellip	Ascomycota	38590815	4275262
Aspeucal	Ascomycota	34098084	694328
Aspfeli	Ascomycota	31781302	633419
Aspfijie	Ascomycota	35451379	1062527
Aspfisch	Ascomycota	31099494	566382
Aspflavu	Ascomycota	37376622	62302
Aspfumig1	Ascomycota	33460509	686970
Aspfumig2	Ascomycota	29073532	311426
Aspglauc	Ascomycota	27297876	695486
Asphanco	Ascomycota	38259642	1431627
Aspheter	Ascomycota	31512710	4094857
AspHF37	Ascomycota	21122718	809267
Asphirat	Ascomycota	29679593	212139
Asphomom	Ascomycota	33700893	353973
Aspiberi	Ascomycota	32044153	1393830
Aspindol	Ascomycota	35561216	3031622
Aspjapon	Ascomycota	35289231	810723
Aspkawac	Ascomycota	36632290	480912
Asplentu	Ascomycota	30124098	105212
Asplepor	Ascomycota	37425836	2000025
Aspluchu	Ascomycota	36480916	972056
Aspminis	Ascomycota	36905542	158620
Aspmulun	Ascomycota	36728954	8612942
Aspneoni	Ascomycota	34924433	492011
Aspnidul	Ascomycota	29755303	520666
Aspnige	Ascomycota	35760969	92641
Aspnomiu	Ascomycota	36053722	85101
Aspnovof	Ascomycota	30693681	1746448
Aspnovop	Ascomycota	40342084	515409
Aspochra	Ascomycota	24150778	3567433
Asporyza	Ascomycota	37674875	237139
Aspparas	Ascomycota	38255661	135097
Aspphoen	Ascomycota	35508920	244618
Asppiper	Ascomycota	35248444	31887
Asppseud1	Ascomycota	39289234	362322
Asppseud2	Ascomycota	37600922	179592
Asppseud3	Ascomycota	37980239	263690
Asprambe	Ascomycota	23265817	3169813
Asprube	Ascomycota	25607337	601990
Aspsacch	Ascomycota	30613612	482577
Aspscler1	Ascomycota	27546363	429455
Aspscler2	Ascomycota	34026933	3594331
Aspscler3	Ascomycota	33709242	3011123
Aspsergi	Ascomycota	38217282	108411
Aspsteyn	Ascomycota	35259903	2588057
Aspsydow	Ascomycota	33907346	473680
Asptaich	Ascomycota	26889807	231929
Asptamar	Ascomycota	37962619	548668
Asptanne	Ascomycota	35329789	3389599
Aspterre	Ascomycota	29304216	59806
Asptherm	Ascomycota	30559229	386745
Asptrans	Ascomycota	39158947	179828
Asptubin	Ascomycota	35013390	33839
Aspturco	Ascomycota	29567310	4508920
Aspudaga	Ascomycota	31153163	69743
Aspustu	Ascomycota	38015947	335321
Aspuvaru	Ascomycota	35323978	526725
Aspvaden	Ascomycota	35104842	558532
Aspversi	Ascomycota	32674685	452125
Aspviola	Ascomycota	35744604	268261
Aspwelwi	Ascomycota	36850474	661402
Aspwenti	Ascomycota	31071185	279450
Aulheder	Ascomycota	31226315	757163
Aurampl	Basidiomycota	48304187	1569734
Aurmelan	Ascomycota	26115329	87995
Aurnamib	Ascomycota	25297183	131418
Aurpullu	Ascomycota	29387555	233523
Aursubgl1	Ascomycota	25732180	64536
Aursubgl2	Basidiomycota	69576132	5344070
Babinosi	Saccharomycota	15140713	80337
Barcalif	Saccharomycota	11724661	174699
Barhawai	Saccharomycota	10615941	1501
Barpopul	Saccharomycota	11448514	84842
Barprate	Saccharomycota	12489312	132901
Barsalic	Saccharomycota	10889162	120851
Basmeris	Zoopagomycota	45770393	43718667
Batdendr	Chytridiomycota	20566449	3748632
Batsalam	Chytridiomycota	27138725	5497715
Baupanam	Ascomycota	21856746	18874
Beabassi	Ascomycota	33462875	234919
Bifadela	Mucoromycota	19442108	36772
Bimnozel	Ascomycota	43932457	34251048
Bipmaydi	Ascomycota	32740850	188317
Biporyza	Ascomycota	31027235	334862
Bipsorok	Ascomycota	32123485	2285682
Bipvicto	Ascomycota	31974799	854776
Bipzeico	Ascomycota	30991096	276840
Blaadeni	Saccharomycota	11672727	131889
Blaameri	Saccharomycota	12576385	21984
Bladerma	Ascomycota	32386551	39128774
Blagilch	Ascomycota	32008924	43395808
Blamokoe	Saccharomycota	13389875	408677
Blamusci	Saccharomycota	14590329	291048
Blanive	Saccharomycota	15129591	459613
Blaparvu	Ascomycota	27247784	589251
Blapeori	Saccharomycota	14102697	76376
Blapercu	Ascomycota	29477394	2833559
Blaproli	Saccharomycota	14470705	214929
Blaraffi	Saccharomycota	12433962	24290
Blaserpe	Saccharomycota	13660691	229744
Blasilve	Ascomycota	28513182	2456321
Blugrami	Ascomycota	38344367	102458354
Bonmesen	Basidiomycota	33784476	2937111
Botaclad	Ascomycota	41323676	6990737
Botbotry	Basidiomycota	41877948	4796373
Botbysso	Ascomycota	41674728	1307148
Botcalth	Ascomycota	40272142	7174264
Botciner	Ascomycota	41740666	889400
Botconvo	Ascomycota	40836625	4447432
Botdewey	Ascomycota	42576844	1790076
Botdothi	Ascomycota	45427436	6331046
Botellip	Ascomycota	43005651	4659500
Botfraga	Ascomycota	41832031	91742
Botgalan	Ascomycota	41733276	2132090
Botglobo	Ascomycota	41626349	4058505
Bothyaci	Ascomycota	39941664	3878110
Botnarci	Ascomycota	40098929	14666877
Botnemat	Saccharomycota	16503980	2286044
Botpaeon	Ascomycota	39683725	6561747
Botporr	Ascomycota	40430996	6358972
Botsinoa	Ascomycota	41104628	20184692
Botsquam	Ascomycota	43136188	11466019
Bottulip	Ascomycota	42898856	2422289
Breanoma	Saccharomycota	12653455	227306
Brebruxe	Saccharomycota	13218115	167117
Brecuste	Saccharomycota	10357648	100178
Brenaard	Saccharomycota	11213968	69104
Byscirci	Ascomycota	42527313	6761416
Bysspect	Ascomycota	28382927	1722882
CadDSE10	Ascomycota	61852089	8607012
Calcorne	Basidiomycota	32183231	1061702
Calvisco	Basidiomycota	28687440	409787
Canalbic	Saccharomycota	14305571	17975
Canarabi	Saccharomycota	12922824	311254
Canascal	Saccharomycota	10689106	50736
Canathen	Saccharomycota	9663356	2386
Canauri	Saccharomycota	12491585	7178
Canblatt	Saccharomycota	12247114	43691
Canboidi	Saccharomycota	19356623	20588
Canbraca	Saccharomycota	12377312	36187
Cancarpo	Saccharomycota	10240194	2732
Cancaste	Saccharomycota	10274025	12453
Cancoryd	Saccharomycota	11519106	138139
Candubli	Saccharomycota	14581906	36516
Canduobu	Saccharomycota	12565252	15148
Canfrag	Saccharomycota	12049611	55776
Canfreys	Saccharomycota	10920125	62851
Canfruct	Saccharomycota	11395646	47034
Canglabr	Saccharomycota	12249757	68488
Cangolub	Saccharomycota	14369824	567990
Cangorga	Saccharomycota	11334412	29051
Cangoto	Saccharomycota	13249419	108794
Canhaemu	Saccharomycota	13154551	159772
Canhawai	Saccharomycota	11836003	73426
Canhevei	Saccharomycota	13054980	20546
Canhispa	Saccharomycota	10590998	101749
Canincom	Saccharomycota	12064150	78581
Canincon	Saccharomycota	10276644	58430
Caninter	Saccharomycota	13005591	21431
Canmalto	Saccharomycota	12754113	72167
Canmonta	Saccharomycota	12545867	5241
Canmycet	Saccharomycota	12076054	85794
Cannivar	Saccharomycota	11656176	31727
Canorb	Saccharomycota	11518944	61159
Canorego	Saccharomycota	10886940	100161
Canortho	Saccharomycota	12643315	16086
Canparap	Saccharomycota	12956936	41457
Canponde	Saccharomycota	14603841	258290
Canpseud	Saccharomycota	12564315	26960
Canresti	Saccharomycota	13932580	54973
Canrhagi	Saccharomycota	12396277	66216
Canschat	Saccharomycota	13635834	113992
Cansoja	Saccharomycota	11651746	95561
Cansorbo	Saccharomycota	10673626	41236
Canstell	Saccharomycota	10789687	68745
Cansucci	Saccharomycota	12040686	109193
Cantamma	Saccharomycota	10814003	13766
Cantropi	Saccharomycota	14531126	99013
Canvarti	Saccharomycota	11250520	3565
Canwanch	Saccharomycota	10366800	8275
Capcoron	Ascomycota	25785224	22389
Capepimy	Ascomycota	28786807	102831
Cauproto	Chytridiomycota	21152884	643995
Cengeoph	Ascomycota	48379666	129177494
Cepalbid	Saccharomycota	15675624	915283
Cepfragr	Saccharomycota	13744201	16416
Cerberte	Ascomycota	33478362	414477
Cerbetic	Ascomycota	36899520	157513
Cerbomba	Basidiomycota	25958001	132088
Cerfimbr	Ascomycota	26810312	3349675
Cerguame	Basidiomycota	24142684	5416
Cerplata	Ascomycota	26790444	2390971
Certheob	Basidiomycota	29652532	1548635
Cerzein	Ascomycota	33016202	7739131
Cerzemay	Ascomycota	35262835	11343399
ChaCBS11	Ascomycota	22511145	402787
ChaCBS12	Ascomycota	22705014	3715933
ChaCBS13	Ascomycota	19695639	1052438
ChaCBS14	Ascomycota	19646619	1092074
Chaglobo	Ascomycota	33257965	1628974
Chalongi	Ascomycota	51874494	558291
Chatherm	Ascomycota	27749615	573191
Chlaerug	Ascomycota	29936368	3120150
Chocucur	Mucoromycota	27947461	1149447
Chovenos	Ascomycota	58975907	67059126
Chyconfe	Chytridiomycota	35127056	846349
Cithawai	Saccharomycota	15825168	3814156
Citmatri	Saccharomycota	16423114	3898332
Citsiame	Saccharomycota	20749260	4507782
Clabanti	Ascomycota	35533376	1189176
Clacarri	Ascomycota	28918132	72979
Claelyna	Ascomycota	33601244	3787706
Claimmun	Ascomycota	42498192	530960
Clalusit	Saccharomycota	12094476	20416
ClaPMI_3	Basidiomycota	40286051	1342402
Clapsamm	Ascomycota	37092304	2327823
Clapurpu	Ascomycota	29624101	2467342
Clayegre	Ascomycota	27768623	129799
Cloaquat	Ascomycota	43551539	6126191
Cocimmit	Ascomycota	24458758	4557261
Cocposad	Ascomycota	23918458	3094954
Coerever	Zoopagomycota	18299683	3538195
Colaenig	Ascomycota	56162894	3027032
Colasian	Ascomycota	57911278	6819986
Colchlor	Ascomycota	47853661	4533384
Colcrate	Ascomycota	39941343	710670
Colcylin	Ascomycota	42080640	400176
Colfiori	Ascomycota	48843555	159210
Colfruct	Ascomycota	57151708	904727
Colgloeo	Ascomycota	58632328	3271707
Colgrami	Ascomycota	44579785	7064522
Colhiggi	Ascomycota	48295010	2421093
Colincan	Ascomycota	51335316	1919263
Colmusic	Ascomycota	49808679	2917019
Colnymph	Ascomycota	49690627	265646
Colorbic	Ascomycota	49148474	40599842
Colorchi	Ascomycota	46518733	2037729
Colpluri	Ascomycota	48956674	746976
Colsalic	Ascomycota	47851897	521516
Colscovi	Ascomycota	50343935	1688244
Colshiso	Ascomycota	46783576	22884081
Colsiame	Ascomycota	60443304	2493111
Colsida	Ascomycota	42120394	44707422
Colsimmo	Ascomycota	49309428	1164806
Colsoja	Ascomycota	48650108	701017
Colspino	Ascomycota	42098255	40636596
Colsubli	Ascomycota	46280836	474977
Coltanac	Ascomycota	46863104	11049370
Coltofie	Ascomycota	51538540	1297644
Coltrifo	Ascomycota	47554892	62105067
Coltropi	Ascomycota	54040818	1807361
Coltrunc	Ascomycota	52233590	3868926
Colvinif	Ascomycota	56578867	11873340
Conapoll	Ascomycota	27263483	1381838
Concoron	Zoopagomycota	37340041	2563620
Conligni	Ascomycota	40016170	2366610
Conlustr	Ascomycota	35426011	1138499
Conpulve	Ascomycota	28611899	1408752
Conputea	Basidiomycota	41610479	1358065
Copciner	Basidiomycota	35062178	1130412
Copmarce	Basidiomycota	36600454	2312212
Copmicac	Basidiomycota	69715258	7670865
Corbrong	Ascomycota	32027325	488667
Corcassi	Ascomycota	42231135	2615021
Corfumos	Ascomycota	32467840	1018122
Corjavan	Ascomycota	34768669	164573
Cormilit	Ascomycota	29890432	2378146
CorRAO2	Ascomycota	32128060	174011
Crafunar	Basidiomycota	35186323	1930858
Crulaev	Basidiomycota	40349610	4379161
Cryamylo	Basidiomycota	20007588	247408
Crydepau	Basidiomycota	15367235	289041
Cryflori	Basidiomycota	20015558	122184
Crygatti	Basidiomycota	17619342	267036
Cryminte	Ascomycota	40997178	3143009
Cryneofo	Basidiomycota	19453694	246088
Cryparas	Ascomycota	39645298	4225113
Crywingf	Basidiomycota	19768704	201095
Cucberbe	Ascomycota	31467235	1438167
Cudacicu	Ascomycota	56011476	2965120
Curkusan	Ascomycota	32762399	578327
Cutoleag	Basidiomycota	19811239	24319
Cybameri	Saccharomycota	11535448	95554
Cybfabia	Saccharomycota	12279759	24088
Cybjadin	Saccharomycota	12788974	229441
Cybmaclu	Saccharomycota	10554284	492080
Cybmisum	Saccharomycota	10359364	184500
Cybmraki	Saccharomycota	12249349	543595
Cybpeter	Saccharomycota	11774449	363678
Cybsatur	Saccharomycota	12870385	559267
Cybsuave	Saccharomycota	12031445	392239
Cybxylos	Saccharomycota	13574850	377405
Cylhubei	Ascomycota	47950836	860256
Cyltorre	Basidiomycota	31373178	200908
Cypeurop	Ascomycota	28653194	128109
Cytleuco	Ascomycota	35825985	1744235
Dacciono	Ascomycota	42436177	683873
Daccylin	Ascomycota	37656410	57049
Dachapto	Ascomycota	37612671	1919249
Dacprimo	Basidiomycota	28347506	1155981
Daequerc	Basidiomycota	31381390	1354939
Dalchild	Ascomycota	37392160	1260409
DalEC12	Ascomycota	36742979	808030
Danontar	Saccharomycota	10693566	32953
Deaindia	Saccharomycota	11740467	37146
Debfabry	Saccharomycota	11877724	87507
Debhanse	Saccharomycota	11937368	215118
Debmaram	Saccharomycota	11038958	87681
Debnepal	Saccharomycota	11429791	38822
Debproso	Saccharomycota	12778686	149453
Debsubgl	Saccharomycota	11511024	51621
Decgaude	Ascomycota	29418117	1141251
Delconfe	Ascomycota	29779500	1379562
Delstrob	Ascomycota	27148310	2060771
Denbispo	Basidiomycota	91219433	39431183
Denfragi	Basidiomycota	31665987	514637
DenKUC86	Basidiomycota	34098621	2608202
Diaampel	Ascomycota	46698265	627593
Diahelia	Ascomycota	46133387	17538651
Dicsqual	Basidiomycota	39376132	3372298
Didcaesi	Saccharomycota	11867646	154761
Didenali	Ascomycota	40835757	20371937
Didexigu	Ascomycota	30142622	4246605
Didheter	Ascomycota	34561870	2507446
Didkerat	Ascomycota	34289851	1927620
Dimcrist	Zoopagomycota	28465986	2188854
Dipalbid	Saccharomycota	15931912	331790
Dipcorti	Ascomycota	34400609	585470
Dipgenic	Saccharomycota	15137107	62305
Dipseria	Ascomycota	36907292	361392
Disacicu	Ascomycota	26221837	315398
Diurugos	Saccharomycota	13349131	96828
Divepiga	Mucoromycota	72329020	84247515
Dotsepto	Ascomycota	29698882	510549
Dotsymph	Ascomycota	31321800	3111719
Drebroch	Ascomycota	35344481	87108
Dreconio	Ascomycota	29730060	3100943
Dresteno	Ascomycota	21133760	40748
Elagranu	Ascomycota	48743418	5410197
Elsampel	Ascomycota	24644698	3625979
Elsaustr	Ascomycota	25236669	1389764
Elsfawce	Ascomycota	25932350	78791
Emepaste	Ascomycota	29184049	3226944
EmmCAC2	Ascomycota	26593116	3115808
Emmcresc	Ascomycota	29100956	4653563
EndFLAS	Mucoromycota	35519177	60033564
Endpusil	Ascomycota	30413658	6716953
Epinigru	Ascomycota	32117036	2627116
Erebilat	Ascomycota	26053400	810615
Erecoryl	Saccharomycota	9053192	41742
Erecymba	Saccharomycota	9628704	40720
Eregossy	Saccharomycota	9094570	1178
Eresinec	Saccharomycota	8889405	59356
Erynecat	Ascomycota	33971439	18533618
Erypulch	Ascomycota	40885636	22623950
Escweber	Ascomycota	26451387	749520
Eutlat	Ascomycota	52922348	1083471
Exigland	Basidiomycota	75309847	2851322
Exoaquam	Ascomycota	38990491	2576467
Exoderma	Ascomycota	26076698	300069
Exomesop	Ascomycota	29254001	19722
Exooligo	Ascomycota	37674347	550167
Exosider	Ascomycota	29344021	161568
Exospini	Ascomycota	32562293	350056
Exoxenob	Ascomycota	31291449	114311
Exsturci	Ascomycota	36792934	6220611
FibCBS1	Basidiomycota	75161872	19956271
Fibradic	Basidiomycota	27409906	968133
Fishepat	Basidiomycota	30840511	3007297
Fommedit	Basidiomycota	38913180	24441239
Fompinic	Basidiomycota	39942327	1672031
Fomrose	Basidiomycota	35130730	1400401
Fonerect	Ascomycota	34565203	182772
Fonmonop	Ascomycota	34916182	313615
Fonmulti	Ascomycota	33329758	117317
Fonnubic	Ascomycota	33637847	149600
Fonpedro	Ascomycota	34535677	153203
Frisimpl	Ascomycota	36433379	1357264
Fusacuta	Ascomycota	42950938	377038
FusAF4	Ascomycota	48316182	342956
FusAF6	Ascomycota	42911899	209389
FusAF8	Ascomycota	47152905	367132
Fusagapa	Ascomycota	41015101	285496
Fusalbos	Ascomycota	50266576	600625
Fusambro	Ascomycota	48663987	378349
Fusantho	Ascomycota	45426038	331314
Fusaustr1	Ascomycota	45004917	677370
Fusaustr2	Ascomycota	36688816	247112
Fusavena	Ascomycota	41428736	162009
Fusbeomi	Ascomycota	45766250	755107
Fusbulbi	Ascomycota	43312392	293421
Fuscirci	Ascomycota	42298218	317323
Fuscoffe	Ascomycota	37476889	292843
Fuscoici	Ascomycota	42501914	219868
Fusculmo	Ascomycota	37001364	1108949
Fusdecem	Ascomycota	53344214	342273
Fusdenti	Ascomycota	42996891	164603
Fuseuwal	Ascomycota	49945815	605171
Fusflage	Ascomycota	39224288	383636
Fusflori	Ascomycota	47078384	351431
Fusfujik	Ascomycota	43113937	718377
Fusgadit	Ascomycota	41732773	155830
Fusglobo	Ascomycota	44354878	243143
Fusgrami	Ascomycota	36391700	174071
Fusheter	Ascomycota	35561913	112228
Fuskuros	Ascomycota	46297714	339130
Fuslangs	Ascomycota	36784240	758781
Fuslongi	Ascomycota	35188654	125890
Fusmangi	Ascomycota	45652188	640534
Fusmexic	Ascomycota	43795754	226112
Fusmunda	Ascomycota	48175844	946084
Fusnapif	Ascomycota	41902208	190307
FusNRRL1	Ascomycota	43540494	184042
FusNRRL2	Ascomycota	42083139	906836
FusNRRL3	Ascomycota	47942013	83638
Fusnygam	Ascomycota	48278603	1963532
Fusodora	Ascomycota	44712503	1841277
Fusoxysp	Ascomycota	46310633	1595670
Fusphyll	Ascomycota	43092669	296651
Fuspoa	Ascomycota	41037416	5439415
Fusproli	Ascomycota	44581635	628689
Fuspseud1	Ascomycota	42585233	243981
Fuspseud2	Ascomycota	43151479	169082
Fuspseud3	Ascomycota	36530295	442964
Fussarco	Ascomycota	46198316	251602
Fussporo	Ascomycota	37245278	183801
Fussubgl	Ascomycota	43298847	879491
Fustjaet	Ascomycota	42876460	217792
Fusvenen	Ascomycota	38400743	259443
Fusverti	Ascomycota	41611556	273529
Fuszeala	Ascomycota	33386040	150539
Gaetriti	Ascomycota	40627316	3141348
Galmargi	Basidiomycota	55787826	3630370
Galreess	Saccharomycota	21027007	2367674
Gansinen	Basidiomycota	47417829	1537868
Gelsubve	Basidiomycota	37776194	1193456
Geocandi	Saccharomycota	23163795	1672262
Geomorbi	Ascomycota	26348516	195168
Gigmarga	Mucoromycota	253649253	519449293
Gigrose	Mucoromycota	204811677	363049208
Glalozoy	Ascomycota	38730533	779201
Glocereb	Mucoromycota	91859622	44961167
Glostell	Ascomycota	39654938	866683
Glotrabe	Basidiomycota	34753242	2424983
Golcicho	Ascomycota	36840382	29046500
Golmagni	Ascomycota	76695458	53229460
Gonproli	Chytridiomycota	47122994	1671834
Grifrond	Basidiomycota	34489569	4799745
Groclavi	Ascomycota	27570526	2223480
Grosalma	Saccharomycota	12232872	85966
Gymandro	Basidiomycota	67185732	21963806
Gymconfl	Basidiomycota	48144411	11976015
Gymdilep	Basidiomycota	45681380	983382
Gymluxur	Basidiomycota	56319177	9962493
Hanclerm	Saccharomycota	8850166	153255
Hanguill	Saccharomycota	9027585	10265
Hanhatya	Saccharomycota	9658139	352664
Hanopunt	Saccharomycota	8767083	64874
Hanosmop	Saccharomycota	11955772	201087
Hanpseud	Saccharomycota	8888592	189423
Hansingu	Saccharomycota	8850147	385877
Hanuvaru	Saccharomycota	9086861	416800
Hanvalby	Saccharomycota	11423607	40572
Hanvinea	Saccharomycota	11342884	40418
Hebcylin	Basidiomycota	37693465	532582
HelDMI_D	Ascomycota	43161702	1430337
Helgrise	Ascomycota	31722458	312598
Helsulca	Basidiomycota	30796335	1152180
Heralpes	Basidiomycota	35325782	2206520
Hesvesic	Mucoromycota	24832840	2383351
Hetirreg	Basidiomycota	29206352	4443615
Hirminne	Ascomycota	40893597	10217491
Hiscapsu	Ascomycota	28724295	4306031
Horthail	Ascomycota	23774664	110352
Hyabicol	Ascomycota	55539269	26845578
Hyavaria	Ascomycota	55154810	702966
Hydpinas	Basidiomycota	35938581	2340211
Hypburto	Saccharomycota	12042559	360551
HypCI4A	Ascomycota	36104736	1599402
HypCO27	Ascomycota	44781113	1804569
HypEC38	Ascomycota	41276555	6441278
Hypheimi	Saccharomycota	13372245	1970
Hyphomil	Saccharomycota	11887937	288826
Hypmarmo	Basidiomycota	40742687	1967974
Hypsubla	Basidiomycota	46964907	1066907
Jaaargil	Basidiomycota	41869736	3176163
Jamrose	Basidiomycota	16608774	6812
Jimflamm	Mucoromycota	62092448	169223924
Kalbrasi	Basidiomycota	17300568	24839
Karrhodo	Ascomycota	38555912	6518537
Kazaerob	Saccharomycota	11602573	482939
Kazafric	Saccharomycota	10557425	572715
Kazbrome	Saccharomycota	11171291	237001
Kazintes	Saccharomycota	10060328	48188
Kazkunas	Saccharomycota	10717311	268376
Kazmarti	Saccharomycota	11645400	166526
Kaznagan	Saccharomycota	10335003	510818
Kazrosin	Saccharomycota	11983208	284131
Kazsaulg	Saccharomycota	12821973	113782
Kazsiame	Saccharomycota	11506670	397876
Kazsolic	Saccharomycota	12812413	423345
Kazspenc	Saccharomycota	12462865	859543
Kaztaian	Saccharomycota	12861449	768034
Kaztrans	Saccharomycota	12478532	292580
Kazturic	Saccharomycota	13548835	685085
Kazunisp	Saccharomycota	12413223	419316
Kazvitic	Saccharomycota	12122548	116117
Kazyakus	Saccharomycota	12796905	167639
Kluaestu	Saccharomycota	10008448	51085
Kludobzh	Saccharomycota	10773279	72614
Klulacti	Saccharomycota	10666410	22746
Klumarxi	Saccharomycota	11067329	98079
Kocimper	Basidiomycota	17437271	28442
Kodlaeti	Saccharomycota	15019174	24201
Kodohmer	Saccharomycota	12347911	25546
Kompasto2	Saccharomycota	9215353	1025
Kompopul	Saccharomycota	9184226	28879
Kompseud	Saccharomycota	9174288	9915
Kredelft	Saccharomycota	12026716	683452
Krefluxu	Saccharomycota	12436845	621231
Kurcapsu	Saccharomycota	11371246	0
Kurcleri	Saccharomycota	12121742	6951
Kurmolis	Saccharomycota	10358483	23457
Kurogata	Saccharomycota	14656571	82951
Kwobesti	Basidiomycota	24354307	6465
Kwodejec	Basidiomycota	23849198	13194
Kwohevea	Basidiomycota	25253281	0
Kwomangr	Basidiomycota	22636946	17565
Kwopin	Basidiomycota	20811641	16943
Kwoshand	Basidiomycota	21127257	170297
Lacameth	Basidiomycota	43198562	8998870
Lacarid	Ascomycota	40560737	2163980
Lacbicol	Basidiomycota	51390594	13486850
Laccervi	Ascomycota	39868868	11504679
Laccidr	Saccharomycota	10120264	27471
Lacdasie	Saccharomycota	10551349	150268
Lacfanta	Saccharomycota	11258681	77978
Lacferme	Saccharomycota	10208819	55638
Lachyali	Ascomycota	33097110	731234
Lackluyv	Saccharomycota	11249603	96211
Laclanza	Saccharomycota	10982830	109301
Lacmeyer	Saccharomycota	11258729	3090
Lacmiran	Saccharomycota	10051756	65511
Lacnotho	Saccharomycota	11175939	137859
Lacoccid	Ascomycota	37085564	11212505
Lacquebe	Saccharomycota	10174244	51566
Lacquiet	Basidiomycota	48932529	66969468
Lacsubti	Ascomycota	34598679	631831
Lacsueci	Ascomycota	42888513	550404
Lactherm	Saccharomycota	10365722	27139
Lacwalti	Saccharomycota	10731428	180684
Lacwillk	Ascomycota	39047246	11986883
Laesulph	Basidiomycota	33838510	6071195
Laspustu	Ascomycota	30558334	8671416
Lastheob	Ascomycota	43064833	629741
Lenedode	Basidiomycota	36110729	3812144
Lenfluvi	Ascomycota	44832666	9856039
Lentigri	Basidiomycota	39171584	706469
Lepmacul	Ascomycota	31456113	13668506
Leppalus	Ascomycota	39745468	5922668
Letcolum	Ascomycota	36229537	16035520
Letlupin	Ascomycota	34340012	14898635
Leucreat	Basidiomycota	25837056	492708
Leuleuco	Basidiomycota	39102067	8207074
LeuSymCc	Basidiomycota	64367655	54660841
Liccorym	Mucoromycota	30958865	2572858
Licramos	Mucoromycota	29507936	1201062
Linelong	Mucoromycota	47789551	2062083
Liningol	Ascomycota	43917216	25113430
Linpenni	Zoopagomycota	24768837	1433708
Linrhizo	Ascomycota	30781736	361992
Liparxi	Saccharomycota	18373153	956808
Lipdoore	Saccharomycota	12096277	159290
Lipjapon	Saccharomycota	13255670	657585
Lipkonon	Saccharomycota	16870823	415299
Liplipof	Saccharomycota	19021093	835133
Lipmesem	Saccharomycota	16765710	372669
Lipoligo	Saccharomycota	13615873	28864
Lipstark	Saccharomycota	19637063	1630646
Lipsuomi	Saccharomycota	14020252	72790
Lizempir	Ascomycota	31533605	19987940
Lobtrans	Mucoromycota	37521490	5247459
Lodelong	Saccharomycota	15303009	244263
Lomproli	Ascomycota	37195208	431884
Lopmacro	Ascomycota	40814840	1760850
Lopmytil	Ascomycota	40553929	2858280
Lopnucul	Ascomycota	46356808	2285429
Macanomo	Ascomycota	32089092	1247014
Macphase	Ascomycota	42993726	5889119
Madmycet	Ascomycota	34783234	1921710
Magpoa	Ascomycota	39182395	459432
Magtetra	Saccharomycota	25181960	798928
Malglobo	Basidiomycota	8958118	0
Malpachy	Basidiomycota	8150648	0
Malrestr	Basidiomycota	7361736	7891
Malsympo	Basidiomycota	7643985	25704
Malvespe	Basidiomycota	7581597	0
Marabies	Saccharomycota	16123172	161742
Marbrunn	Ascomycota	32335878	19613999
Marcoron	Ascomycota	33113262	17153839
Maseburn	Ascomycota	33686319	4550618
Masphaeo	Ascomycota	35392373	6713228
Meimilto	Basidiomycota	17284798	98717
Mellapop	Basidiomycota	74471453	26657575
Melpupyr	Ascomycota	41084210	1010713
Metaberd	Saccharomycota	10634886	52077
Metacrid	Ascomycota	38300121	1122208
Metalbu	Ascomycota	28485370	1963695
Metaniso	Ascomycota	39466390	3381708
Metarizo	Saccharomycota	13838946	2476806
Metbibic	Saccharomycota	15809746	245457
Metborea	Saccharomycota	18278556	2054547
Metbowle	Saccharomycota	15923537	1642036
Metbrunn	Ascomycota	36375488	690678
Metcerra	Saccharomycota	17256239	3776417
Metconti	Saccharomycota	17691482	4144022
Metdekor	Saccharomycota	15252887	1059460
Metdrake	Saccharomycota	11719035	249770
Metguizh	Ascomycota	41438914	2026283
Methamak	Saccharomycota	17655550	1394442
Methawai	Saccharomycota	17373505	1241085
Methibis	Saccharomycota	11217138	100104
Metipomo	Saccharomycota	16412955	2487804
MetJCM3	Saccharomycota	19263821	851012
Metkamak	Saccharomycota	15235210	414581
Metkipuk	Saccharomycota	11158689	97576
Metlochh	Saccharomycota	17452806	2641619
Metmaju	Ascomycota	40630378	1432615
Metmamar	Saccharomycota	18561097	3017291
Metmamat	Saccharomycota	18867429	2893456
Metmauin	Saccharomycota	16626604	646413
Metpersi	Saccharomycota	16040947	432637
Metprote	Saccharomycota	11968360	557137
Metpulch	Saccharomycota	15411906	389309
Metriley	Ascomycota	31251433	557323
Metrober	Ascomycota	40745243	911557
Metsanta	Saccharomycota	16899498	3487953
Metshivo	Saccharomycota	10674641	47578
Metsimil	Saccharomycota	15997852	1477127
Meycarib	Saccharomycota	10508605	953
Meyguill	Saccharomycota	10598956	10998
MeyJA9	Saccharomycota	10343534	2096
Micbolle	Ascomycota	38710781	124256
Miccani	Ascomycota	22980281	282810
Micinter	Basidiomycota	22191143	1269892
Micmicro	Ascomycota	34798921	2321756
Micsapon	Basidiomycota	23206696	5446881
Micsidio	Basidiomycota	23853082	9733658
Midtepa	Saccharomycota	15001965	76428
Milacaci	Saccharomycota	11065072	810
Mixosmun	Basidiomycota	13551448	83040
Moeantar	Basidiomycota	18101728	10237
Moeaphid	Basidiomycota	17915163	6539
Moeliber	Ascomycota	30663507	208368
Mon5C6A	Ascomycota	48497507	26729075
Moncanno	Ascomycota	46764565	44256743
MonCRB8	Ascomycota	42019353	60941420
MonCRB9	Ascomycota	45673222	30427004
Monfruct1	Ascomycota	41391513	2656387
Monfruct2	Ascomycota	39313459	3811706
MonGIB2	Ascomycota	47380272	23213656
Moniberi	Ascomycota	44270052	42978183
Monlax	Ascomycota	40449821	2365023
MonMC13	Ascomycota	45648508	43646071
MonMG133	Ascomycota	47035601	24837400
Monmg162	Ascomycota	48159425	41299519
Monpurpu	Ascomycota	22563302	653661
Monrorer	Basidiomycota	46301842	5903027
Morconic	Ascomycota	44759643	3453630
Mucambig	Mucoromycota	36559878	4177594
Muccirci	Mucoromycota	31707256	4641229
Muclusit	Mucoromycota	30039248	6778151
Mycchlor	Basidiomycota	48354638	2529022
Mycgalop	Basidiomycota	140856610	70505170
Mycindig	Basidiomycota	54144435	18741784
Myckenti	Basidiomycota	56226885	8788306
Mycsangu	Basidiomycota	116390219	50789667
Mycvenu	Basidiomycota	117781040	44406682
Myrduria	Ascomycota	25582470	102575
Mytresin	Ascomycota	42891112	4383940
Nadfuful	Saccharomycota	16496612	1276213
Nadfulve	Saccharomycota	13721272	25672
Naeencep	Basidiomycota	19689122	97185
Nakbacil	Saccharomycota	11063961	42720
Nakdelph	Saccharomycota	10867074	102030
Nakholst	Saccharomycota	13373530	164699
Nakpelta	Saccharomycota	11579851	73975
Nangypse	Ascomycota	23254475	18467
Naucaste	Saccharomycota	11209165	10374
Naudaire	Saccharomycota	13177659	349921
Nechaema	Ascomycota	49404822	1881675
Neo37M	Ascomycota	50196518	308004
Neoacido	Ascomycota	20421353	11095
Neoclavi	Ascomycota	50328402	135223
Neoditis	Ascomycota	41384920	4334293
Neolepid	Basidiomycota	32328872	3311316
Neoparvu	Ascomycota	42010932	581915
Neucrass	Ascomycota	37550907	3551471
Neutetra	Ascomycota	37711630	1434703
Obbrivul	Basidiomycota	33204858	832738
Ogagluco	Saccharomycota	13388132	478292
Ogahenri	Saccharomycota	12343478	261231
Ogakodam	Saccharomycota	8655464	46001
Ogametha	Saccharomycota	14570995	515371
Ogamethy	Saccharomycota	12789159	57811
Ogaminut	Saccharomycota	9042939	90248
Oganagan	Saccharomycota	11935624	84695
Oganitra	Saccharomycota	13958333	385793
Oganonfe	Saccharomycota	10759709	63312
Ogaparap	Saccharomycota	8865997	8592
Ogaphilo	Saccharomycota	8862323	20392
Ogapilis	Saccharomycota	14241378	164315
Ogapin	Saccharomycota	11520227	51650
Ogapolym	Saccharomycota	8945599	29251
Ogapopul	Saccharomycota	11684029	118425
Ogaramen	Saccharomycota	12860989	188340
Ogatreha1	Saccharomycota	11290145	42259
Ogatreha2	Saccharomycota	13892868	274320
Ogazsolt	Saccharomycota	11506278	213706
Oidmaiu	Ascomycota	43725834	2700422
Oidneoly	Ascomycota	30036904	11946349
Ophaustr	Ascomycota	23155100	168975
Ophcaflo	Ascomycota	22324820	8140852
Ophcaleo	Ascomycota	25570528	12339450
Ophcaruf	Ascomycota	20991865	907979
Ophcasau	Ascomycota	25808783	23456502
Ophdisse	Ascomycota	38860283	2823531
Ophfurca	Ascomycota	23524575	19728246
Ophpicea	Ascomycota	32686990	153370
Ophsinen	Ascomycota	29265366	81615626
Ophunila	Ascomycota	23066414	847284
Pancyane	Basidiomycota	43096765	1213761
Parbrasi	Ascomycota	26604942	3347598
Parlutzi	Ascomycota	26800728	6124520
Parnodor	Ascomycota	36731011	482976
Parparas	Mucoromycota	35607635	9303010
Parsporu	Ascomycota	37691459	772565
Patatrat	Ascomycota	27482899	1210445
Paxinvol	Basidiomycota	47619855	10680867
Paxrubic	Basidiomycota	32912695	20098310
Pelfruct	Ascomycota	18969635	17495
Penantar	Ascomycota	30333912	1121073
Penarizo	Ascomycota	32312266	1416786
Penbrasi	Ascomycota	31946071	999908
Pencamem	Ascomycota	34235564	776417
PenCBMAI	Basidiomycota	46230281	752216
Penchrys	Ascomycota	30529964	1995577
PenCONT	Basidiomycota	45540742	490050
Pencopro	Ascomycota	27932873	427535
Pencrust	Ascomycota	30817160	525690
Pendecum	Ascomycota	23275718	665084
Pendigit	Ascomycota	25758144	323997
Penexpan	Ascomycota	31372361	983687
Penflavi	Ascomycota	31387787	1515480
Penfrei	Ascomycota	30909643	2636746
Pengrise	Ascomycota	28255256	885660
Penitali	Ascomycota	28800892	1363529
Pennalgi	Ascomycota	31231477	1774684
Pennordi	Ascomycota	29857474	986548
Penoccit1	Ascomycota	35811217	440271
Penoxali	Ascomycota	29464343	713025
Penpolon	Ascomycota	30955518	1449170
Penrolfs	Ascomycota	31482179	881762
Penruben	Ascomycota	31672760	1713319
PenS1M29	Ascomycota	29222705	1183348
Pensolit	Ascomycota	31783490	1429900
Pensteck	Ascomycota	31709459	400099
Penstr	Ascomycota	34553262	3460529
Pensubru	Ascomycota	37121993	2681171
Penvulpi	Ascomycota	30416870	644226
Penzonat	Ascomycota	24998354	1089877
Pereffu	Oomycota	22814950	9347989
Permacro	Ascomycota	51227627	3765346
Pesfic	Ascomycota	50707968	1202758
Pettolet	Saccharomycota	13391706	278144
Petxylos	Saccharomycota	12943170	14759
Pezerica	Ascomycota	46501938	10906533
Phaantil	Saccharomycota	11847913	453417
Phacarno	Basidiomycota	40206737	6086588
Phachlam	Ascomycota	27300302	213052
Phaminim	Ascomycota	46155544	1309905
Phaopunt	Saccharomycota	12928023	349258
Phatherm	Saccharomycota	11295457	131802
Phepouza	Basidiomycota	25320902	3269392
Phiameri	Ascomycota	31609404	6768
Phiattin	Ascomycota	30221951	141684
Phicurva	Ascomycota	39595029	771539
Phiscopi	Ascomycota	48061026	815231
Phisubal	Ascomycota	65805383	3887648
Phlcentr	Basidiomycota	34336388	2543088
Phlgigan	Basidiomycota	30053319	90606
Phyblake	Mucoromycota	40646584	13292583
Phyfrag	Oomycota	57006734	21797513
Phyinfe	Oomycota	80679037	150266441
Phykern	Oomycota	40829200	1689143
Phymega	Oomycota	65445981	36058535
Phypara	Oomycota	48444672	6129622
Phyrubi	Oomycota	56381792	21435255
Physoja	Oomycota	62724578	19873063
Picexigu	Saccharomycota	11020101	243686
Picheedi	Saccharomycota	10558203	218580
Pickudri	Saccharomycota	11348943	324349
Picmembr	Saccharomycota	11431463	153222
Picnakas	Saccharomycota	10406242	24553
Picnorve	Saccharomycota	10058171	211603
Picoccid	Saccharomycota	11900565	148235
Picterri	Saccharomycota	12117337	163570
Piehorta	Ascomycota	16193926	752233
Pilcroce	Basidiomycota	51644479	7682387
Pirfinni	Chytridiomycota	45852340	10603465
Pismicro	Basidiomycota	37911569	15116088
Pistinct	Basidiomycota	44731578	26275956
Pleostre2	Basidiomycota	33378837	1654141
Plepulmo	Basidiomycota	37678177	2188035
Plesipar	Ascomycota	36011592	7164999
Pletrach	Ascomycota	33181548	1061084
Plicrisp	Basidiomycota	33459691	1038375
Plucervi	Basidiomycota	50185175	2007846
Pnecarin	Taphrinomycota	7308918	352538
Pnejirov	Taphrinomycota	7894002	502238
Pnemurin	Taphrinomycota	7356823	144520
Pocchlam	Ascomycota	42905827	1309976
Podanser	Ascomycota	33992653	726241
Podcomat	Ascomycota	33990348	395142
Podverti	Mucoromycota	40758691	1154203
Polarcul	Basidiomycota	42644674	807668
Polbruma	Basidiomycota	44610283	1107861
Polcitr	Ascomycota	26756347	451234
Polfusc	Ascomycota	35949606	1060164
Polhystr	Ascomycota	30877804	3814232
Posplace	Basidiomycota	36177948	6274940
Powhirtu	Chytridiomycota	25428274	810424
Pricarso	Saccharomycota	11668314	61263
Pricasti	Saccharomycota	10811082	45687
Prihaplo	Saccharomycota	10515485	1643
Primediu	Saccharomycota	11027242	56606
Prolactu	Taphrinomycota	12401127	527711
Psaaberd	Basidiomycota	54267594	6341747
Pse03VT0	Ascomycota	28779341	4513240
Pse05NY0	Ascomycota	29863422	2342887
Pse23342	Ascomycota	31212516	1687804
Pse24MN1	Ascomycota	29584061	595472
Psedestr	Ascomycota	23298040	12520161
Pseeumus	Ascomycota	34646651	12472810
Psefijie	Ascomycota	39224273	34916894
Psefulig	Ascomycota	42183738	8342062
Psegluco	Basidiomycota	17174054	10228
Psehubei	Basidiomycota	18431162	11776
Psehyper	Ascomycota	29868565	5571582
Psemusa	Ascomycota	31838602	28600558
Pseverru	Ascomycota	29344950	829906
Psevexat	Ascomycota	40197153	4514298
PseVKMF1	Ascomycota	29711400	544392
PseVKMF10	Ascomycota	27475208	123995
PseVKMF11	Ascomycota	31452665	1427745
PseVKMF12	Ascomycota	33826643	1652756
PseVKMF13	Ascomycota	31656325	921885
PseVKMF14	Ascomycota	33011602	1084750
PseVKMF2	Ascomycota	27536441	113414
PseVKMF3	Ascomycota	27993663	513222
PseVKMF4	Ascomycota	27598933	179946
PseVKMF5	Ascomycota	25643996	115863
PseVKMF6	Ascomycota	26156514	393099
PseVKMF7	Ascomycota	26250013	190669
PseVKMF8	Ascomycota	26941254	85738
PseVKMF9	Ascomycota	30882757	1124175
PseWSF3	Ascomycota	32161310	3355795
Psicyane	Basidiomycota	43029993	4435415
Psisubvi	Basidiomycota	49141982	3877214
Ptegraci	Basidiomycota	32584486	2184613
Pucgrami	Basidiomycota	62585759	26138617
Pucsorgh	Basidiomycota	66136213	33397845
Pucstrii	Basidiomycota	53763645	23604477
Puctriti	Basidiomycota	81371285	53972404
Punstrig	Basidiomycota	32745387	1426514
Purlilac	Ascomycota	37786755	747846
PyrCBS1	Ascomycota	38937515	2555619
PyrDS3sA	Ascomycota	38275890	225120
Pyrgrise	Ascomycota	40746280	3811302
Pyrnoxiu	Basidiomycota	29039645	2568318
Pyrompha	Ascomycota	43886235	6139819
Pyroryza	Ascomycota	36846660	4132461
Pyrpenni	Ascomycota	38751144	10365896
Pyrsemin	Ascomycota	30683729	1855443
Pyrtere	Ascomycota	33554626	19526072
Pyrtrrep	Ascomycota	33090729	4906736
Pytbras	Oomycota	42510890	7558504
Pytolig	Oomycota	39218361	2750514
Ramcocyn	Ascomycota	30783013	1471909
Rasemers	Ascomycota	27979190	269615
Rhiazygo	Mucoromycota	35855845	3167120
Rhiclaru	Mucoromycota	81427070	34991665
Rhidelem	Mucoromycota	34837184	11311694
Rhiirreg	Mucoromycota	100187151	36539162
Rhiligny	Ascomycota	33149021	277331
Rhimacke	Ascomycota	31471479	1002952
Rhimicro	Mucoromycota	23989590	1982805
RhiMUCL	Mucoromycota	96571125	29292071
Rhisolan	Basidiomycota	50873527	5154935
Rhistolo	Mucoromycota	29171579	556223
Rhivesic	Basidiomycota	35589747	8191132
Rhivinic	Basidiomycota	31572338	4529982
RhoCCFEE	Basidiomycota	18961533	111065
Rhodiobo	Basidiomycota	21111303	31319
Rhogrami	Basidiomycota	20606585	407413
RhoJG1b	Basidiomycota	19293885	99508
Rhotaiwa	Basidiomycota	19512922	93769
Rhotorul	Basidiomycota	20080547	143395
Rhyagrop	Ascomycota	42760553	9716568
Rhycommu	Ascomycota	41362153	14276957
Rhysecal	Ascomycota	42695204	6716098
Ricmelle	Basidiomycota	43110877	1958586
Rosnecat	Ascomycota	42773539	1484292
RutNJR21	Ascomycota	39371612	2547628
RutNJR22	Ascomycota	41584857	1816756
RutNJR23	Ascomycota	39908224	2403060
Sacarbor	Saccharomycota	11522895	96625
Sacboula	Saccharomycota	11808870	192195
Saccapsu	Saccharomycota	17269656	553569
Saccerev	Saccharomycota	11753711	403394
Saceubay	Saccharomycota	11565478	118032
Sackudri	Saccharomycota	11168669	136533
Sacludwi	Saccharomycota	10570503	214738
Sacmalan	Saccharomycota	15366910	1352777
Sacmikat	Saccharomycota	11260408	189715
Sacparad	Saccharomycota	11610643	133967
Sacprote	Ascomycota	28566027	2866894
Sacuvaru	Saccharomycota	11441201	61712
Saicompl	Taphrinomycota	13984839	151347
Saipodzo	Basidiomycota	28334970	1553245
Sanbaumi	Basidiomycota	30067723	1573718
Sapclava	Saccharomycota	17661713	53538
Sapdicl	Oomycota	61065562	1820230
Sapingen	Saccharomycota	19928451	1260757
Sappara	Oomycota	50737359	2394265
Satdispo	Saccharomycota	9740312	379954
Sathagle	Saccharomycota	10001554	262473
Satmendo	Saccharomycota	8897154	203299
Satsaito	Saccharomycota	9828522	46883
Satserra	Saccharomycota	9917452	400265
Satsilva	Saccharomycota	9284894	15252
Satzarue	Saccharomycota	9859513	41702
Sceapios	Ascomycota	42307601	1129538
Schcommu	Basidiomycota	37506886	975140
Schcryop	Schizosaccharomycota	11467845	86919
Schjapon	Schizosaccharomycota	11457500	275654
Schligno	Saccharomycota	16528119	64370
Schoctos	Schizosaccharomycota	11381555	252918
Schparad	Basidiomycota	43584379	821827
Schpomb	Schizosaccharomycota	12427795	163456
Schstipi	Saccharomycota	14913208	527871
Sclborea	Ascomycota	37298323	2151762
Sclcepiv	Ascomycota	40756968	14909851
Sclcitri	Basidiomycota	39899483	16245379
Sclscler	Ascomycota	36325952	2133212
Scy3C	Ascomycota	40413072	608964
Scyligni	Ascomycota	41413875	6301024
Serindic	Basidiomycota	23971097	1072565
Serlacry	Basidiomycota	31509579	11287654
Servermi	Basidiomycota	34389581	2461029
Setholmi	Ascomycota	36859327	2320322
Sisniveo	Basidiomycota	34274532	1086566
Sissueci	Basidiomycota	33416463	441450
Smisimul	Zoopagomycota	33519179	10377401
Sodalkal	Ascomycota	28984691	14465405
Sormacro	Ascomycota	37847288	544095
Spaarbor	Saccharomycota	12775910	94672
Spacrisp	Basidiomycota	34218793	4801556
Spagirio	Saccharomycota	14192617	616890
Spagorwi	Saccharomycota	14708805	180638
Spahager	Saccharomycota	16212663	401449
SpaJA1	Saccharomycota	14237695	240875
Spapassa	Saccharomycota	13148202	33897
Speeurop	Saccharomycota	14683117	47897
Sphbrunn	Ascomycota	41168311	10430644
Sphmurra	Ascomycota	20568481	150207
Sphmusiv	Ascomycota	26931187	2420916
Sphstell	Basidiomycota	136923674	39448483
Spipalus	Chytridiomycota	22883263	54105
Spipunct	Chytridiomycota	23268766	862346
Spobrasi	Ascomycota	32897048	308799
Spofimet	Ascomycota	25644205	248039
Spogrami	Basidiomycota	19533863	31985
Spoinsec	Ascomycota	33740784	981336
Spolacta	Saccharomycota	16073881	636317
Spoquerc	Saccharomycota	16405871	5592
Sporeili	Basidiomycota	18403050	119548
Sposalmo	Basidiomycota	20333877	192049
Sposchen	Ascomycota	32356268	18835
Sposcita	Basidiomycota	19401111	231489
Staameth	Saccharomycota	11447863	454640
Staapico	Saccharomycota	9766393	3483
Stabombi	Saccharomycota	9374929	186099
Stachart	Ascomycota	35390450	1090063
Stachlor	Ascomycota	33586745	803302
Staquerc	Saccharomycota	11733590	12596
StaSRC1l	Ascomycota	35962338	120606
Stehirsu	Basidiomycota	45748110	763513
Stelycop	Ascomycota	33326694	1668968
Steochra	Basidiomycota	35150302	124594
Stynorve	Ascomycota	32916967	2175466
Sugligno	Saccharomycota	15900462	81665
Suhcanbe	Saccharomycota	14571440	244417
Suhember	Saccharomycota	13487546	46374
Suhpyral	Saccharomycota	12415858	61047
Suhtanza	Saccharomycota	13084656	51548
Suibrevi	Basidiomycota	43790824	7921771
Suiluteu	Basidiomycota	33513665	3500637
Synendob	Chytridiomycota	20126546	3082650
Synmicro	Chytridiomycota	26212108	32067
Synpseud	Zoopagomycota	15963601	299506
Synracem	Mucoromycota	27776702	2968701
Talamest	Ascomycota	33390774	331109
Talatror	Ascomycota	27743406	3115156
Talcellu	Ascomycota	35809019	593782
Talislan	Ascomycota	32377695	2338145
Talmarne	Ascomycota	27753003	890862
Talpinop	Ascomycota	35366678	999981
Talrugul	Ascomycota	33542838	2215722
Talstipi	Ascomycota	31763104	3922339
Talverru	Ascomycota	35991909	1637329
Tapdefor	Taphrinomycota	12960780	433377
Terboudi	Ascomycota	44563414	18671159
TerJ132	Basidiomycota	38261170	29035635
Ternubil	Ascomycota	26578161	1864985
Tescyper	Basidiomycota	20703404	75558
Tetblatt	Saccharomycota	13930546	118047
Tetfleet	Saccharomycota	11822222	542167
Tetiriom	Saccharomycota	11854025	204099
Tetnamna	Saccharomycota	12386395	355279
Tetnigri	Basidiomycota	67654485	31487891
Tetphaff	Saccharomycota	11950888	164182
Teucrete	Saccharomycota	11203595	27340
Teugatun	Saccharomycota	10604381	324504
Teukruis	Saccharomycota	12538063	241322
Thasphae	Zoopagomycota	17685744	518073
Theterre	Ascomycota	29976504	6935752
Thetherm1	Ascomycota	29651240	9092976
Thipunct	Ascomycota	27311350	806310
Tilanoma	Basidiomycota	18562018	141992
Tilcarie	Basidiomycota	27125222	1016979
Tilcontr	Basidiomycota	27139543	1425518
Tilindic	Basidiomycota	27845955	1121560
Tillaevi	Basidiomycota	26994218	1285586
Tilwalke	Basidiomycota	23744340	530270
Tilwashi	Basidiomycota	18750375	11566
Tolcapit	Ascomycota	22863343	121752
Tolophio	Ascomycota	30865343	380490
Tolparad	Ascomycota	27445377	164780
Torcasei	Saccharomycota	9069138	111023
Tordelbr	Saccharomycota	9175790	44888
Torfranc	Saccharomycota	10279631	269022
Torgante	Saccharomycota	9270264	356297
Torglobo	Saccharomycota	9241389	39732
Torhemip	Ascomycota	28297095	179111
Tormalee	Saccharomycota	9238523	29121
Tormicro	Saccharomycota	10895093	84875
Torpreto	Saccharomycota	11444010	141705
Torstarm	Saccharomycota	9474217	111269
Totfusce	Ascomycota	35145246	1636508
Tracinna	Basidiomycota	31881228	1787690
Tracocci	Basidiomycota	32287887	469972
Trapubes	Basidiomycota	39089756	650065
Traversi	Basidiomycota	43759948	1034060
Trepertu	Ascomycota	43465197	4280576
Triarund	Ascomycota	36748561	123851
Triasahi	Basidiomycota	24525116	15195
Triasper	Ascomycota	36208886	1255724
Triatrov	Ascomycota	35964064	179600
Tribenha	Ascomycota	22221090	3070
Tribispo	Ascomycota	25421845	367716
Tricifer	Saccharomycota	16235959	4298217
Tricitri	Ascomycota	32726077	489084
Triconst	Basidiomycota	34666547	9745778
Triequin	Ascomycota	22670225	1487980
Trigamsi	Ascomycota	37480041	428210
Triguizh	Ascomycota	38186097	143353
Triharzi	Ascomycota	38952642	2028006
Triinter	Ascomycota	22012589	28722
Trilenti	Ascomycota	38195233	120215
Trilongi	Ascomycota	31575320	663005
Trimatsu	Basidiomycota	79147688	96610734
Trimenta	Ascomycota	23571824	497562
Triparar	Ascomycota	32057595	13068
Trireese	Ascomycota	32967723	427990
Trirubru	Ascomycota	22431186	98827
Trisouda	Ascomycota	22602370	252048
Tritonsu	Ascomycota	22652955	335631
Trivaria	Saccharomycota	11486974	58750
Triverru	Ascomycota	22525301	15666
Trivinar	Saccharomycota	11320612	56911
Triviola	Ascomycota	23007159	359964
Triviren	Ascomycota	38596145	426521
Tubborch	Ascomycota	50218433	46966560
Tubmagna	Ascomycota	82779783	110001660
Tubmelan	Ascomycota	53566872	71378830
Tulcalos	Basidiomycota	56454949	5937909
Uncreesi	Ascomycota	21922567	427171
Ustbromi	Basidiomycota	18414966	2210059
Usthorde	Basidiomycota	18930646	2220056
Ustmaydi	Basidiomycota	19349935	314421
Ustviren	Ascomycota	26251889	7315735
Valmal	Ascomycota	39312487	5413466
Valmalic	Ascomycota	37721670	540219
Valsordi	Ascomycota	35485832	672580
Vanhumic	Basidiomycota	22628344	4562
Vanpolys	Saccharomycota	14479093	195498
Venechin	Ascomycota	32942281	697514
Veneffus	Ascomycota	37839989	7511286
Veninaeq	Ascomycota	37018779	5997202
Vennashi	Ascomycota	33272268	8605987
Veralfal	Ascomycota	32815386	47602
Verdahli	Ascomycota	32903657	996667
Vergallo	Ascomycota	28583304	3197165
Verlongi	Ascomycota	93654874	6865159
Vernonal	Ascomycota	30910767	836716
Viopalus	Basidiomycota	27103751	219304
Virviren	Ascomycota	30786551	1373454
Walheder	Basidiomycota	10607966	95247
Walichth	Basidiomycota	9545212	110420
Walmelli	Basidiomycota	9741407	74179
Wesornat	Ascomycota	26599708	380038
Wicaln	Saccharomycota	12349788	110826
Wicanoma	Saccharomycota	14060154	85412
Wicbovi	Saccharomycota	11627025	88097
Wiccacti	Saccharomycota	11842979	1095531
Wiccanad	Saccharomycota	12490581	20002
Wiccifer	Saccharomycota	15815054	86098
Wicdomer	Saccharomycota	8470812	0
Wicfluor	Saccharomycota	13138532	39968
Wichamps	Saccharomycota	11974975	83222
Wicinfan	Saccharomycota	8013002	139738
Wicsp	Saccharomycota	12181498	25472
Wicversa	Saccharomycota	9277943	35091
Wilmikol	Ascomycota	52018145	65270750
Wolcoco	Basidiomycota	39071745	11411811
Xylflabe	Ascomycota	40350703	799588
Xylgramm	Ascomycota	45996832	1042295
Xylhevea	Ascomycota	24234904	102859
Xylhypox	Ascomycota	42025605	815025
Xyllongi	Ascomycota	42130562	1061329
Xylmulti	Ascomycota	44127098	1432564
Yamnakaz	Saccharomycota	11019419	144424
Yamphilo	Saccharomycota	11149080	135428
Yamscoly	Saccharomycota	11247089	72665
Yamtenui	Saccharomycota	10739615	7435
Yarbubul	Saccharomycota	19969368	757056
Yardefor	Saccharomycota	20683613	193531
Yardivul	Saccharomycota	21033643	410819
Yarkeelu	Saccharomycota	21567152	257215
Yarlipol	Saccharomycota	20253188	249790
Yuesinen	Saccharomycota	12539545	524400
Zascella	Ascomycota	37993919	253784
Zoprhizo	Ascomycota	68216751	84564676
Zygbaili	Saccharomycota	10255050	13763
Zygbispo	Saccharomycota	10448085	157904
Zygflore	Saccharomycota	10778957	311227
Zygkombu	Saccharomycota	10237827	46721
Zygmelli	Saccharomycota	9584717	5966
Zygmeyer	Saccharomycota	12227171	23586
Zygmraki	Saccharomycota	10250628	142943
Zygofuna	Saccharomycota	12870721	370373
Zygrouxi	Saccharomycota	9757671	6964
Zymbrevi	Ascomycota	30525460	1388840
Zymtriti	Ascomycota	34455727	5230524

## Sheet: 2025SourceDataFig1E
Var1	Var2	Correlation	p.value
avgLen	avgLen	1	0
avgLen	complete	0.0252098	1.14931e-08
avgLen	L50	0.00947463	0.000352142
avgLen	maxLen	0.49226	1.70281e-184
avgLen	medianLen	0.908883	0
avgLen	minLen	0.480531	2.34908e-178
avgLen	N50	0.748304	0
avgLen	seqCounts	0.010203	0.000216752
avgLen	GC	0.0289609	9.93233e-10
avgLen	segmentation	0.0366104	6.68557e-12
avgLen	proteins	-0.000405198	0.480263
avgLen	totalBases	0.0505789	6.84555e-16
complete	avgLen	0.0252098	1.14931e-08
complete	complete	1	0
complete	L50	0.394069	5.8692e-137
complete	maxLen	0.184791	4.19596e-57
complete	medianLen	0.00302729	0.0293305
complete	minLen	0.00121527	0.113645
complete	N50	0.0752253	4.86801e-23
complete	seqCounts	0.341908	9.56851e-115
complete	GC	0.0493974	1.49411e-15
complete	segmentation	0.186275	1.35425e-57
complete	proteins	0.0816713	6.18218e-25
complete	totalBases	0.210127	1.30157e-65
L50	avgLen	0.00947463	0.000352142
L50	complete	0.394069	5.8692e-137
L50	L50	1	0
L50	maxLen	0.0311947	2.30909e-10
L50	medianLen	0.00503331	0.00713525
L50	minLen	0.000763258	0.163308
L50	N50	0.0181346	1.16846e-06
L50	seqCounts	0.774641	0
L50	GC	0.0124359	4.93575e-05
L50	segmentation	-0.000806617	0.962488
L50	proteins	0.00175389	0.0750124
L50	totalBases	0.00159276	0.0848109
maxLen	avgLen	0.49226	1.70281e-184
maxLen	complete	0.184791	4.19596e-57
maxLen	L50	0.0311947	2.30909e-10
maxLen	maxLen	1	0
maxLen	medianLen	0.266572	1.40606e-85
maxLen	minLen	0.112934	2.62286e-34
maxLen	N50	0.810116	0
maxLen	seqCounts	0.0260184	6.77991e-09
maxLen	GC	0.256888	4.77936e-82
maxLen	segmentation	0.373786	4.21009e-128
maxLen	proteins	0.131836	3.98352e-40
maxLen	totalBases	0.404219	1.68152e-141
medianLen	avgLen	0.908883	0
medianLen	complete	0.00302729	0.0293305
medianLen	L50	0.00503331	0.00713525
medianLen	maxLen	0.266572	1.40606e-85
medianLen	medianLen	1	0
medianLen	minLen	0.487124	8.64778e-182
medianLen	N50	0.523811	9.6604e-202
medianLen	seqCounts	0.00527028	0.00605745
medianLen	GC	0.000596969	0.187448
medianLen	segmentation	0.000817863	0.156173
medianLen	proteins	0.00773823	0.00112799
medianLen	totalBases	0.00405253	0.014142
minLen	avgLen	0.480531	2.34908e-178
minLen	complete	0.00121527	0.113645
minLen	L50	0.000763258	0.163308
minLen	maxLen	0.112934	2.62286e-34
minLen	medianLen	0.487124	8.64778e-182
minLen	minLen	1	0
minLen	N50	0.240566	3.38509e-76
minLen	seqCounts	0.000849235	0.152234
minLen	GC	-0.000606614	0.61754
minLen	segmentation	-0.000556527	0.576921
minLen	proteins	-1.24123e-05	0.321252
minLen	totalBases	0.00482848	0.00822382
N50	avgLen	0.748304	0
N50	complete	0.0752253	4.86801e-23
N50	L50	0.0181346	1.16846e-06
N50	maxLen	0.810116	0
N50	medianLen	0.523811	9.6604e-202
N50	minLen	0.240566	3.38509e-76
N50	N50	1	0
N50	seqCounts	0.0170711	2.34442e-06
N50	GC	0.0959694	3.48289e-29
N50	segmentation	0.133855	9.36786e-41
N50	proteins	0.019655	4.3228e-07
N50	totalBases	0.146586	9.43867e-45
seqCounts	avgLen	0.010203	0.000216752
seqCounts	complete	0.341908	9.56851e-115
seqCounts	L50	0.774641	0
seqCounts	maxLen	0.0260184	6.77991e-09
seqCounts	medianLen	0.00527028	0.00605745
seqCounts	minLen	0.000849235	0.152234
seqCounts	N50	0.0170711	2.34442e-06
seqCounts	seqCounts	1	0
seqCounts	GC	0.0183166	1.03726e-06
seqCounts	segmentation	-0.000803051	0.935165
seqCounts	proteins	0.000996545	0.135176
seqCounts	totalBases	0.000608217	0.185691
GC	avgLen	0.0289609	9.93233e-10
GC	complete	0.0493974	1.49411e-15
GC	L50	0.0124359	4.93575e-05
GC	maxLen	0.256888	4.77936e-82
GC	medianLen	0.000596969	0.187448
GC	minLen	-0.000606614	0.61754
GC	N50	0.0959694	3.48289e-29
GC	seqCounts	0.0183166	1.03726e-06
GC	GC	1	0
GC	segmentation	0.565978	1.15636e-226
GC	proteins	0.14657	9.54618e-45
GC	totalBases	0.572386	1.16067e-230
n_seg	avgLen	0.0366104	6.68557e-12
n_seg	complete	0.186275	1.35425e-57
n_seg	L50	-0.000806617	0.962488
n_seg	maxLen	0.373786	4.21009e-128
n_seg	medianLen	0.000817863	0.156173
n_seg	minLen	-0.000556527	0.576921
n_seg	N50	0.133855	9.36786e-41
n_seg	seqCounts	-0.000803051	0.935165
n_seg	GC	0.565978	1.15636e-226
n_seg	segmentation	1	0
n_seg	proteins	0.332212	8.24142e-111
n_seg	totalBases	0.760564	0
proteins	avgLen	-0.000405198	0.480263
proteins	complete	0.0816713	6.18218e-25
proteins	L50	0.00175389	0.0750124
proteins	maxLen	0.131836	3.98352e-40
proteins	medianLen	0.00773823	0.00112799
proteins	minLen	-1.24123e-05	0.321252
proteins	N50	0.019655	4.3228e-07
proteins	seqCounts	0.000996545	0.135176
proteins	GC	0.14657	9.54618e-45
proteins	segmentation	0.332212	8.24142e-111
proteins	proteins	1	0
proteins	totalBases	0.528468	2.2054e-204
totalBases	avgLen	0.0505789	6.84555e-16
totalBases	complete	0.210127	1.30157e-65
totalBases	L50	0.00159276	0.0848109
totalBases	maxLen	0.404219	1.68152e-141
totalBases	medianLen	0.00405253	0.014142
totalBases	minLen	0.00482848	0.00822382
totalBases	N50	0.146586	9.43867e-45
totalBases	seqCounts	0.000608217	0.185691
totalBases	GC	0.572386	1.16067e-230
totalBases	segmentation	0.760564	0
totalBases	proteins	0.528468	2.2054e-204
totalBases	totalBases	1	0

## Sheet: 2025SourceDataVarFig2A
Var	directionality	n_shift
GC	+	4
GC	-	25
trophism	+	80
trophism	-	22
n_1kb	+	9
n_1kb	-	1
segmentation	+	5
segmentation	-	3
totalBases	+	37
totalBases	-	17

## Sheet: 2025SourceDataFig2B
edge_num	GC	trophism	n_1kb	segmentation	genome_bp
11	0	1	0	0	0
12	0	1	0	0	0
21	0	1	0	0	0
46	0	0	0	0	1
47	0	1	0	0	0
48	1	1	0	0	1
61	1	0	0	0	0
62	0	1	0	0	0
91	1	0	0	0	0
97	0	1	0	0	0
100	0	1	0	0	0
120	1	0	0	0	0
262	0	1	0	0	0
276	0	1	0	0	0
303	0	0	0	0	1
320	1	0	0	0	0
328	0	1	0	0	0
335	0	1	0	0	1
337	0	0	1	1	1
344	0	0	0	1	0
346	0	1	0	0	1
352	0	0	0	0	1
364	0	0	0	0	1
366	0	0	0	0	1
373	0	0	0	1	1
409	0	1	0	0	1
416	0	0	1	0	0
417	0	1	0	0	1
427	0	0	0	1	0
428	0	1	1	0	1
429	0	0	0	0	1
433	0	1	0	0	1
440	1	0	0	0	0
512	1	0	0	0	0
531	1	1	0	0	0
548	0	1	0	0	0
551	0	1	0	0	0
560	0	1	0	0	0
605	0	1	0	0	0
616	0	1	0	0	0
617	0	1	0	0	0
618	0	1	0	0	0
624	0	1	0	0	0
631	0	1	0	0	0
635	0	1	0	0	0
665	1	0	0	0	1
671	0	1	0	0	0
673	1	0	0	0	0
687	0	0	0	1	0
691	0	0	0	0	1
694	0	1	0	0	0
751	0	1	0	0	0
770	0	1	0	0	0
772	0	1	0	0	0
774	1	0	0	0	1
778	1	0	0	0	0
779	0	1	0	0	1
801	0	1	1	0	1
804	0	1	0	0	0
806	0	1	0	0	0
808	1	0	0	0	0
809	0	1	0	0	1
819	0	1	0	0	0
823	1	0	0	0	1
825	0	1	0	0	0
826	1	0	0	0	1
832	1	0	1	0	1
852	0	1	0	0	0
857	0	0	1	0	1
859	0	1	0	0	0
880	0	1	0	0	1
895	0	0	0	0	1
916	0	1	0	0	0
919	0	1	0	0	0
985	0	1	0	0	0
1031	0	0	0	0	1
1032	1	0	0	0	0
1034	1	0	0	0	1
1035	1	0	0	0	0
1041	0	0	0	0	1
1046	0	0	0	0	1
1063	0	0	0	0	1
1064	0	0	1	0	0
1065	0	1	0	0	1
1071	0	0	0	0	1
1082	1	0	0	0	0
1091	0	0	0	0	1
1118	0	0	0	1	1
1119	0	1	0	0	1
1120	0	1	0	0	0
1123	0	1	0	0	0
1126	0	1	0	0	0
1127	0	1	0	0	0
1129	0	1	0	0	1
1137	0	0	0	0	1
1139	0	0	0	0	1
1142	0	1	0	0	1
1237	0	0	1	0	0
1354	0	0	0	0	1
1365	1	0	0	0	0
1377	0	0	0	0	1
1379	0	0	1	0	1
1380	0	1	0	0	0
1381	0	0	0	0	1
1439	0	0	0	0	1
1472	0	1	0	0	1
1482	0	0	0	1	0
1522	0	1	0	0	0
1547	0	1	0	0	1
1548	0	1	0	0	0
1551	0	1	0	0	0
1603	0	1	0	0	0
1636	0	1	0	0	0
1712	0	1	0	0	0
1725	1	0	0	0	0
1734	0	1	0	0	0
1744	0	1	0	0	0
1748	0	1	0	0	0
1753	0	1	0	0	0
1759	1	0	0	0	0
1784	1	0	0	0	0
1799	1	0	0	0	0
1836	0	1	0	0	0
1907	0	0	0	0	1
1932	0	1	0	0	0
1933	0	1	0	0	0
1938	1	0	0	0	0
1939	1	0	0	0	0
1953	1	0	0	0	0
1954	0	1	0	0	0
1989	0	1	0	0	1
2011	0	0	0	0	1
2021	0	1	0	0	0
2023	0	1	0	0	0
2024	1	0	0	0	0
2321	0	0	0	0	1
2340	0	0	1	0	1
2387	0	1	0	0	0
2462	0	1	0	1	1

## Sheet: 2025SourceDataFig2C
edge_num	Var	fold_change
48	GC	-1.37843
61	GC	-1.62202
91	GC	-3.0301
120	GC	-1.87975
320	GC	-1.13647
440	GC	1.47551
512	GC	-1.4122
531	GC	1.77054
665	GC	-1.40162
673	GC	-1.85006
774	GC	-1.41556
778	GC	1.28658
808	GC	1.21999
823	GC	-1.46185
826	GC	-1.36581
832	GC	-1.94906
1032	GC	-1.27317
1034	GC	-1.71261
1035	GC	-1.15673
1082	GC	-1.44279
1365	GC	-1.86818
1725	GC	-1.50784
1759	GC	-1.54396
1784	GC	-2.23497
1799	GC	-1.48229
1938	GC	-1.73358
1939	GC	-1.51416
1953	GC	-1.7441
2024	GC	-1.16651
337	n_1kb	3231.23
416	n_1kb	354.004
428	n_1kb	580.334
801	n_1kb	922.104
832	n_1kb	26204
857	n_1kb	677.15
1064	n_1kb	-1205.83
1237	n_1kb	2.80609
1379	n_1kb	1768.81
2340	n_1kb	1452.21
337	segmentation	271.256
344	segmentation	6.13644
373	segmentation	86.6033
427	segmentation	-18.8002
687	segmentation	-124.018
1118	segmentation	-164.394
1482	segmentation	30.5978
2462	n_seg	817.481
46	totalBases	1.44566
48	totalBases	-2.37559
303	totalBases	3.32901
335	totalBases	-1.654
337	totalBases	2.41463
346	totalBases	-2.76379
352	totalBases	-2.59658
364	totalBases	1.98034
366	totalBases	2.30339
373	totalBases	2.29608
409	totalBases	2.461
417	totalBases	4.21002
428	totalBases	4.28561
429	totalBases	2.45535
433	totalBases	2.26354
665	totalBases	2.00322
691	totalBases	2.06584
774	totalBases	-3.06981
779	totalBases	3.2841
801	totalBases	4.11223
809	totalBases	-3.58988
823	totalBases	-2.12122
826	totalBases	-2.22511
832	totalBases	5.29505
857	totalBases	2.92592
880	totalBases	2.53945
895	totalBases	2.36939
1031	totalBases	1.52713
1034	totalBases	21.8574
1041	totalBases	30.8555
1046	totalBases	3.3014
1063	totalBases	-2.47697
1065	totalBases	7.23771
1071	totalBases	6.43668
1091	totalBases	-3.32171
1118	totalBases	-1.93407
1119	totalBases	1.77988
1129	totalBases	-3.29488
1137	totalBases	-2.49348
1139	totalBases	12.4499
1142	totalBases	3.44593
1354	totalBases	2.71001
1377	totalBases	-2.34238
1379	totalBases	2.4388
1381	totalBases	-3.65817
1439	totalBases	-1.94176
1472	totalBases	2.63418
1547	totalBases	3.42538
1907	totalBases	3.75442
1989	totalBases	-3.59934
2011	totalBases	2.6307
2321	totalBases	6.38523
2340	totalBases	4.86762
2462	totalBases	14.3491

## Sheet: 2025SourceDataFig2D
edge_num	node	var_bis	FC2
665	1581	GC	-0.4871
826	1662	GC	-0.449755
832	1664	GC	-0.962779
346	1422	trophism	-0.00220625
409	1453	trophism	0.00060242
779	1638	trophism	0.000676497
880	1687	trophism	0.000614662
1129	1813	trophism	-0.00155349
409	1453	trophism	0.000141199
832	1664	n_1kb	4.41837
373	1436	segmentation	1.93753
1118	1808	segmentation	-7.36101
346	1422	totalBases	-1.46665
373	1436	totalBases	0.360986
409	1453	totalBases	0.391112
665	1581	totalBases	0.301728
779	1638	totalBases	0.516417
826	1662	totalBases	-1.15387
832	1664	totalBases	0.72387
880	1687	totalBases	0.40474
1118	1808	totalBases	-0.951641
1129	1813	totalBases	-1.72023

## Sheet: 2025SourceDataFig2E
edge_num	node	fold_change
46	1274	1.44566
355	1427	5.339
373	1436	2.29608
409	1453	2.461
532	1512	8.17888
665	1581	2.00322
691	1594	2.06584
779	1638	3.2841
832	1664	5.29505
880	1687	2.53945
1031	1760	1.52713
1041	1767	30.8555
1046	1770	3.3014
1907	2198	3.75442
2321	2404	6.38523
346	1422	-2.76379
826	1662	-2.22511
869	1682	-6.2043
1026	1758	-2.49717
1091	1792	-3.32171
1118	1808	-1.93407
1125	1811	-3.4219
1129	1813	-3.29488
1381	1940	-3.65817

[truncated: 38 more sheets: 2025SourceDataFig3A, 2025SourceDataFig3B, 2025SourceDataFig3C, 2025SourceDataFig4A, 2025SourceDataFig4B, 2025SourceDataFig4C, 2025SourceDataFig4D, 2025SourceDataFig5B, 2025SourceDataFig5C, 2025SourceDataFig5D, 2025SourceDataFig5E, 2025SourceDataFig6A, 2025SourceDataFig6B, 2025SourceDataFig6C, 2025SourceDataFig6D, 2025SourceDataFigS1, 2025SourceDataFigS2, 2025SourceDataFigS3, 2025SourceDataFigS4, 2025SourceDataFigS5 …]
