# Supplementary material for: Phylogenomic signatures of repeat-induced point mutations across the fungal kingdom
Source: PLoS Biol. 2025 Oct 15;23(10):e3003433. doi: 10.1371/journal.pbio.3003433 (PMC12543289; doi:10.1371/journal.pbio.3003433)
Supplement: S2 Data — (NEWICK) [file pbio.3003433.s043.newick]

(((((((((((((((((((((((((Aaoarxi:0.1540850318,(Lopmacro:0.1206691675,(Spofimet:0.1351049129,Wesornat:0.1146590586)100:0.0583261445)100:0.0161875622):0.0203708895,((((((((((((((((AltMG1:0.0020159841,Alttenui:0.0017215326)100:0.0003413407,Altalter:0.0011789478)100:0.0009441049,Altarbor:0.0033269059)100:0.0010520323,Altgaise:0.0028676428)100:0.0505981956,((((Bipmaydi:0.0101094979,Bipsorok:0.0095435807)97:0.0008853086,(Biporyza:0.0133027186,(Bipvicto:0.0015249897,Bipzeico:0.0018560292)100:0.0066871629)100:0.0012766182)100:0.0343727202,Exsturci:0.0436583735)100:0.0202141659,Stelycop:0.0378706047)100:0.0198700799)100:0.008884569,(Pyrsemin:0.0363651485,(Pyrtere:0.0125947029,Pyrtrrep:0.0147674006)100:0.0161066912)100:0.0434018518)100:0.0188544112,Decgaude:0.0702522385)100:0.0202163722,Claelyna:0.065733589)100:0.0248850624,(Lepmacul:0.0511653569,Pletrach:0.034818387)100:0.0675111415)100:0.0128326562,(Cucberbe:0.0623146719,PyrDS3sA:0.0902208862)100:0.0179522131)100:0.0185404667,((((Ampquisq:0.0706001191,StaSRC1l:0.0560337245)100:0.015200472,Parnodor:0.0657884936)100:0.0162685361,Ophdisse:0.0769388766)100:0.0101164845,Setholmi:0.0648802994)100:0.0366779384)100:0.0176302963,(((Ascrabie:0.0388853779,Lizempir:0.0400046122)100:0.0087584433,(((Curkusan:0.024560008,Epinigru:0.0372887721)100:0.0290837077,(Didexigu:0.042259032,(Didheter:0.0194594737,Didkerat:0.0243859415)100:0.0108736011)100:0.0187410827)100:0.0100385416,Macanomo:0.0251773803)100:0.0091642853)100:0.0915382863,Dotsymph:0.1000779022)100:0.0155646371)100:0.0754013321,(((Bimnozel:0.0669857952,(Karrhodo:0.0260760695,Parsporu:0.0237782012)100:0.0440013876)100:0.0876793271,(((Byscirci:0.0627127349,Maseburn:0.0759348857)100:0.0367174682,Permacro:0.1049000194)100:0.041615127,Lenfluvi:0.0968860263)100:0.0149515935)100:0.0171533456,Trepertu:0.0868924176)100:0.0262984615)100:0.0143043247,Corcassi:0.1275834995)100:0.0128113604,Masphaeo:0.1542560393)100:0.0146004083,(Melpupyr:0.0541617379,Plesipar:0.0811574905)100:0.0766224271)100:0.0141327313)100:0.0110367366,Amnligni:0.1754442645)100:0.0094478046,(Didenali:0.1130035777,(Lopnucul:0.1200673327,Polfusc:0.1499629211)100:0.0231330913)100:0.0276756833)99:0.0212777139,(Cloaquat:0.0896773242,Liningol:0.0725466354)100:0.0491151448)100:0.0219548104,Zoprhizo:0.0940545288)100:0.0345956306,Delconfe:0.1519476641)100:0.0843546031,((Cengeoph:0.0475244711,Glostell:0.039450403)100:0.0651707223,(Leppalus:0.1145101514,(Lopmytil:0.0282818153,Mytresin:0.0252760929)100:0.1503371184)99:0.0196768249)100:0.0342291271)100:0.0645192765,Psehyper:0.3233592869)100:0.0339333175,(((Aplpruni:0.1321784753,(((Botdothi:0.0423310748,Macphase:0.0399639031)100:0.0230913417,((Dipcorti:0.0358753885,Dipseria:0.0268718068)100:0.0261307109,Lastheob:0.0355230029)100:0.0346967748)100:0.0169124092,Neoparvu:0.053625884)100:0.0926735243)100:0.042563965,Sacprote:0.1725622947)100:0.0817166984,Conapoll:0.2143976351)99:0.0221598126)100:0.0182505799,(Linrhizo:0.3053391282,Patatrat:0.2432725016)91:0.0339841247)99:0.0198011297,((Aulheder:0.2860708197,Rhiligny:0.2687248935)100:0.0413391912,(Erebilat:0.3653452105,(Micmicro:0.39462322,((Totfusce:0.2001266517,((Veneffus:0.0463392995,(Veninaeq:0.0338019705,Vennashi:0.0353280516)100:0.0240146806)100:0.1793229531,Vergallo:0.2645252374)100:0.0374858591)100:0.0496078814,Tribispo:0.2620944097)100:0.0355843997)100:0.0568836241)100:0.0251341205)100:0.0322015676)91:0.0311241,((((((((((Acirichm:0.1785311278,Piehorta:0.3867721495)100:0.03003552,Ternubil:0.1694507644)100:0.034530018,((Baupanam:0.1570603367,Frisimpl:0.1947808758)100:0.0341973846,Horthail:0.1999251293)100:0.0193748258)100:0.0392909652,Neoacido:0.237332133)100:0.0233057427,(((((((Cerberte:0.0143793164,Cerbetic:0.0098430756)100:0.0180082289,(Cerzein:0.0272281247,Cerzemay:0.0228193941)100:0.0156842063)100:0.058572674,Sphmusiv:0.1054876037)100:0.0923692559,(((Pseeumus:0.0233127318,Psemusa:0.0275989458)100:0.0037695545,Psefulig:0.0131633412)100:0.0096043468,Psefijie:0.0314110786)100:0.1141770062)100:0.0499335546,(Dotsepto:0.1498283661,Zascella:0.1146035379)100:0.030684662)100:0.0165735846,(Ramcocyn:0.1417674919,(Zymbrevi:0.0110921339,Zymtriti:0.009496602)100:0.1242101641)100:0.0612076297)100:0.0325026248,Disacicu:0.2387918506)100:0.0450622555)100:0.0281992855,Pelfruct:0.2934319097)100:0.0248438762,Polcitr:0.256799126)100:0.1322964234,((((Aurmelan:0.0293662505,Aurnamib:0.0354710008)100:0.0087150783,(Aurpullu:0.0360899501,Aursubgl1:0.037680423)100:0.0069609575)100:0.147567407,Delstrob:0.1658287581)100:0.0694497933,(((Elsampel:0.0902974964,Elsfawce:0.0654358873)100:0.0486098378,(Elsaustr:0.077557442,Sphmurra:0.0959501186)100:0.0245086781)100:0.0817497835,Myrduria:0.150136088)100:0.1429980447)100:0.0549095521)100:0.0928943338,Cryminte:0.2072928335)100:0.0256949429,Virviren:0.3049119243)100:0.0240661499)100:0.0732670067,Xylhevea:0.2571477772)100:0.0231137602,(((((((Artuncin:0.0467111006,(Miccani:0.0365312195,(Nangypse:0.0300772973,(((Tribenha:0.0041565862,Triverru:0.004848196)100:0.0052074983,((Trirubru:0.0135115682,Trisouda:0.0005188338)100:0.0010576566,Triviola:0.0015129051)100:0.0114730946)100:0.0020179044,((Triequin:0.003650004,Tritonsu:0.013888675)100:0.0025625183,(Triinter:0.0016373038,Trimenta:0.0011678477)100:0.0010089016)100:0.0095238879)100:0.0251773975)100:0.0305993628)100:0.0241399303)100:0.1731619428,((Cocimmit:0.0045754695,Cocposad:0.0063318129)100:0.0694868158,Uncreesi:0.0891256656)100:0.1088776865)100:0.0449849908,(((((((((Bladerma:0.0011234672,Blagilch:0.0012031135)100:0.0149574389,Blapercu:0.0388627852)100:0.0051105257,Blasilve:0.0235101614)100:0.0062776307,Blaparvu:0.0254254885)100:0.0210616394,Hiscapsu:0.0753774802)100:0.014691852,((Emepaste:0.030076476,EmmCAC2:0.0496251935)100:0.0181731951,Emmcresc:0.026892297)100:0.0066916597)100:0.0249754484,(Parbrasi:0.0156458346,Parlutzi:0.0222432548)100:0.0779240954)100:0.0196282862,Helgrise:0.0708746031)100:0.0906908451,Polhystr:0.1687423022)100:0.0295396908)100:0.026338914,Ascapi:0.370987301)100:0.0351055526,(((((((AspHF37:0.1031542349,Aspscler1:0.0762070504)100:0.0681205843,((((((((((Aspacule1:0.0030549425,(Aspbrunn:0.0019070022,Aspfijie:0.0067485328)100:0.0018709777)100:0.0025298819,Aspacule2:0.0061250989)100:0.0046259167,((Aspindol:0.004174068,(Aspjapon:0.0004887701,Aspviola:0.0005901012)100:0.0033336701)100:0.0022140343,Aspuvaru:0.0074103263)100:0.0056224113)100:0.0195152873,Aspsacch:0.0360119206)100:0.0104744125,Asphomom:0.0273416613)100:0.070362838,((((((Aspawamo:0.0011750524,Aspwelwi:0.0008723224)100:0.0013878224,(Aspnige:0.0011409898,Aspphoen:0.0014503931)100:0.0005276768)100:0.0077322285,((((Aspcosta1:0.0027037526,Asptubin:0.0024437871)100:0.0006916072,Aspneoni:0.003106559)100:0.0010188201,(Aspeucal:0.0049987152,((Aspkawac:0.0013896321,Aspluchu:0.0010262826)100:0.0004014424,Asppiper:0.0022968143)100:0.0017249333)100:0.000825843)100:0.0010792965,Aspvaden:0.0044816132)100:0.0074816471)100:0.0054413501,Aspbrasi:0.0124268435)100:0.0346534165,((Aspcarbo:0.0126216226,Aspscler3:0.0120401322)100:0.0080021556,(Aspiberi:0.019544352,Aspscler2:0.0146924029)100:0.0052106625)100:0.0226880881)100:0.0204272625,(Aspellip:0.03784362,Aspheter:0.0425667322)100:0.0338867959)100:0.0261626244)100:0.0347834367,(((Aspcalid:0.0307932163,Aspustu:0.0367478249)100:0.0451862736,((Aspmulun:0.0389445029,Aspnidul:0.0453438292)100:0.0270066581,(Aspsydow:0.0159300486,Aspversi:0.0183197514)100:0.0463368543)100:0.0271538624)100:0.042176356,(Aspochra:0.0015082684,Asprambe:0.0018092967)100:0.0759839494)100:0.0554072212)100:0.0125898319,(((((((Aspallia:0.0008034892,Aspburne:0.0008546894)100:0.0421364337,Aspcorem:0.0524880478)100:0.006578266,(((((((Asparach:0.0030896329,(Aspparas:0.0010101302,Asptrans:0.0010514295)100:0.0012382116)100:0.0004510602,Aspnovop:0.0039026223)100:0.0008017138,Aspsergi:0.0037519292)100:0.0030778955,((Aspflavu:0.0007392656,Asporyza:0.0008676611)100:0.003186874,Aspminis:0.002424338)100:0.0030523702)100:0.0091093363,(((Aspcaela:0.0007893753,Asppseud1:0.0131690597)100:0.0043154258,Asppseud3:0.0067588793)100:0.001076757,Asptamar:0.0080528189)100:0.0080436173)100:0.0028436693,(Aspbomby:0.013229588,(Aspnomiu:0.0074131707,Asppseud2:0.0021239105)100:0.0089763834)100:0.0089817186)100:0.0055193132,Aspberth:0.0282471119)100:0.0234867723)100:0.0134456629,(Asphanco:0.0289895106,Asplepor:0.0269314042)100:0.0266033565)100:0.0163774806,Aspavena:0.0791367439)100:0.0364102904,(Aspsteyn:0.0688074654,Asptanne:0.0781664609)100:0.0398364936)100:0.0160355875,(((Aspcampe:0.00903138,Aspcandi:0.0075267274)100:0.0106359596,Asptaich:0.0116830369)100:0.1197183963,Aspterre:0.0884417862)100:0.0175442203)100:0.0096102426)100:0.0169198824,(Aspclava:0.0593384316,((((Aspfeli:0.0130477848,Aspudaga:0.0118143561)100:0.0044986054,((Aspfisch:0.005650627,Aspfumig2:0.017223921)100:0.0034754283,((Aspfumig1:0.0086281731,Aspnovof:0.0129514623)100:0.0012525151,Asplentu:0.0100155749)100:0.0007364612)100:0.0060203092)100:0.0068544555,(Asphirat:0.0138044207,Aspturco:0.0084800341)100:0.0104641074)100:0.0086161017,Asptherm:0.016070048)100:0.031964731)100:0.0541555358)100:0.0174095842,((Aspcrist:0.0161163268,(Aspglauc:0.0106081878,Asprube:0.017225152)100:0.0144536339)100:0.1093449337,Aspwenti:0.0931318329)100:0.0197226114)99:0.013783203)100:0.0159489413,((((PenS1M29:0.0410952389,Penoxali:0.0323765478)100:0.0471215403,(Penbrasi:0.0353785014,(Penrolfs:0.0217621081,Pensubru:0.0144010408)100:0.0136138106)100:0.0158368502)100:0.0539456475,(Pendecum:0.0810581073,Pensteck:0.1074200315)76:0.0136745153)100:0.0265630428,((Penantar:0.0235940212,Penarizo:0.0161235173)100:0.0496474288,((((((Pencamem:0.0052495537,Pencrust:0.0108267972)100:0.0014876776,(Pensolit:0.0009103301,Penstr:0.0036665241)100:0.005259684)100:0.0021772342,((Penfrei:0.0051452664,Penpolon:0.003899199)100:0.0043827267,Pennordi:0.0147977504)88:0.0008381937)100:0.0095798226,(Pendigit:0.0284200025,(Penexpan:0.0120790081,Penitali:0.0166871299)100:0.0029737772)100:0.0044269153)100:0.0047415163,((Pencopro:0.0223045571,Pengrise:0.0250617503)100:0.0076728302,Penvulpi:0.0286821252)100:0.010540308)98:0.0070991028,(((Penchrys:0.00013758,Penruben:9.15225e-05)100:0.0080633912,Penflavi:0.0060176606)100:0.0026858275,Pennalgi:0.0099268396)100:0.0156407353)100:0.0540097534)100:0.0601935288)100:0.0901229435)100:0.0155760044,Monpurpu:0.1456549996)100:0.0229999362,Penzonat:0.1468337414)100:0.0496361431,Bysspect:0.1209471156)100:0.0184488255,(Elagranu:0.1759662823,(((((((((Penoccit1:0.0035872538,Talpinop:0.0017877532)100:0.0002166966,Talcellu:0.0021381413)100:0.006748133,Talverru:0.009111575)100:0.0104446146,Talamest:0.0238019069)100:0.0089977335,Talmarne:0.0298684959)100:0.0212840478,Talstipi:0.0405528347)100:0.0426767801,Talatror:0.0778435144)100:0.0486210258,(Talislan:0.027355455,Talrugul:0.0346599508)100:0.0861238593)100:0.0925461026,Rasemers:0.0848396963)100:0.0311814775)100:0.0270195337)100:0.0664347489)100:0.0885855704,(((((((((Capcoron:0.0596233867,Capepimy:0.0686663013)100:0.0165523556,Exoderma:0.0741520463)100:0.0519253069,Rhimacke:0.1003759996)100:0.0155150266,(((Exooligo:0.0389106496,Exospini:0.0374056963)100:0.0662345774,Exoxenob:0.0662389028)100:0.036425711,Exosider:0.1005544179)100:0.0362654805)100:0.0130327475,(((Clabanti:0.0138753513,Clapsamm:0.015488289)100:0.0302142277,((Claimmun:0.0288768649,(Fonerect:0.0405061932,Fonmulti:0.0337228266)100:0.0070750503)100:0.0047651855,((Fonmonop:0.0041591167,Fonpedro:0.0045882806)100:0.0045694236,Fonnubic:0.0075357481)100:0.0390969706)100:0.0125395485)100:0.0564906175,((Clacarri:0.0197271174,Clayegre:0.0286483231)100:0.0174328086,Phiameri:0.0346267239)100:0.0795503697)100:0.0561478092)100:0.0279944397,(Exoaquam:0.110061622,Exomesop:0.1437609296)100:0.0492942951)100:0.0782933297,(((ChaCBS11:0.0499396561,ChaCBS12:0.0467561002)100:0.0239489582,(ChaCBS13:0.0359990909,ChaCBS14:0.0328015222)100:0.0449625183)100:0.197526809,(Cypeurop:0.1122432006,Phiattin:0.1778318449)100:0.1041349894)100:0.0581885033)100:0.1253162106,Endpusil:0.2349521294)100:0.0585639241,Phachlam:0.2657494534)100:0.100259432)100:0.0861690731,(Laspustu:0.1679878298,(Letcolum:0.0055823958,Letlupin:0.004208654)100:0.2294041276)100:0.1027394785)100:0.0347443471)95:0.0433223087,(((((((((Acrchrys:0.1079290478,Geomorbi:0.1629623306)100:0.0888114016,((((Akalecan:0.0583186783,((Beabassi:0.0111756366,Corbrong:0.0121514347)100:0.0421264089,((Corfumos:0.0672144359,Cormilit:0.0626356071)87:0.0076821075,Corjavan:0.0444914016)87:0.0112194544)87:0.0102072518)100:0.117223296,Torhemip:0.1858873813)100:0.0578452605,(Escweber:0.1718534998,(((Triarund:0.031695424,(Triasper:0.0128319999,(Triatrov:0.0114624463,Trigamsi:0.0118906055)100:0.0153919483)100:0.045710449)99:0.0144589693,((Triguizh:0.0050714501,(Triharzi:0.0054890787,Trilenti:0.0047683596)100:0.0021755587)100:0.0191398216,Triviren:0.0188706063)100:0.019338068)84:0.0142226286,(Tricitri:0.0183011204,(Trilongi:0.0272837168,(Triparar:0.0059601189,Trireese:0.0042339088)100:0.0077361143)100:0.0081065452)100:0.0348567456)100:0.083470306)100:0.0470140146)76:0.0180077445,(((Clapurpu:0.1420389482,(Moeliber:0.1405443004,Ustviren:0.134330285)47:0.014260691)100:0.018378904,((((Metacrid:0.0162554413,(((Metaniso:0.0019552686,Metbrunn:0.0024265399)100:0.0039476845,Metrober:0.0035652395)100:0.0024974853,(Metguizh:0.0029396111,Metmaju:0.0044590481)100:0.0021785168)100:0.0113584637)100:0.01974063,Metriley:0.0697310054)67:0.0101333292,Metalbu:0.0700944543)99:0.0224557146,Pocchlam:0.0548144275)100:0.0367817509)100:0.0613414253,((((CorRAO2:0.1181358176,(((Ophcaflo:0.0331178334,Ophcaruf:0.0249351558)100:0.084135176,Ophunila:0.076848252)100:0.0206641709,((Ophcaleo:0.0341075495,Ophfurca:0.0381883415)100:0.0180400794,Ophcasau:0.0426316978)100:0.0631833279)100:0.1155018662)99:0.0228037307,(Hirminne:0.1119278634,Ophsinen:0.1058561209)100:0.0175701924)99:0.0225405099,Ophaustr:0.2375079263)100:0.0189181857,((Dreconio:0.1408344402,Purlilac:0.0852003665)100:0.0224845515,((Tolcapit:0.0555614074,Tolophio:0.0332526775)99:0.0074809002,Tolparad:0.0429930886)100:0.0458274198)100:0.0170528656)100:0.0322003274)100:0.0269978267)76:0.0171368203)92:0.0189002263,(((Cylhubei:0.0673934484,Neoditis:0.0617069327)100:0.0468596285,((((((((FusAF4:0.0050010714,((Fuseuwal:0.0062917899,Fuskuros:0.0017344955)77:0.0003850589,Fusflori:0.0019657674)77:0.00037832)100:0.0007620285,Fusambro:0.0024445017)100:0.0014696473,FusAF6:0.0036098783)100:0.0048676715,FusAF8:0.0067588598)100:0.0058217443,Nechaema:0.013295751)100:0.0519941992,(Fusalbos:0.0066621219,Fusdecem:0.0089913483)100:0.0401981589)94:0.0087144674,Fuszeala:0.0670017706)94:0.0100146853,((((((((((FusNRRL1:0.0028520674,Fusmangi:0.003963558)100:0.0009583095,(Fusfujik:0.0032194271,(Fusglobo:0.0089925664,Fusproli:0.0024003429)100:0.0004617722)100:0.001279102)100:0.0059192021,((Fusacuta:0.0066194911,((((((Fuscoici:0.0151311686,Fusverti:0.0118552813)100:0.0016276716,(Fusnapif:0.012850523,Fustjaet:0.005241461)100:0.0017475605)100:0.0007680005,Fuspseud1:0.0049201022)100:0.0007744427,((Fusdenti:0.0098250271,Fuspseud2:0.0051047533)100:0.0003965482,Fusnygam:0.0040779221)99:0.0004519165)100:0.0029091984,Fusmunda:0.0070341661)100:0.0008158624,Fusphyll:0.0082301543)97:0.0009412503)97:0.0006296786,((((Fusagapa:0.0119270778,Fuscirci:0.0028951495)69:0.0057882821,(Fusantho:0.0023175418,Fusbulbi:0.0043785401)69:0.0002217074)69:0.0003405442,Fussubgl:0.0037522996)69:0.0005088052,Fusmexic:0.0035990237)100:0.0075012899)100:0.0007020444)100:0.0008821522,FusNRRL2:0.0126395168)100:0.0050601897,(Fusgadit:0.0148251516,(Fusodora:0.0015410642,Fusoxysp:0.0022542664)100:0.0035252814)100:0.0009351047)100:0.0182007664,Fusbeomi:0.0240696676)100:0.0151023681,Fusaustr1:0.0347313754)100:0.0140625882,((((((((Fusaustr2:0.001771739,Fusgrami:0.0022949724)100:0.0021518712,Fusculmo:0.0125527907)100:0.0024155558,Fuspseud3:0.005072316)100:0.0156154687,(Fuslangs:0.0044168215,Fussporo:0.0022603114)100:0.0074938646)100:0.0025495817,(Fuspoa:0.012181196,Fusvenen:0.0113958717)100:0.009053703)100:0.0132947072,Fuslongi:0.0292638291)100:0.0086174328,(Fuscoffe:0.0079959655,Fusflage:0.0077571368)100:0.0265341808)100:0.0302035934,(Fusavena:0.0294248411,Fusheter:0.0293266964)100:0.023685335)100:0.0056721183)100:0.0149596155,Fussarco:0.0339156915)100:0.0102710029,FusNRRL3:0.0510484426)100:0.0415430088)100:0.0478933648)100:0.0227126871,Stynorve:0.1245536907)100:0.040985048)53:0.0181869916,(Stachart:0.0076873453,Stachlor:0.0086572342)100:0.1629646758)100:0.0958272608,(((((((((Colaenig:0.0044120828,Colvinif:0.0038717526)100:0.0009175432,Colfruct:0.0030941367)100:0.0008361828,(Colsiame:0.002893477,Coltropi:0.0034969393)100:0.0004501662)100:0.0005173967,Colasian:0.0046619429)100:0.0012923148,Colgloeo:0.006068806)100:0.0529898904,Coltrunc:0.0397473761)100:0.0115358739,(((Colmusic:0.004599507,Colpluri:0.004516762)100:0.0018379519,Colsoja:0.0053953301)100:0.0562614836,((Colorbic:0.0017803893,Colsida:0.0020936866)100:0.000293037,(Colspino:0.003045712,Coltrifo:0.0031701189)100:0.0003939799)100:0.0814545063)98:0.0096071133)99:0.014837572,(Colchlor:0.0587572795,((((Colfiori:0.0058242307,((Colnymph:0.0077051992,Colscovi:0.0024381672)100:0.0010299773,Colsimmo:0.0041036591)100:0.0031747204)100:0.0059331998,Colsalic:0.0156864946)100:0.0107768597,Colorchi:0.0218091875)100:0.0364294156,(((Colgrami:0.018807592,Colsubli:0.0196870724)100:0.019366141,(Colincan:0.0089503039,Coltofie:0.009405433)100:0.0075210084)100:0.0060822578,((Colhiggi:0.0036426589,Colshiso:0.008512365)100:0.0035981544,Coltanac:0.01305056)100:0.0259459203)100:0.0162868397)100:0.0205572296)100:0.0141238637)100:0.0906696786,(Sodalkal:0.1559663296,((Veralfal:0.0356016099,Vernonal:0.0025768509)100:0.0062381519,(Verdahli:0.0053580719,Verlongi:0.08447044)100:0.0047340342)100:0.1259724402)100:0.0714830587)100:0.0667446194)99:0.0229021509,(((Cerfimbr:0.0021812604,Cerplata:0.014831585)100:0.1236429391,Thipunct:0.1273353503)100:0.2425463899,(Lomproli:0.0738827375,Sceapios:0.0705473451)100:0.1917253338)100:0.0813080711)100:0.044160603,((((((((Chaglobo:0.0890922117,Thetherm1:0.0666681168)100:0.0284609617,Theterre:0.077261352)100:0.0207892752,Madmycet:0.0866062849)100:0.0207690768,Chatherm:0.1698314096)100:0.0334130794,(Podanser:0.0054676068,Podcomat:0.0025708347)100:0.1745456314)100:0.0396705607,((Neucrass:0.0038102989,Neutetra:0.0056155998)100:0.0205918178,Sormacro:0.0310285124)100:0.1623996281)100:0.0771732089,(Conligni:0.1152087897,Conpulve:0.1552279075)100:0.0895110906)100:0.0476351924,((((Conlustr:0.0987531053,Cryparas:0.0744727914)100:0.0776144146,((Cytleuco:0.062864211,(Valmal:0.0377865548,(Valmalic:0.023629894,Valsordi:0.0306916965)100:0.0235858303)100:0.0157554559)100:0.0451998347,(Diaampel:0.0365925766,Diahelia:0.0520991393)100:0.0735807692)100:0.0357287852)100:0.1301075416,Phaminim:0.1362206186)100:0.0497600905,(((Gaetriti:0.0405769942,Magpoa:0.0577560734)100:0.1015076445,(((PyrCBS1:0.014521071,Pyroryza:0.0134003011)100:0.0045151019,Pyrgrise:0.0156886007)100:0.0058606301,Pyrpenni:0.0155181752)100:0.1374900154)100:0.1463571994,((Groclavi:0.157925426,((Ophpicea:0.1387991625,(Spobrasi:0.0199258682,Sposchen:0.0059782992)100:0.093192901)100:0.0473479645,Spoinsec:0.1311396027)100:0.0330545503)100:0.1836251958,Phicurva:0.1636664258)100:0.0361419566)100:0.0307466741)100:0.0193071911)100:0.0385836212)100:0.0284604482,(((((DalEC12:0.030456702,Dalchild:0.0418978776)100:0.0396562784,(HypCI4A:0.0823122756,(HypCO27:0.0065974683,HypEC38:0.0058907947)100:0.050437408)98:0.0138605479)100:0.0551107529,(Rosnecat:0.0837284551,((Xylflabe:0.0468756123,Xyllongi:0.0425743413)100:0.0288492493,((Xylgramm:0.0468525599,Xylmulti:0.0496913543)81:0.0059935849,Xylhypox:0.0525955188)100:0.0216764819)100:0.0148939844)100:0.1148244823)100:0.0277902962,((Eutlat:0.0924115774,(((Mon5C6A:0.0199490557,(((MonCRB9:0.0120682445,Moniberi:0.0233322705)100:0.0013873159,MonMG133:0.0166905618)74:0.0009845074,Monmg162:0.0156931109)100:0.0036660769)100:0.0031608586,MonCRB8:0.0179670177)100:0.0026422048,(MonGIB2:0.0102355234,(MonMC13:0.0003862936,Moncanno:0.0044439809)100:0.0147776618)100:0.0090726556)100:0.0561979981)100:0.0685427107,Micbolle:0.1964765868)86:0.0196125342)100:0.0367774061,(((Neo37M:0.0021326711,Neoclavi:0.0032907967)100:0.0245363117,Pesfic:0.0268950874)100:0.1592245212,Psevexat:0.1352922388)100:0.0562918496)100:0.0950091712)100:0.1378193291,((((((Amoresin:0.081987729,Oidmaiu:0.1297970905)100:0.0557680511,(((((Blugrami:0.2383564564,((Erynecat:0.112761307,(Erypulch:0.0358312366,Oidneoly:0.0620372463)100:0.0433788183)100:0.106864286,(Golcicho:0.0481970984,Golmagni:0.0520706098)100:0.1444943245)100:0.0880991656)100:0.142561459,((CadDSE10:0.0370736795,(Rhyagrop:0.003755549,(Rhycommu:0.0033640022,Rhysecal:0.0033284972)100:0.0011562656)100:0.0683263013)100:0.033723526,(Marbrunn:0.093005021,Marcoron:0.0833226137)100:0.0316639321)100:0.0583777941)97:0.0124800366,((HelDMI_D:0.0519118991,Phisubal:0.0706960025)98:0.0135176959,Phiscopi:0.0706439435)100:0.0851893825)99:0.0128053507,(((Chalongi:0.0209857432,Hyavaria:0.0236852598)100:0.0180763387,Hyabicol:0.0421823956)97:0.012736111,Pezerica:0.0448011566)100:0.071226645)100:0.0256830441,(((Cudacicu:0.0995824056,Glalozoy:0.1512629161)95:0.0120780494,Venechin:0.1165701981)100:0.0160875926,((((Lacarid:0.0079459269,Lacwillk:0.0092130591)100:0.0080088515,Laccervi:0.0218777463)100:0.0082123378,((Lachyali:0.013316892,Lacsubti:0.0183796668)100:0.0152900802,Lacoccid:0.0281546176)100:0.0058119299)100:0.06423778,Lacsueci:0.0881462261)100:0.0554069331)100:0.0354306927)100:0.0188456416)100:0.0144070537,(((((((Botaclad:0.015076355,((((((((Botbysso:0.0065487686,Botnarci:0.0260036815)100:0.0013793339,Botglobo:0.0077875117)97:0.0006263536,Bottulip:0.0061899153)100:0.0034595712,Bothyaci:0.0056413231)100:0.0008305178,Botgalan:0.0062866258)100:0.0017399764,(((Botdewey:0.002180343,Botsquam:0.002458464)100:0.0007039563,Botellip:0.0014894022)100:0.0015171769,Botsinoa:0.0056698842)100:0.0046502606)100:0.0017186789,(Botconvo:0.0084845786,Botporr:0.0155135793)28:0.0016368571)28:0.0005456978,(Botfraga:0.0084027056,Botpaeon:0.0077538071)100:0.0016019359)28:0.0017145234)96:0.0028954621,(Botcalth:0.0114801836,Botciner:0.007300789)100:0.0083643327)100:0.0358775269,(Sclcepiv:0.0122009303,Sclscler:0.0412786838)100:0.019924846)100:0.0104445108,(Monfruct1:0.0245479143,(Monfruct2:0.0823503193,Monlax:0.0137370052)100:0.0034344051)100:0.0296994855)72:0.0059842291,Sclborea:0.0500705861)100:0.0741921707,((RutNJR21:0.0065591856,RutNJR23:0.0043285192)100:0.0082971068,RutNJR22:0.0103560145)100:0.0852264354)100:0.09706491,Chlaerug:0.1576396464)94:0.0166077391)95:0.019045791,(Colcrate:0.0156501891,Colcylin:0.0059455963)100:0.1565865898)100:0.0234118434,(Scy3C:0.0889372018,Scyligni:0.0826326448)100:0.1053486135)100:0.0444784796,((((((((Pse03VT0:0.0067796055,Pse05NY0:0.0055793356)100:0.0062085197,PseWSF3:0.0175631033)60:0.00245081,((Pse24MN1:0.0149455518,(PseVKMF1:0.0040243916,Pseverru:0.0010302414)100:0.0046814052)100:0.0052952229,PseVKMF13:0.0057616634)61:0.0073484741)64:0.0029184011,Psedestr:0.0191617547)87:0.0126724513,((PseVKMF12:0.0057231735,PseVKMF14:0.0050243677)100:0.0145469827,PseVKMF6:0.031105065)100:0.007076627)78:0.0084621717,(Pse23342:0.0181600084,(PseVKMF11:0.0006215774,PseVKMF9:0.0028865146)100:0.0193354012)100:0.0072728696)97:0.0049484154,(PseVKMF3:0.0531095924,(PseVKMF5:0.009923414,PseVKMF7:0.0060081929)100:0.0249563173)55:0.0054046274)55:0.0095327913,(((PseVKMF10:5.76005e-05,PseVKMF8:0.005346266)100:0.0027760053,PseVKMF2:0.0061111529)100:0.0048717217,PseVKMF4:0.0065626493)100:0.0191004459)100:0.247369744)100:0.054267694)100:0.1283541868)100:0.1529786708,((((((Artentom:0.0929666727,Dachapto:0.074837862)100:0.0296506238,Dacciono:0.0906196337)100:0.0174941482,(Artflagr:0.0288832191,Artoligo:0.0369904524)100:0.101308416)100:0.0237592003,(Drebroch:0.1026776554,Dresteno:0.0946576392)100:0.0499744211)100:0.0367313519,Daccylin:0.1104733154)100:0.3767459917,((Ascimmer:0.4752959748,Terboudi:0.3396123247)94:0.0517392688,((Ascnigri:0.3171854682,((Pyrompha:0.226989029,Wilmikol:0.1125994981)100:0.0365327175,Sphbrunn:0.1523891891)100:0.0870288099)100:0.0971211378,((Chovenos:0.0421376965,(Tubborch:0.0730076093,(Tubmagna:0.0532684698,Tubmelan:0.0404043934)100:0.008095437)100:0.0178134491)100:0.1527826814,Morconic:0.1907223116)100:0.0811034782)100:0.0860042872)100:0.0632929863)100:0.0514468204)100:0.1458919794,(((((((((((((((((((Aciacule:0.2458308353,Kodlaeti:0.1615089519)99:0.0661241549,(Canresti:0.0902024333,Kodohmer:0.115134049)100:0.1384724021)100:0.1301751504,(((Suhcanbe:0.1037271898,Suhember:0.1130750704)100:0.0252089459,Suhtanza:0.1077923589)100:0.0614228644,Suhpyral:0.1682954322)100:0.0757614894)85:0.026647687,(((Teucrete:0.0317803974,Teukruis:0.0275216599)100:0.0550129487,Teugatun:0.1016766008)100:0.1130738261,Wicfluor:0.2499477382)100:0.0353055631)85:0.0275841405,(((((Canalbic:0.0291715277,Candubli:0.0340871359)100:0.1266791319,(Canmalto:0.1020275331,(Cansoja:0.1292979965,Cantropi:0.061111621)100:0.0758438151)100:0.033271409)100:0.0781102695,(Cancoryd:0.368084634,((Canortho:0.0680114002,Canparap:0.0891849095)100:0.141114492,Lodelong:0.209646578)100:0.0937357623)100:0.0274963867)100:0.0528537296,((((SpaJA1:0.0910871001,Spagirio:0.0615284268)100:0.0935382711,Spaarbor:0.0980575309)100:0.0227671748,Spapassa:0.063060998)100:0.1369607229,(Spagorwi:0.0601569748,Spahager:0.0500974964)100:0.1524558329)100:0.0487700696)100:0.0860991761,(Schligno:0.1179690272,Schstipi:0.1392495539)100:0.0822365041)70:0.0287158274)56:0.0249635869,Diurugos:0.5212715753)99:0.0360097534,(Pricarso:0.2069193433,((Pricasti:0.0776166868,Prihaplo:0.1038904806)100:0.0427869945,Primediu:0.1312141875)100:0.0754805267)100:0.1406310269)98:0.0248953856,(((Canauri:0.1028207349,(((Canduobu:0.0156493813,Canpseud:0.008083705)100:0.0431458763,Canhevei:0.0651582751)100:0.0321989465,Canhaemu:0.0722889667)100:0.041502425)100:0.1646041358,((((Canblatt:0.0996021305,Caninter:0.1000999899)100:0.0759249952,(Canfruct:0.116894841,Clalusit:0.155037323)100:0.1027587744)100:0.028680211,(((Cangolub:0.1292682046,(MetJCM3:0.0992367849,(Metbibic:0.1358569104,(Metpersi:0.0100638482,Metpulch:0.0101164101)100:0.1102737716)100:0.0213545355)100:0.0206058066)100:0.0711622033,Canwanch:0.2018476557)100:0.0455916241,(Canhawai:0.1395755123,((((Metaberd:0.0151258642,Metshivo:0.0163352237)100:0.0247806993,Methibis:0.0527207257)100:0.0755526374,(((Metarizo:0.0713747103,((Metbowle:0.0120296674,Metdekor:0.012526398)100:0.0082035889,Metsimil:0.0158926916)100:0.0859846661)100:0.0168453736,((Metborea:0.0186950311,((((Metcerra:0.0111640302,Metsanta:0.0076514917)100:0.0023724179,Metconti:0.0086675038)100:0.0059739319,(Metlochh:0.0104145017,(Metmamar:0.0055385153,Metmamat:0.0049926596)100:0.0082958675)100:0.009445936)100:0.0035103379,Metipomo:0.0117803268)100:0.0025778069)100:0.0121787984,(((Methamak:0.0113682267,Metmauin:0.0092372694)100:0.003013872,Methawai:0.0129350514)100:0.0254913043,Metkamak:0.0216134066)100:0.0113385693)100:0.0397006655)100:0.0189696249,(Metdrake:0.0050271445,Metprote:0.0074516575)100:0.06077562)100:0.0175876901)100:0.0350717939,Metkipuk:0.1105338924)100:0.0660935528)100:0.1105667337)100:0.0869209764)100:0.0252261022,Canorego:0.1793029513)100:0.0323072695)100:0.160952404,(((Cangoto:0.0719595138,(Canrhagi:0.0162163537,Hypheimi:0.0590720061)100:0.0545673662)100:0.1238078683,Danontar:0.2303151636)100:0.0333360519,(Hypburto:0.1613414174,Hyphomil:0.192240634)100:0.0450656746)100:0.0629643691)100:0.0457898964)54:0.0149453481,((((((Debfabry:0.0189093677,Debproso:0.042577765)100:0.008987206,Debsubgl:0.0555351807)100:0.0153024746,Debhanse:0.0515792164)100:0.0364395469,Debnepal:0.1083906689)100:0.042739626,Debmaram:0.160668279)100:0.0624418688,Milacaci:0.2608190976)100:0.0585236305)99:0.0209384007,((Canascal:0.307217811,((Cangorga:0.2728754405,Cantamma:0.1657474167)100:0.1010733813,(((Yamnakaz:0.1430329636,Yamphilo:0.1261082679)100:0.1117500286,Yamtenui:0.1869991849)100:0.0492597395,Yamscoly:0.2415131708)100:0.0444144581)100:0.1438847525)97:0.0369612352,(Canathen:0.120380769,((Cancarpo:0.0128941632,(MeyJA9:0.0008869933,Meycarib:0.0010211366)100:0.0141469064)100:0.0113866249,Meyguill:0.0670695802)100:0.0696764781)100:0.2510557652)91:0.0212409978)99:0.0401514919,((Canfrag:0.1497107661,Kurcleri:0.0599097897)100:0.2225816332,Canschat:0.3129957955)100:0.0779070114)100:0.1999640301,(Cepalbid:0.1652427481,Cepfragr:0.1986908482)100:0.1733544516)100:0.0590432758,Babinosi:0.4639086537)100:0.0617127388,((((((((((((Ambambro:0.0980193745,Ambphile:0.0636852851)100:0.0186746168,Amborego:0.1017484272)100:0.1086843857,Ambmonos:0.2024816529)100:0.02981444,(Ambkashi:0.1893120436,(Ambpseud:0.1755228142,Ambvande:0.1312331228)100:0.092270463)100:0.0302726185)100:0.0504865634,Ambmalee:0.2815411141)100:0.0869401619,((((Breanoma:0.118292746,Brebruxe:0.0787750163)100:0.1741758922,Brecuste:0.3059228796)100:0.0818488567,Brenaard:0.1847152131)100:0.1918346885,(((((((Canincon:0.1351969354,Picnorve:0.0591177036)100:0.2106902419,Pickudri:0.2296156399)93:0.0360785437,(Picexigu:0.2286203823,(Picmembr:0.1940642295,Picoccid:0.1804762062)100:0.0327676347)100:0.0334610814)93:0.0190959958,(Picheedi:0.1341710555,Picnakas:0.1372674301)100:0.1477965474)100:0.0387202687,(Cansorbo:0.3910467607,Picterri:0.2482163154)100:0.0546189235)100:0.1167683937,(Marabies:0.3915005924,((((Satdispo:0.0316772945,(Sathagle:0.0166543624,Satserra:0.0392253391)100:0.0191969302)100:0.0329798411,Satzarue:0.0867880978)100:0.053794707,Satsaito:0.096565697)100:0.096215823,(Satmendo:0.163926988,Satsilva:0.2732781642)100:0.0905189174)100:0.1423032527)100:0.1013835517)100:0.0744956847,(Kredelft:0.0557197251,Krefluxu:0.1211701325)100:0.1839935898)100:0.1382319683)100:0.0661383741)100:0.0407600754,(((Canarabi:0.1854832023,(Ogametha:0.1151179575,Ogatreha2:0.100950679)100:0.1263041591)100:0.0328677959,(Oganitra:0.2186568216,Ogapilis:0.1400467204)100:0.0784701021)100:0.0623214672,((((Ogagluco:0.146454345,Ogazsolt:0.122061419)100:0.0258312609,(Ogahenri:0.0889432176,Ogapin:0.0888076149)100:0.0523503906)100:0.1211718005,(Ogakodam:0.2421666664,((Ogaminut:0.0889684096,Oganonfe:0.0695296683)100:0.0776126708,((Ogaparap:0.0189575915,Ogapolym:0.0265486782)100:0.1268645904,Ogaphilo:0.1552672721)100:0.0365242266)100:0.036640628)100:0.1300355083)100:0.0393577885,(Ogapopul:0.2513734392,Ogatreha1:0.2408698281)100:0.0887870049)100:0.0453207093)100:0.0448926738)100:0.0742728845,(((Cansucci:0.3337790492,Ogaramen:0.2965311916)100:0.042700566,Oganagan:0.3475672945)100:0.0424007125,Ogamethy:0.2484853421)100:0.0601991222)99:0.0299561259,Canboidi:0.379806605)100:0.12003717,((Kurcapsu:0.1555527609,Kurmolis:0.1682313815)100:0.247694506,Kurogata:0.3372370557)100:0.0605778239)100:0.046705025,(((Cithawai:0.0975584544,Citmatri:0.0949320793)100:0.1058969469,Citsiame:0.2143790366)100:0.3183547605,(Kompasto2:0.0692183646,(Kompopul:0.0141769833,Kompseud:0.0102553016)100:0.0623701092)100:0.400813321)100:0.0484479732)100:0.0389781134,((Nakholst:0.2172291098,Nakpelta:0.2688480417)100:0.1226456717,(Pettolet:0.0500073816,Petxylos:0.0305746653)100:0.2535407721)100:0.1618409984)100:0.087805927)100:0.041043677,(((Ascasiat:0.3072005212,Ascrubes:0.2987741441)100:0.1989445241,(Saccapsu:0.1733736137,Sacmalan:0.1520261644)100:0.3262902227)100:0.126835451,((((((((Ashacer:0.0438263141,Eregossy:0.0566710544)100:0.2214119379,Erecymba:0.2069910951)100:0.0324294188,(Erecoryl:0.2229587781,Eresinec:0.2245013524)100:0.0416799137)100:0.1223813944,(Kluaestu:0.1930241462,((Kludobzh:0.0996180665,Klulacti:0.0698718042)100:0.0488627804,Klumarxi:0.1322615888)100:0.0901218986)100:0.1450935998)100:0.0431403501,(((((((Lacfanta:0.0708323254,Laclanza:0.06045304)100:0.0660953227,Lacmeyer:0.0959290912)100:0.0727012943,(Lacdasie:0.1625804976,Lacnotho:0.1166970774)100:0.0202263589)100:0.0595577624,((Lacquebe:0.0399866258,Lactherm:0.0415862286)100:0.0988913568,Lacwalti:0.1537512055)100:0.0382342785)100:0.0854094558,Lacmiran:0.294824735)100:0.0273009555,(Laccidr:0.1000169781,Lacferme:0.1056801694)100:0.0804035055)100:0.0614812711,Lackluyv:0.2092380354)100:0.0411663357)100:0.0390376181,(((((((Canbraca:0.0706201138,(Cannivar:0.0571326956,Nakdelph:0.1250332525)100:0.0200035034)100:0.0786959634,Canglabr:0.1544662734)100:0.1675724057,(Cancaste:0.3558916092,Nakbacil:0.2637400773)100:0.0901171858)100:0.035088561,((Sacarbor:0.0842023733,(Saceubay:0.0216453509,Sacuvaru:0.0342179734)100:0.0516520684)99:0.0147439705,(((Sacboula:0.0046226638,Saccerev:0.0007881025)100:0.02878924,Sacparad:0.0554280338)100:0.0248094914,(Sackudri:0.0720358689,Sacmikat:0.0625161209)91:0.0211111091)93:0.0109979145)100:0.1945521244)100:0.0244533279,(((((((((((Kazaerob:0.0211046356,Kazsolic:0.0426770561)100:0.0495887634,Kazunisp:0.057226029)100:0.0406489042,Kazsiame:0.1076956705)100:0.1170568007,(Kaztrans:0.0946107727,Kazyakus:0.0818014064)100:0.1959652419)100:0.0351214628,(Kaznagan:0.2768936093,Kaztaian:0.219235555)100:0.0601046355)80:0.0231353343,Kazbrome:0.1777086062)94:0.0424077468,Kazintes:0.3428760511)93:0.0246646775,Kazafric:0.2378466085)73:0.0286865815,(Kazmarti:0.2064752068,Kazvitic:0.2471243406)57:0.0303982249)70:0.0162221289,((Kazkunas:0.1271758952,(Kazsaulg:0.0777352803,Kazturic:0.1019551098)100:0.0914527784)100:0.0902215227,(Kazrosin:0.1856129151,Kazspenc:0.1889519962)100:0.0286663275)100:0.0606037962)100:0.0486310651,(Naucaste:0.1591884779,Naudaire:0.1818192137)100:0.0807987342)100:0.0306879243)100:0.0334874956,((Tetblatt:0.2038688965,Yuesinen:0.2711469328)100:0.1428039085,((((Tetfleet:0.0545926171,Tetnamna:0.0608942218)100:0.0475888828,Tetphaff:0.1056711206)100:0.0509275513,Tetiriom:0.1709893294)100:0.1381844192,Vanpolys:0.1990754845)100:0.0727885114)100:0.0365069551)99:0.0193237738,((((Tordelbr:0.0778938144,(Torfranc:0.0415273873,Torpreto:0.0357299628)100:0.0703029698)100:0.0644914299,(Torglobo:0.1120162627,Tormalee:0.096059299)100:0.0706316906)100:0.074888263,(Tormicro:0.1465692802,(Zygflore:0.1125533039,Zygmraki:0.158781585)100:0.0866989047)100:0.0240480358)100:0.0372066178,(((Zygbaili:0.0864734617,Zygbispo:0.0965123544)100:0.0247636181,Zygkombu:0.0969427218)100:0.0433351612,(Zygmelli:0.0719288789,Zygrouxi:0.0603045251)100:0.0872009788)100:0.1357387402)100:0.0653166285)100:0.082753297)100:0.0832071496,((((((Hanclerm:0.0814244887,Hanuvaru:0.0773320464)98:0.0203260175,(Hanguill:0.0401725635,(Hanopunt:0.0358457322,Hanpseud:0.0474812109)100:0.0335176656)100:0.062216732)100:0.0656747079,Hanhatya:0.1348615575)100:0.0872042087,(Hansingu:0.2064479259,Hanvalby:0.1648964957)100:0.0618592244)100:0.5463020767,(Hanosmop:0.0805882376,Hanvinea:0.0481956579)100:0.2370073352)100:0.0972862399,Sacludwi:0.3297755416)100:0.1343833872)100:0.2483715777,((((((((Barcalif:0.0599262631,(Barhawai:0.09264808,Barpopul:0.0844665853)100:0.0169957827)100:0.1565729283,((Barprate:0.1309585172,Barsalic:0.1864398613)100:0.0216911831,(Canmonta:0.214718113,((Canorb:0.0692300614,Phatherm:0.0731910945)100:0.0441327548,(Phaantil:0.0839377297,Phaopunt:0.1400466867)100:0.0479009485)100:0.1137159866)100:0.0523732618)100:0.0234959951)100:0.1279747405,Wicbovi:0.2129967706)100:0.0370690756,(Wicaln:0.1796573733,(Wiccanad:0.0230189429,Wicsp:0.0505727205)100:0.12958321)100:0.0867262675)100:0.0439404647,((Canfreys:0.19194377,(((((Canmycet:0.1427199612,Cybameri:0.1147692719)100:0.0259996958,Cybpeter:0.1443804143)100:0.050974066,Cybfabia:0.1593358507)100:0.0255460561,Cybxylos:0.1559159693)100:0.090247926,(((Canvarti:0.178359943,Cybjadin:0.1977081509)100:0.0284209548,(Cybmaclu:0.0810059384,Cybmisum:0.0690987936)100:0.1374087404)100:0.0253360611,(Cybmraki:0.0388598845,(Cybsatur:0.0211169181,Cybsuave:0.0173930163)100:0.0178575128)100:0.1099417562)100:0.1169840983)100:0.0217621926)100:0.0359619161,Wichamps:0.2316867818)100:0.0661448111)100:0.0440438957,(Wicanoma:0.1430715393,Wiccifer:0.1936984871)100:0.0884289182)100:0.0323322142,((Canstell:0.239450458,Staameth:0.256905091)100:0.1282570504,Staquerc:0.2368183579)100:0.0754064944)97:0.0308228272,Canponde:0.3138228001)100:0.1546163323)100:0.0694030213)99:0.0302698487)100:0.1634906195,(Allhylec:0.5706659138,(Spolacta:0.3083654206,Spoquerc:0.2005285424)100:0.3197042942)100:0.0526390369)100:0.1161724623,(((((((((Blaadeni:0.0252857289,Blaraffi:0.0295392259)100:0.2042011389,(Blaameri:0.1676974394,Blapeori:0.1779103477)100:0.134359507)100:0.1522480836,(Blaserpe:0.2077026124,Tricifer:0.1564676079)100:0.158666129)100:0.0530719348,(Blamokoe:0.3648557107,(Blanive:0.3290456129,Blaproli:0.2232700221)100:0.1518162554)100:0.0833245468)100:0.0412780273,Blamusci:0.4403039893)100:0.0558230198,(((Didcaesi:0.3106927627,Speeurop:0.3751950439)100:0.0536099443,Sugligno:0.366689796)100:0.0398830189,(Grosalma:0.4877628027,(Zygmeyer:0.3046141496,Zygofuna:0.3262881306)100:0.1847212535)100:0.0467015448)100:0.0379891757)100:0.050105673,((Canincom:0.1907426408,Deaindia:0.1991771872)100:0.4192299353,((((Staapico:0.3255841868,Stabombi:0.3084748769)100:0.2681891037,Wicdomer:0.5053275817)100:0.0704426779,Wicversa:0.5885878265)100:0.0991143376,(Wiccacti:0.5091716168,Wicinfan:0.4392225125)100:0.0680797731)100:0.2833014554)100:0.0775403636)98:0.0381717027,((((Dipalbid:0.1021642474,Dipgenic:0.1157346207)100:0.1687289034,(Galreess:0.0667696689,Geocandi:0.0723187367)100:0.1364845408)100:0.1573360323,((Magtetra:0.3194199653,Sapingen:0.2637875581)99:0.0428524228,Sapclava:0.3059066869)100:0.1513511793)100:0.1146804791,Midtepa:0.5269199891)99:0.0393610029)100:0.0722804236,((Canhispa:0.3591369787,(Yarbubul:0.0602343125,(((Yardefor:0.017097381,Yardivul:0.0181435344)100:0.0369372747,Yarlipol:0.0454270948)100:0.0170269816,Yarkeelu:0.0446299068)100:0.0401327454)100:0.2958841323)100:0.325443827,(Nadfulve:0.0463878131,Nadfuful:0.0672833373)100:0.4425142547)100:0.0665124577)100:0.0541105121)100:0.0898964856,((Botnemat:0.6516934534,((Torcasei:0.0519558012,Torgante:0.0560643661)100:0.3970388903,Torstarm:0.4694826033)100:0.2553280187)100:0.0938478393,(Trivaria:0.3347229721,Trivinar:0.2747731267)100:0.3371346168)100:0.065381397)100:0.0426462228,((((((Liparxi:0.0219903709,Lipmesem:0.0220739565)100:0.009868992,Lipstark:0.0222982154)100:0.0537275396,Lipkonon:0.1040284003)100:0.1037991107,Lipdoore:0.2742247508)100:0.0344140291,(Lipjapon:0.3252750782,Liplipof:0.1846719843)89:0.0448158587)89:0.0456039783,(Lipoligo:0.3185980524,Lipsuomi:0.2254558328)100:0.0740746856)100:0.3253399115)100:0.1195211736)100:0.070720684,(((((Pnecarin:0.088704215,Pnemurin:0.040686676)100:0.1191307193,Pnejirov:0.206557665)100:0.4819591951,(((Schcryop:0.0805761913,Schoctos:0.0759709139)100:0.1424802044,Schpomb:0.2272040791)100:0.1749751195,Schjapon:0.3175141683)100:0.4365194581)100:0.049808465,(Prolactu:0.341008675,Tapdefor:0.3030427134)100:0.3907715705)100:0.0447626129,Saicompl:0.498118518)100:0.0421854918)100:0.1584918056,((((((((Acaingol:0.2368708232,Meimilto:0.3100874411)100:0.1146435467,((Cerbomba:0.0191472782,Cerguame:0.0359574415)100:0.3030451477,Tilwashi:0.2751821397)100:0.1618670725)100:0.0578329955,(Jamrose:0.2334038029,Psegluco:0.2082517593)100:0.2699048073)100:0.0494817672,(Tilanoma:0.4003765492,((Tilcarie:0.0001903106,(Tilcontr:0.0134567152,Tillaevi:0.0064900916)100:0.0070355241)100:0.0739032388,(Tilindic:0.0225976293,Tilwalke:0.0076950525)100:0.0516479987)100:0.3452593082)100:0.050784851)100:0.0357469523,((Antflocc:0.1870467887,((((Kalbrasi:0.1073479637,((Psehubei:0.0729942525,Ustmaydi:0.0734485309)100:0.0242383037,((Spogrami:0.043241713,Sposcita:0.0403548971)100:0.0073915024,Sporeili:0.0421273376)100:0.0262527867)100:0.0125100802)100:0.0200933467,(Ustbromi:0.0228709691,Usthorde:0.0142632182)100:0.0878991087)100:0.0264879177,(Moeantar:0.0153365698,Moeaphid:0.0135885247)100:0.0872518854)100:0.0718508985,Tescyper:0.1672780987)100:0.1155167759)100:0.0644645969,Viopalus:0.2207836769)100:0.1100699173)100:0.06145198,(((Malglobo:0.1429939186,Malrestr:0.1821015029)100:0.0867032425,(Malpachy:0.2053393179,Malsympo:0.1997943524)100:0.0348413954)100:0.1286343889,Malvespe:0.310506281)100:0.3093188644)100:0.2394252516,((((Leucreat:0.1731832194,(Micinter:0.0693952004,(Micsapon:0.0292987234,Micsidio:0.0208984738)100:0.0326283524)100:0.2227892006)100:0.0697172306,(((((RhoCCFEE:0.0203836349,RhoJG1b:0.0599129119)100:0.0606458759,Rhotaiwa:0.0987474193)100:0.113714773,Rhotorul:0.1471063488)100:0.027476302,(Rhodiobo:0.0554491468,Rhogrami:0.1275933266)100:0.1144233299)100:0.0676086813,Sposalmo:0.1731129982)100:0.1027428772)100:0.2464929093,Mixosmun:0.5561974708)100:0.0521712518,(Mellapop:0.2765301673,(((Pucgrami:0.0635717422,Puctriti:0.0706527457)100:0.0193491617,Pucstrii:0.1045260847)100:0.0215642249,Pucsorgh:0.084295231)100:0.2082917931)100:0.3785147303)100:0.1181176776)98:0.040095428,(((((((((((((((((Agabispo:0.1546087423,(LeuSymCc:0.0949990028,Leuleuco:0.0878602153)100:0.043231072)100:0.1607269476,(((((Agraeger:0.1743075768,(((Agrpedia:0.1375051721,Psicyane:0.1395053419)99:0.0188308003,(Galmargi:0.0971681097,Gymdilep:0.1640389786)99:0.0202203079)100:0.0245399332,(Hebcylin:0.1154246371,(Hypsubla:0.1444090419,Psisubvi:0.1594494705)100:0.037048364)100:0.0144804837)100:0.0203332091)95:0.0195784031,Crafunar:0.1362517492)95:0.0191743664,Pancyane:0.2157673947)100:0.0539607029,(((Copciner:0.1163765993,Copmarce:0.1551264491)100:0.064512357,(Copmicac:0.1496058184,Psaaberd:0.1324485115)100:0.0767380852)100:0.1016864782,(Lacameth:0.0262025397,Lacbicol:0.0294909098)100:0.1416802183)100:0.0205502994)100:0.0236770619,Crulaev:0.1657050227)100:0.0177937084)97:0.0242016289,((Hypmarmo:0.1046052439,(TerJ132:0.1548672728,Triconst:0.0797096089)100:0.0370375248)100:0.0356970656,Trimatsu:0.1630762749)100:0.0514999865)97:0.0187503119,((Amamusca:0.2056085623,Amathier:0.1641282269)100:0.10517292,Plucervi:0.2551631435)97:0.0292299979)100:0.0304300786,((((((Armostoy:0.0073105798,Armsolid:0.0054643076)100:0.010668988,Armgalli:0.0139336155)100:0.1424402866,Cyltorre:0.3046442219)100:0.0825486964,(((Denbispo:0.0994040252,Tetnigri:0.0943287972)100:0.1077333888,(Gymandro:0.1147569982,((Gymconfl:0.1257659049,Gymluxur:0.071696873)100:0.0475958376,Lenedode:0.1096209047)100:0.0167838131)100:0.1226141061)100:0.0259439606,Monrorer:0.2013325006)100:0.0572868968)100:0.0325475704,(((Mycchlor:0.1047827291,Mycindig:0.1163644403)100:0.0325835925,Myckenti:0.1420782907)100:0.0869036694,((Mycgalop:0.0703657414,Mycsangu:0.0741566122)100:0.0157314387,Mycvenu:0.0590125164)100:0.069724531)100:0.1362384493)57:0.0160330808,((Aurampl:0.0862208835,Schcommu:0.0830343578)100:0.2065089943,Fishepat:0.3075545114)100:0.0903224454)82:0.014957889)85:0.0227649394,((Pleostre2:0.0214614399,Plepulmo:0.0217778949)100:0.2101933992,Ptegraci:0.3616710961)85:0.0412046355)100:0.0400668657,(((Conputea:0.2598904977,(((Hydpinas:0.0662151533,(Paxinvol:0.0262419299,Paxrubic:0.039442595)100:0.0762163051)100:0.0384863716,((Pismicro:0.1078540359,Pistinct:0.0526317593)100:0.0756053791,Sclcitri:0.1181641717)100:0.0775036477)100:0.058694291,((Rhivesic:0.0175120835,Rhivinic:0.0131469356)100:0.0592104304,(Suibrevi:0.0105741304,Suiluteu:0.0142425377)100:0.0553424047)100:0.1030565532)100:0.040956888)100:0.0343178834,Serlacry:0.1738239984)100:0.0650574338,((FibCBS1:0.1755888923,Pilcroce:0.1240691417)100:0.0795359514,Plicrisp:0.1893304381)100:0.0272231483)100:0.0231675356)100:0.0375715988,((((Antcitri:0.1127200559,Steochra:0.1044819245)100:0.1288746016,((Phacarno:0.1302986269,Phlgigan:0.1216771109)100:0.0768156187,Phlcentr:0.1555307096)100:0.0519022133)100:0.0419891307,((((((Daequerc:0.0831052758,Fompinic:0.0879939608)100:0.0132043393,Fomrose:0.0732386293)100:0.107980337,((Fibradic:0.1467854501,Posplace:0.1305749321)100:0.0212031655,(Laesulph:0.1575791114,Wolcoco:0.150771728)21:0.017862952)21:0.0140958687)100:0.0376025504,Spacrisp:0.1810540463)100:0.0190674659,(Gelsubve:0.0752652852,Obbrivul:0.1048379537)100:0.1262852101)100:0.0190372672,((((Dicsqual:0.0662603294,Gansinen:0.0841568773)100:0.0426633598,(Lentigri:0.0482181635,(Polarcul:0.0128457861,Polbruma:0.007057374)100:0.0467828399)100:0.0511302876)100:0.0311401939,((Tracinna:0.0514549439,Tracocci:0.033894882)100:0.0476885274,(Trapubes:0.0146417192,Traversi:0.0162547768)100:0.0818262928)100:0.0378262729)100:0.0931686009,Grifrond:0.1672869291)100:0.0346863604)100:0.0324510021)100:0.0642328929,(((Glotrabe:0.1001459906,(Helsulca:0.0824298714,Neolepid:0.0651699676)100:0.0473576775)100:0.1247649023,Jaaargil:0.1867125053)100:0.0600008542,Punstrig:0.2956543887)100:0.027423569)85:0.0161935863)85:0.01843123,((((Bonmesen:0.1332269249,Hetirreg:0.1490333924)100:0.0485325554,Stehirsu:0.2064932004)100:0.0268783253,((DenKUC86:0.0284003523,Denfragi:0.030219274)100:0.1207426812,Heralpes:0.1574362937)100:0.0550300983)100:0.0274970963,(Lacquiet:0.2954108133,(PenCBMAI:0.0716445363,PenCONT:0.055629918)100:0.3002123914)100:0.0420486796)100:0.0971917005)100:0.050142131,(((((Fommedit:0.1105689162,Sanbaumi:0.1342654625)100:0.0563868995,Pyrnoxiu:0.2499986665)100:0.0259971553,Phepouza:0.1851833207)100:0.084732784,Schparad:0.2677892866)100:0.0678308338,Ricmelle:0.2212086753)100:0.0752470641)100:0.0641842475,((Sisniveo:0.0064014744,Sissueci:0.0052946742)100:0.3462481653,Sphstell:0.3942028865)94:0.0459706125)94:0.0348013059,(Aursubgl2:0.1375784822,Exigland:0.1358382067)100:0.3064240028)94:0.0328172513,(Serindic:0.1893004409,Servermi:0.1986468466)100:0.343387548)100:0.0355217211,((Botbotry:0.31504288,ClaPMI_3:0.44358288)28:0.0512239044,((Certheob:0.1254793604,Rhisolan:0.1198035862)100:0.322931436,Tulcalos:0.4559922878)25:0.0395810623)98:0.0393913861)100:0.0651309781,((Calcorne:0.0742770507,Calvisco:0.0797380997)100:0.0542687564,Dacprimo:0.1279826218)100:0.3848739923)100:0.1062754496,(((Apiporos:0.1662107697,Vanhumic:0.1854280638)95:0.030033316,(Cutoleag:0.2205099942,Triasahi:0.2256581141)95:0.0275781011)100:0.11059928,(((((Cryamylo:0.0093246961,(Cryflori:0.0089308973,Crywingf:0.0097608598)100:0.0067577923)100:0.1647076647,(Crygatti:0.0295741466,Cryneofo:0.0269905168)100:0.091471584)100:0.0218168337,Crydepau:0.2220627804)100:0.0861080608,((((Kwobesti:0.0464745329,Kwomangr:0.0562885958)100:0.0329018482,(Kwodejec:0.0448144325,Kwopin:0.0716755808)100:0.0477997081)100:0.0684512081,Kwohevea:0.1036618391)100:0.0424790959,Kwoshand:0.1277864235)100:0.0275689076)100:0.0729455664,((Kocimper:0.2954303619,Naeencep:0.1897901538)79:0.0312722846,Saipodzo:0.2096237403)79:0.0292552158)100:0.0613633245)100:0.417836116)100:0.0570256147,(Walheder:0.0858015045,(Walichth:0.1535777982,Walmelli:0.1784732295)96:0.0485757137)100:0.6848865382)99:0.0410492618)100:0.200627875)100:0.0744401315,(((((((((((Absglauc:0.0810047488,Absrepen:0.1174596465)100:0.0954949907,Hesvesic:0.2652444524)100:0.117932787,((Chocucur:0.1915641394,(((Mucambig:0.0160863299,Muclusit:0.0359426188)100:0.0094910425,Muccirci:0.0409047261)100:0.0285392734,Parparas:0.0813638733)100:0.0818405775)100:0.0381162413,(((Rhiazygo:0.0455629901,Rhimicro:0.037689959)100:0.1089574714,Rhidelem:0.1284979998)100:0.0781303752,Rhistolo:0.214014004)100:0.0383948681)100:0.1332046281)100:0.0319714892,(Apoossif:0.1999161274,Phyblake:0.2614017406)100:0.0431098951)98:0.0299572115,((Liccorym:0.03684826,Licramos:0.0527175276)100:0.1777237214,Synracem:0.2283841468)100:0.0719027113)100:0.2316078073,(Bifadela:0.4592514608,(EndFLAS:0.1583092365,Jimflamm:0.1357965898)100:0.1729490371)100:0.052964857)100:0.0938195417,((Linelong:0.1063827487,Podverti:0.1126317368)100:0.0330803078,Lobtrans:0.1135125398)100:0.4213958644)98:0.034623215,((Divepiga:0.3171167532,(Gigmarga:0.029239716,Gigrose:0.0417709128)100:0.1738617341)100:0.0445927527,(Glocereb:0.0872359165,((RhiMUCL:0.0241047392,Rhiirreg:0.027067343)100:0.0362233829,Rhiclaru:0.0695712444)100:0.0366669941)100:0.153871291)100:0.2581591772)100:0.0432603592,Basmeris:0.4955417696)73:0.0529236223,(((((Coerever:0.2785954659,Linpenni:0.2604087601)100:0.3142972109,Smisimul:0.7688220658)100:0.1620507167,Dimcrist:0.646242387)100:0.0845323454,Concoron:0.8012718158)93:0.0406412383,(Synpseud:0.2718027612,Thasphae:0.2287772884)100:0.4413543702)72:0.0539434056)91:0.0337225418,((Anarobus:0.1224415554,Pirfinni:0.0780726011)100:0.6197785097,((((((Batdendr:0.2407438718,Batsalam:0.2338875347)100:0.4169385986,(Powhirtu:0.2629828419,(Spipalus:0.0328013779,Spipunct:0.0234857433)100:0.1720327812)100:0.2128622308)100:0.0555241864,Chyconfe:0.6152179173)62:0.0347266551,(Synendob:0.208029106,Synmicro:0.1856973188)100:0.3635057323)62:0.0475563339,Cauproto:0.8948434362)100:0.0437112259,Gonproli:0.6883175213)100:0.0425101933)100:0.1055206899)85:0.063955572)100:0.8114743129,(((((Pereffu:0.1556624719,((Phyinfe:0.0433683107,Phypara:0.0604115019)100:0.0231593905,Phymega:0.0914092817)100:0.007923194)97:0.0088421478,((Phyfrag:0.0051571495,Phyrubi:0.011832574)100:0.0516762677,Physoja:0.0275655739)100:0.0213939145)100:0.0374426357,Phykern:0.106069434)100:0.1448588797,Pytbras:0.215123215)98:0.0434284578,Pytolig:0.2046950496)100:0.1897630586)100:0.218093368,((Apheute:0.1823997378,Aphstel:0.1329564835)98:0.0267059272,Aphinva:0.1582186833)100:0.1030462557)100:0.1338015759,(Sapdicl:0.0447773963,Sappara:0.1182695364)100:0.0660772969)100:0,Achhypo:0.1159294062)Root;
