# Supplementary material for: Phylogenomic signatures of repeat-induced point mutations across the fungal kingdom
Source: PLoS Biol. 2025 Oct 15;23(10):e3003433. doi: 10.1371/journal.pbio.3003433 (PMC12543289; doi:10.1371/journal.pbio.3003433)
Supplement: S4 Data — (NEWICK) [file pbio.3003433.s045.newick]

(((((Colchlor_protein3305:0.088621866,(((Colmusic_protein9790:0.000000005,(Colpluri_protein14196:0.008971704,Colsoja_protein8954:0.008365335)0.853:0.004151888)0.969:0.040277424,((Colvinif_protein8969:0.002804505,(Colaenig_protein12216:0.002839862,((Colfruct_protein6512:0.0,Colsiame_protein11473:0.0,Coltropi_protein3695:0.0):0.000000005,(Colasian_protein13418:0.006364498,Colgloeo_protein3746:0.002844261)0.679:0.000000005)0.000:0.000000005)0.419:0.003283596)0.995:0.058902195,(Colspino_protein6122:0.002733132,((Colorbic_protein11767:0.0,Coltrifo_protein3209:0.0):0.000000005,Colsida_protein6588:0.002732071)0.000:0.000000005)1.000:0.136291306)0.253:0.023334475)0.981:0.052147092,((Colorchi_protein12233:0.062845096,(Colsalic_protein8035:0.019567402,(Colfiori_protein1182:0.000000005,(Colsimmo_protein2620:0.000000005,(Colscovi_protein3113:0.005632543,Colnymph_protein4572:0.008453913)0.657:0.005643211)0.968:0.011331487)0.896:0.011124299)0.757:0.015668703)0.998:0.063252976,(Colincan_protein9001:0.075155439,(((Coltanac_protein8701:0.019317212,(Colhiggi_protein1569:0.006203311,Colshiso_protein7482:0.009378324)0.927:0.015476683)0.985:0.032623819,(Colsubli_protein7154:0.070368101,Colgrami_protein8137:0.056859362)0.968:0.026290855)0.893:0.010715013,Coltofie_protein11948:0.005847713)0.000:0.000000005)0.872:0.011493058)0.924:0.027995936)0.854:0.021990939)0.995:0.125739009,(Sodalkal_protein5791:0.265453657,(Verdahli_protein9195:0.012412365,Vernonal_protein5195:0.002180395)0.999:0.174460004)1.000:0.219365600)0.989:0.105243490,(((Conlustr_protein1577:0.202135270,Cryparas_protein5966:0.113733498)1.000:0.159812308,((Diaampel_protein1315:0.034256200,Diahelia_protein9314:0.027790062)0.995:0.074354908,(Valsordi_protein8985:0.029677799,(Valmalic_protein6468:0.022200991,Cytleuco_protein1335:0.050977597)0.328:0.009704530)0.970:0.050402873)0.931:0.065865212)1.000:0.192273613,(Conligni_protein5495:0.120527904,(Con2T21_protein22081:0.005506674,Con2T21_protein24322:0.022420629)1.000:0.141459712)1.000:0.234550265)0.609:0.020634030)0.873:0.035361851,((Chatherm_protein6231:0.240692510,((Podanser_protein7864:0.011892210,Podcomat_protein4925:0.013470045)1.000:0.566628960,Madmycet_protein3236:0.178734239)0.431:0.054048764)1.000:0.315326438,((Gaetriti_protein1385:0.475753854,Phicurva_protein4346:0.255620556)0.903:0.087398657,(((Pesfic_protein4673:0.030810728,(Neo37M_protein6216:0.005377370,Neoclavi_protein2423:0.000000005)0.719:0.007831552)1.000:0.361318632,(HypCI4A_protein6381:0.207537485,(DalEC12_protein1643:0.114700569,(HypCO27_protein6051:0.000000005,HypEC38_protein3372:0.008022639)1.000:0.110525976)0.976:0.076344589)0.913:0.062722797)0.884:0.040373787,((Micbolle_protein12405:0.326161029,((Xylmulti_protein7237:0.217538157,(Xylgramm_protein9260:0.236553134,Xylhypox_protein8342:0.106337150)0.874:0.036716250)0.993:0.118109889,((Xylflabe_protein9628:0.111118158,Xyllongi_protein7417:0.100544511)0.991:0.104797580,Rosnecat_protein10944:0.524018540)0.881:0.066245994)1.000:0.377967955)0.877:0.047173612,(Psevexat_protein6253:0.348854891,(Eutlat_protein7437:0.234876990,(((Moncanno_protein144:0.0,MonMC13_protein7520:0.0):0.021558736,MonGIB2_protein10172:0.043750091)0.997:0.054435100,((Mon5C6A_protein10995:0.032684828,MonCRB8_protein10659:0.013210034)0.868:0.008668521,((MonCRB9_protein7390:0.035534458,MonMG133_protein9665:0.026961647)0.446:0.006135223,(Moniberi_protein5988:0.038753470,Monmg162_protein9615:0.040215281)0.771:0.004704692)0.953:0.014674935)0.926:0.020398124)0.999:0.183405198)0.997:0.105660390)0.342:0.017129780)0.916:0.032597882)0.998:0.117524067)0.238:0.038625598)0.874:0.038478788)0.821:0.039551610,((((((((Amoresin_protein6631:0.143215278,Oidmaiu_protein6424:0.302303972)0.941:0.064953813,(Phihyali_protein6427:0.0,Venechin_protein6427:0.0):0.164769234)0.828:0.031936070,(((Lacoccid_protein7150:0.266957636,(Lachyali_protein3852:0.033494164,(Laccervi_protein1034:0.026088554,(Lacarid_protein3059:0.000000005,Lacwillk_protein3975:0.002814336)0.860:0.008235221)0.964:0.027354223)0.769:0.019394899)0.995:0.068013678,Lacsueci_protein10117:0.157636831)0.586:0.028299980,Glalozoy_protein3052:0.163305915)0.865:0.020047219)0.880:0.023113343,(((((Chalongi_protein9598:0.016836493,(Hyavaria_protein10202:0.0,Melvaria_protein10202:0.0):0.106245711)0.982:0.023843050,(Hyabicol_protein7303:0.0,Melbicol_protein7303:0.0):0.026828536)0.760:0.006823765,Pezerica_protein2009:0.037140746)0.989:0.057157634,(Marbrunn_protein5701:0.242271548,((Diprosa_protein12897:0.052373110,Marcoron_protein2610:0.026481047)0.998:0.091611747,(CadDSE10_protein10559:0.046310120,((Rhyagrop_protein220:0.0,Rhycommu_protein5495:0.0):0.000000005,Rhysecal_protein1791:0.002810493)1.000:0.122657348)0.905:0.046984661)0.901:0.034685276)0.997:0.090931050)0.244:0.027950475,(Phiscopi_protein2436:0.077237516,Phisubal_protein3737:0.105650516)0.999:0.083133071)0.822:0.018045147)0.494:0.028475804,((RutNJR22_protein8452:0.010517480,(RutNJR21_protein58:0.005763987,RutNJR23_protein6614:0.002441520)0.946:0.020652819)0.993:0.102368566,(Sclborea_protein6769:0.090224702,(Monfruct1_protein10092:0.141818335,(((Botcalth_protein10451:0.005078338,Botciner_protein1775:0.006901415)0.962:0.018802439,(Botporr_protein3762:0.022362676,(Botaclad_protein10616:0.011142354,((Bothyaci_protein3999:0.005517745,(Botnarci_protein5125:0.013856717,(Bottulip_protein9771:0.005565424,(Botbysso_protein5971:0.005486191,Botglobo_protein1184:0.008206651)0.747:0.000000006)0.000:0.000000005)0.909:0.005486781)0.759:0.002716575,((Botconvo_protein11799:0.008427551,Botgalan_protein7573:0.011111699)0.770:0.002753609,((Botellip_protein9365:0.008076784,(Botdewey_protein12190:0.002731373,(Botsquam_protein10233:0.000000005,Botsinoa_protein5049:0.000000005)0.000:0.000000005)0.727:0.000967259)0.764:0.001919193,(Botfraga_protein8707:0.005488990,Botpaeon_protein3943:0.011020442)0.000:0.000000005)0.862:0.002731163)0.000:0.000000005)0.828:0.002835224)0.803:0.000000005)0.482:0.005774793)0.997:0.059933977,(Sclcepiv_protein5816:0.030173502,Sclscler_protein6157:0.032344674)0.988:0.048966578)0.749:0.020936466)0.948:0.037404943)1.000:0.150324818)1.000:0.180066941)0.945:0.071847255,(Colcrate_protein13112:0.005650173,Colcylin_protein12584:0.017091734)1.000:0.199622693)0.995:0.123494805,(Letcolum_protein4376:0.549219009,(Xylhevea_protein831:0.745901190,(((((Cerfimbr_protein4652:1.883221372,(((((Laspustu_protein2830:0.0,Umbpustu_protein2830:0.0):0.899427262,(((Phiscopi_protein6780:0.505326908,(CadDSE10_protein3838:0.168348629,(Rhyagrop_protein11535:0.000428601,(Rhycommu_protein1181:0.012688935,Rhysecal_protein9979:0.003143097)0.768:0.005917485)1.000:0.378793870)1.000:0.706277050)1.000:0.624037549,(Oidmaiu_protein4947:0.748244681,(Scy3C_protein4323:0.187506540,Scyligni_protein8994:0.090232625)0.998:0.498476509)1.000:0.604567385)0.950:0.251745496,(((Stynorve_protein9219:0.305831905,((Fuszeala_protein4266:0.153722801,((Fusalbos_protein939:0.006471983,Fusdecem_protein13419:0.000000006)0.992:0.054973901,((Fusvanet_protein6285:0.0,Nechaema_protein6285:0.0):0.016597443,((Fuseuwal_protein9436:0.000000005,((FusAF8_protein13729:0.003316496,Fusambro_protein16507:0.000000005)0.925:0.006715130,FusAF4_protein17273:0.003295377)0.000:0.000000005)0.000:0.000000005,(Fusflori_protein1537:0.006578304,FusAF6_protein6608:0.003286514)0.000:0.000000005)0.888:0.010650246)1.000:0.091101940)0.728:0.030001269)0.681:0.022428459,(((Fusbeomi_protein12685:0.029568545,(Fusaustr1_protein8264:0.051465312,((Fusodora_protein9291:0.003464900,Fusoxysp_protein12666:0.006923609)0.786:0.003468855,((Fusacuta_protein242:0.013495643,(Fusgadit_protein9836:0.013671013,FusNRRL2_protein7747:0.016955920)0.793:0.000000005)0.000:0.000000005,((Fusnygam_protein4474:0.000000005,(Fusmunda_protein14818:0.013407280,(Fuspseud1_protein12793:0.005950750,(((Fuspseud2_protein6612:0.006703089,Fusproli_protein13389:0.006886063)0.386:0.000000006,((Fusfujik_protein7588:0.000000005,(Fusglobo_protein2493:0.006711647,(Fusmexic_protein7879:0.000000005,((Fusantho_protein6453:0.003351222,Fusbulbi_protein8018:0.000000005)0.848:0.003351799,Fussubgl_protein13837:0.003344984)0.000:0.000000005)0.954:0.006718249)0.395:0.000000005)0.544:0.000000005,Fusagapa_protein11097:0.006722853)0.000:0.000000005)0.000:0.000000005,(Fusmangi_protein11442:0.000000005,FusNRRL1_protein9450:0.006722286)0.852:0.003358830)0.792:0.002478857)0.792:0.001615465)0.000:0.000000005)0.000:0.000000005,(((Fustjaet_protein10759:0.006689053,Fusnapif_protein12033:0.000000005)0.000:0.000000005,Fusverti_protein14101:0.006694460)0.587:0.000299675,Fusphyll_protein7890:0.010006113)0.748:0.003105973)0.925:0.003358629)0.801:0.003370665)0.746:0.003503370)0.582:0.007585134)0.788:0.005183827,(Fusavena_protein12229:0.046036634,Fusheter_protein10655:0.087667022)0.923:0.014499016)0.366:0.012628617,(FusNRRL3_protein14882:0.097283027,((Fuscoffe_protein1142:0.019401876,Fusflage_protein7168:0.006394347)0.999:0.058458218,(Fuslongi_protein2999:0.043674865,((Fusvenen_protein9504:0.034440008,(Fussporo_protein2626:0.010367812,(Fuslangs_protein5730:0.017366607,Fuspoa_protein13742:0.040463681)0.803:0.027805231)0.851:0.014378800)0.602:0.003477295,(Fuspseud3_protein12036:0.007037935,(Fusaustr2_protein2132:0.000000005,Fusculmo_protein9890:0.006679674)0.745:0.002856464)0.969:0.021255779)0.978:0.030465405)0.835:0.017903568)0.986:0.047316939)0.107:0.011834988)0.966:0.058429449)0.998:0.204748592)0.998:0.357876444,(((Colpluri_protein14038:0.005439777,(Colmusic_protein10899:0.000000005,Colsoja_protein14799:0.003027356)0.562:0.000689860)0.866:0.022071785,((((((Colorchi_protein5044:0.039571412,(Colfiori_protein4313:0.035251773,Colsalic_protein12135:0.030207982)0.884:0.005946581)0.913:0.008994153,Colsimmo_protein1052:0.000000005)0.738:0.003120842,Colnymph_protein4614:0.012365128)0.976:0.032679240,(((Colhiggi_protein5934:0.007639484,Coltanac_protein378:0.033684141)0.938:0.018735519,((Colgrami_protein3561:0.029108841,Colsubli_protein6619:0.070733325)0.955:0.025585840,(Colincan_protein10006:0.022431259,Coltofie_protein3359:0.007579353)0.332:0.007227747)0.729:0.012725045)0.382:0.015883263,Colchlor_protein211:0.070733134)0.890:0.018867174)0.955:0.027793867,(Coltropi_protein13175:0.000000005,(Colaenig_protein1370:0.003239436,(Colsiame_protein1346:0.000000005,(Colvinif_protein12825:0.003199227,(Colgloeo_protein10623:0.006211587,Colasian_protein729:0.006402815)0.501:0.000000006)0.740:0.000000006)0.000:0.000000005)0.877:0.003408882)0.968:0.028566550)0.932:0.023597165,((Colorbic_protein587:0.000000005,Coltrifo_protein1387:0.000000005)0.835:0.010681673,(Colsida_protein695:0.000000005,Colspino_protein8357:0.003222823)0.798:0.010854333)1.000:0.084662328)0.583:0.019538440)1.000:0.207341429,(Sodalkal_protein863:0.424198040,(Veralfal_protein4297:0.000000005,Vernonal_protein1286:0.009135594)0.996:0.158869363)0.994:0.142895873)0.874:0.116655977)1.000:0.862892452,((RutNJR22_protein1825:0.169271025,(Monfruct2_protein7855:0.145557129,((Sclcepiv_protein2972:0.113449996,((Botpaeon_protein5067:0.025304020,Botporr_protein7814:0.019235134)0.850:0.006600603,((Botcalth_protein11204:0.014306563,Botciner_protein8564:0.007763210)0.986:0.021800312,(Botaclad_protein6366:0.031651823,((Botconvo_protein5102:0.015804369,Botfraga_protein5741:0.022125740)0.703:0.003074965,(((Botdewey_protein3657:0.0,Botsinoa_protein9737:0.0,Botsquam_protein890:0.0):0.000000005,Botellip_protein6469:0.009347314)0.887:0.006216703,((Botglobo_protein7388:0.028941884,(Botbysso_protein10566:0.000000005,(Bottulip_protein4033:0.015623605,Botnarci_protein5573:0.015682275)0.868:0.000000006)0.419:0.000000005)0.537:0.006254402,Botgalan_protein7203:0.009404448)0.899:0.006264228)0.766:0.003111705)0.723:0.003122031)0.754:0.003456132)0.812:0.006266822)0.999:0.117818485)0.987:0.087144462,Sclborea_protein9023:0.166205778)0.875:0.040431586)0.992:0.217833843)1.000:0.726727071,((Chalongi_protein15652:0.044251148,(Hyabicol_protein8018:0.0,Melbicol_protein8018:0.0):0.101216324)0.999:0.272002489,(Lacsueci_protein9053:0.773073797,((Phiscopi_protein5730:0.189622651,(HelDMI_D_protein7796:0.250735096,Phisubal_protein9706:0.137876869)0.860:0.043890617)0.976:0.098478733,((CadDSE10_protein17261:0.125831795,(Rhyagrop_protein6938:0.000000005,(Rhycommu_protein8580:0.006409742,Rhysecal_protein3740:0.003193360)0.822:0.003209877)1.000:0.471564383)0.976:0.109370560,((Marcoron_protein6872:0.148510234,(Diprosa_protein2835:0.033550077,Diprosa_protein3781:0.018013044)0.981:0.059452670)0.997:0.183674543,Marbrunn_protein1855:0.573720918)0.529:0.053990579)1.000:0.180528840)0.919:0.104707061)0.886:0.061986938)0.937:0.154080704)0.942:0.140012809)0.205:0.049749455)0.935:0.192912585)0.999:0.399161225,(((((Polcitr_protein5232:1.285691759,((Rhiligny_protein11963:1.070120817,Podcomat_protein9076:1.043221096)0.724:0.200786450,(((Fusvenen_protein5394:0.373383050,(Fusodora_protein3252:0.095902846,((Fusverti_protein19189:0.086919659,Fusfujik_protein13758:0.128249855)0.421:0.011779499,(Fusoxysp_protein1804:0.034884297,(Fusmangi_protein14619:0.026236004,Fusproli_protein12104:0.030213047)1.000:0.086526222)0.031:0.008279364)0.974:0.090068105)0.875:0.137242478)1.000:0.675691997,((Ophdisse_protein7178:0.279521948,(Ampquisq_protein1053:0.149093900,StaSRC1l_protein3362:0.360904144)0.957:0.086529604)0.943:0.086745122,(((Ascrabie_protein8587:0.166784821,((Curkusan_protein3579:0.088936798,Epinigru_protein3902:0.126096241)0.999:0.101997424,(Didexigu_protein3803:0.101820950,Macanomo_protein3491:0.101701196)0.926:0.048662477)0.691:0.022771877)1.000:0.106283148,(PyrDS3sA_protein10086:0.353293703,(Dotsymph_protein274:0.316452499,(((Claelyna_protein7222:0.257419360,(Decgaude_protein1432:0.110639670,((Stelycop_protein1504:0.080369739,(Biporyza_protein7063:0.011997954,(Bipsorok_protein6528:0.015188467,(Bipmaydi_protein698:0.018272717,(Bipvicto_protein4760:0.003018100,Bipzeico_protein1256:0.000000005)0.989:0.021403232)0.748:0.003340259)0.756:0.009248106)1.000:0.141988568)0.861:0.038257696,((AltMG1_protein6099:0.042869099,(Altarbor_protein11333:0.009106901,(Altgaise_protein11181:0.015756277,(Altalter_protein5568:0.0,Alttenui_protein10828:0.0):0.008056641)0.268:0.003760352)0.741:0.022812498)1.000:0.121344891,(Pyrtere_protein10414:0.015677375,Pyrtrrep_protein10310:0.059797514)1.000:0.140967577)0.721:0.032588963)0.921:0.055179845)1.000:0.182703386)0.704:0.050404396,Pletrach_protein3664:0.220942902)0.445:0.014487162,Cucberbe_protein10514:0.193896566)0.956:0.056463551)0.507:0.035999748)0.868:0.036939447)0.204:0.031953807,Setholmi_protein4689:0.224113734)0.844:0.067463048)0.999:0.263578428)0.957:0.152199609,Vergallo_protein8903:0.977850135)0.238:0.047529735)0.892:0.151166762)1.000:0.697815778,(Conapoll_protein702:1.206446988,(((((Rhimacke_protein6020:0.310167188,(Exoderma_protein8977:0.261227789,(Capcoron_protein1276:0.234490638,Capepimy_protein209:0.176682778)0.469:0.050022806)1.000:0.163136977)0.521:0.055914141,((Exosider_protein6242:0.234681956,((Exoxenob_protein2217:0.111419644,Exoxenob_protein9328:0.064264212)0.988:0.092491530,(Exooligo_protein4131:0.198192541,Exospini_protein4316:0.122887384)0.999:0.152966789)0.876:0.071732619)0.981:0.085746293,(Clayegre_protein844:0.066286211,Phiameri_protein264:0.132637144)1.000:0.303795900)0.384:0.037728926)0.370:0.091130719,(Exomesop_protein9270:0.481124277,(Exoaquam_protein7661:0.252833425,Exomesop_protein45:0.331285536)0.998:0.247713728)0.947:0.124721447)1.000:0.541895323,((Clabanti_protein10596:0.063391223,((Fonnubic_protein6541:0.021671421,(Fonmonop_protein4848:0.011295033,Fonpedro_protein1896:0.022119745)0.841:0.014012657)1.000:0.207106476,Claimmun_protein5567:0.193444002)0.856:0.090016319)1.000:1.254331812,(Phachlam_protein4514:0.944230019,(Exooligo_protein10328:0.685875623,(Exoderma_protein3453:0.679927813,(Exosider_protein9248:0.296535763,(Exoxenob_protein8994:0.0,Exoxenob_protein8995:0.0):0.317830198)0.940:0.124235720)0.727:0.216749605)1.000:0.715750173)0.981:0.400818474)0.331:0.081265452)0.742:0.146487836,(Patatrat_protein6004:0.493571925,((Colhiggi_protein1996:0.047022779,Coltanac_protein1573:0.097978982)0.900:0.061752859,(((Colgloeo_protein11469:0.026697148,(Colaenig_protein7161:0.028750589,Colfruct_protein17834:0.006629061)0.898:0.019255006)1.000:0.114077669,(Coltrunc_protein8623:0.150126235,(Colsoja_protein7157:0.034792396,(Colmusic_protein2289:0.007770283,Colpluri_protein6713:0.022959601)0.800:0.008958505)0.992:0.072530766)0.934:0.047573121)1.000:0.145043125,((Colgrami_protein1219:0.207731122,Coltofie_protein2361:0.045408299)0.350:0.020388872,Colincan_protein7182:0.032380603)0.839:0.059377770)0.270:0.031619406)0.996:0.359533266)1.000:0.938664999)0.993:0.470455409)0.203:0.208893841)0.988:0.450025582,((Neucrass_protein5253:1.492135159,(Spobrasi_protein6533:0.016187173,Sposchen_protein8694:0.034927575)0.996:1.153051335)1.000:1.322950226,((Plesipar_protein1638:0.835614577,(Oidmaiu_protein6451:0.413026199,(PseVKMF6_protein8679:0.103691284,(((PseVKMF4_protein3409:0.043987394,PseVKMF5_protein7212:0.078247592)0.901:0.017004833,(Pse23342_protein10430:0.047272392,PseVKMF9_protein4474:0.046899761)0.933:0.018035041)0.540:0.012048333,(Pseverru_protein2763:0.038206531,(PseWSF3_protein6817:0.019020942,(Pse03VT0_protein7347:0.016434175,Pse05NY0_protein10165:0.025109005)0.975:0.023739402)0.880:0.015273319)0.933:0.023708689)0.925:0.058008886)0.935:0.218965521)0.997:0.759763158)0.982:0.588736861,(Coltanac_protein1156:1.031430900,Erebilat_protein5588:1.830997072)0.900:0.354703574)0.975:0.592373472)0.799:0.214421635)0.815:0.180256457,((Ophpicea_protein2171:0.412847238,(Spobrasi_protein5830:0.003993544,Sposchen_protein7922:0.029898868)0.993:0.403183730)1.000:0.703515136,((Fusvanet_protein3085:0.0,Nechaema_protein3085:0.0):0.953727268,Ophpicea_protein4530:1.188005477)0.967:0.409333660)0.995:0.585217707)0.881:0.151647079,(Fonpedro_protein778:1.696392590,((Colcylin_protein8325:0.675338975,((PseWSF3_protein1236:0.008636295,(PseVKMF12_protein273:0.000000005,PseVKMF14_protein843:0.005548940)0.885:0.008491517)0.897:0.046137330,(Pse03VT0_protein6241:0.054146390,PseVKMF1_protein4474:0.044074257)0.906:0.053748615)0.998:0.367590599)0.970:0.251281106,(PyrDS3sA_protein10629:0.934950044,(Aspsteyn_protein7366:0.365619892,(Aspcalid_protein9931:0.250942992,(Aspsydow_protein3556:0.033896037,Aspversi_protein12517:0.089734618)1.000:0.262884180)0.956:0.139978259)0.994:0.335914740)0.972:0.216482963)0.929:0.307726503)0.886:0.230641544)0.892:0.156781745)0.336:0.105230445,(((Drebroch_protein5881:0.091279779,Dresteno_protein1294:0.151571116)0.916:0.036261270,((Dacciono_protein1883:0.037190137,(Artentom_protein3222:0.085042043,Dachapto_protein7127:0.081463091)0.884:0.030494126)0.700:0.010056188,(Artoligo_protein11271:0.026639084,(Artflagr_protein6168:0.000000005,Artflagr_protein6169:0.000000005)0.980:0.035193507)0.993:0.076594195)0.357:0.019707718)0.559:0.026023498,Daccylin_protein4606:0.133387595)1.000:1.125922105)0.919:0.182351536,Glostell_protein681:1.306783120)0.455:0.037714550)0.935:0.189918532,((Elsfawce_protein5821:1.015162961,((Horthail_protein8524:0.690186212,(Horwerne_protein6419:0.018484444,Horwerne_protein12661:0.013108604)1.000:0.388637771)0.987:0.257200293,(((Neoacido_protein128:0.620876716,(Piehorta_protein5518:0.910418851,Racantar_protein14957:0.780547907)0.977:0.294302171)0.666:0.093404456,((Baupanam_protein7020:0.386517091,(Frisimpl_protein8047:0.052807301,(Friendol_protein468:0.024322879,Friendol_protein7012:0.010028888)0.995:0.095146152)1.000:0.234909916)0.861:0.106319333,(Acirichm_protein2764:0.349050212,Ternubil_protein7000:0.532243676)0.856:0.116737302)0.945:0.116296208)0.460:0.048999622,((((Ramcocyn_protein6717:0.548080174,((Sphmusiv_protein5655:0.174195688,((Cerberte_protein4508:0.008864560,Cerbetic_protein5191:0.005977020)0.910:0.016250300,(Cerzemay_protein9086:0.040292236,Cerzein_protein10088:0.075615707)0.972:0.038157164)0.978:0.078890272)0.999:0.165703730,(((Myceumus_protein3915:0.0,Pseeumus_protein3915:0.0):0.016615853,(Psefulig_protein9670:0.014510799,Psefijie_protein7374:0.106874973)0.874:0.013509633)0.457:0.004905244,Psemusa_protein1827:0.039632434)1.000:0.304006543)0.641:0.040775707)0.745:0.028039546,(Dotsepto_protein6836:0.359291964,Zascella_protein13495:0.220225234)0.963:0.105798415)0.978:0.101970422,(Disacicu_protein4256:0.513468306,Zymbrevi_protein5293:0.575140380)0.390:0.067759130)0.986:0.152926117,Polcitr_protein4550:0.776044021)0.590:0.060010449)0.681:0.060155576)0.991:0.184154263)0.900:0.136406321,(Delstrob_protein6029:0.316887477,(Aurmelan_protein5324:0.140503371,(Aurnamib_protein5363:0.029156285,(Aurpullu_protein9473:0.038380557,Aursubgl1_protein10696:0.032305777)0.930:0.021696111)0.412:0.042758518)1.000:0.416061272)0.943:0.136164608)0.786:0.140892592)0.831:0.068656622,(((Erebilat_protein7073:0.500916406,Psehyper_protein10307:0.467658007)0.850:0.101288024,(Aulheder_protein1876:0.700672255,((Micmicro_protein3437:0.796715369,(Totfusce_protein2089:0.422783574,(Vergallo_protein5380:0.428303878,(Veneffus_protein9904:0.045512178,(Veninaeq_protein467:0.030737045,Vennashi_protein4999:0.034310899)0.960:0.069507069)1.000:0.291892687)0.080:0.050453649)0.960:0.138606296)0.979:0.180938762,Rhiligny_protein12726:0.403891279)0.269:0.051785097)0.607:0.061877699)0.821:0.064863609,((Patatrat_protein1339:0.627189035,Linrhizo_protein1367:1.040919175)0.854:0.114759166,((Sacprote_protein4804:0.196356959,(Aplpruni_protein3618:0.118236798,(Botdothi_protein7499:0.049645085,((Dipcorti_protein2100:0.022555759,Dipseria_protein1805:0.025037491)0.987:0.046790209,Neoparvu_protein7828:0.037748806)0.250:0.019502365)1.000:0.132863922)0.974:0.076046352)0.999:0.135100266,(((Cengeoph_protein3720:0.080962872,Glostell_protein4858:0.051966430)0.983:0.083205929,((Delconfe_protein5445:0.333567220,((Spofimet_protein2004:0.327524387,Wesornat_protein9865:0.190374069)0.998:0.140128460,((Didenali_protein7387:0.190340832,((((Melpupyr_protein5275:0.086830712,Plesipar_protein3391:0.228241967)0.999:0.148710015,(Amnligni_protein7224:0.161397147,Lopnucul_protein6424:0.184182153)0.460:0.027594591)0.352:0.051341841,Polfusc_protein8101:0.208355494)0.105:0.012306656,(Zoprhizo_protein14809:0.096663826,(Liningol_protein6454:0.112856080,Cloaquat_protein11908:0.164242722)0.938:0.040342218)0.984:0.052208700)0.802:0.024176014)0.686:0.030525297,((Corcassi_protein7806:0.222486371,(Lopmacro_protein11913:0.295453179,Masphaeo_protein9175:0.403474203)0.863:0.047275865)0.571:0.011902723,((Aaoarxi_protein3218:0.231593367,((Ascrabie_protein8384:0.128315944,(Lizempir_protein3741:0.071630408,(Macanomo_protein12011:0.053290748,((Curkusan_protein2652:0.029813812,Epinigru_protein1470:0.027714164)0.998:0.043630430,(Didkerat_protein5555:0.014115386,(Didheter_protein4385:0.008373271,Didexigu_protein11169:0.056826266)0.759:0.005126014)0.907:0.014820429)0.833:0.009828416)0.921:0.019994425)0.204:0.014546325)0.998:0.121767156,(((Ophdisse_protein7922:0.083589265,Setholmi_protein5057:0.066820378)0.547:0.013499611,(Parnodor_protein6087:0.159335349,(StaSRC1l_protein11837:0.068159409,Ampquisq_protein10324:0.099060456)0.082:0.015748623)0.647:0.015169612)0.999:0.076388079,(Dotsymph_protein3228:0.212193571,(((Cucberbe_protein7144:0.113573352,PyrDS3sA_protein4144:0.105339000)0.966:0.035516270,(Claelyna_protein6973:0.069742996,(Decgaude_protein6732:0.133786673,((Pyrsemin_protein5339:0.070974612,(Pyrtere_protein3639:0.019367577,Pyrtrrep_protein9609:0.011243286)0.864:0.017734654)0.999:0.075310752,(((Altalter_protein9992:0.0,Alttenui_protein10622:0.0):0.000000005,(Altarbor_protein10226:0.003135097,Altgaise_protein9612:0.000000005)0.923:0.006305380)0.994:0.041602482,(Stelycop_protein5422:0.064374452,((Biporyza_protein4182:0.000000005,(Bipmaydi_protein4764:0.019758793,(Bipvicto_protein6297:0.0,Bipzeico_protein4033:0.0):0.009134710)0.913:0.009812202)0.637:0.001818262,Bipsorok_protein7183:0.004495101)0.999:0.072141130)0.483:0.015742444)0.167:0.013332662)0.478:0.015421410)0.543:0.009291200)0.934:0.030124403)0.664:0.017757158,(Lepmacul_protein6522:0.172228475,Pletrach_protein7727:0.082525684)0.995:0.084764120)0.647:0.020191029)0.429:0.032467332)0.894:0.043055781)0.926:0.056001099)0.889:0.041781587,(Trepertu_protein11815:0.210755580,((Bimnozel_protein7143:0.098493631,(Karrhodo_protein1340:0.044719961,Parsporu_protein4464:0.046788769)0.996:0.081530398)1.000:0.162147699,(Lenfluvi_protein6097:0.218611485,(Permacro_protein12914:0.249081116,(Byscirci_protein1788:0.197978891,Maseburn_protein12006:0.347203777)1.000:0.297738253)0.999:0.198305460)0.957:0.081358088)0.321:0.027263664)0.971:0.073854103)0.934:0.036792583)0.825:0.034513053)0.934:0.053912963)0.669:0.056355598)0.990:0.101080787,(Leppalus_protein7868:0.146247604,(Lopmytil_protein1431:0.027036639,Mytresin_protein7779:0.049840569)1.000:0.149239920)0.385:0.031632624)0.248:0.029211531)1.000:0.136972929,Conapoll_protein8922:0.336343939)0.485:0.045380671)0.452:0.054969888)0.914:0.085003509)0.999:0.164648598)0.373:0.050328282,(Virviren_protein10901:0.467439453,(Cryminte_protein1462:0.011010879,(Cryminte_protein10407:0.002789018,Cryminte_protein12665:0.002799668)0.572:0.001049746)1.000:0.475222307)0.623:0.064575507)0.917:0.054256290,((((Polhystr_protein5241:0.396445169,((Helgrise_protein7300:0.128597937,((Parbrasi_protein3109:0.013563650,Parlutzi_protein2608:0.016223842)1.000:0.126425568,((Emepaste_protein3896:0.044180608,Emmcresc_protein3709:0.025675035)0.880:0.011159325,(((Blapercu_protein4616:0.034061256,((Bladerma_protein3115:0.0,Bladerma_protein3116:0.0,Bladerma_protein3117:0.0):0.002643001,(Blagilch_protein4529:0.0,Blagilch_protein4530:0.0):0.000000005)0.982:0.020796412)0.938:0.012935813,(Blasilve_protein906:0.008051812,Blaparvu_protein5864:0.037518037)0.150:0.004971167)0.974:0.031653304,Hiscapsu_protein2633:0.109181910)0.863:0.015891391)0.986:0.046404417)0.828:0.031112736)1.000:0.191235284,((Artuncin_protein3126:0.059048563,(Miccani_protein7106:0.033961326,(Nangypse_protein3878:0.043259094,(((Triequin_protein5671:0.0,Tritonsu_protein12:0.0):0.002556868,Trimenta_protein6438:0.005177813)0.940:0.007732075,((Tribenha_protein332:0.0,Triverru_protein4838:0.0):0.007871430,((Trirubru_protein3337:0.0,Triviola_protein1086:0.0):0.002561450,Trisouda_protein5633:0.002580669)0.948:0.007725590)0.000:0.000000005)0.919:0.017763162)0.948:0.027690705)0.926:0.058623759)1.000:0.235859119,(Uncreesi_protein4300:0.104313026,(Cocimmit_protein2402:0.000000005,Cocposad_protein4315:0.002517645)1.000:0.134088411)1.000:0.230884574)0.689:0.053544577)0.737:0.035551932)0.773:0.058325375,Ascapi_protein2586:0.690248606)0.724:0.063764760,((Rasemers_protein2194:0.364932171,((Talislan_protein6595:0.048764201,Talrugul_protein9324:0.065176721)0.989:0.113310537,(Talatror_protein8695:0.128619624,(Talstipi_protein10113:0.052533471,(Talmarne_protein7195:0.027738091,((Penoccit1_protein2504:0.0,Penoccit2_protein2504:0.0,Talpinop_protein2436:0.0):0.008829973,Talverru_protein7407:0.004548666)0.943:0.020629438)0.955:0.029513096)0.990:0.106302643)0.999:0.204101714)0.999:0.181552169)1.000:0.251470807,(((AspHF37_protein3620:0.212329861,Aspscler1_protein2886:0.167439783)0.873:0.058988155,(((((Pen2HH_protein681:0.0,PenS1M29_protein4203:0.0):0.025072428,Penoxali_protein165:0.014158044)0.998:0.072893078,(Penbrasi_protein1958:0.057592726,Pensubru_protein7455:0.032814319)0.882:0.021263037)0.997:0.108729269,((Penantar_protein4288:0.053851289,Penarizo_protein9732:0.030001590)0.962:0.048273822,(Penvulpi_protein1545:0.056438696,((Penchrys_protein665:0.0,Penruben_protein2150:0.0):0.072951496,((Penfrei_protein453:0.043762468,((Pensolit_protein5739:0.000000005,Penstr_protein10452:0.002760747)0.783:0.004196345,(Pennordi_protein7082:0.033388541,Pencamem_protein5722:0.020494812)0.491:0.006059633)0.767:0.004842188)0.988:0.032778702,(Penexpan_protein3355:0.028900200,(Pendigit_protein6198:0.069345417,Penitali_protein6691:0.071603043)0.144:0.008866050)0.933:0.018315533)0.929:0.020690504)0.608:0.012803650)0.994:0.067273505)0.996:0.111083349)1.000:0.136383980,((Penzonat_protein7980:0.327186703,Monpurpu_protein5931:0.550649990)0.868:0.064090483,((Aspwenti_protein5629:0.116038354,(Aspcrist_protein2481:0.036884149,(Aspglauc_protein2489:0.043092844,Asprube_protein2467:0.015636531)0.924:0.024653339)1.000:0.203016337)0.876:0.045230867,((((Aspsteyn_protein774:0.095303606,Asptanne_protein10526:0.128843299)0.969:0.046101122,(Aspterre_protein9952:0.189973883,((Aspavena_protein9762:0.110190685,(((Aspallia_protein10616:0.0,Aspburne_protein5851:0.0):0.040820884,((Aspberth_protein9527:0.058994302,((Aspnovop_protein11050:0.005966582,((((Asparach_protein5576:0.0,Aspparas_protein12486:0.0,Asptrans_protein10647:0.0):0.000000006,Aspsergi_protein13145:0.005890086)0.000:0.000000005,(Aspflavu_protein6271:0.0,Aspminis_protein13088:0.0):0.002926410)0.000:0.000000005,((Asptamar_protein11783:0.008816149,(Aspcaela_protein7247:0.0,Asppseud1_protein2425:0.0):0.000000005)0.000:0.000000006,Asppseud3_protein12640:0.005853732)0.856:0.002924152)0.000:0.000000005)0.413:0.005088708,(Aspbomby_protein9462:0.011677577,Asppseud2_protein5849:0.027695048)0.846:0.006085884)0.723:0.002143435)0.991:0.036271135,Aspcorem_protein4738:0.104063006)0.598:0.002464403)0.603:0.012668934,(Asphanco_protein12508:0.029406102,Asplepor_protein6146:0.039737483)0.954:0.029148896)0.855:0.023364624)0.965:0.044007935,(Asptaich_protein2095:0.035798132,(Aspcampe_protein9210:0.029797451,Aspcandi_protein1939:0.004300667)0.980:0.045042159)1.000:0.170428005)0.795:0.035095110)0.448:0.026095878)0.952:0.034743824,(((Aspochra_protein6350:0.0,Asprambe_protein4808:0.0):0.080515850,((Aspmulun_protein9008:0.047434059,Aspnidul_protein7882:0.028495196)0.974:0.037422636,((Aspsydow_protein10936:0.009074689,Aspversi_protein1066:0.026573822)0.962:0.029559560,Aspcalid_protein5164:0.098824261)0.619:0.014701444)0.993:0.058287737)0.992:0.061845930,((Asphomom_protein10676:0.026918728,(Aspsacch_protein8357:0.053186348,((Aspindol_protein7559:0.000000006,((Aspacule1_protein1403:0.000000005,Aspbrunn_protein1408:0.026805909)0.778:0.003923573,Aspfijie_protein1645:0.002815247)0.937:0.011379512)0.286:0.002852233,(Aspviola_protein8814:0.000000006,(Aspjapon_protein5018:0.002659070,Aspuvaru_protein3845:0.005893690)0.090:0.000226090)0.870:0.005619855)0.872:0.009836069)0.925:0.019329337)1.000:0.131693070,((Aspellip_protein12339:0.017056825,Aspheter_protein4527:0.043716193)0.982:0.049908692,((Aspiberi_protein3820:0.000000005,(Aspcarbo_protein11012:0.016735225,(Aspscler3_protein10332:0.019541430,Aspscler2_protein6651:0.008284243)0.000:0.000000005)0.829:0.005521029)0.633:0.015981170,((((Asplacti_protein8696:0.0,Aspnige_protein8696:0.0,Aspphoen_protein11438:0.0):0.000000005,Aspwelwi_protein12460:0.002831258)0.954:0.011311804,(((Aspvaden_protein1009:0.005585401,((Aspcosta1_protein4698:0.0,Aspcosta2_protein4698:0.0,Asptubin_protein8592:0.0):0.000000005,Aspneoni_protein2175:0.008430128)0.848:0.002800720)0.430:0.000000006,Aspeucal_protein9971:0.019786829)0.799:0.003478518,(Asppiper_protein9678:0.002811649,(Aspkawac_protein6702:0.000000005,Aspluchu_protein9005:0.002798829)0.810:0.002802110)0.702:0.002134370)0.790:0.004759008)0.926:0.012301276,Aspbrasi_protein8167:0.006291002)1.000:0.066780691)0.998:0.058452906)0.939:0.037020785)0.997:0.074019251)0.552:0.018256175)0.903:0.028617440,(Aspclava_protein1245:0.097910036,(Aspudaga_protein3765:0.024475437,((Asplentu_protein1402:0.010454872,Aspnovof_protein5877:0.016468159)0.940:0.014572971,(Aspfisch_protein7154:0.020073708,Aspfumig2_protein6043:0.031575114)0.874:0.008403626)0.928:0.019571019)0.997:0.071017258)1.000:0.101044206)0.835:0.033912938)0.534:0.026808410)0.877:0.032716504)0.543:0.032254566)0.995:0.121709059,Bysspect_protein530:0.387739573)0.945:0.075725019)0.921:0.066344534)0.970:0.109135148,(((ChaCBS11_protein3161:0.043982672,(ChaCBS13_protein5740:0.301020090,ChaCBS12_protein1020:0.077156552)0.871:0.037634275)1.000:0.577253316,((Cypeurop_protein9519:0.104312288,(Phiatta_protein10415:0.0,Phiattin_protein10415:0.0):0.159610451)1.000:0.307982637,(((Exosider_protein3853:0.119981398,((Exospini_protein6221:0.058357904,(Exooligo_protein9376:0.000000005,Exooligo_protein9377:0.008403796)0.413:0.029874234)1.000:0.168513670,Exoxenob_protein1006:0.120180061)0.909:0.060972553)0.952:0.060838633,((Exoderma_protein2919:0.165037925,(Capcoron_protein2827:0.070298403,Capepimy_protein9750:0.151820459)0.967:0.049627914)0.972:0.056357076,(Rhimacke_protein7074:0.169807548,(Exomesop_protein1287:0.161712302,Exoaquam_protein7306:0.225235501)0.925:0.044520225)0.573:0.036803364)0.931:0.069368873)0.093:0.040115039,(((Clabanti_protein2082:0.014382204,Clapsamm_protein6850:0.011409981)0.990:0.045426504,((Fonerect_protein3861:0.070226535,Fonmulti_protein9591:0.052589095)0.305:0.008986657,((Claimmun_protein13473:0.0,Claimmun_protein13474:0.0):0.019564033,(Fonpedro_protein4094:0.000000005,(Fonmonop_protein5837:0.005842703,Fonnubic_protein11119:0.018319743)0.044:0.005912918)1.000:0.107288355)0.325:0.006699943)0.879:0.020945581)1.000:0.174294808,((Phiameri_protein10969:0.0,Phiameri_protein10970:0.0):0.419895943,(Clacarri_protein9133:0.035508453,Clayegre_protein8972:0.026265216)0.897:0.052094836)0.999:0.160437147)0.994:0.113698190)0.635:0.070733621)0.311:0.079262907)0.999:0.223992077,Endpusil_protein5867:0.324675270)0.183:0.066682862)0.944:0.057035606)0.922:0.064243164)0.097:0.039307984)0.924:0.087671079)0.968:0.106084971,(Lomproli_protein7329:0.128297606,Sceapios_protein3269:0.149882579)1.000:0.871455267)0.703:0.054779117,((((((Escweber_protein6001:0.660691886,((Triasper_protein5324:0.049852530,(Triatrov_protein7471:0.039662414,Trigamsi_protein2916:0.024326833)0.899:0.017504054)0.986:0.086525670,((Tricitri_protein2530:0.043021439,(Trilongi_protein2165:0.031335370,(Triparar_protein5617:0.002704379,Trireese_protein3920:0.000000005)0.986:0.032675798)0.893:0.016126017)1.000:0.105283460,(Triviren_protein874:0.070750968,(Triharzi_protein3251:0.002688490,(Triguizh_protein3818:0.005324371,Trilenti_protein1796:0.005414522)0.330:0.002738852)0.997:0.047635173)0.931:0.042360000)0.972:0.072509058)1.000:0.364623765)0.711:0.088101375,(Torhemip_protein1840:0.343730108,(Beabassi_protein1425:0.171190283,(Corjavan_protein1615:0.118146018,(Corfumos_protein7939:0.199576448,Cormilit_protein1205:0.177136333)0.478:0.041684541)0.980:0.114991889)0.996:0.163954108)0.978:0.125269019)0.895:0.064617604,((Moeliber_protein4754:0.313701859,(Clapurpu_protein6263:0.298742801,(Pocchlam_protein2456:0.119749069,(((Metrober_protein8178:0.003428056,(Metbrunn_protein7599:0.002870987,Metaniso_protein10026:0.000000005)0.888:0.008024051)0.896:0.013038014,(Metguizh_protein7330:0.002921215,Metmaju_protein11495:0.057931303)0.865:0.010280943)0.999:0.077785183,(Metalbu_protein4569:0.155974742,Metriley_protein1320:0.183541122)0.429:0.046176799)0.951:0.064794032)0.999:0.161164017)0.743:0.071296725)0.989:0.159218888,(Tolophio_protein8037:0.191493615,(Purlilac_protein4885:0.208597546,Hirminne_protein9851:0.349482351)0.554:0.052046862)0.958:0.087175469)0.968:0.093384908)0.882:0.069295525,((Stachart_protein4062:0.008658844,Stachlor_protein8735:0.008229879)1.000:0.545908590,(Acrchrys_protein4463:0.105433958,Geomorbi_protein4495:0.679589765)0.994:0.180119972)0.394:0.028028863)0.386:0.044548399,(((Fusdecem_protein1823:0.062625048,(Fuszeala_protein423:0.136175976,((FusAF8_protein11331:0.006054397,(Fusvanet_protein10640:0.0,Nechaema_protein10640:0.0):0.010869360)0.745:0.003134431,((FusAF6_protein7709:0.008314466,Fusambro_protein4528:0.000000005)0.881:0.002770508,(FusAF4_protein9702:0.000000005,((Fuseuwal_protein8543:0.0,Fusflori_protein7781:0.0):0.002774005,Fuskuros_protein10330:0.002768179)0.887:0.005571819)0.000:0.000000005)0.890:0.007916942)0.989:0.049795750)0.423:0.023854600)0.711:0.024290932,((Fussarco_protein5226:0.060664472,FusNRRL3_protein10587:0.112582523)0.256:0.015064575,((((Fuslongi_protein351:0.024803465,(((Fuspoa_protein12586:0.005526339,Fusvenen_protein8176:0.008332791)0.653:0.000000005,(Fussporo_protein9400:0.005546655,Fuslangs_protein300:0.011261906)0.437:0.005534099)0.819:0.007682591,(Fuspseud3_protein3915:0.000000005,(Fusculmo_protein10488:0.065284485,(Fusaustr2_protein2142:0.000000005,Fusgrami_protein1660:0.002735635)0.762:0.002503549)0.941:0.008447947)0.742:0.003522250)0.977:0.026177267)0.343:0.010448974,(Fuscoffe_protein8774:0.005518756,Fusflage_protein4413:0.002827665)0.975:0.035637293)1.000:0.096335054,(Fusavena_protein1999:0.023002410,Fusheter_protein1355:0.046982618)0.988:0.038788502)0.091:0.004229246,(Fusaustr1_protein6776:0.018260807,(((((Fusproli_protein1664:0.002956436,(Fusfujik_protein434:0.002947043,Fusglobo_protein3423:0.002926231)0.886:0.005963301)0.876:0.005908761,(Fusmangi_protein12166:0.000000005,FusNRRL1_protein13836:0.008802900)0.890:0.005901166)0.815:0.008931315,(((Fusgadit_protein11225:0.024259541,(Fusodora_protein20441:0.002948184,Fusoxysp_protein995:0.005868753)0.616:0.008660039)0.177:0.000000005,Fusacuta_protein4416:0.008372492)0.602:0.000599963,(Fusverti_protein14436:0.002897090,((Fustjaet_protein4145:0.002939987,(Fusnapif_protein6291:0.005874995,(Fuscoici_protein2859:0.002931272,Fuspseud1_protein9492:0.000000005)0.000:0.000000005)0.000:0.000000005)0.920:0.002933628,((((Fusdenti_protein5862:0.005445715,Fuspseud2_protein11312:0.002707417)0.872:0.005457159,((((Fusagapa_protein9114:0.005464211,Fusbulbi_protein3280:0.002746661)0.000:0.002705626,Fusmexic_protein962:0.011839139)0.683:0.000000059,(Fussubgl_protein12670:0.002955572,(Fusantho_protein2507:0.004985073,Fuscirci_protein13096:0.009872524)0.633:0.001267830)0.831:0.003376608)0.807:0.002746304,Fusphyll_protein4627:0.005449956)0.697:0.002718482)0.271:0.002979193,Fusnygam_protein8511:0.008707048)0.776:0.000000005,Fusmunda_protein2238:0.000000005)0.366:0.000000005)0.000:0.000000005)0.835:0.002982553)0.884:0.000000005)0.326:0.006251770,FusNRRL2_protein5419:0.009968227)0.957:0.026986738,Fusbeomi_protein5721:0.036483715)0.882:0.019078429)0.997:0.055552597)0.911:0.033626810)1.000:0.099633625)0.989:0.076568667,(Stynorve_protein3505:0.233727605,(Cylhubei_protein2166:0.105568360,Neoditis_protein1472:0.084718687)0.972:0.073200099)0.881:0.042795573)0.997:0.139814552)0.887:0.063576463,(((Pyrpenni_protein758:0.043387355,Pyrgrise_protein10650:0.061431190)0.930:0.014102997,Pyroryza_protein4080:0.037729044)0.688:0.012121670,PyrCBS1_protein10952:0.007168767)1.000:0.952739753)0.438:0.050605974);
