# Supplementary material for: Phylogenomic signatures of repeat-induced point mutations across the fungal kingdom
Source: PLoS Biol. 2025 Oct 15;23(10):e3003433. doi: 10.1371/journal.pbio.3003433 (PMC12543289; doi:10.1371/journal.pbio.3003433)
Supplement: S5 Data — (NEWICK) [file pbio.3003433.s046.newick]

((((Steochra_protein4021:0.502654396,(((((Pismicro_protein6952:0.000000005,(Pistinct_protein14355:0.244018536,Sclcitri_protein20092:0.053769696)0.253:0.000000005)0.791:0.058191125,((Paxinvol_protein17966:0.000000005,Paxrubic_protein21754:0.054748799)0.799:0.102436505,((Conputea_protein13478:0.457969242,Hydpinas_protein3923:0.074176207)0.722:0.091831964,Boleduli_protein10339:0.259264888)0.737:0.074453096)0.583:0.007985402)0.881:0.114302070,((Suibrevi_protein5856:0.105026783,Suiluteu_protein3906:0.000000005)0.788:0.000000005,(Rhivesic_protein10561:0.020108369,Rhivinic_protein9065:0.085122600)0.976:0.193619446)0.861:0.173459746)0.605:0.013950286,(Plucervi_protein10501:0.269647485,Trimatsu_protein22516:0.292307802)0.763:0.051413034)0.710:0.089553460,Serlacry_protein12860:0.321756977)0.278:0.155227546)0.000:0.000000005,(Trapubes_protein8442:0.000000005,Traversi_protein13068:0.115831705)0.743:0.073452433)0.740:0.066500920,((Tetnigri_protein6069:0.328278493,(Grifrond_protein3200:0.199242676,Phacarno_protein13541:0.321716905)0.709:0.055920849)0.771:0.100241237,(AthTMB_protein10852:0.574197423,Antcitri_protein1596:0.428386781)0.000:0.000000006)0.426:0.073084504)0.837:0.134731281,(((Dicsqual_protein9250:0.206570665,Gansinen_protein7571:0.181646352)0.938:0.339705448,((((Gelsubve_protein2606:0.423905995,(Daequerc_protein7136:0.000000005,(Fompinic_protein6123:0.117506983,Fomrose_protein7870:0.059057053)0.761:0.177331954)0.976:0.495565659)0.734:0.102594795,Laesulph_protein10176:0.548771620)0.000:0.000000005,(Fibradic_protein6596:0.299854543,Wolcoco_protein5033:0.425509366)0.538:0.115841832)0.760:0.192202324,(Tracocci_protein2940:0.064093321,(Tracinna_protein3152:0.139318888,Lentigri_protein13255:0.151365959)0.338:0.052785963)0.740:0.054698893)0.000:0.000000005)0.702:0.155495269,((Hypmarmo_protein14706:0.000000005,(Triconst_protein8512:0.355160147,(Lyoatrat_protein14827:0.106934307,TerJ132_protein10423:0.347332231)0.244:0.135581855)0.921:0.304144469)0.811:0.130505978,(Amathier_protein3857:0.224960048,Crulaev_protein11094:0.272946959)0.816:0.158866613)0.812:0.139476962)0.727:0.075073093,((((Phacarno_protein7295:0.000000006,Phlgigan_protein8505:0.473642242)0.983:0.306536885,((((Ricmelle_protein6295:0.425479916,(Copmicac_protein21703:0.209615674,Psaaberd_protein7422:0.000000005)0.898:0.201884240)0.680:0.052237968,((Copmarce_protein1370:0.246726622,Plicrisp_protein10667:0.000000005)0.922:0.118219976,(Copmarce_protein1369:0.188065033,Agrpedia_protein12234:0.292654192)0.759:0.073414849)0.163:0.000000005)0.806:0.060649408,((((((Plepulmo_protein8089:0.000000005,(Pleostre2_protein8606:0.097075344,(Pleostre2_protein9559:0.122579562,Plepulmo_protein8970:0.000000005)0.953:0.265667473)0.849:0.083522504)0.921:0.308334577,(Pancyane_protein8081:0.299193849,(Phomoles_protein16943:0.054128699,(Hebcylin_protein13133:0.054729378,Hypsubla_protein16082:0.175851573)0.788:0.056827230)0.761:0.080578850)0.092:0.066734058)0.700:0.115338315,Ptegraci_protein8675:0.491959532)0.757:0.151786119,Monrorer_protein15648:0.209550404)0.752:0.249657749,Copciner_protein9942:0.547995132)0.581:0.008962625,Amarubes_protein10559:0.136217632)0.879:0.117532738)0.772:0.058736031,(Denbispo_protein31430:0.197572519,((Gonproli_protein9264:0.579407085,(Armsolid_protein18489:0.000000005,(Armostoy_protein9590:0.000000005,Armgalli_protein21458:0.055277403)0.835:0.055314358)0.778:0.220249177)0.870:0.300702740,Stehirsu_protein11242:0.249251316)0.718:0.100516382)0.762:0.081380267)0.718:0.086628693)0.779:0.130681532,((Aurampl_protein3507:0.390437760,((Serindic_protein6001:0.292892286,(Schcommu_protein9039:0.185613906,Servermi_protein8510:0.175707723)0.822:0.199798187)0.574:0.190797523,Schparad_protein15570:0.303384009)0.801:0.172205568)0.827:0.265223499,(((Aursubgl2_protein21036:0.214243020,HelDMI_D_protein12993:0.000000005)0.375:0.157586237,((Colcylin_protein7976:0.821561055,((FibCBS1_protein26968:0.000000005,(AthTMB_protein10853:0.000000005,(Certheob_protein8811:0.398016822,Rhisolan_protein1947:0.000000005)1.000:1.230431418)0.414:0.057319965)0.958:0.359213724,(Sclcepiv_protein2130:0.111008475,((Botgalan_protein8977:0.095286824,((Botaclad_protein3993:0.148840894,(Botciner_protein11174:0.047941069,(Botpaeon_protein7437:0.000000006,Bottulip_protein3559:0.000000005)0.817:0.049884517)0.904:0.098786735)0.186:0.000000005,(((Botsquam_protein5207:0.050233888,(Botporr_protein1199:0.172696208,Botsinoa_protein10731:0.051702747)0.000:0.000003334)0.091:0.000000005,(Botbysso_protein5611:0.0,Botdewey_protein5231:0.0,Botellip_protein5768:0.0):0.000000005)0.875:0.000000005,(Bothyaci_protein6247:0.049797289,Botfraga_protein1660:0.000000005)0.147:0.000000006)0.838:0.049463623)0.918:0.083801606)0.886:0.000000005,(Polarcul_protein5085:0.112021938,Polbruma_protein11776:0.000000005)1.000:1.014707512)0.263:0.118835084)0.974:0.417274480)0.212:0.000000006)0.410:0.175630049,Phisubal_protein2142:0.473054206)0.464:0.000000005)0.914:0.203994907,((Psedestr_protein7613:0.000000005,(PseVKMF3_protein4873:0.114855997,((Pse03VT0_protein5458:0.0,Pse05NY0_protein4212:0.0,Pse23342_protein3693:0.0,Pse24MN1_protein6048:0.0,Pseverru_protein152:0.0,PseVKMF11_protein6065:0.0,PseVKMF12_protein458:0.0,PseVKMF13_protein1944:0.0,PseVKMF14_protein4717:0.0,PseVKMF1_protein421:0.0,PseVKMF5_protein4040:0.0,PseVKMF6_protein4798:0.0,PseVKMF7_protein47:0.0,PseVKMF9_protein5910:0.0,PseWSF3_protein8305:0.0):0.000000005,((PseVKMF10_protein4710:0.0,PseVKMF2_protein3619:0.0,PseVKMF8_protein6765:0.0):0.000000005,PseVKMF4_protein6010:0.055634539)0.843:0.056554157)0.754:0.000000005)0.897:0.057356474)0.951:0.281483554,(((Micinter_protein6968:0.164047126,(Micsapon_protein8251:0.0,Micsidio_protein2078:0.0):0.000000005)0.941:0.638681988,(ClaPMI_3_protein4787:0.828880460,Servermi_protein10954:0.414874600)0.000:0.000000005)0.698:0.272334616,((Dacprimo_protein8579:0.346567867,(Calcorne_protein1953:0.177918976,Calvisco_protein10910:0.000000006)0.396:0.050008712)0.975:0.441796323,Amamusca_protein17658:0.000000005)0.906:0.312170662)0.247:0.062112195)0.722:0.060819019)0.887:0.139955647)0.647:0.000000005)0.778:0.062362056,(Pilcroce_protein17876:0.320319695,(((((Mycchlor_protein5207:0.436663714,(Phlgigan_protein3289:0.652495806,Mycindig_protein9393:0.047082443)0.099:0.091475199)0.713:0.112401149,((Lacameth_protein12752:0.054710117,Lacbicol_protein17322:0.000000005)0.829:0.144652387,(Leucreat_protein4336:0.625400865,(Gymluxur_protein20784:0.114818410,(Gymandro_protein29120:0.283732933,Lenedode_protein7992:0.226882944)0.621:0.027206561)0.825:0.150591727)0.663:0.060296030)0.824:0.109544770)0.772:0.060005100,(((Gymdilep_protein41:0.105511479,(Rhodiobo_protein7607:0.115744820,Rhogrami_protein4866:0.330167401)0.932:0.493434108)0.850:0.258608075,(Mycvenu_protein10960:0.630858194,(Mycgalop_protein47082:0.281205323,Mycsangu_protein2743:0.193971537)0.731:0.194577394)0.731:0.117589816)0.752:0.187783907,Myckenti_protein2266:0.247846865)0.076:0.000000005)0.371:0.058017803,(((CadDSE10_protein8221:0.385543247,(Marbrunn_protein7145:0.161502641,((Hyabicol_protein16352:0.0,Melbicol_protein16352:0.0):0.225795936,((Rhyagrop_protein4774:0.0,Rhycommu_protein3833:0.0,Rhysecal_protein5659:0.0):0.413194593,(Chalongi_protein18143:0.000000005,Pezerica_protein6920:0.151062318)0.869:0.331118837)0.637:0.067766794)0.870:0.259712149)0.733:0.081526371)0.754:0.122389767,((Leuleuco_protein4077:0.000000005,LeuSymCc_protein5119:0.178874875)0.816:0.152888537,Tetnigri_protein6114:0.421352517)0.800:0.198602379)0.747:0.060571873,(Cudacicu_protein10656:0.664741313,(Phihyali_protein5294:0.0,Venechin_protein5294:0.0):0.363940407)0.538:0.320306789)0.837:0.142003681)0.883:0.116424193,((((PenCBMAI_protein11994:0.053132138,(PenCONT_protein4438:0.448091408,PenCBMAI_protein13865:0.000000005)0.793:0.117372963)0.994:0.558679519,((((RhoCCFEE_protein6357:0.0,RhoJG1b_protein527:0.0):0.186711490,Rhotorul_protein7680:0.443268034)0.797:0.216621383,Serindic_protein2102:0.543698751)0.246:0.071767325,(RutNJR21_protein10913:0.380889407,((((Saicompl_protein1670:0.332282207,((Wilmikol_protein9055:0.270742246,(Pyrompha_protein7076:0.178284004,Pyrompha_protein188:0.390831032)0.828:0.228171618)0.694:0.070481407,(Neoirreg_protein279:0.175551780,((((((((Zymbrevi_protein835:0.477992189,(Dotsepto_protein4030:0.000000005,Zascella_protein15548:0.169868015)0.853:0.281963067)0.867:0.221443351,((Polfusc_protein8309:0.180800303,Veneffus_protein10580:0.395831233)0.866:0.332704497,((Baupanam_protein4813:0.008506311,Triasahi_protein1337:0.281562447)0.828:0.190240890,(Neoacido_protein8642:0.290307772,(Disacicu_protein7998:0.590781163,(Aursubgl1_protein9376:0.360716780,(Aurnamib_protein3925:0.234859719,Aurpullu_protein1297:0.086700406)0.602:0.046426660)0.645:0.149967040)0.406:0.098977069)0.754:0.137296632)0.794:0.147748864)0.802:0.150415580)0.758:0.077248196,(Elsampel_protein9720:0.051135340,(Elsaustr_protein3562:0.386089131,Elsfawce_protein7849:0.322264839)0.760:0.150284474)0.943:0.424367713)0.709:0.079003150,(Horwerne_protein7472:0.099595349,Horwerne_protein12608:0.157267244)0.760:0.105754615)0.748:0.074138791,(Polcitr_protein6494:0.000000005,Sphmurra_protein7922:0.461335628)0.915:0.349154909)0.905:0.134329709,((Aulheder_protein665:0.128344791,(Veninaeq_protein5793:0.509526937,Macphase_protein12319:0.576779162)0.776:0.248305862)0.821:0.247931381,((Cerberte_protein9957:0.120671198,(Cerbetic_protein6025:0.056214540,(Cerzein_protein9309:0.000000006,Cerzemay_protein7538:0.000000006)0.265:0.057290418)0.000:0.000000005)0.899:0.184124309,(Sphmusiv_protein5038:0.000000005,(((((((Exosider_protein6123:0.180628809,(Cypeurop_protein10433:0.858650476,(Phiatta_protein8878:0.0,Phiattin_protein8878:0.0):0.392176279)0.291:0.118138261)0.875:0.328044062,(((Clabanti_protein2911:0.056426820,Clapsamm_protein10357:0.000000005)0.888:0.310969368,(Exoaquam_protein12214:0.261436533,Exoxenob_protein12609:0.305169118)0.584:0.274467128)0.000:0.078813184,((Phiameri_protein6712:0.0,Phiameri_protein6713:0.0):0.082644740,(Clacarri_protein5571:0.053732013,Clayegre_protein5648:0.050960870)0.797:0.097255582)0.849:0.285824971)0.000:0.000000006)0.832:0.154001051,Capepimy_protein7334:0.098773346)0.826:0.151754352,(Exooligo_protein1687:0.298282507,Exospini_protein5430:0.143755020)0.797:0.144462792)0.752:0.097469042,(Capcoron_protein7485:0.460505112,(Exoderma_protein6963:0.000000006,Rhimacke_protein1367:0.690808268)0.959:0.320991713)0.727:0.124919480)0.666:0.176815660,Endpusil_protein5277:0.568632086)0.804:0.161229125,(((Tubborch_protein9436:0.000000006,((Chovenos_protein6759:0.0,Tubmelan_protein2037:0.0):0.000000005,Tubmagna_protein9088:0.057610124)0.872:0.059138900)0.867:0.332954058,(Ascnigri_protein4129:0.691459011,Micmicro_protein7661:0.291852690)0.699:0.297337271)0.782:0.188278776,((Lopmacro_protein9054:0.000000005,((Sclscler_protein1559:0.000000005,Xylmulti_protein4308:0.000000005)0.321:0.237056136,(Linrhizo_protein5405:0.425895061,(((Ascimmer_protein13883:0.550962011,Virviren_protein8978:0.314732452)0.877:0.377821017,(Morconic_protein543:0.232036153,((((Cengeoph_protein10008:0.179315995,Glostell_protein14222:0.237884754)0.856:0.268631637,Psehyper_protein7752:0.230555022)0.335:0.090623179,(Conapoll_protein7159:0.085676083,((Cryminte_protein3109:0.000000005,Cryminte_protein8832:0.058062826)0.789:0.250725138,(Veninaeq_protein1325:0.031547162,(Veneffus_protein5093:0.121933352,Vennashi_protein12157:0.000000005)0.874:0.155507595)0.968:0.579588526)0.804:0.234633570)0.686:0.108327552)0.663:0.295283049,(Patatrat_protein1128:0.000000005,(Kocimper_protein1829:0.472317141,Stehirsu_protein3599:1.593920542)0.652:0.277921594)0.868:0.390236952)0.895:0.330731191)0.636:0.083369722)0.840:0.164861804,(((Colsoja_protein12693:0.000000005,(Colpluri_protein11471:0.048073289,Colmusic_protein10475:0.105374103)0.854:0.000000005)0.930:0.000000005,((((Colasian_protein14006:0.0,Colsiame_protein8947:0.0,Coltropi_protein3936:0.0,Colvinif_protein2982:0.0):0.000000006,Coltrunc_protein5484:0.174490533)0.884:0.000000005,((Colsida_protein2277:0.0,Colspino_protein3499:0.0,Coltrifo_protein1310:0.0):0.239457820,Thipunct_protein5039:0.239738312)0.241:0.155133658)0.767:0.059571999,(((((Neo37M_protein1396:0.0,Neoclavi_protein11519:0.0):0.000000005,((Psevexat_protein2486:0.218561216,((HypCO27_protein9516:0.0,HypEC38_protein668:0.0):0.000000005,((((Xylmulti_protein5218:0.000000005,((Xyllongi_protein10727:0.000000005,(Xylgramm_protein1977:0.121947727,((MonCRB9_protein3932:0.0,MonMG133_protein6463:0.0):0.000000005,((Moniberi_protein619:0.0,Monmg162_protein516:0.0):0.000000005,(((Moncanno_protein1085:0.0,MonMC13_protein1387:0.0):0.108751254,MonGIB2_protein9817:0.110970022)0.774:0.000000005,(Mon5C6A_protein10252:0.0,MonCRB8_protein1105:0.0):0.000000005)0.000:0.052034436)0.385:0.000000005)0.899:0.239639029)0.815:0.131106995)0.782:0.092767227,(Dalchild_protein8198:0.000000005,DalEC12_protein2562:0.232365374)0.942:0.189416596)0.756:0.073987082)0.783:0.050290813,Xylhypox_protein4137:0.052413543)0.768:0.053648300,Xylflabe_protein2922:0.052307843)0.755:0.052462700,HypCI4A_protein1177:0.113141253)0.892:0.107534870)0.724:0.036568119)0.893:0.144500113,Pesfic_protein2720:0.051626199)0.769:0.053567721)0.631:0.029023055,(Conlustr_protein3685:0.269815822,(Phicurva_protein11501:0.395602858,Groclavi_protein2390:0.429720293)0.374:0.148910950)0.225:0.087906471)0.783:0.099431742,(((NcDIM2:0.0,Neucrass_protein3249:0.0,Neutetra_protein4395:0.0,Sormacro_protein4791:0.0):0.038821210,(((Colgrami_protein6932:0.097501723,Colsubli_protein11918:0.105238617)0.561:0.050720195,Colincan_protein10128:0.000000005)0.972:0.153943704,((Colsimmo_protein12274:0.000000005,(Colnymph_protein13637:0.000000005,(Colsalic_protein6361:0.000000005,Colscovi_protein2215:0.227577090)0.228:0.050982825)0.837:0.049474308)0.787:0.000000005,(Colorchi_protein14210:0.228093100,Colfiori_protein2001:0.000000006)0.916:0.051820359)0.746:0.077768154)0.623:0.036121303)0.894:0.153971406,(((Theterre_protein5807:0.0,Thiterre_protein5807:0.0):0.065770146,((Dreconio_protein6869:0.000000005,(Stachart_protein5862:0.000000005,Stachlor_protein7070:0.000000005)0.995:0.240161951)0.783:0.074333596,((((((((Madmycet_protein2261:0.111834515,(Podanser_protein2780:0.0,Podcomat_protein7699:0.0):0.046106991)0.762:0.100231456,Phaminim_protein6379:0.102771363)0.672:0.024799920,(Thetherm1_protein6924:0.0,Thetherm2_protein6924:0.0):0.000000005)0.703:0.032711617,(Diahelia_protein2496:0.247242177,Conligni_protein4411:0.213670142)0.795:0.136053276)0.776:0.047634779,(Con2T21_protein3749:0.114519903,Con2T21_protein7499:0.000000005)0.994:0.247957156)0.772:0.000000005,(Acrchrys_protein8029:0.000000006,Chaglobo_protein372:0.000000005)0.804:0.105460844)0.879:0.122949753,((Metalbu_protein3668:0.142488872,Metriley_protein5594:0.121131071)0.744:0.045573053,(Pocchlam_protein6440:0.320203117,(Metmaju_protein7151:0.000000005,((Metaniso_protein11354:0.0,Metbrunn_protein5630:0.0,Metguizh_protein10394:0.0):0.055494111,Metrober_protein5976:0.000000005)0.786:0.055280005)0.912:0.130964474)0.709:0.000000005)0.984:0.310211953)0.898:0.000000006,((((((((((Gaetriti_protein7483:0.145583196,Magpoa_protein3794:0.112410102)0.847:0.210115920,(Spoinsec_protein6635:0.325050262,((Spobrasi_protein2773:0.0,Sposchen_protein206:0.0):0.167240428,(Micbolle_protein6180:0.293840039,Ophpicea_protein1211:0.325239309)0.857:0.264885524)0.695:0.101704721)0.743:0.165757935)0.482:0.075121488,(Valmalic_protein6865:0.074859524,(Cytleuco_protein4330:0.263878594,(Valmal_protein9024:0.110833897,Valsordi_protein4460:0.000000006)0.338:0.120968027)0.508:0.000000005)0.930:0.290571032)0.222:0.125614358,((Ophaustr_protein3175:0.159682093,FusNRRL3_protein11228:0.423660836)0.000:0.000000005,(Cormilit_protein4838:0.098553337,((Akalecan_protein4642:0.0,Corconfr_protein4642:0.0):0.248791044,(Beabassi_protein5719:0.000000005,(Beabrong_protein75:0.0,Corbrong_protein75:0.0):0.117376383)0.815:0.124397669)0.957:0.000000005)0.834:0.084356954)0.765:0.060965689)0.673:0.044959914,((Ophsinen_protein4857:0.0,Purlilac_protein8813:0.0):0.000000005,(Stynorve_protein376:0.083426265,(Triguizh_protein827:0.000000005,(Triharzi_protein8384:0.0,Trilenti_protein5244:0.0):0.000000005)0.663:0.044557406)0.662:0.012036075)0.000:0.000000005)0.855:0.055582390,Hirminne_protein4066:0.054700671)0.785:0.000000005,(Trilongi_protein6350:0.054039206,Triarund_protein6055:0.000000005)0.722:0.000000006)0.447:0.000000005,(Ophcaleo_protein2651:0.0,Ophcasau_protein2457:0.0,Ophfurca_protein5561:0.0,Ophisp_protein2651:0.0):0.000000005)0.740:0.000000005,(((((Tricitri_protein603:0.0,Triparar_protein3483:0.0):0.058693798,Tolparad_protein8051:0.056861920)0.248:0.000000005,CorRAO2_protein3025:0.000000005)0.001:0.056628014,Ophunila_protein688:0.000000005)0.393:0.000000006,(Ophcaflo_protein6448:0.056450700,Ophcaruf_protein4191:0.061881770)0.962:0.192784521)0.730:0.000000005)0.765:0.087190280,(((FusAF6_protein2239:0.0,FusAF8_protein2162:0.0,Fusambro_protein8059:0.0,Fuseuwal_protein3823:0.0,Fusflori_protein3140:0.0,Fuskuros_protein3613:0.0,Fusvanet_protein9184:0.0,Fuszeala_protein1406:0.0,Nechaema_protein9184:0.0):0.000000005,(Conpulve_protein1430:0.130069802,Moeliber_protein2244:0.220042786)0.868:0.160820546)0.912:0.053639080,(Cylhubei_protein8101:0.000000005,((Fusheter_protein7774:0.055040264,((Fusalbos_protein13468:0.0,Fusavena_protein6250:0.0):0.000000005,(((((Fusvenen_protein12996:0.000000005,(Triatrov_protein4547:0.0,Trigamsi_protein10409:0.0):0.104616299)0.873:0.052583585,((Fuscoffe_protein2425:0.0,Fusculmo_protein7627:0.0,Fuspoa_protein7341:0.0,Fuspseud3_protein11161:0.0):0.000000005,((Fusgrami_protein12929:0.054914369,((Fuslangs_protein6589:0.0,Fussporo_protein5498:0.0):0.071238969,Fuslongi_protein3182:0.104705203)0.741:0.049116842)0.770:0.000000005,Fusaustr2_protein10254:0.053503343)0.769:0.000000005)0.894:0.000000006)0.795:0.053062033,Fusflage_protein5034:0.055325163)0.799:0.055702247,Fusaustr1_protein13131:0.061242877)0.777:0.057202527,((Fusdecem_protein12583:0.0,Fussarco_protein2892:0.0):0.000000005,(((Fusnapif_protein341:0.0,Fusphyll_protein13020:0.0,Fustjaet_protein3717:0.0):0.000000005,(Fuspseud1_protein2332:0.035488306,(Fusverti_protein17034:0.0,Fusverti_protein17035:0.0):0.106822293)0.612:0.018445903)0.931:0.052632096,(Fusacuta_protein8062:0.0,Fusagapa_protein5400:0.0,Fusantho_protein893:0.0,Fusbulbi_protein7950:0.0,Fuscirci_protein11566:0.0,Fuscoici_protein7337:0.0,Fusdenti_protein3005:0.0,Fusfujik_protein10440:0.0,Fusgadit_protein8754:0.0,Fusglobo_protein11694:0.0,Fusmangi_protein13672:0.0,Fusmexic_protein7145:0.0,Fusmunda_protein8748:0.0,FusNRRL1_protein8315:0.0,FusNRRL2_protein10468:0.0,Fusnygam_protein2849:0.0,Fusodora_protein11239:0.0,Fusoxysp_protein7263:0.0,Fusproli_protein7644:0.0,Fuspseud2_protein7070:0.0,Fussubgl_protein855:0.0):0.000000005)0.982:0.167971801)0.532:0.057582760)0.881:0.000000005)0.856:0.000000005)0.874:0.054537249,Neoditis_protein152:0.053375983)0.936:0.000000006)0.949:0.000000005)0.795:0.047080899)0.795:0.043863204)0.737:0.059957630)0.736:0.051608537)0.901:0.125672160,(Verlongi_protein4189:0.056253940,((Veralfal_protein3596:0.0,Verdahli_protein3829:0.0,Verlongi_protein17685:0.0,Vernonal_protein8487:0.0):0.051893893,Sodalkal_protein1356:0.166497716)0.298:0.000000005)0.832:0.054980880)0.000:0.000000005)0.691:0.059974634)0.739:0.064257035,(Glalozoy_protein3762:0.183480296,Ustviren_protein5632:0.348211375)0.824:0.293207831)0.561:0.052680862)0.938:0.159909553)0.799:0.223303067,(Coltanac_protein12066:0.020063091,(Colhiggi_protein14070:0.049148827,Colshiso_protein9125:0.000000005)0.792:0.098198305)0.754:0.126037371)0.838:0.224591494)0.488:0.148608008)0.684:0.000000005)0.943:0.343573802)0.856:0.166154796,Amnligni_protein7905:0.415107514)0.862:0.282776560)0.752:0.104410136)0.846:0.318770008)0.749:0.096411391)0.381:0.062282609)0.702:0.057781946)0.349:0.133173596,((Bysspect_protein1576:0.411693116,Terboudi_protein3665:0.379801405)0.498:0.133636756,((((Corcassi_protein5932:0.384991982,(Uncreesi_protein5317:0.609798926,((Cocimmit_protein7288:0.0,Cocposad_protein505:0.0):0.346368862,(Letcolum_protein12492:0.0,Letlupin_protein1247:0.0):0.260715813)0.683:0.197115419)0.480:0.006368888)0.000:0.000000006,(Frisimpl_protein13063:0.547177887,Polhystr_protein8217:0.456003848)0.671:0.180908669)0.755:0.090954109,(Cloaquat_protein5774:0.657218746,(Blaparvu_protein4735:0.093074069,(((Parbrasi_protein5438:0.0,Parlutzi_protein836:0.0):0.113240975,(Emmcresc_protein2213:0.000000006,((((Bladerma_protein467:0.0,Blagilch_protein411:0.0,Blapercu_protein5303:0.0):0.000000005,Blasilve_protein4931:0.056850794)0.788:0.075081559,EmmCAC2_protein5433:0.175344864)0.565:0.017079886,Emepaste_protein8637:0.232864437)0.802:0.083237774)0.791:0.091901085)0.799:0.080877201,Helgrise_protein7636:0.112793099)0.000:0.000000005)0.220:0.200496777)0.781:0.175787604)0.751:0.112126700,Racantar_protein3979:0.587699030)0.787:0.142193308)0.717:0.193231301)0.795:0.292083944,((Lopmytil_protein7334:0.353326518,Mytresin_protein6596:0.452701036)0.879:0.491162504,((Curkusan_protein2848:1.027671473,Totfusce_protein12596:0.096368135)0.788:0.384713718,Aplpruni_protein12454:0.401174192)0.653:0.066409983)0.862:0.412983540)0.735:0.207542290)0.607:0.035446438)0.846:0.225213490)0.618:0.089263282,(((((Psefulig_protein5686:0.0,Psemusa_protein5475:0.0):0.299896910,(Ramcocyn_protein6374:0.255576168,(Apiporos_protein1411:1.158190821,(Aaoarxi_protein4051:0.000000005,(((((Glocereb_protein3684:0.055328391,((Rhiirreg_protein17880:0.000000005,RhiMUCL_protein7694:0.058643865)0.850:0.054801905,Rhiclaru_protein24941:0.000000005)0.788:0.000000005)0.971:0.597604396,(Divepiga_protein11330:0.207044646,(Gigmarga_protein2169:0.0,Gigrose_protein22748:0.0):0.362329626)0.126:0.104244255)0.159:0.155014418,(Jimflamm_protein8783:0.373203435,(Entmusca_protein5759:0.000000005,Entmusca_protein19424:0.581697038)0.810:0.243406209)0.880:0.258581488)0.000:0.000000005,((Phyblake_protein13710:0.870669711,Jimflamm_protein4170:0.053940812)0.775:0.065021554,EndFLAS_protein3226:0.059429894)0.870:0.189932831)0.869:0.463749885,(Myckenti_protein5291:0.128143307,(Mycchlor_protein4003:0.465655706,Mycindig_protein5447:0.147255597)0.753:0.255845540)0.941:0.700256671)0.560:0.407476358)0.786:0.210005218)0.491:0.188102594)0.000:0.000000006)0.864:0.180157581,((((Leppalus_protein5852:0.381646014,Delconfe_protein4890:0.159619784)0.747:0.144794429,((Zoprhizo_protein21167:0.353067924,Liningol_protein15435:0.348490830)0.000:0.000000005,(((Permacro_protein10100:0.252690875,(Trepertu_protein4484:0.271755383,(Byscirci_protein15289:0.150991536,(Masphaeo_protein13258:0.539001497,Xylhevea_protein3070:0.603280381)0.763:0.259915489)0.680:0.051963002)0.873:0.216052460)0.670:0.082456373,(Bimnozel_protein9419:0.122958670,(Karrhodo_protein8690:0.196371971,Parsporu_protein5099:0.081504015)0.926:0.261618367)0.006:0.090182016)0.848:0.148750675,(((Melpupyr_protein1963:0.293781431,Spofimet_protein5553:0.187746646)0.829:0.210241492,(Wesornat_protein939:0.097188179,(Maseburn_protein6218:0.386059069,Ascapi_protein5352:0.391724931)0.783:0.216398301)0.823:0.161407853)0.760:0.123872949,(Lizempir_protein4264:0.150222206,((Dotsymph_protein11130:0.331485011,Sacprote_protein5410:0.251578648)0.730:0.123050572,(Ascrabie_protein7904:0.000000005,Curkusan_protein10838:0.464205570)0.940:0.239223202)0.000:0.000000005)0.787:0.076011759)0.742:0.072780197)0.853:0.124332640)0.780:0.088173372)0.240:0.105182603,((Didenali_protein11053:0.521925578,Lopnucul_protein1170:0.071627106)0.919:0.531408235,Myrduria_protein5001:0.376388696)0.764:0.262993708)0.393:0.063443211,(Artuncin_protein5083:0.134140079,(Miccani_protein3378:0.118255130,(Nangypse_protein774:0.224917573,(Tribenha_protein944:0.053420910,(Triequin_protein8581:0.0,Trimenta_protein7259:0.0,Trirubru_protein897:0.0,Trisouda_protein587:0.0,Tritonsu_protein8381:0.0,Triverru_protein2048:0.0,Triviola_protein6628:0.0):0.000000005)0.916:0.000000005)0.812:0.110824226)0.773:0.106485626)0.946:0.359861405)0.665:0.072267724)0.804:0.138709865,(Laspustu_protein3793:0.0,Umbpustu_protein3793:0.0):0.403738529)0.605:0.060403763,((Pyrgrise_protein3406:0.059133932,(PyrCBS1_protein8812:0.050553319,(Pyroryza_protein2778:0.000000005,Pyrpenni_protein3728:0.051611610)0.805:0.051640652)0.417:0.000000005)0.859:0.283458311,((((Pse03VT0_protein1014:0.0,Pse05NY0_protein2181:0.0,Pse24MN1_protein3900:0.0,Psedestr_protein2492:0.0,Pseverru_protein2217:0.0,PseVKMF13_protein5824:0.0,PseVKMF9_protein5151:0.0):0.000000005,(Pse23342_protein3622:0.057945855,((PseVKMF5_protein7190:0.0,PseVKMF7_protein1062:0.0):0.000000005,PseVKMF6_protein2757:0.058963159)0.467:0.000000005)0.868:0.057446849)0.867:0.057311107,((PseVKMF12_protein10389:0.0,PseVKMF14_protein8868:0.0,PseWSF3_protein10705:0.0):0.000000005,(PseVKMF2_protein917:0.055946121,PseVKMF8_protein7344:0.000000005)0.961:0.116415463)0.399:0.000000005)0.883:0.185812312,(Oidmaiu_protein8447:0.000000005,((Phisubal_protein7444:0.000000005,(HelDMI_D_protein8018:0.209376959,Phiscopi_protein8654:0.132873398)0.629:0.146181187)0.866:0.184561195,(((((Phihyali_protein1259:0.0,Venechin_protein1259:0.0):0.282470045,Cudacicu_protein5712:0.166482605)0.843:0.000000005,((((Hyavaria_protein13873:0.0,Melvaria_protein13873:0.0):0.057156250,(Scyligni_protein7301:0.382867430,Pezerica_protein4664:0.247370239)0.644:0.041029760)0.754:0.064762923,(Hyabicol_protein18054:0.0,Melbicol_protein18054:0.0):0.192185369)0.107:0.048381606,Chalongi_protein6916:0.100192705)0.970:0.323817021)0.782:0.064241114,((((((Monlax_protein3154:0.174054780,(Monfruct1_protein2512:0.000000005,((RutNJR22_protein8414:0.000000005,RutNJR23_protein643:0.052740385)0.885:0.162806527,(Colcrate_protein5750:0.115920017,Colcylin_protein5097:0.000000005)0.971:0.347116343)0.428:0.060201924)0.694:0.000000005)0.919:0.104775596,Sclcepiv_protein672:0.096723980)0.813:0.047904775,(Botcalth_protein2622:0.0,Botciner_protein12291:0.0):0.026767378)0.863:0.039005540,Sclborea_protein4640:0.050074314)0.761:0.000000005,(Botaclad_protein1729:0.0,Botdewey_protein5021:0.0,Botellip_protein2840:0.0,Botgalan_protein6165:0.0,Bothyaci_protein7786:0.0,Botpaeon_protein1508:0.0,Botporr_protein11553:0.0,Botsinoa_protein390:0.0,Botsquam_protein6056:0.0):0.000000005)0.712:0.000000005,((Botglobo_protein3567:0.0,Bottulip_protein4878:0.0):0.048836395,(Botbysso_protein3566:0.0,Botfraga_protein3266:0.0,Botnarci_protein3403:0.0):0.032249527)0.925:0.019283735)0.715:0.055580500)0.905:0.218018256,((Lacarid_protein5911:0.000000005,((Laccervi_protein8033:0.0,Lachyali_protein2608:0.0,Lacsubti_protein6128:0.0,Lacwillk_protein6488:0.0):0.052178513,Lacoccid_protein8111:0.053016527)0.380:0.000000005)0.866:0.114556526,(Amoresin_protein1187:0.091200003,Chlaerug_protein2078:0.091358809)0.798:0.096284553)0.064:0.102056651)0.449:0.000000006)0.858:0.213586377)0.742:0.121575329)0.916:0.428654507)0.841:0.324982425)0.612:0.077910597)0.879:0.435159065,((((((Altalter_protein122:0.0,Alttenui_protein3717:0.0):0.000000005,(Altgaise_protein5462:0.054649450,(Altarbor_protein1615:0.054218825,AltMG1_protein8918:0.108333566)0.409:0.000000005)0.890:0.062735420)0.810:0.118406582,(Ophdisse_protein1548:0.059646161,(Parnodor_protein13105:0.149242969,StaSRC1l_protein1383:0.171823232)0.697:0.041856107)0.873:0.126189662)0.011:0.117528022,((Pyrtere_protein857:0.042447900,(Decgaude_protein903:0.134905453,(Biporyza_protein10382:0.000000005,((Bipmaydi_protein1614:0.0,Bipzeico_protein2650:0.0):0.000000006,(Bipsorok_protein8302:0.050531981,Bipvicto_protein8639:0.052266844)0.180:0.000000005)0.889:0.051250746)0.887:0.160441188)0.810:0.132679552)0.755:0.035385724,((Exsturci_protein4371:0.173819670,Claelyna_protein7993:0.056959140)0.603:0.055814780,((((Lepmacul_protein4256:0.000000005,Pletrach_protein4383:0.160826247)0.814:0.272509840,Dipcorti_protein8535:0.605540104)0.653:0.074737688,Stelycop_protein897:0.000000005)0.765:0.000000005,((Cucberbe_protein8433:0.169939510,PyrDS3sA_protein2465:0.176829206)0.635:0.103499339,Ampquisq_protein5378:0.526708562)0.660:0.089781864)0.906:0.058193275)0.843:0.000000005)0.924:0.000000005)0.787:0.116095886,Pyrtrrep_protein2280:0.048283901)0.823:0.316993311,Sphbrunn_protein1743:0.310867420)0.301:0.167004571)0.440:0.188666990,((Aurampl_protein6535:0.325060470,Schcommu_protein11164:0.000000005)0.633:0.187815829,(PenCBMAI_protein9511:0.391965723,PenCONT_protein15708:0.170159253)0.899:0.334982465)0.497:0.101052694)0.886:0.304448479)0.728:0.138611780)0.749:0.120641760)0.697:0.059475135,((((((((((Allmacro_protein12644:0.0,Allmacro_protein12645:0.0):0.000000005,((Allmacro_protein7406:0.000000005,Fibradic_protein1985:0.000000005)0.000:0.000000005,Fusnapif_protein5415:0.364308148)0.900:0.080237065)0.904:1.309687661,(((((((Cerguame_protein4896:0.000000005,Allmacro_protein19306:1.451928018)0.972:4.143624815,(((Fishepat_protein10315:0.000000005,Gansinen_protein7614:0.000000005)0.719:0.000000006,Psisubvi_protein13384:0.000000005)0.000:0.000000005,(Absglauc_protein11593:0.000000005,(Catangui_protein5531:0.443573485,Bonmesen_protein6944:1.018810741)0.259:0.540189204)0.899:4.630985386)0.542:0.723207557)0.000:0.000000006,((Neoirreg_protein2475:0.000000005,((Cryminte_protein6880:1.199738713,(Vennashi_protein2900:0.000000005,(Delstrob_protein4288:0.000000005,Chalongi_protein17942:0.000000005)0.467:0.000000005)0.000:0.000000005)0.406:1.146841019,((Veninaeq_protein2011:0.000000005,(Elsfawce_protein1223:0.000000005,Monfruct1_protein9097:2.294847420)0.839:5.992779484)0.398:0.313118670,Pucsorgh_protein9759:0.624872929)0.607:0.815656377)0.315:0.485866999)0.733:1.581692758,Veneffus_protein2964:0.000000005)0.269:0.826962838)0.630:0.356754577,(Powhirtu_protein139:1.043707623,Fusmunda_protein15632:1.666336340)0.747:0.622791403)0.000:0.000000005,((((Heralpes_protein7761:0.000000005,(((Armostoy_protein6359:0.404649345,Monrorer_protein4423:0.419206876)0.987:1.535082819,(Denfragi_protein2284:0.058287713,DenKUC86_protein8483:0.216739638)0.773:0.512524217)0.593:0.090165171,Heralpes_protein9299:0.049678643)0.976:0.267615268)0.000:0.000000005,Exoxenob_protein650:0.670918340)0.905:1.058974728,Terboudi_protein9636:1.059257106)0.572:0.116336548,(Saicompl_protein6675:0.000000005,(Armsolid_protein4830:0.000000005,(Armgalli_protein4223:0.031530108,Armostoy_protein8144:0.068705368)0.603:0.142970448)1.000:1.555515069)0.922:0.717390049)0.756:0.708048303)0.000:0.000000006,Botbotry_protein7946:0.000000005)0.335:0.156712707,((Spipunct_protein7069:0.484009297,(((Psegluco_protein5195:0.000000005,(Valsordi_protein7243:1.205462521,Acaingol_protein6110:0.000000005)0.124:0.000000005)0.996:4.763772437,Powhirtu_protein229:0.000000005)0.194:0.930231212,Curkusan_protein10077:0.619954537)0.441:1.090324941)0.670:0.548582390,Apoossif_protein340:0.000000005)0.908:1.971155421)0.754:0.566722853)0.245:0.105631945,Schparad_protein7557:1.290941569)0.754:1.179402272,(((Calvisco_protein10911:0.000000005,(Calcorne_protein1954:0.000000006,Basmeris_protein2560:2.182134208)0.607:0.809136424)0.987:2.043316374,((Pucstrii_protein8171:0.000000005,((Puccoron_protein4618:0.0,Puccoron_protein14815:0.0):0.000000005,(Pucgrami_protein2502:0.169442815,Puctriti_protein11933:0.022625675)0.863:0.137800147)0.770:0.202972388)0.799:0.656722645,(((Aursubgl2_protein21188:1.712871105,(((Coltrunc_protein14895:0.141095417,((Colasian_protein4189:0.0,Colfruct_protein2464:0.0,Colsiame_protein2609:0.0):0.751410358,((Colchlor_protein8772:0.381654434,((((((Colfiori_protein3848:0.000000005,(Colnymph_protein7553:0.0,Colscovi_protein7848:0.0,Colsimmo_protein3384:0.0):0.121801342)0.794:0.096966820,(Colorchi_protein13243:0.106625586,Colsalic_protein5585:0.250187763)0.646:0.028351280)0.850:0.147365771,((Colshiso_protein2152:0.057598829,(Colhiggi_protein6680:0.000000005,Coltanac_protein9292:0.000000005)0.755:0.060936439)0.879:0.190999434,((Colgrami_protein1745:0.064171189,Colsubli_protein11699:0.000000005)0.771:0.069470230,(Colincan_protein11184:0.000000005,Coltofie_protein2873:0.063745921)0.788:0.063070285)0.772:0.104780109)0.755:0.127276083)0.917:0.267305762,Colsoja_protein3654:0.131072231)0.184:0.051993688,(Colmusic_protein15834:0.0,Colpluri_protein12110:0.0):0.000000005)0.624:0.055016211,(Colorbic_protein7439:0.0,Colsida_protein10095:0.0,Colspino_protein7381:0.0,Coltrifo_protein7476:0.0):0.615768179)0.369:0.068427439)0.842:0.131755453,(Colgloeo_protein450:0.000000005,((Colaenig_protein3466:0.0,Colvinif_protein13038:0.0):0.058356481,Coltropi_protein3622:0.000000005)0.851:0.056463937)0.905:0.000000005)0.494:0.000000005)0.341:0.289548781)0.990:1.137219424,(Verdahli_protein6449:0.0,Verlongi_protein5894:0.0,Verlongi_protein5900:0.0,Vernonal_protein309:0.0):0.000000005)0.822:0.065077763,Veralfal_protein1764:0.000000005)0.674:0.297839603)0.006:0.658921750,((((((Byscirci_protein15498:0.055271455,((((Amnligni_protein15177:0.049684127,Aaoarxi_protein3793:0.109406883)0.662:0.007587216,Corcassi_protein6185:0.055410124)0.809:0.000000005,(Ampquisq_protein5176:0.0,Ophdisse_protein1798:0.0,Pletrach_protein10061:0.0,StaSRC1l_protein8042:0.0):0.000000005)0.880:0.000000006,((((Didexigu_protein9658:0.052016983,(Epinigru_protein5941:0.0,Macanomo_protein10489:0.0):0.000000005)0.752:0.000000005,((Exsturci_protein4224:0.0,Pyrtrrep_protein2144:0.0):0.000000005,((AltMG1_protein9201:0.054676864,Altarbor_protein10429:0.000000005)0.783:0.021990550,(((Claelyna_protein8010:0.055823952,((Lenfluvi_protein12436:0.0,Pyrsemin_protein3599:0.0):0.000000005,Curkusan_protein10928:0.519777312)0.828:0.055736950)0.528:0.000000005,Decgaude_protein8369:0.000000005)0.722:0.000000006,Altgaise_protein5698:0.000000005)0.144:0.038394778)0.921:0.051148077)0.923:0.054142554)0.925:0.052454289,(((Ascrabie_protein10043:0.000000005,(Cucberbe_protein8653:0.020744672,Trepertu_protein4417:0.036252703)0.921:0.048185742)0.882:0.051620579,Plesipar_protein9299:0.000000005)0.922:0.052381072,(Claelyna_protein7039:0.0,Maseburn_protein6420:0.0,Melpupyr_protein15185:0.0):0.000000005)0.161:0.000000005)0.921:0.049643575,PyrDS3sA_protein9535:0.021292076)0.921:0.037317227)0.880:0.055627907)0.871:0.000000005,Parnodor_protein13253:0.000000006)0.759:0.000000006,((Didenali_protein9941:0.000000005,Zoprhizo_protein21219:0.110340758)0.773:0.086439139,((Aurmelan_protein10577:0.000000005,(Neoacido_protein8954:0.167291453,(Aurpullu_protein11537:0.123558832,Aursubgl1_protein9528:0.000000005)0.619:0.057174525)0.765:0.054068042)0.713:0.000000005,((((Horthail_protein1708:0.060098959,((((Dipcorti_protein8402:0.0,Dipseria_protein149:0.0,Macphase_protein8800:0.0):0.000000005,Lastheob_protein1927:0.058975445)0.889:0.126943801,((Aursubgl2_protein9634:0.119981964,(((Grifrond_protein8720:0.0,Polbruma_protein9841:0.0,Trapubes_protein12027:0.0):0.000000005,Gymconfl_protein9516:0.116809175)0.850:0.056656665,(Fibradic_protein4532:0.0,Gansinen_protein2426:0.0,Laesulph_protein3502:0.0,Leuleuco_protein9593:0.0,Pilcroce_protein19433:0.0,Tracinna_protein10076:0.0,Wolcoco_protein3390:0.0):0.000000005)0.351:0.000000005)0.126:0.058253589,Mycgalop_protein47906:0.000000005)0.838:0.119819468)0.756:0.069860330,((Blugrami_protein2075:0.322155306,Pezerica_protein10866:0.101891155)0.000:0.000000005,(Phiscopi_protein5700:0.156526081,((((Botconvo_protein6279:0.000000005,(Pezerica_protein13377:0.240085836,(Marcoron_protein2:0.000000005,(Diprosa_protein7001:0.057549382,Diprosa_protein6467:0.000000005)0.262:0.000000006)0.948:0.360352329)0.732:0.099122010)0.885:0.054707199,(Monfruct1_protein5570:0.0,Monlax_protein4018:0.0,Sclborea_protein6557:0.0,Sclcepiv_protein6923:0.0):0.000000005)0.912:0.296322455,Oidmaiu_protein14012:0.005614240)0.895:0.190462427,Amoresin_protein8609:0.084813981)0.858:0.161085555)0.850:0.125143442)0.777:0.089595337)0.767:0.057562632)0.697:0.057500245,(Friendol_protein6627:0.113243203,Frisimpl_protein5103:0.000000005)0.737:0.000000005)0.850:0.055314581,((Piehorta_protein5233:0.000000005,((ChaCBS13_protein4898:0.0,ChaCBS14_protein4359:0.0):0.299235337,(((Dotsepto_protein3979:0.266172057,(MonMG133_protein9122:0.000000005,((Eutlat_protein5489:0.0,Mon5C6A_protein2917:0.0,Moncanno_protein108:0.0,MonCRB8_protein8713:0.0,MonCRB9_protein3455:0.0,MonGIB2_protein5324:0.0,MonMC13_protein2240:0.0,Monmg162_protein1860:0.0):0.049578375,Moniberi_protein4126:0.009827368)0.914:0.051178591)0.658:0.044435816)0.746:0.075684050,(Delstrob_protein9678:0.179370646,(Elsfawce_protein5674:0.000000005,Myrduria_protein10249:0.054617606)0.381:0.000000005)0.777:0.058216462)0.804:0.056322203,((Rasemers_protein6250:0.058552263,(((((Aspcampe_protein204:0.0,Aspcandi_protein6382:0.0,Asptaich_protein8002:0.0):0.060156883,(Asptanne_protein9193:0.000000005,Aspvaden_protein8070:0.060756604)0.668:0.005275661)0.939:0.115458340,(((Aspcalid_protein688:0.065011606,Aspcorem_protein2270:0.125239584)0.759:0.000000005,(Aspochra_protein1756:0.0,Asprambe_protein685:0.0):0.126612499)0.728:0.000000005,((Aspcrist_protein6443:0.0,Aspglauc_protein6705:0.0,Asprube_protein1766:0.0,Aspsydow_protein6935:0.0,Aspwenti_protein1538:0.0,Monpurpu_protein6257:0.0):0.000000005,((Aspbrasi_protein1913:0.0,Aspfeli_protein104:0.0,Aspfisch_protein3139:0.0,Aspfumig1_protein4930:0.0,Aspfumig2_protein8453:0.0,Asphirat_protein5273:0.0,Asplentu_protein3840:0.0,Aspnovof_protein10580:0.0,Asptherm_protein7035:0.0,Aspturco_protein8516:0.0,Aspudaga_protein2296:0.0):0.061963190,((Aspphoen_protein9074:0.061908098,((Aspawamo_protein11105:0.0,Asplacti_protein5931:0.0,Aspnige_protein5931:0.0,Aspwelwi_protein9370:0.0):0.000000005,((Aspcosta1_protein2320:0.0,Aspcosta2_protein2320:0.0,Aspeucal_protein7484:0.0,Aspkawac_protein4621:0.0,Aspluchu_protein5565:0.0,Aspneoni_protein4395:0.0,Asppiper_protein7363:0.0,Asptubin_protein1716:0.0):0.000000005,(Aspellip_protein8730:0.071385517,Aspheter_protein1780:0.055621897)0.770:0.065970679)0.872:0.062139566)0.753:0.000000005)0.914:0.037320761,Aspterre_protein835:0.055096840)0.914:0.034152672)0.885:0.000000005)0.525:0.000000005)0.900:0.063966506)0.502:0.000000005,((Aspiberi_protein1560:0.0,Aspscler2_protein4864:0.0):0.066106272,(Bysspect_protein3672:0.138083612,(Penzonat_protein8612:0.118690869,(Pencamem_protein6328:0.000000005,(Pendecum_protein6487:0.203974389,(Penbrasi_protein5450:0.0,Penrolfs_protein5882:0.0):0.205136439)0.353:0.000000006)0.845:0.127990382)0.770:0.087790919)0.740:0.064104723)0.539:0.000000005)0.973:0.132203845,((Bladerma_protein10331:0.0,Blagilch_protein6481:0.0,Blaparvu_protein2826:0.0,Blapercu_protein5619:0.0,Blasilve_protein231:0.0,Emmcresc_protein8301:0.0,Helgrise_protein10115:0.0,Parbrasi_protein4523:0.0):0.000000005,((Artuncin_protein933:0.0,Nangypse_protein2361:0.0,Parlutzi_protein4127:0.0):0.000000005,((Cocimmit_protein6655:0.0,Cocposad_protein1114:0.0,Uncreesi_protein814:0.0):0.059568840,(Tribenha_protein6908:0.0,Triequin_protein2486:0.0,Trimenta_protein187:0.0,Tritonsu_protein2913:0.0,Triverru_protein6596:0.0):0.000000005)0.921:0.058317172)0.854:0.057650581)0.958:0.118854922)0.324:0.000000005)0.857:0.058434118,((Rhogrami_protein5749:0.0,Rhotaiwa_protein6220:0.0):0.057167806,PseVKMF2_protein4183:0.119278790)0.713:0.000000005)0.216:0.000000005)0.850:0.159352205)0.237:0.091853329)0.706:0.056149338,((Tribispo_protein6996:0.034237051,(Veninaeq_protein4016:0.083468655,(Racantar_protein4480:0.052736671,Racantar_protein15058:0.000000005)0.764:0.129477037)0.890:0.204431288)0.364:0.093263596,(Mellapop_protein4378:0.000000005,Pucstrii_protein7330:0.052738691)0.769:0.000000005)0.837:0.060601058)0.742:0.053199017)0.777:0.000000005,((Polcitr_protein6507:0.055134361,((Linrhizo_protein3090:0.000000005,(Erebilat_protein8499:0.216215548,Zascella_protein15572:0.269247922)0.244:0.025546495)0.957:0.118170420,(((DNMT5_CRYNH:0.0,Crygatti_protein5654:0.0,Cryneofo_protein1091:0.0):0.000000006,(Kocimper_protein1390:0.0,Kwodejec_protein7904:0.0,Kwoshand_protein6444:0.0):0.052843801)0.781:0.086541454,(Disacicu_protein2796:0.009013731,Cryminte_protein3162:0.285024964)0.782:0.086846215)0.733:0.043545187)0.735:0.000000005)0.944:0.111230166,(Ternubil_protein8887:0.000000005,((Acirichm_protein3691:0.117706775,Zymbrevi_protein5359:0.000000005)0.880:0.053935449,((Patatrat_protein1562:0.169633734,Lopmacro_protein2442:0.469713619)0.590:0.032013338,((Horwerne_protein11872:0.248311753,((Cerberte_protein8411:0.0,Cerbetic_protein5841:0.0):0.000000005,(Baupanam_protein4845:0.117539467,Cerzein_protein4714:0.000000005)0.847:0.058325815)0.760:0.059851533)0.713:0.039354518,Pelfruct_protein413:0.101792601)0.793:0.101460670)0.761:0.056044207)0.418:0.000000005)0.914:0.000000006)0.840:0.056826616)0.922:0.112536366)0.969:0.275891299)0.742:0.046152331)0.884:0.057986010,Lopnucul_protein3562:0.000000006)0.802:0.069158860,((Bimnozel_protein13894:0.154930297,(Karrhodo_protein9912:0.000000005,Parsporu_protein8582:0.057869679)0.594:0.022209100)0.648:0.150685188,Exooligo_protein9313:0.448095087)0.319:0.000000005)0.752:0.367621396,((((Chyconfe_protein7874:0.108328144,Rhiglobo_protein12627:0.131675398)0.963:0.502077878,(Batdendr_protein8564:0.184035939,Batsalam_protein1703:0.120801065)0.822:0.231528972)0.758:0.090355114,((((Concoron_protein6395:0.000000005,(Entmusca_protein7225:0.303114590,Entmusca_protein16055:0.000000005)0.996:0.299086937)0.716:0.071490230,((((Basmeris_protein14907:0.000000005,((Neocalif_protein2556:0.125153768,((Furboome_protein3665:0.0,Smiangus_protein3678:0.0,Smiangus_protein6635:0.0):0.121735927,(Smimegaz_protein5832:0.000000005,Smisimul_protein6107:0.060203035)0.760:0.057438932)0.731:0.000000005)0.846:0.108391934,(((Synpseud_protein5322:0.054431756,Thasphae_protein2184:0.109181856)0.781:0.057229249,((Pipcylin_protein3932:0.000000005,(((Dimcrist_protein2145:0.186434558,Pirfinni_protein8347:0.000000005)0.792:0.056922179,Neocalif_protein14812:0.132174801)0.808:0.000000005,Anarobus_protein5146:0.074699344)0.069:0.000000006)0.027:0.059089814,(((Schcryop_protein3056:0.0,Schoctos_protein1805:0.0):0.171517610,Schjapon_protein1253:0.000000006)0.955:0.165027549,((Mellapop_protein10174:1.943896125,((((Amathier_protein6173:0.171269149,(Serlacry_protein1179:0.275913047,(Amamusca_protein17344:0.113386152,(Amarubes_protein13988:0.053920231,((Denbispo_protein13110:0.053455980,Tetnigri_protein11507:0.057038146)0.800:0.073193720,Fishepat_protein10179:0.114100430)0.731:0.041477359)0.000:0.000000005)0.760:0.057829736)0.444:0.053456782)0.000:0.000000006,(((Armgalli_protein22384:0.000000005,(Armostoy_protein8644:0.284106729,PirE2_protein12031:0.152366805)0.000:0.000000006)0.863:0.166443540,Pilcroce_protein10743:0.066536128)0.000:0.053691513,(Gymandro_protein26374:0.057123571,(Gymluxur_protein16435:0.055937335,(Gymconfl_protein7908:0.026134888,(Lenedode_protein4094:0.000000005,Sphstell_protein10793:0.176160784)0.890:0.096311191)0.781:0.085443210)0.482:0.050080658)0.952:0.199102128)0.785:0.075678332)0.854:0.054773734,((((Mycindig_protein8500:0.0,Mycindig_protein8505:0.0,Mycindig_protein8511:0.0):0.069576544,(((Schparad_protein2613:0.289690772,((Hypmarmo_protein14885:0.050055059,(Lacameth_protein12986:0.102374562,Lacbicol_protein17481:0.000000005)0.733:0.219514398)0.862:0.117581387,(Mycgalop_protein45105:0.091913785,Mycgalop_protein45114:0.013931971)0.863:0.105014059)0.246:0.047778746)0.736:0.000000006,(TerJ132_protein6975:0.110252658,(Lyoatrat_protein3381:0.000000005,Mycvenu_protein6861:0.153571079)0.809:0.052285758)0.518:0.000000005)0.933:0.097506888,Mycsangu_protein15891:0.102819379)0.412:0.000000005)0.621:0.010801634,((((Mycchlor_protein7285:0.0,Mycchlor_protein7290:0.0):0.053984772,(((Crafunar_protein7747:0.000000005,(((((Agrpedia_protein1666:0.073313833,Psisubvi_protein4537:0.043437116)0.212:0.004525263,((Agraeger_protein10695:0.000000005,Hypsubla_protein11040:0.050288827)0.437:0.000000005,Phomoles_protein16013:0.104440868)0.914:0.009970634)0.989:0.045038364,((((Copmarce_protein5716:0.000000005,Copciner_protein10746:0.054921807)0.773:0.050944809,Pancyane_protein7634:0.052320105)0.888:0.108466799,Psicyane_protein3162:0.107595983)0.731:0.048735352,Galmargi_protein15961:0.000000005)0.752:0.000000005)0.913:0.052229447,(Copangul_protein25069:0.051221408,Copmicac_protein9447:0.000000005)0.944:0.107185074)0.133:0.000000005,((DenKUC86_protein9560:0.000000005,(Stehirsu_protein13006:0.058436693,Lacquiet_protein4666:0.053704236)0.799:0.054076829)0.943:0.114195759,(Hebcylin_protein9901:0.000000005,(PenCBMAI_protein133:0.0,PenCONT_protein5488:0.0):0.056093929)0.823:0.000000005)0.854:0.052436571)0.877:0.054769308)0.878:0.051086933,((Agabispo_protein10201:0.053683584,LeuSymCc_protein4236:0.050772236)0.800:0.052564655,Crulaev_protein7665:0.102659038)0.849:0.000000005)0.791:0.082267744,Plucervi_protein18888:0.045076083)0.644:0.031149394)0.815:0.051950925,Myckenti_protein7876:0.052024193)0.804:0.000000005,FibCBS1_protein28482:0.168494648)0.601:0.095872729)0.839:0.079017170,((Monrorer_protein7875:0.054736596,(((((Boleduli_protein16153:0.101241207,(Serindic_protein426:0.118583292,Servermi_protein12633:0.055441551)0.878:0.163388130)0.886:0.081555840,((Paxinvol_protein17079:0.000000006,(Hydpinas_protein2384:0.000000005,Paxrubic_protein12504:0.214312802)0.860:0.054856822)0.870:0.055284288,(Pismicro_protein5864:0.112729451,Pistinct_protein14733:0.000000005)0.788:0.110277782)0.751:0.000000005)0.937:0.011592513,(Conputea_protein12519:0.169777333,Sclcitri_protein2415:0.000000005)0.933:0.047157206)0.937:0.050886842,Fommedit_protein7207:0.000000005)0.789:0.091461840,((Rhivesic_protein9273:0.0,Rhivinic_protein12108:0.0):0.000000005,Suibrevi_protein12594:0.176210243)0.890:0.147060521)0.766:0.044129409)0.472:0.000000005,(((Antcitri_protein2203:0.080263456,(Aulheder_protein3724:2.980568681,Tulcalos_protein9692:0.000000005)0.352:0.305355646)0.862:0.288789509,((Schcommu_protein707:0.069799156,(Cyltorre_protein4845:0.103783482,(Suiluteu_protein6057:0.139576009,Steochra_protein2040:0.000000005)0.764:0.093248653)0.760:0.077766576)0.893:0.105468387,Aurampl_protein7873:0.037599239)0.785:0.098888082)0.781:0.117542960,((Phacarno_protein12418:0.256847386,Phlgigan_protein3000:0.000000005)0.804:0.099961653,Aurampl_protein2078:0.086660167)0.641:0.017510734)0.180:0.056631091)0.812:0.105354479)0.209:0.043863895)0.257:0.000000005,((Jaaargil_protein6119:0.085560437,Plepulmo_protein9007:0.166999875)0.796:0.099239593,((((Lentigri_protein7357:0.055132550,(Polarcul_protein13983:0.0,Polbruma_protein12115:0.0):0.000000005)0.868:0.054963088,((Dicsqual_protein482:0.0,Tracocci_protein9512:0.0):0.000000005,Traversi_protein14156:0.112155374)0.208:0.000000005)0.801:0.057917366,(((Ricmelle_protein2738:0.310612807,(Neolepid_protein6859:0.003763091,(Helsulca_protein2759:0.106790658,(Aursubgl2_protein23112:0.084690375,Exigland_protein24361:0.192163038)0.896:0.250408777)0.514:0.073074432)0.863:0.208299642)0.793:0.112900050,((Fompinic_protein5648:0.051934590,(Daequerc_protein5451:0.000000005,(Spacrisp_protein1556:0.000000005,(Obbrivul_protein5452:0.110226449,Laesulph_protein9589:0.353650291)0.735:0.052609544)0.937:0.052236660)0.355:0.000000005)0.867:0.052540440,Posplace_protein12399:0.000000006)0.709:0.048199853)0.899:0.112266589,((Sisniveo_protein4079:0.0,Sissueci_protein11767:0.0):0.141248463,Botbotry_protein12248:0.171694621)0.456:0.000000005)0.778:0.096058127)0.755:0.000000005,(Ptegraci_protein4577:0.146069901,(Batsalam_protein5538:0.822715396,Artentom_protein3490:0.715938343)0.756:0.388159344)0.763:0.165020252)0.775:0.051584019)0.745:0.057805160)0.986:0.473102839)0.341:0.000000006,(PMT1M_SCHPO_Dnmt2:0.0,Schpomb_protein3422:0.0):0.058869190)0.561:0.000000005)0.786:0.054774443)0.772:0.054438744)0.565:0.053294100,(Podverti_protein5816:0.053281616,(Lobtrans_protein4424:0.000000005,Linelong_protein13499:0.112146955)0.620:0.053167852)0.621:0.013200261)0.800:0.096940203)0.759:0.062011592)0.876:0.051669765,((((Synracem_protein1119:0.097530222,((Licramos_protein6710:0.000000005,(Hesvesic_protein759:0.107913716,Liccorym_protein7356:0.052460423)0.884:0.000000005)0.893:0.000000005,((Rhistolo_protein13159:0.052821283,Phyblake_protein7959:0.000000005)0.891:0.051631137,((Chocucur_protein5677:0.0,Rhiazygo_protein5807:0.0,Rhiazygo_protein7128:0.0,Rhimicro_protein9150:0.0):0.000000005,(Absrepen_protein535:0.056486161,((Mucambig_protein6647:0.0,Muccirci_protein221:0.0,Muclusit_protein7226:0.0):0.000000005,Rhidelem_protein12390:0.050587820)0.705:0.051414133)0.887:0.000000005)0.901:0.000000005)0.892:0.052249077)0.771:0.047932753)0.652:0.013636259,Apoossif_protein3958:0.422250027)0.739:0.000000005,((Parparas_protein11876:0.000000005,(RhiMUCL_protein4010:0.000000005,Divepiga_protein5020:0.243877819)0.856:0.211018918)0.565:0.226549475,((Glocereb_protein17319:0.0,Rhiclaru_protein14143:0.0,Rhiclaru_protein25872:0.0,Rhiirreg_protein14217:0.0):0.091541014,(Gigrose_protein25855:0.089091519,Rhistolo_protein13132:0.129745295)0.652:0.073878757)0.588:0.075001718)0.899:0.000000005)0.823:0.000000005,EndFLAS_protein3405:0.000000005)0.933:0.000000005)0.448:0.000000005,(Bifadela_protein4277:0.147261665,Linpenni_protein1482:0.161474373)0.605:0.019531712)0.816:0.065473442,(Catangui_protein3658:0.101864781,(Allmacro_protein18245:0.053199388,Allmacro_protein18462:0.000000005)0.906:0.208178109)0.876:0.163052715)0.850:0.174026759)0.452:0.117869272,Rozallom_protein4793:0.219907559)0.636:0.056637133,Coerever_protein6880:0.159495242)0.898:0.184921859)0.000:0.000000005,((((Anarobus_protein8424:0.0,Pirfinni_protein4666:0.0):0.046188869,Neocalif_protein10483:0.000000005)0.593:0.011055049,(((((Powhirtu_protein1169:0.0,Spipalus_protein4227:0.0,Spipunct_protein2779:0.0):0.055833861,((Allmacro_protein4859:0.0,Allmacro_protein17654:0.0):0.174204623,((Gonproli_protein9704:0.423198564,(Chyconfe_protein3263:0.108637012,Rhiglobo_protein5660:0.000000005)0.820:0.121444264)0.645:0.060805599,((Powhirtu_protein6362:0.139312624,(((Batdendr_protein4197:0.253383642,Rhiglobo_protein5199:0.203299848)0.796:0.110065045,(Chyconfe_protein2630:0.0,Chyconfe_protein2676:0.0):0.000000005)0.867:0.127937241,Batsalam_protein5537:0.184684241)0.297:0.059156556)0.745:0.000000006,Spipunct_protein6898:0.000000005)0.979:0.123654229)0.875:0.000000005)0.432:0.000000005)0.851:0.053326719,((Synendob_protein3379:0.052071955,Synmicro_protein4461:0.000000005)0.884:0.107847875,(Batdendr_protein2739:0.000000005,(Cauproto_protein3898:0.245127139,Batsalam_protein6883:0.054327715)0.679:0.000000005)0.782:0.059047064)0.811:0.053287083)0.845:0.000000005,((((Absglauc_protein12644:0.156725189,Absrepen_protein10328:0.000000006)0.855:0.053141412,((Linelong_protein5074:0.055566347,(Lobtrans_protein10011:0.059551171,Podverti_protein2010:0.000000005)0.251:0.000000005)0.944:0.111875219,(EndFLAS_protein6314:0.000000005,(EndFLAS_protein6313:0.000000005,Jimflamm_protein10908:0.052730276)0.755:0.000000005)0.825:0.107106706)0.816:0.000000006)0.744:0.000000005,((Coerever_protein3803:0.049760945,Linpenni_protein8296:0.112248335)0.813:0.056676728,Basmeris_protein15791:0.103969702)0.926:0.000000005)0.859:0.000000005,(((Muccirci_protein5655:0.051504033,Muclusit_protein8407:0.103510059)0.631:0.003812642,(Hesvesic_protein8344:0.0,Liccorym_protein5773:0.0,Licramos_protein4487:0.0,Synracem_protein5207:0.0):0.000000005)0.723:0.051097972,(((Rhiclaru_protein2676:0.000000005,Chocucur_protein2600:0.376210013)0.850:0.051232473,(((Gigmarga_protein25329:0.0,Gigrose_protein20304:0.0):0.000000005,(Furboome_protein6718:0.0,Smiangus_protein566:0.0,Smiangus_protein4417:0.0):0.231461621)0.821:0.050164501,((Glocereb_protein15261:0.0,Rhiirreg_protein15247:0.0):0.000000005,RhiMUCL_protein8160:0.000000005)0.861:0.050786988)0.000:0.000000005)0.868:0.051135400,Divepiga_protein15763:0.000000005)0.727:0.000000005)0.885:0.051539413)0.880:0.051916846)0.547:0.012647037,Mucambig_protein5661:0.442496372)0.851:0.106957499)0.497:0.000000005,(Zanculis_protein5877:0.298041858,(Mitdaphn_protein2098:0.000000005,(Catangui_protein10932:0.159013092,(Allmacro_protein8326:0.086376612,Allmacro_protein18828:0.000000006)0.983:0.411662041)0.844:0.459288486)0.872:0.255244132)0.954:0.344794941)0.899:0.193541308)0.931:0.727335882)0.815:0.758785822)0.815:0.608536880,Exigland_protein20068:0.560187942)0.765:0.443108885)0.000:0.000000005)0.666:0.503372213,Colcrate_protein9140:1.398805674)0.438:0.492110054)0.542:0.125768935,Neoirreg_protein57:0.000000005)0.775:0.069308605,((Podverti_protein4369:0.411653804,((Concoron_protein9954:1.214485741,(Liccorym_protein4656:0.055276038,Licramos_protein7726:0.000000005)0.670:0.000000005)0.971:0.257111460,(((Glocereb_protein13656:0.0,Rhiclaru_protein18581:0.0,RhiMUCL_protein14272:0.0):0.000000005,(Gigmarga_protein9850:0.109515684,Divepiga_protein24834:0.168636404)0.163:0.051441243)0.975:0.329067959,(Apoossif_protein2283:0.168461609,EndFLAS_protein6902:0.155098004)0.756:0.134808142)0.529:0.101509614)0.560:0.063629113)0.780:0.100762109,Linelong_protein13566:0.817115133)0.729:0.098670329)0.938:0.223920602,Jaaargil_protein12306:0.182576920)0.757:0.126505583,FibCBS1_protein26980:0.513964289)0.639:0.092351506,(Ricmelle_protein11894:0.392197992,((((Lacquiet_protein5358:0.000000005,(Concoron_protein765:0.000000005,Horwerne_protein7092:5.991806715)0.591:0.865650904)0.712:0.446234497,(Schparad_protein16459:0.725687366,(Viopalus_protein1518:0.686450471,(Kalbrasi_protein5930:0.765440561,(((Tescyper_protein1051:0.481941586,(Plepulmo_protein9888:0.446096956,(Sisniveo_protein6789:0.0,Sissueci_protein9132:0.0):2.181226217)0.747:0.398937488)0.742:0.228909437,((Ustbromi_protein6780:0.0,Usthorde_protein1213:0.0):0.413227620,(((((Aurpullu_protein7229:0.218225437,Aursubgl1_protein6435:0.134934051)0.816:0.286128452,((((Talpinop_protein10521:0.000000005,(Talcellu_protein6673:0.058135946,((Penoccit1_protein3984:0.0,Penoccit2_protein3984:0.0):0.000000006,Talstipi_protein7813:0.189668549)0.831:0.057849661)0.856:0.000000005)0.000:0.000000005,(Talmarne_protein8382:0.129891209,Talverru_protein10718:0.000000005)0.889:0.064660554)0.000:0.017430298,((Talislan_protein3282:0.179170891,Talrugul_protein4231:0.000000006)0.949:0.376206868,Talatror_protein8037:0.408935973)0.400:0.119605606)0.948:0.548249518,(Cerfimbr_protein5155:0.200285206,Thipunct_protein5262:0.182924923)0.803:0.227210502)0.674:0.120715884)0.949:0.427234282,((Horthail_protein440:0.301188269,Sphmusiv_protein8662:0.675517133)0.000:0.000000005,(((Disacicu_protein9521:0.186921878,(Frisimpl_protein7725:0.000000005,(Friendol_protein444:0.058005383,Friendol_protein9333:0.000000005)0.733:0.353478797)0.978:0.721872872)0.650:0.102505092,((((Drebroch_protein177:0.105721735,(Dacciono_protein160:0.075536465,Dachapto_protein1836:0.179530790)0.580:0.071669278)0.329:0.017331283,((Artflagr_protein7538:0.0,Artoligo_protein4867:0.0):0.122601680,Daccylin_protein9641:1.050411332)0.297:0.062503858)0.969:0.669723743,(Racantar_protein6864:0.040782405,Racantar_protein11087:0.075122736)0.817:0.294970887)0.665:0.102202883,Baupanam_protein3598:0.381100636)0.894:0.465774322)0.690:0.184868871,Conligni_protein9099:0.298709746)0.757:0.141249044)0.774:0.078500256)0.000:0.000000006,((((((Letcolum_protein3601:0.0,Letlupin_protein8566:0.0):0.434301439,Zascella_protein1839:0.408525505)0.686:0.066659209,(Decgaude_protein6596:0.185245033,(Dotsymph_protein7930:0.384055000,(PyrDS3sA_protein7297:0.330229252,(Ascrabie_protein936:0.192475717,Cucberbe_protein11852:0.057819071)0.750:0.060485761)0.745:0.090010535)0.866:0.172515605)0.720:0.078530748)0.791:0.128171121,(((Colcrate_protein11732:0.109614453,Colcylin_protein9775:0.000000005)0.993:0.251547608,((((Scyligni_protein5833:0.468113512,((Hyabicol_protein16120:0.0,Melbicol_protein16120:0.0):0.000000005,(Pezerica_protein15687:0.112641848,(Hyavaria_protein6726:0.0,Melvaria_protein6726:0.0):0.000000005)0.898:0.054470704)0.827:0.057209644)0.165:0.000000005,(Lacsueci_protein6652:0.145706120,(Chlaerug_protein5935:0.000000005,(((Marbrunn_protein2770:0.208744400,(CadDSE10_protein21760:0.308186392,((Diprosa_protein9394:0.0,Diprosa_protein12997:0.0):0.000000006,Marcoron_protein7526:0.159772573)0.815:0.086004997)0.650:0.000000005)0.899:0.210395764,((Rhyagrop_protein12636:0.0,Rhycommu_protein4984:0.0):0.057659425,Rhysecal_protein7369:0.000000005)0.976:0.331030846)0.553:0.000000005,((Phiscopi_protein17425:0.135854326,Phisubal_protein1397:0.076305524)0.893:0.178613003,HelDMI_D_protein2097:0.054189262)0.810:0.113907829)0.610:0.147764341)0.911:0.151285037)0.754:0.097434041)0.823:0.064292883,((((((((EmmCAC2_protein3551:0.183884220,(Emmcresc_protein5915:0.059391520,(Emepaste_protein6355:0.059120285,(Blapercu_protein1863:0.160115168,(Parbrasi_protein5266:0.0,Parlutzi_protein421:0.0):0.058909825)0.787:0.000000005)0.862:0.059130981)0.000:0.000000005)0.923:0.058351451,(Blaparvu_protein6419:0.000000005,(Bladerma_protein1074:0.0,Blagilch_protein6313:0.0,Blasilve_protein6870:0.0):0.055238111)0.753:0.000000005)0.986:0.056206952,Hiscapsu_protein6461:0.000000005)0.787:0.066623424,(((Cocimmit_protein234:0.059600271,Cocposad_protein7082:0.059629431)0.920:0.119994335,(Helgrise_protein5623:0.127537756,(((Pen2HH_protein6299:0.0,PenS1M29_protein5579:0.0):0.000000005,(Pensubru_protein12440:0.049444445,(Penbrasi_protein8789:0.559604508,(Penoxali_protein3487:0.146575361,Penrolfs_protein8602:0.066593440)0.792:0.072179802)0.000:0.000000006)0.975:0.314827528)0.972:0.456041235,(Uncreesi_protein3420:0.218810552,((Aspjapon_protein658:0.0,Aspviola_protein9893:0.0):0.000000005,(Aspuvaru_protein6927:0.000000005,(Aspacule2_protein2969:0.055983195,((Aspacule1_protein2961:0.0,Aspbrunn_protein2627:0.0,Aspfijie_protein11297:0.0):0.000000005,Aspindol_protein4171:0.057625276)0.138:0.000000006)0.889:0.055938491)0.876:0.056131259)0.911:0.217038675)0.805:0.144149643)0.608:0.037680137)0.782:0.000000005)0.850:0.061287536,Polhystr_protein3464:0.258487101)0.749:0.060959697)0.978:0.282611747,(((Sclborea_protein9008:0.000000005,(Botcalth_protein11187:0.109599988,((Botbysso_protein10551:0.0,Botgalan_protein7188:0.0,Botglobo_protein7371:0.0,Botnarci_protein5592:0.0,Bottulip_protein5909:0.0):0.000000005,(Botciner_protein8542:0.052133694,(Bothyaci_protein10979:0.051017269,(Botpaeon_protein5083:0.051818651,(Botaclad_protein6350:0.0,Botconvo_protein5086:0.0,Botdewey_protein3674:0.0,Botellip_protein6486:0.0,Botfraga_protein5724:0.0,Botporr_protein7829:0.0,Botsinoa_protein9753:0.0,Botsquam_protein906:0.0):0.000000005)0.491:0.000000005)0.878:0.052068450)0.904:0.000000005)0.927:0.000000005)0.894:0.051187058)0.000:0.000000005,(Amoresin_protein5804:0.341520672,((Monfruct2_protein7840:0.053152240,Monlax_protein4372:0.000000005)0.000:0.000000005,(Monfruct1_protein5958:0.000000005,(Sclcepiv_protein2987:0.000000005,Sclscler_protein12022:0.050076916)0.935:0.106925367)0.839:0.051226782)0.701:0.046195995)0.548:0.115917531)0.917:0.267922071,(((Myceumus_protein108:0.0,Pseeumus_protein108:0.0):0.220249813,Psefijie_protein12506:0.093944928)0.915:0.438683492,(Psefulig_protein6543:0.000000005,Psemusa_protein5887:0.239577696)0.698:0.318573146)0.707:0.251579735)0.757:0.099261063)0.000:0.000000005,(Amoresin_protein2950:0.633045001,((Theterre_protein2903:0.0,Thiterre_protein2903:0.0):0.423007864,(Podanser_protein5790:0.054936429,Podcomat_protein2112:0.000000005)0.787:0.255012643)0.780:0.238576462)0.535:0.047259675)0.695:0.045671376,(Endpusil_protein178:0.234520907,(Con2T21_protein13243:0.000000005,Con2T21_protein13420:0.314748999)0.974:0.394965489)0.812:0.198864927)0.827:0.079699593,Vergallo_protein4626:0.535979758)0.756:0.000000005)0.792:0.057250996,(((Chlaerug_protein1076:0.241873431,(Sclborea_protein4008:0.147361505,((Sclscler_protein422:0.000000005,((Botsinoa_protein2000:0.000000005,Botglobo_protein10449:0.056404147)0.897:0.052409655,(Botconvo_protein4560:0.051485765,(((Botbysso_protein11880:0.0,Botnarci_protein5484:0.0):0.057313778,(Botfraga_protein12068:0.160958655,(Botgalan_protein6532:0.0,Bottulip_protein12061:0.0):0.051837736)0.797:0.000000005)0.821:0.000000005,(Botaclad_protein8561:0.0,Botcalth_protein4894:0.0,Botciner_protein3045:0.0,Botdewey_protein3236:0.0,Botellip_protein11503:0.0,Bothyaci_protein8223:0.0,Botpaeon_protein5524:0.0,Botporr_protein7201:0.0,Botsquam_protein9458:0.0):0.000000005)0.931:0.000000005)0.822:0.000000005)0.977:0.108065917)0.707:0.000000005,(Monlax_protein7812:0.181459789,Sclcepiv_protein8701:0.033035733)0.889:0.127498370)0.848:0.068844353)0.779:0.163624506)0.727:0.072445347,(((Rhyagrop_protein4117:0.0,Rhycommu_protein5111:0.0):0.062860140,Rhysecal_protein465:0.000000005)0.958:0.419041812,(Letcolum_protein6384:0.059911479,Letlupin_protein8321:0.000000005)0.971:0.343829480)0.457:0.000000005)0.803:0.070431644,(((Morconic_protein8529:0.250488972,Glalozoy_protein2591:0.226895633)0.724:0.052962359,Conapoll_protein5649:0.306490978)0.755:0.118525730,(Scyligni_protein8383:0.121107746,(Cudacicu_protein8617:0.308659459,(Chovenos_protein13451:0.0,Tubborch_protein4245:0.0,Tubmagna_protein6968:0.0,Tubmelan_protein7469:0.0):0.251916960)0.848:0.203104158)0.470:0.155767954)0.873:0.191622146)0.817:0.000000005)0.452:0.000000005)0.511:0.061908865,(Sacprote_protein82:0.224156354,(Marbrunn_protein7733:0.221652560,(Diprosa_protein12275:0.234493372,Marcoron_protein9040:0.000000005)0.753:0.074752668)0.890:0.180416621)0.598:0.021016028)0.743:0.093670923)0.950:0.299929902,((Totfusce_protein4756:0.502855213,(Ascapi_protein2501:0.453756322,Tribispo_protein4297:0.192725016)0.767:0.137064735)0.890:0.251812915,(Pezerica_protein1219:0.511136595,((Hyabicol_protein10337:0.0,Melbicol_protein10337:0.0):0.204115918,(Chalongi_protein7577:0.237491366,(Hyavaria_protein120:0.0,Melvaria_protein120:0.0):0.174237058)0.783:0.087589767)0.000:0.000000005)0.813:0.182581472)0.423:0.017331600)0.739:0.150521446,(((Masc1_Ascimmer:0.0,Ascimmer_protein4807:0.0):0.399907245,(((Artflagr_protein10245:0.0,Artoligo_protein5840:0.0):0.107049957,(Drebroch_protein7976:0.000000005,Dresteno_protein4378:0.266524087)0.870:0.222289322)0.916:0.608441476,(Dacciono_protein610:0.667916797,Dachapto_protein358:0.063559043)0.731:0.322003826)0.598:0.303588573)0.866:0.300648217,(((((Cerzein_protein8861:0.0,Cerzemay_protein3141:0.0):0.000000005,(Cerberte_protein6263:0.114168869,Cerbetic_protein10879:0.110857686)0.128:0.059502616)0.721:0.365935030,(Micmicro_protein6150:1.759795535,Polcitr_protein6447:1.372739014)0.330:0.619101862)0.690:0.772028133,(Veneffus_protein10535:0.064135827,Veninaeq_protein9036:0.284363421)0.803:0.000000005)0.760:0.055470074,Vennashi_protein1829:0.307725925)0.517:0.036311376)0.845:0.227548909)0.708:0.068345110)0.968:0.747477745,(((Moeliber_protein1248:0.782053092,(Metriley_protein6682:0.009661252,(Metalbu_protein5091:0.135803424,(Pocchlam_protein8353:0.189425422,(Metacrid_protein9033:0.088548840,(Metrober_protein7192:0.000000005,(Metguizh_protein8196:0.053248553,((Metaniso_protein12372:0.0,Metbrunn_protein2478:0.0):0.054231494,Metmaju_protein7663:0.000000005)0.448:0.000000005)0.889:0.053561515)0.850:0.113440137)0.624:0.030312604)0.794:0.124814616)0.861:0.164493110)0.436:0.190542194)0.757:0.119307146,(((Dreconio_protein5983:0.116879574,Ophaustr_protein7124:0.452582896)0.756:0.069729100,((((((((Ternubil_protein5883:0.677166337,(Karrhodo_protein8700:0.000000005,Parsporu_protein5110:0.200698302)0.856:0.316375483)0.838:0.247371357,(Acrchrys_protein3115:0.869031590,Linrhizo_protein2440:0.032911604)0.821:0.483700695)0.489:0.044412312,Psehyper_protein949:0.470792430)0.000:0.000000005,(Mytresin_protein9324:0.280504536,(Aaoarxi_protein9022:0.802477894,(Leppalus_protein12807:0.000000005,(((((Parsporu_protein8641:0.035917060,(Karrhodo_protein9889:0.009150485,(Stachart_protein4331:0.054256046,Stachlor_protein4086:0.000000005)0.999:0.743030644)0.383:0.077990438)0.973:0.269643919,(Wesornat_protein6398:0.466685298,(((((Lopmacro_protein8824:0.059243108,(((((Pse23342_protein8707:0.244009582,((Pse03VT0_protein4780:0.0,Pse05NY0_protein9418:0.0):0.000000006,((PseWSF3_protein3927:0.048911632,(Pse24MN1_protein3053:0.049069875,(Pseverru_protein2603:0.0,PseVKMF13_protein8456:0.0,PseVKMF1_protein1872:0.0):0.000000005)0.782:0.054111458)0.878:0.108716467,Psedestr_protein9055:0.000000006)0.862:0.052685175)0.796:0.138235149)0.892:0.270508805,(Sormacro_protein3975:0.096464688,((NcRID1:0.0,Neucrass_protein10220:0.0):0.000000005,Neutetra_protein393:0.052362702)0.700:0.103426751)0.951:0.387454575)0.804:0.177693721,((Phihyali_protein4672:0.0,Venechin_protein4672:0.0):0.176837458,((((RutNJR22_protein2719:0.122055716,(RutNJR21_protein8113:0.000000005,RutNJR23_protein6382:0.060779160)0.547:0.000569329)0.987:0.443171742,Conpulve_protein849:0.445165126)0.908:0.000000006,(HelDMI_D_protein5996:0.234057437,Phiscopi_protein15426:0.084557787)0.770:0.181334254)0.577:0.014266194,Phisubal_protein15853:0.065881707)0.912:0.249362623)0.733:0.103756275)0.000:0.000000005,(Masphaeo_protein8306:0.117791818,Plesipar_protein9829:0.365605424)0.861:0.210427030)0.000:0.000000005,(Lenfluvi_protein14038:0.242060513,Trepertu_protein17013:0.184980237)0.798:0.160694361)0.853:0.109758174)0.716:0.071015948,(((Claelyna_protein8690:0.149184140,Xylhevea_protein2023:0.403300721)0.855:0.273075765,Lopnucul_protein11714:0.236030243)0.687:0.053152259,(((((((Sposcita_protein4478:0.000000005,(Sporeili_protein6290:0.815275286,(Usttrich_protein10761:0.270172130,Usttrich_protein12032:0.000000005)0.899:0.833810110)0.608:0.296654973)0.941:0.758786406,Phicurva_protein7815:0.852294167)0.697:0.304716302,Maseburn_protein2399:0.240049272)0.000:0.000000005,((Xylgramm_protein3469:0.209957685,((Corcassi_protein5078:0.347456783,Rosnecat_protein4309:0.000000005)0.728:0.213681340,(Xylflabe_protein10861:0.161254189,Xyllongi_protein2137:0.054343720)0.912:0.127804652)0.000:0.000000005)0.812:0.139831748,(Elsfawce_protein1187:0.559210990,(Elsampel_protein5401:0.148796735,((Elsaustr_protein379:0.127811290,(Sphmurra_protein406:0.301214202,Myrduria_protein8018:0.655764047)0.729:0.277814766)0.425:0.149973618,Sphmurra_protein402:0.267280338)0.460:0.177317822)0.898:0.474148756)0.755:0.155805214)0.861:0.204475700)0.594:0.038327395,Permacro_protein16768:1.069498870)0.847:0.328339263,(Didenali_protein1247:0.146011855,(AltMG1_protein3771:0.0,Alttenui_protein11800:0.0):0.427375608)0.433:0.068316424)0.000:0.069740736,((Cengeoph_protein2745:0.054368118,Glostell_protein14196:0.071383355)0.742:0.087401483,((Laspustu_protein7204:0.0,Umbpustu_protein7204:0.0):0.258026553,(Letcolum_protein10928:0.0,Letlupin_protein2134:0.0):0.177934771)0.833:0.193980735)0.826:0.173585529)0.474:0.058444239)0.753:0.056838616)0.872:0.118738586,Liningol_protein3513:0.000000005)0.753:0.062728749,Lizempir_protein5250:0.059114503)0.354:0.000000005,Cloaquat_protein9401:0.208643011)0.765:0.061060388)0.238:0.000000005)0.806:0.059748287,((Amnligni_protein12603:0.167790625,((Ampquisq_protein5805:0.000000005,(Lepmacul_protein3115:0.414351995,Pletrach_protein7142:0.000000005)0.990:0.254882696)0.825:0.061202811,(Exsturci_protein10389:0.180774176,((((Stelycop_protein8828:0.056689314,((Biporyza_protein2739:0.0,Bipvicto_protein730:0.0,Bipzeico_protein9035:0.0):0.000000005,(Bipmaydi_protein12639:0.053660401,Bipsorok_protein10969:0.066225931)0.781:0.054678876)0.764:0.063054916)0.785:0.058531377,(Altalter_protein11949:0.0,Altarbor_protein9465:0.0,Altgaise_protein4965:0.0):0.118863830)0.582:0.061997535,Pyrsemin_protein5050:0.117286920)0.208:0.000000005,(Pyrtere_protein3749:0.000000005,Pyrtrrep_protein9115:0.054520365)0.828:0.055921818)0.759:0.043199511)0.662:0.020307736)0.767:0.062749944)0.613:0.014024031,(Didexigu_protein7304:0.210445112,(((Didheter_protein10002:0.185623676,Epinigru_protein7081:0.205954437)0.752:0.106334523,Macanomo_protein8724:0.197627297)0.602:0.076303316,Didkerat_protein9832:0.080385401)0.757:0.112984676)0.730:0.052516284)0.753:0.000000005)0.252:0.078205896,(Polfusc_protein14752:0.226439146,(Melpupyr_protein13531:0.276772458,Aulheder_protein8570:0.657223106)0.586:0.027097571)0.763:0.096538728)0.717:0.110826427,(((((Nangypse_protein569:0.105606732,(Artuncin_protein5248:0.390192842,((Trirubru_protein1085:0.0,Trisouda_protein322:0.0,Triviola_protein6854:0.0):0.059482298,((Miccani_protein3167:0.0,Tribenha_protein4477:0.0,Triverru_protein1129:0.0):0.000000005,(Triequin_protein6487:0.0,Triinter_protein1281:0.0,Trimenta_protein3376:0.0,Tritonsu_protein896:0.0):0.061329871)0.896:0.000000005)0.852:0.141842649)0.118:0.000000005)0.966:0.610480987,(Wilmikol_protein7385:0.018351417,(Ascnigri_protein6216:0.934130487,Pyrompha_protein2346:0.214596582)0.883:0.560496872)0.803:0.350582367)0.861:0.379613084,(((((Aspwenti_protein8846:0.000000005,(Aspcrist_protein6088:0.000000005,Aspglauc_protein3429:0.117636858)0.867:0.060308737)0.800:0.075624399,(Asphomom_protein1908:0.416125949,Penzonat_protein1895:0.200936374)0.697:0.086012797)0.760:0.000000005,(Aspcalid_protein1342:0.187406409,Aspnidul_protein602:0.117857595)0.859:0.180960002)0.801:0.056331495,(Monpurpu_protein6891:0.064335483,(Aspmulun_protein7354:0.373551727,(Aspsacch_protein8110:0.247320027,((((Aspcampe_protein7077:0.0,Aspcandi_protein7995:0.0):0.058532642,Asptaich_protein6933:0.000000005)0.990:0.371047070,((AspHF37_protein1751:0.000000005,Asphanco_protein12288:1.375567398)0.586:0.115668858,((Aspavena_protein7181:0.148984361,((Penantar_protein7937:0.158646716,Penarizo_protein4913:0.024347419)0.722:0.060900977,((((Pencopro_protein488:0.0,Pencrust_protein8744:0.0,Penfrei_protein9467:0.0,Penpolon_protein2191:0.0):0.000000005,(((Penchrys_protein3088:0.0,Penflavi_protein3558:0.0,Pennalgi_protein9669:0.0,Penruben_protein7830:0.0):0.056663872,Penvulpi_protein3359:0.313565897)0.483:0.004609037,(Pensolit_protein8347:0.0,Penstr_protein7980:0.0):0.000000005)0.925:0.061481029)0.197:0.000000005,Pennordi_protein12531:0.120252825)0.880:0.058574324,(Pendigit_protein7222:0.058438879,(Penexpan_protein9983:0.0,Pengrise_protein5330:0.0,Penitali_protein3094:0.0):0.000000005)0.752:0.000000005)0.982:0.400170130)0.893:0.258370802)0.118:0.000000005,(Asptanne_protein2075:0.335582421,Aspterre_protein3252:0.177211275)0.774:0.101927149)0.776:0.065410191)0.116:0.000000005)0.239:0.120320277,((((Aspsteyn_protein6645:0.603727993,(Aspclava_protein2500:0.326031619,((Aspcarbo_protein1462:0.112540012,Aspscler3_protein4278:0.211001757)0.664:0.046035719,(((Aspawamo_protein10786:0.0,Aspbrasi_protein3668:0.0,Asplacti_protein4193:0.0,Aspnige_protein4193:0.0,Aspphoen_protein1040:0.0,Aspwelwi_protein11353:0.0):0.000000005,((Aspcosta1_protein11825:0.0,Aspcosta2_protein11825:0.0,Aspeucal_protein8898:0.0,Aspkawac_protein8741:0.0,Aspluchu_protein6602:0.0,Aspneoni_protein10250:0.0,Asppiper_protein11709:0.0,Aspvaden_protein3038:0.0):0.000000005,Asptubin_protein2056:0.058793099)0.920:0.058294990)0.880:0.147351446,((Aspellip_protein238:0.196015805,((Aspiberi_protein7908:0.000000005,Aspscler2_protein10524:0.129112645)0.798:0.087385145,((Aspochra_protein2047:0.0,Asprambe_protein1960:0.0):0.063979025,(Aspsydow_protein4004:0.0,Aspversi_protein9031:0.0):0.100432600)0.693:0.096334608)0.776:0.117593822)0.145:0.061283074,Aspheter_protein2836:0.000000005)0.911:0.205003720)0.508:0.067965309)0.837:0.125350035)0.420:0.025946728)0.711:0.107559495,((((Aspfeli_protein318:0.0,Aspfumig1_protein7403:0.0,Aspfumig2_protein1369:0.0,Asplentu_protein9025:0.0,Aspnovof_protein7780:0.0):0.000000005,Aspfisch_protein309:0.120889101)0.842:0.058236664,Asphirat_protein5324:0.000000005)0.765:0.000000005,Asptherm_protein2462:0.059372384)0.922:0.058618406)0.225:0.000000005,Aspturco_protein8693:0.000000005)0.782:0.104835792,((Aspbomby_protein11094:0.000000005,(Aspnomia_protein10335:0.0,Aspnomiu_protein10335:0.0,Asppseud2_protein9120:0.0):0.113367110)0.923:0.000000006,(((((Asparach_protein13832:0.0,Aspnovop_protein7804:0.0):0.054381013,Aspsergi_protein3567:0.000000005)0.874:0.058112303,(Aspminis_protein3877:0.000000005,Aspparas_protein10842:0.058131347)0.546:0.000000005)0.799:0.060781330,((Aspflavu_protein7914:0.0,Asporyza_protein7390:0.0,Asptrans_protein6830:0.0):0.062138610,(Aspberth_protein12222:0.000000005,(((Aspallia_protein10900:0.0,Aspburne_protein1331:0.0):0.040481621,Aspcorem_protein1122:0.102813882)0.318:0.092133399,Asplepor_protein8400:0.065882394)0.332:0.000000005)0.871:0.118599850)0.742:0.059966199)0.722:0.056767930,(Asppseud3_protein11557:0.000000005,((Aspcaela_protein12060:0.0,Asppseud1_protein8165:0.0):0.000000005,Asptamar_protein8833:0.057763592)0.453:0.056720672)0.769:0.000000005)0.935:0.172776840)0.951:0.192334899)0.611:0.020244914)0.855:0.000000005)0.753:0.113275676)0.763:0.067418851)0.766:0.088098221)0.785:0.118577412,(Elagranu_protein2774:0.245198509,Rasemers_protein8451:0.254049892)0.798:0.147163219)0.000:0.011191147)0.000:0.000000005,(Bysspect_protein2916:0.119069470,(Aspscler1_protein9750:0.556475422,Sphbrunn_protein6802:0.450270340)0.734:0.184194075)0.032:0.119131328)0.994:0.459743369,(((ChaCBS11_protein5724:0.000000005,((ChaCBS13_protein3773:0.000000005,ChaCBS14_protein3372:0.000000005)0.919:0.156998649,ChaCBS12_protein6536:0.000000005)0.745:0.104562858)0.953:0.363127849,(Cypeurop_protein4032:0.620343473,(Phiatta_protein7298:0.0,Phiattin_protein7298:0.0):0.179751820)0.661:0.108282874)0.815:0.205053770,((((Fonmonop_protein3596:0.0,Fonpedro_protein2042:0.0):0.000000005,Fonnubic_protein3104:0.063042803)0.944:0.135389927,(((Clacarri_protein4421:0.174226312,(Clayegre_protein7435:0.313268175,Phiameri_protein8717:0.075207167)0.671:0.000000005)0.956:0.285519416,(Fonerect_protein7615:0.221324849,(Clabanti_protein10810:0.068450712,Clapsamm_protein9049:0.056796277)0.953:0.335603445)0.744:0.060558176)0.778:0.090326729,((Exoaquam_protein10503:0.951517465,(Capepimy_protein3059:0.000000005,(Capcoron_protein4986:0.244175326,Exoderma_protein7483:0.104337857)0.796:0.096698403)0.037:0.000000005)0.023:0.152990847,(Exoxenob_protein2738:0.016253319,(Exosider_protein170:0.237945061,(Exooligo_protein2630:0.312320560,Exospini_protein10992:0.101892917)0.496:0.314485936)0.970:0.797214325)0.957:0.729322010)0.779:0.160544771)0.743:0.000000005)0.420:0.000000006,(Claimmun_protein5782:0.000000005,Fonmulti_protein4888:0.256880460)0.690:0.193763053)0.911:0.283088410)0.525:0.180713500)0.396:0.000000006)0.843:0.105718896)0.038:0.000000005)0.776:0.129935706)0.851:0.184787616)0.894:0.076265004,(((((Aurnamib_protein4851:0.316382143,(Lastheob_protein3693:0.781692340,Dipcorti_protein6646:0.307563776)0.887:0.493755695)0.876:0.470241965,(Lopmytil_protein11083:0.346389222,Micmicro_protein8716:0.253442620)0.748:0.125318462)0.729:0.096369996,(Psevexat_protein3587:0.278045905,Virviren_protein9417:0.096105378)0.818:0.195993796)0.000:0.000000005,Macphase_protein4920:0.453643946)0.817:0.129734715,((Horwerne_protein6965:0.317922548,Rhiligny_protein5757:0.791737496)0.809:0.379829809,(((Pelfruct_protein5904:0.406787807,Zymbrevi_protein10253:0.843923263)0.542:0.370047479,Piehorta_protein1175:0.800614714)0.612:0.300677134,Frisimpl_protein5824:0.519110752)0.790:0.247020296)0.927:0.000000005)0.000:0.000000005)0.631:0.134097363,Chalongi_protein7602:0.589885686)0.858:0.274050114,(Geomorbi_protein5353:0.117247415,(Corjavan_protein3348:0.278324913,(Corfumos_protein2255:0.000000005,((Beabassi_protein7673:0.000000005,(Beabrong_protein3381:0.0,Corbrong_protein3381:0.0):0.140855408)0.930:0.261639020,Cormilit_protein7717:0.194440729)0.771:0.141557440)0.817:0.180655891)0.906:0.250321169)0.740:0.054127195)0.756:0.068606120,((((((((Xylgramm_protein3543:0.107562433,Xylhypox_protein8840:0.000000005)0.914:0.111242761,((((((Neo37M_protein11182:0.0,Neoclavi_protein10186:0.0):0.284531114,Pesfic_protein8029:0.038899826)0.918:0.329303863,((Moncanno_protein5868:0.0,MonMC13_protein6112:0.0):0.000000005,((MonCRB8_protein7436:0.059159662,(Mon5C6A_protein12136:0.000000005,(Moniberi_protein6040:0.059217432,(Monmg162_protein7408:0.000000005,(MonMG133_protein7975:0.057724054,MonCRB9_protein11452:0.058139103)0.891:0.000000005)0.877:0.000000005)0.877:0.058914929)0.817:0.062296347)0.837:0.124208425,MonGIB2_protein543:0.113300568)0.917:0.132514747)0.947:0.283145967)0.492:0.089611008,((Dalchild_protein5928:0.408865842,(HypCO27_protein10441:0.000000005,HypEC38_protein2970:0.000000005)0.816:0.123066348)0.846:0.164921281,HypCI4A_protein2516:0.170313746)0.000:0.000000005)0.943:0.319908855,(Xylflabe_protein1307:0.000000005,Xyllongi_protein1902:0.048447967)0.934:0.100655826)0.746:0.000000005,Rosnecat_protein9193:0.166803183)0.780:0.054319677)0.600:0.059656155,Xylmulti_protein9070:0.000000005)0.803:0.206226112,(((((Fusbeomi_protein8447:0.055854896,(((Fusacuta_protein6113:0.0,FusNRRL1_protein6751:0.0,FusNRRL2_protein2749:0.0):0.000000005,((((Fusglobo_protein10283:0.000000005,Fustjaet_protein3148:0.064408287)0.256:0.000000006,((Fuspseud2_protein5234:0.000000005,(Fusdenti_protein3811:0.000000005,Fuspseud1_protein4535:0.012924221)0.835:0.130530686)0.398:0.000000005,(Fuscoici_protein4819:0.0,Fusverti_protein3209:0.0):0.000000005)0.897:0.000000005)0.876:0.063313894,((Fusfujik_protein8777:0.0,Fusmangi_protein4821:0.0,Fusproli_protein8619:0.0):0.000000005,Fusphyll_protein8760:0.060619341)0.379:0.000000005)0.000:0.000000005,Fusmunda_protein3637:0.000000005)0.187:0.000000005)0.488:0.054695877,(Fusgadit_protein2106:0.000000005,(Fusodora_protein19530:0.0,Fusoxysp_protein9247:0.0):0.000000005)0.775:0.054765238)0.882:0.162730402)0.729:0.047041471,((Fusaustr1_protein889:0.000000005,(((Fusaustr2_protein1025:0.0,Fusculmo_protein3035:0.0,Fusgrami_protein9582:0.0):0.000000005,(Fuspseud3_protein893:0.000000006,(Fussporo_protein3412:0.194335621,Fusvenen_protein3785:0.000000005)0.817:0.063511051)0.809:0.064382985)0.863:0.147544354,(Fuslongi_protein1297:0.205828157,((Fusvanet_protein13657:0.0,Nechaema_protein13657:0.0):0.000000005,((FusAF4_protein2741:0.0,FusAF8_protein9531:0.0,Fusambro_protein2149:0.0,Fuseuwal_protein7859:0.0,Fusflori_protein2754:0.0,Fuskuros_protein10654:0.0):0.000000005,(Aursubgl2_protein5981:0.776305424,((Cylhubei_protein6497:0.000000005,Neoditis_protein11197:0.180807859)0.888:0.244638869,(Fuszeala_protein3525:0.195198772,(Fusalbos_protein9238:0.000000005,Fusdecem_protein8802:0.000000005)0.822:0.127597565)0.071:0.049992725)0.269:0.114695732)0.156:0.000000006)0.857:0.063727128)0.870:0.167046397)0.765:0.156161400)0.759:0.062840487)0.491:0.053295029,(Fuscoffe_protein1805:0.000000005,Fusflage_protein11917:0.000000006)0.320:0.048463235)0.864:0.101331774)0.771:0.057557470,(Fusavena_protein6134:0.201036937,FusNRRL3_protein8553:0.124011164)0.652:0.057712380)0.774:0.051428364,Fussarco_protein8026:0.111304771)0.918:0.115713300,Fusheter_protein413:0.000000005)0.943:0.452587754)0.814:0.400658397,((((Chaglobo_protein7047:0.230513232,Diahelia_protein6996:0.437685952)0.881:0.367783479,(Diaampel_protein743:0.562988635,(Valmalic_protein8876:0.116263179,Valmalic_protein3680:0.604957514)0.579:0.224919573)0.468:0.158259367)0.851:0.000000005,(((Pyroryza_protein489:0.118631327,(Pyrgrise_protein3855:0.000000005,(Pyrpenni_protein1784:0.055886074,PyrCBS1_protein4426:0.114729264)0.841:0.000000005)0.907:0.000000005)0.867:0.134930451,((Diaampel_protein9444:0.246582162,Diahelia_protein6107:0.171775888)0.930:0.411248216,(Valmalic_protein9019:0.155364650,(Cytleuco_protein5955:0.222849771,(Valmal_protein9867:0.071671924,Valsordi_protein3764:0.185084297)0.000:0.000000006)0.838:0.156951647)0.740:0.108837916)0.776:0.126838490)0.759:0.094196198,(Dotsepto_protein10312:0.592241644,Erebilat_protein4884:0.580161694)0.818:0.325826919)0.561:0.103509945)0.809:0.156791441,(Gaetriti_protein2713:0.000000005,Magpoa_protein2243:0.203724825)0.949:0.357810352)0.765:0.169976030)0.765:0.173964253,(Moniberi_protein8607:0.000000005,((Moncanno_protein7540:0.0,MonCRB8_protein9280:0.0,MonGIB2_protein9574:0.0,MonMC13_protein7511:0.0,MonMG133_protein5706:0.0,Monmg162_protein8270:0.0):0.000000005,(MonCRB9_protein9322:0.054578381,Mon5C6A_protein10489:0.055901384)0.412:0.000000005)0.937:0.054446023)0.793:0.122429496)0.365:0.047655908,((DalEC12_protein940:0.105209185,(Valmal_protein395:0.415447120,Cytleuco_protein8391:0.244685104)0.752:0.225290689)0.571:0.207085981,Cryparas_protein8637:1.440173373)0.710:0.177567297)0.729:0.084175190,(((Neo37M_protein2909:0.0,Neoclavi_protein6154:0.0):0.126760648,((Diaampel_protein4244:0.281447253,(Conlustr_protein10494:0.831129055,Myrduria_protein1758:0.305453483)0.632:0.094604948)0.851:0.591337621,Pesfic_protein5590:0.000000005)0.724:0.097397183)0.948:0.559686387,Cryparas_protein6976:0.329906582)0.755:0.245068792)0.862:0.202449109)0.719:0.041817006)0.784:0.103137053,(((Ophcaflo_protein1315:0.071844293,(Ophcasau_protein1296:0.246656399,((Ophcaleo_protein5028:0.0,Ophisp_protein5028:0.0):0.000000006,Ophfurca_protein6459:0.062038337)0.779:0.224458335)0.850:0.248933788)0.942:0.413140517,(((Tolcapit_protein550:0.000000005,(Triarund_protein5648:0.305084365,(Triharzi_protein13156:0.149080416,((Escweber_protein1502:0.510404879,Triasper_protein10353:0.289011198)0.475:0.000000005,(Tricitri_protein9056:0.0,Trilongi_protein8977:0.0):0.086863916)0.195:0.057719495)0.842:0.000000006)1.000:0.423599081)0.919:0.115028155,Tolparad_protein3353:0.062006502)0.829:0.000000006,Tolophio_protein1202:0.115087810)0.899:0.276361686)0.623:0.051145921,(Hirminne_protein7869:0.118046548,Ophsinen_protein430:0.390614972)0.766:0.113423440)0.788:0.105501875)0.771:0.068043447)0.154:0.000000005,Chatherm_protein5816:0.733408185)0.841:0.114914530)0.773:0.170032962)0.813:0.219347583)0.787:0.210294810,((Basmeris_protein11576:0.619529765,((Gigmarga_protein25330:0.000000005,Viopalus_protein1141:0.000000006)0.320:0.477002808,(Cerbomba_protein3911:1.557764998,Tilwashi_protein1710:0.000000005)0.869:0.984585444)0.820:0.637060061)0.585:0.038573595,((Moeantar_protein5551:0.0,Moeaphid_protein1004:0.0):1.295785833,Coerever_protein6707:0.392208200)0.692:0.082141119)0.417:0.000000005)0.708:0.143350478)0.723:0.195958086)0.205:0.118992003)0.455:0.190759980)0.326:0.018551818,((((Pilcroce_protein8776:0.116868691,((((((Boleduli_protein13831:0.047520211,(((((Rhivesic_protein8529:0.0,Rhivinic_protein14116:0.0):0.000000005,(Suibrevi_protein12063:0.0,Suiluteu_protein13200:0.0):0.051676933)0.761:0.052756413,(Serlacry_protein2753:0.051917981,Sclcitri_protein5086:0.115247429)0.751:0.049519330)0.764:0.052778419,Paxrubic_protein9870:0.051107400)0.430:0.000000005,(Hydpinas_protein11690:0.0,Paxinvol_protein6264:0.0):0.000000005)0.777:0.056432391)0.311:0.055615710,Bonmesen_protein1841:0.251406195)0.741:0.000000006,((Antcitri_protein5203:0.310045982,Plicrisp_protein6578:0.184828446)0.760:0.063019308,((Hetirreg_protein11530:0.217224886,Plucervi_protein18523:0.226761616)0.658:0.045389179,(((FibCBS1_protein19263:0.112421236,(AthTMB_protein1285:0.000000005,((Lacquiet_protein10151:0.349796535,Phlgigan_protein7715:0.000000005)0.683:0.331918260,AthTMB_protein15802:0.322849348)0.430:0.000000005)0.787:0.057967718)0.753:0.069862983,Phepouza_protein8444:0.186521903)0.938:0.149149759,(Myckenti_protein11311:0.122926301,(Pyrnoxiu_protein9270:0.071809359,(Sanbaumi_protein2870:0.000000005,(Fommedit_protein4987:0.000000005,Fommedit_protein4988:0.116057091)0.841:0.057526364)0.845:0.109481651)0.829:0.120491081)0.751:0.071165989)0.804:0.062557609)0.770:0.066706348)0.745:0.053974424)0.787:0.057683527,(Lacameth_protein18904:0.0,Lacbicol_protein16889:0.0):0.000000005)0.831:0.052336189,(Copmarce_protein13702:0.128321736,((((Glotrabe_protein8178:0.150900230,(Helsulca_protein9437:0.149939465,Neolepid_protein9470:0.051271107)0.735:0.076293491)0.932:0.214938464,((((Gelsubve_protein7922:0.000000005,Obbrivul_protein10352:0.193659189)0.957:0.192071225,(((Gansinen_protein2034:0.000000005,(Dicsqual_protein10948:0.060010827,(Polarcul_protein17268:0.0,Polbruma_protein17026:0.0):0.139588563)0.774:0.057442377)0.773:0.047948829,Traversi_protein9134:0.053277025)0.761:0.071811056,(Tracocci_protein12361:0.130957062,Laesulph_protein10251:0.214840646)0.728:0.059299055)0.925:0.000000005)0.981:0.195527862,Spacrisp_protein4766:0.000000005)0.236:0.000000005,Posplace_protein9791:0.346227445)0.833:0.205287822)0.529:0.018191129,(Steochra_protein7532:0.210623535,(Cyltorre_protein12679:0.431637291,PenCBMAI_protein16335:0.155680404)0.803:0.174797147)0.798:0.152245050)0.805:0.078081271,Phacarno_protein7301:0.441011889)0.426:0.000000005)0.915:0.114898539)0.770:0.000000005,Copmicac_protein19556:0.121370764)0.747:0.054006620)0.748:0.000000005,((((((((((Mycvenu_protein3198:0.225998177,(Mycsangu_protein6526:0.072927538,Mycgalop_protein13764:0.102706531)0.759:0.080081750)0.741:0.063240762,(Mycgalop_protein43132:0.000000005,(Mycsangu_protein13976:0.000000005,Mycvenu_protein5408:0.053018776)0.865:0.053907131)0.919:0.000000005)0.969:0.168744563,Crulaev_protein11534:0.143174895)0.744:0.000000005,((Gymconfl_protein9741:0.000000005,Gymluxur_protein8557:0.108105714)0.761:0.054561270,Gymdilep_protein13480:0.115301047)0.754:0.054451706)0.696:0.055510518,(((Hebcylin_protein14774:0.215030062,Phomoles_protein15521:0.000000005)0.794:0.035831343,((Psicyane_protein13928:0.055903222,(Galmargi_protein16902:0.163206315,Hypsubla_protein14616:0.000000005)0.947:0.117024862)0.126:0.000000005,Agrpedia_protein4623:0.119623317)0.764:0.027964418)0.792:0.094382286,Copciner_protein7032:0.046861584)0.683:0.073767434)0.874:0.000000005,(Agabispo_protein9418:0.053339478,Leuleuco_protein7384:0.000000006)0.926:0.115129581)0.877:0.000000005,Agraeger_protein13088:0.000000005)0.000:0.000000005,((((Lenedode_protein4570:0.019548597,(Mycindig_protein3988:0.244962162,((Armgalli_protein13995:0.0,Armostoy_protein4016:0.0,Armsolid_protein20412:0.0):0.000000005,Tetnigri_protein17951:0.171342052)0.771:0.000000005)0.957:0.174305566)0.801:0.101032762,(Crafunar_protein10340:0.107217519,Lyoatrat_protein13391:0.130996855)0.712:0.000000005)0.339:0.059646903,((Denfragi_protein8985:0.0,DenKUC86_protein3542:0.0):0.162574416,(Fishepat_protein8029:0.268631486,(Grifrond_protein777:0.441246172,Pleostre2_protein10522:0.000000006)0.674:0.049855590)0.784:0.115223872)0.907:0.170914467)0.908:0.000000005,((Hypmarmo_protein6585:0.0,Triconst_protein5504:0.0,Trimatsu_protein8370:0.0):0.000000005,(Monperni_protein5431:0.110357742,TerJ132_protein7231:0.054189968)0.719:0.000000006)0.925:0.059446160)0.755:0.000000006)0.793:0.053774753,Gymluxur_protein12139:0.061842641)0.772:0.000000005,Gymandro_protein27518:0.110211535)0.545:0.000000005)0.840:0.063569828,(Ptegraci_protein5925:0.331210760,Tulcalos_protein12650:0.633942166)0.821:0.290066790)0.664:0.000000005,(Copangul_protein23221:0.214220245,Gymconfl_protein9527:0.180355027)0.723:0.076669142)0.803:0.097094693)0.640:0.020957977,(Mycchlor_protein12431:0.105998479,((Cananzut_protein600:0.0,Cananzut_protein12062:0.0):1.114250567,Conputea_protein393:0.000000005)1.000:0.744933358)0.708:0.075616365)0.726:0.039599737)0.885:0.125500529)0.876:0.137591279)0.812:0.130277031,(((((PenCBMAI_protein16336:0.118835178,PenCONT_protein14522:0.000000005)0.718:0.125435158,(Conputea_protein11176:0.073818769,((Stehirsu_protein11430:0.000000005,Psaaberd_protein8934:0.302676785)0.855:0.223938623,(Sphstell_protein13466:0.000000005,(Pancyane_protein3599:0.517003992,Exigland_protein16294:0.564414210)0.214:0.096733157)0.899:0.428192826)0.450:0.080310170)0.786:0.201557184)0.503:0.398732044,Pyrnoxiu_protein8058:0.000000005)0.976:0.549786161,((Denfragi_protein2353:0.167546657,(Bonmesen_protein6941:0.202717319,(((Helsulca_protein11175:0.290173959,Neolepid_protein4847:0.300287827)0.752:0.151366569,Glotrabe_protein10292:0.150349939)0.739:0.142597329,Hetirreg_protein12016:0.268559756)0.739:0.080321399)0.816:0.146106780)0.624:0.199525714,((((Dnmt1_Masc2_Ascimmer:0.0,Ascimmer_protein14273:0.0):0.983681159,(Exigland_protein7756:1.222096678,Rhotaiwa_protein2781:0.053238457)0.436:0.275237055)0.643:0.247362109,(Naeencep_protein1358:0.267999245,((Kwoshand_protein1396:0.529037303,(Kwohevea_protein5100:0.605503421,(Kwomangr_protein2851:0.087032922,(Kwobesti_protein8195:0.111292184,Kwopin_protein4688:0.430141984)0.725:0.101823233)0.795:0.195885536)0.736:0.260452498)0.848:0.484277622,Saipodzo_protein9091:0.471762202)0.795:0.572069360)0.810:0.278809849)0.000:0.000000005,(Botbotry_protein14117:0.206300701,Psisubvi_protein2019:0.493211063)0.789:0.185877755)0.668:0.091725667)0.563:0.226001538)0.281:0.047227358,((((Agraeger_protein7330:0.432034655,Psicyane_protein8116:0.074747849)0.149:0.108027617,(Galmargi_protein20715:0.000000005,((Copangul_protein13389:0.142346788,Jaaargil_protein14020:0.387010759)0.760:0.144922825,(Cyltorre_protein11955:0.317330089,Lacquiet_protein6450:0.400010478)0.826:0.215073019)0.732:0.165364996)0.715:0.051156178)0.764:0.115125972,(Monrorer_protein16656:0.209288689,(Crafunar_protein12634:0.029195147,(Sanbaumi_protein5154:0.195009187,(Fommedit_protein1549:0.000000005,Phepouza_protein7346:0.283567587)0.754:0.168806898)0.978:0.475973495)0.873:0.260124604)0.776:0.131041552)0.805:0.112863272,Posplace_protein9643:0.220262678)0.678:0.105319380)0.517:0.002016714)0.000:0.000000005)0.725:0.100425202)0.185:0.004853254)0.840:0.173361751);
